# Supplementary material for: Fibroblast expression of transmembrane protein smoothened governs microenvironment characteristics after acute kidney injury
Source: J Clin Invest. 2024 May 7;134(13):e165836. doi: 10.1172/JCI165836 (PMC11213467; doi:10.1172/JCI165836)
Supplement: Supplemental table 1 [file jci-134-165836-s095.xlsx]

## Sheet: Global 2298 proteins
														Gli1-Smo-/-						Gli1-Smo+/+
Protein IDs	Majority protein IDs	Peptide counts (all)	Peptide counts (razor+unique)	Peptide counts (unique)	Accession	Entry	Gene Name	Protein Name	Fasta headers	Number of proteins	Peptides	Razor + unique peptides	Unique peptides	Peptides KO_rep1	Peptides KO_rep2	Peptides KO_rep3	Peptides KO_rep4	Peptides KO_rep5	Peptides KO_rep6	Peptides WT_rep1	Peptides WT_rep2	Peptides WT_rep3	Peptides WT_rep4	Peptides WT_rep5	Peptides WT_rep6	Razor + unique peptides KO_rep1	Razor + unique peptides KO_rep2	Razor + unique peptides KO_rep3	Razor + unique peptides KO_rep4	Razor + unique peptides KO_rep5	Razor + unique peptides KO_rep6	Razor + unique peptides WT_rep1	Razor + unique peptides WT_rep2	Razor + unique peptides WT_rep3	Razor + unique peptides WT_rep4	Razor + unique peptides WT_rep5	Razor + unique peptides WT_rep6	Unique peptides KO_rep1	Unique peptides KO_rep2	Unique peptides KO_rep3	Unique peptides KO_rep4	Unique peptides KO_rep5	Unique peptides KO_rep6	Unique peptides WT_rep1	Unique peptides WT_rep2	Unique peptides WT_rep3	Unique peptides WT_rep4	Unique peptides WT_rep5	Unique peptides WT_rep6
sp|P16546|SPTN1_MOUSE	sp|P16546|SPTN1_MOUSE	135	135	134	P16546	SPTN1	Sptan1	Spectrin alpha chain, non-erythrocytic 1	sp|P16546|SPTN1_MOUSE Spectrin alpha chain, non-erythrocytic 1 OS=Mus musculus OX=10090 GN=Sptan1 PE=1 SV=4	1	135	135	134	69	52	87	85	95	82	58	47	62	59	52	51	69	52	87	85	95	82	58	47	62	59	52	51	69	52	87	84	95	81	58	47	61	59	52	51
sp|Q8VDD5|MYH9_MOUSE	sp|Q8VDD5|MYH9_MOUSE	127	127	108	Q8VDD5	MYH9	Myh9	Myosin-9	sp|Q8VDD5|MYH9_MOUSE Myosin-9 OS=Mus musculus OX=10090 GN=Myh9 PE=1 SV=4	1	127	127	108	83	59	74	83	87	85	77	61	76	66	67	61	83	59	74	83	87	85	77	61	76	66	67	61	71	50	63	68	74	69	63	50	65	56	54	54
sp|A2ARV4|LRP2_MOUSE	sp|A2ARV4|LRP2_MOUSE	110	110	110	A2ARV4	LRP2	Lrp2	Low-density lipoprotein receptor-related protein 2	sp|A2ARV4|LRP2_MOUSE Low-density lipoprotein receptor-related protein 2 OS=Mus musculus OX=10090 GN=Lrp2 PE=1 SV=1	1	110	110	110	88	74	81	85	81	90	63	58	52	58	53	54	88	74	81	85	81	90	63	58	52	58	53	54	88	74	81	85	81	90	63	58	52	58	53	54
sp|Q62261|SPTB2_MOUSE	sp|Q62261|SPTB2_MOUSE	98	98	94	Q62261	SPTB2	Sptbn1	Spectrin beta chain, non-erythrocytic 1	sp|Q62261|SPTB2_MOUSE Spectrin beta chain, non-erythrocytic 1 OS=Mus musculus OX=10090 GN=Sptbn1 PE=1 SV=2	1	98	98	94	55	40	62	60	71	70	45	31	44	55	40	41	55	40	62	60	71	70	45	31	44	55	40	41	53	40	59	58	70	67	45	31	44	55	39	41
sp|P26039|TLN1_MOUSE	sp|P26039|TLN1_MOUSE	83	83	76	P26039	TLN1	Tln1	Talin-1	sp|P26039|TLN1_MOUSE Talin-1 OS=Mus musculus OX=10090 GN=Tln1 PE=1 SV=2	1	83	83	76	49	30	37	45	45	47	30	25	34	24	29	27	49	30	37	45	45	47	30	25	34	24	29	27	44	26	33	40	39	43	27	23	31	24	27	26
sp|Q9JHU4|DYHC1_MOUSE	sp|Q9JHU4|DYHC1_MOUSE	79	79	79	Q9JHU4	DYHC1	Dync1h1	Cytoplasmic dynein 1 heavy chain 1	sp|Q9JHU4|DYHC1_MOUSE Cytoplasmic dynein 1 heavy chain 1 OS=Mus musculus OX=10090 GN=Dync1h1 PE=1 SV=2	1	79	79	79	20	24	23	34	23	32	16	15	15	29	22	14	20	24	23	34	23	32	16	15	15	29	22	14	20	24	23	34	23	32	16	15	15	29	22	14
sp|Q68FD5|CLH1_MOUSE	sp|Q68FD5|CLH1_MOUSE	71	71	71	Q68FD5	CLH1	Cltc	Clathrin heavy chain 1	sp|Q68FD5|CLH1_MOUSE Clathrin heavy chain 1 OS=Mus musculus OX=10090 GN=Cltc PE=1 SV=3	1	71	71	71	52	51	47	56	52	52	42	37	41	37	44	33	52	51	47	56	52	52	42	37	41	37	44	33	52	51	47	56	52	52	42	37	41	37	44	33
sp|P01027|CO3_MOUSE	sp|P01027|CO3_MOUSE	64	64	56	P01027	CO3	C3	Complement C3	sp|P01027|CO3_MOUSE Complement C3 OS=Mus musculus OX=10090 GN=C3 PE=1 SV=3	1	64	64	56	42	40	42	51	43	36	27	26	31	24	24	11	42	40	42	51	43	36	27	26	31	24	24	11	38	36	37	46	40	33	22	23	28	22	23	10
sp|Q05920|PYC_MOUSE	sp|Q05920|PYC_MOUSE	64	64	64	Q05920	PYC	Pc	Pyruvate carboxylase, mitochondrial	sp|Q05920|PYC_MOUSE Pyruvate carboxylase, mitochondrial OS=Mus musculus OX=10090 GN=Pc PE=1 SV=1	1	64	64	64	50	47	51	53	54	46	52	46	46	47	50	49	50	47	51	53	54	46	52	46	46	47	50	49	50	47	51	53	54	46	52	46	46	47	50	49
sp|Q8VDN2|AT1A1_MOUSE;sp|Q6PIC6|AT1A3_MOUSE	sp|Q8VDN2|AT1A1_MOUSE	60;18	60;18	41;1	Q8VDN2	AT1A1	Atp1a1	Sodium/potassium-transporting ATPase subunit alpha-1	sp|Q8VDN2|AT1A1_MOUSE Sodium/potassium-transporting ATPase subunit alpha-1 OS=Mus musculus OX=10090 GN=Atp1a1 PE=1 SV=1	2	60	60	41	57	40	55	52	53	56	52	52	51	46	45	37	57	40	55	52	53	56	52	52	51	46	45	37	39	27	38	37	36	38	34	35	35	32	33	25
sp|P57780|ACTN4_MOUSE;sp|Q9JI91|ACTN2_MOUSE	sp|P57780|ACTN4_MOUSE	59;9	59;9	41;1	P57780	ACTN4	Actn4	Alpha-actinin-4	sp|P57780|ACTN4_MOUSE Alpha-actinin-4 OS=Mus musculus OX=10090 GN=Actn4 PE=1 SV=1	2	59	59	41	44	38	44	42	43	43	34	30	34	36	30	33	44	38	44	42	43	43	34	30	34	36	30	33	32	28	32	29	30	30	25	21	25	28	22	24
sp|P26041|MOES_MOUSE	sp|P26041|MOES_MOUSE	57	57	43	P26041	MOES	Msn	Moesin	sp|P26041|MOES_MOUSE Moesin OS=Mus musculus OX=10090 GN=Msn PE=1 SV=3	1	57	57	43	39	30	38	38	45	35	42	33	43	35	27	30	39	30	38	38	45	35	42	33	43	35	27	30	27	20	27	29	32	23	29	22	30	26	16	21
sp|Q9DBM2|ECHP_MOUSE	sp|Q9DBM2|ECHP_MOUSE	57	57	57	Q9DBM2	ECHP	Ehhadh	Peroxisomal bifunctional enzyme	sp|Q9DBM2|ECHP_MOUSE Peroxisomal bifunctional enzyme OS=Mus musculus OX=10090 GN=Ehhadh PE=1 SV=4	1	57	57	57	45	40	43	42	51	47	44	45	37	41	39	41	45	40	43	42	51	47	44	45	37	41	39	41	45	40	43	42	51	47	44	45	37	41	39	41
sp|Q8BTM8|FLNA_MOUSE	sp|Q8BTM8|FLNA_MOUSE	53	53	49	Q8BTM8	FLNA	Flna	Filamin-A	sp|Q8BTM8|FLNA_MOUSE Filamin-A OS=Mus musculus OX=10090 GN=Flna PE=1 SV=5	1	53	53	49	24	19	20	30	28	35	18	11	17	15	15	14	24	19	20	30	28	35	18	11	17	15	15	14	21	16	18	26	25	32	17	9	16	12	12	12
sp|Q8CAQ8|MIC60_MOUSE	sp|Q8CAQ8|MIC60_MOUSE	53	53	53	Q8CAQ8	MIC60	Immt	MICOS complex subunit Mic60	sp|Q8CAQ8|MIC60_MOUSE MICOS complex subunit Mic60 OS=Mus musculus OX=10090 GN=Immt PE=1 SV=1	1	53	53	53	34	24	33	38	35	31	27	29	28	18	27	20	34	24	33	38	35	31	27	29	28	18	27	20	34	24	33	38	35	31	27	29	28	18	27	20
sp|P26040|EZRI_MOUSE	sp|P26040|EZRI_MOUSE	51	39	38	P26040	EZRI	Ezr	Ezrin	sp|P26040|EZRI_MOUSE Ezrin OS=Mus musculus OX=10090 GN=Ezr PE=1 SV=3	1	51	39	38	32	30	33	34	45	34	41	37	36	27	33	29	22	21	24	27	34	24	30	28	25	19	24	21	21	20	24	26	33	23	29	27	24	19	23	21
sp|Q03265|ATPA_MOUSE	sp|Q03265|ATPA_MOUSE	51	51	51	Q03265	ATPA	Atp5f1a	ATP synthase subunit alpha, mitochondrial	sp|Q03265|ATPA_MOUSE ATP synthase subunit alpha, mitochondrial OS=Mus musculus OX=10090 GN=Atp5f1a PE=1 SV=1	1	51	51	51	43	35	39	37	39	38	39	37	39	35	37	35	43	35	39	37	39	38	39	37	39	35	37	35	43	35	39	37	39	38	39	37	39	35	37	35
sp|Q60597|ODO1_MOUSE	sp|Q60597|ODO1_MOUSE	50	50	50	Q60597	ODO1	Ogdh	2-oxoglutarate dehydrogenase, mitochondrial	sp|Q60597|ODO1_MOUSE 2-oxoglutarate dehydrogenase, mitochondrial OS=Mus musculus OX=10090 GN=Ogdh PE=1 SV=3	1	50	50	50	40	31	37	40	33	40	31	32	30	27	33	23	40	31	37	40	33	40	31	32	30	27	33	23	40	31	37	40	33	40	31	32	30	27	33	23
sp|Q8R0Y6|AL1L1_MOUSE;sp|Q8K009|AL1L2_MOUSE	sp|Q8R0Y6|AL1L1_MOUSE	50;4	50;4	50;4	Q8R0Y6	AL1L1	Aldh1l1	Cytosolic 10-formyltetrahydrofolate dehydrogenase	sp|Q8R0Y6|AL1L1_MOUSE Cytosolic 10-formyltetrahydrofolate dehydrogenase OS=Mus musculus OX=10090 GN=Aldh1l1 PE=1 SV=1	2	50	50	50	36	29	35	39	37	39	31	27	28	28	28	28	36	29	35	39	37	39	31	27	28	28	28	28	36	29	35	39	37	39	31	27	28	28	28	28
sp|P63038|CH60_MOUSE	sp|P63038|CH60_MOUSE	49	49	49	P63038	CH60	Hspd1	60 kDa heat shock protein, mitochondrial	sp|P63038|CH60_MOUSE 60 kDa heat shock protein, mitochondrial OS=Mus musculus OX=10090 GN=Hspd1 PE=1 SV=1	1	49	49	49	39	37	39	38	42	42	38	37	37	36	40	36	39	37	39	38	42	42	38	37	37	36	40	36	39	37	39	38	42	42	38	37	37	36	40	36
sp|P26043|RADI_MOUSE	sp|P26043|RADI_MOUSE	48	33	33	P26043	RADI	Rdx	Radixin	sp|P26043|RADI_MOUSE Radixin OS=Mus musculus OX=10090 GN=Rdx PE=1 SV=3	1	48	33	33	25	22	28	29	35	29	36	29	33	23	30	27	12	11	17	19	21	16	22	17	19	14	18	18	12	11	17	19	21	16	22	17	19	14	18	18
sp|Q99K67|AASS_MOUSE	sp|Q99K67|AASS_MOUSE	48	48	48	Q99K67	AASS	Aass	Alpha-aminoadipic semialdehyde synthase, mitochondrial	sp|Q99K67|AASS_MOUSE Alpha-aminoadipic semialdehyde synthase, mitochondrial OS=Mus musculus OX=10090 GN=Aass PE=1 SV=1	1	48	48	48	31	25	25	32	32	29	27	26	31	27	29	24	31	25	25	32	32	29	27	26	31	27	29	24	31	25	25	32	32	29	27	26	31	27	29	24
sp|Q9R0H0|ACOX1_MOUSE	sp|Q9R0H0|ACOX1_MOUSE	48	48	48	Q9R0H0	ACOX1	Acox1	Peroxisomal acyl-coenzyme A oxidase 1	sp|Q9R0H0|ACOX1_MOUSE Peroxisomal acyl-coenzyme A oxidase 1 OS=Mus musculus OX=10090 GN=Acox1 PE=1 SV=5	1	48	48	48	24	26	26	30	30	29	42	41	37	31	38	33	24	26	26	30	30	29	42	41	37	31	38	33	24	26	26	30	30	29	42	41	37	31	38	33
sp|Q62468|VILI_MOUSE;sp|O88398|AVIL_MOUSE	sp|Q62468|VILI_MOUSE	47;1	47;1	47;1	Q62468	VILI	Vil1	Villin-1	sp|Q62468|VILI_MOUSE Villin-1 OS=Mus musculus OX=10090 GN=Vil1 PE=1 SV=3	2	47	47	47	36	30	31	33	37	38	37	34	34	33	33	31	36	30	31	33	37	38	37	34	34	33	33	31	36	30	31	33	37	38	37	34	34	33	33	31
sp|Q64727|VINC_MOUSE	sp|Q64727|VINC_MOUSE	47	47	47	Q64727	VINC	Vcl	Vinculin	sp|Q64727|VINC_MOUSE Vinculin OS=Mus musculus OX=10090 GN=Vcl PE=1 SV=4	1	47	47	47	25	22	27	23	26	30	19	15	19	21	18	16	25	22	27	23	26	30	19	15	19	21	18	16	25	22	27	23	26	30	19	15	19	21	18	16
sp|Q80X90|FLNB_MOUSE	sp|Q80X90|FLNB_MOUSE	47	43	43	Q80X90	FLNB	Flnb	Filamin-B	sp|Q80X90|FLNB_MOUSE Filamin-B OS=Mus musculus OX=10090 GN=Flnb PE=1 SV=3	1	47	43	43	14	16	14	24	28	18	14	13	13	23	17	14	11	13	12	20	25	15	13	11	12	20	14	12	11	13	12	20	25	15	13	11	12	20	14	12
sp|Q99KI0|ACON_MOUSE	sp|Q99KI0|ACON_MOUSE	47	47	47	Q99KI0	ACON	Aco2	Aconitate hydratase, mitochondrial	sp|Q99KI0|ACON_MOUSE Aconitate hydratase, mitochondrial OS=Mus musculus OX=10090 GN=Aco2 PE=1 SV=1	1	47	47	47	39	32	40	40	41	41	36	28	36	30	30	29	39	32	40	40	41	41	36	28	36	30	30	29	39	32	40	40	41	41	36	28	36	30	30	29
sp|P07724|ALBU_MOUSE;CON__P02768-1	sp|P07724|ALBU_MOUSE	46;1	46;1	46;1	P07724	ALBU	Alb	Serum albumin	sp|P07724|ALBU_MOUSE Serum albumin OS=Mus musculus OX=10090 GN=Alb PE=1 SV=3	2	46	46	46	32	27	27	28	45	39	33	30	35	27	26	23	32	27	27	28	45	39	33	30	35	27	26	23	32	27	27	28	45	39	33	30	35	27	26	23
sp|P11499|HS90B_MOUSE	sp|P11499|HS90B_MOUSE	46	46	29	P11499	HS90B	Hsp90ab1	Heat shock protein HSP 90-beta	sp|P11499|HS90B_MOUSE Heat shock protein HSP 90-beta OS=Mus musculus OX=10090 GN=Hsp90ab1 PE=1 SV=3	1	46	46	29	30	29	36	33	34	30	32	30	32	29	27	29	30	29	36	33	34	30	32	30	32	29	27	29	19	20	23	20	22	19	21	20	20	18	16	17
sp|P97449|AMPN_MOUSE	sp|P97449|AMPN_MOUSE	45	45	45	P97449	AMPN	Anpep	Aminopeptidase N	sp|P97449|AMPN_MOUSE Aminopeptidase N OS=Mus musculus OX=10090 GN=Anpep PE=1 SV=4	1	45	45	45	33	30	34	37	36	35	27	27	26	26	28	22	33	30	34	37	36	35	27	27	26	26	28	22	33	30	34	37	36	35	27	27	26	26	28	22
sp|Q01853|TERA_MOUSE	sp|Q01853|TERA_MOUSE	45	45	45	Q01853	TERA	Vcp	Transitional endoplasmic reticulum ATPase	sp|Q01853|TERA_MOUSE Transitional endoplasmic reticulum ATPase OS=Mus musculus OX=10090 GN=Vcp PE=1 SV=4	1	45	45	45	33	24	31	33	35	36	27	25	30	27	24	25	33	24	31	33	35	36	27	25	30	27	24	25	33	24	31	33	35	36	27	25	30	27	24	25
sp|P63017|HSP7C_MOUSE	sp|P63017|HSP7C_MOUSE	44	44	29	P63017	HSP7C	Hspa8	Heat shock cognate 71 kDa protein	sp|P63017|HSP7C_MOUSE Heat shock cognate 71 kDa protein OS=Mus musculus OX=10090 GN=Hspa8 PE=1 SV=1	1	44	44	29	34	27	35	37	36	32	33	32	33	30	29	29	34	27	35	37	36	32	33	32	33	30	29	29	21	17	23	24	23	20	20	19	21	19	18	17
sp|Q61941|NNTM_MOUSE	sp|Q61941|NNTM_MOUSE	44	44	44	Q61941	NNTM	Nnt	NAD(P) transhydrogenase, mitochondrial	sp|Q61941|NNTM_MOUSE NAD(P) transhydrogenase, mitochondrial OS=Mus musculus OX=10090 GN=Nnt PE=1 SV=2	1	44	44	44	28	23	26	30	27	32	20	21	21	18	20	17	28	23	26	30	27	32	20	21	21	18	20	17	28	23	26	30	27	32	20	21	21	18	20	17
sp|P08113|ENPL_MOUSE	sp|P08113|ENPL_MOUSE	43	41	41	P08113	ENPL	Hsp90b1	Endoplasmin	sp|P08113|ENPL_MOUSE Endoplasmin OS=Mus musculus OX=10090 GN=Hsp90b1 PE=1 SV=2	1	43	41	41	27	27	27	27	29	33	26	27	23	24	29	19	25	25	25	25	27	31	24	25	21	22	27	17	25	25	25	25	27	31	24	25	21	22	27	17
sp|P20029|BIP_MOUSE	sp|P20029|BIP_MOUSE	43	40	40	P20029	BIP	Hspa5	Endoplasmic reticulum chaperone BiP	sp|P20029|BIP_MOUSE Endoplasmic reticulum chaperone BiP OS=Mus musculus OX=10090 GN=Hspa5 PE=1 SV=3	1	43	40	40	29	23	30	31	37	25	31	31	31	30	25	26	27	21	28	29	35	23	28	28	29	28	23	24	27	21	28	29	35	23	28	28	29	28	23	24
sp|P24270|CATA_MOUSE;sp|Q8BI29|SARG_MOUSE	sp|P24270|CATA_MOUSE	43;1	43;1	43;1	P24270	CATA	Cat	Catalase	sp|P24270|CATA_MOUSE Catalase OS=Mus musculus OX=10090 GN=Cat PE=1 SV=4	2	43	43	43	34	24	30	31	33	30	36	31	33	30	28	28	34	24	30	31	33	30	36	31	33	30	28	28	34	24	30	31	33	30	36	31	33	30	28	28
sp|Q8K0L3|ACSM2_MOUSE	sp|Q8K0L3|ACSM2_MOUSE	43	43	41	Q8K0L3	ACSM2	Acsm2	Acyl-coenzyme A synthetase ACSM2, mitochondrial	sp|Q8K0L3|ACSM2_MOUSE Acyl-coenzyme A synthetase ACSM2, mitochondrial OS=Mus musculus OX=10090 GN=Acsm2 PE=1 SV=1	1	43	43	41	33	30	34	33	33	34	38	36	40	33	35	34	33	30	34	33	33	34	38	36	40	33	35	34	31	28	32	32	31	32	36	35	38	31	33	32
sp|Q922D8|C1TC_MOUSE	sp|Q922D8|C1TC_MOUSE	43	43	43	Q922D8	C1TC	Mthfd1	C-1-tetrahydrofolate synthase, cytoplasmic	sp|Q922D8|C1TC_MOUSE C-1-tetrahydrofolate synthase, cytoplasmic OS=Mus musculus OX=10090 GN=Mthfd1 PE=1 SV=4	1	43	43	43	28	29	31	30	34	25	26	22	23	23	19	20	28	29	31	30	34	25	26	22	23	23	19	20	28	29	31	30	34	25	26	22	23	23	19	20
sp|O35488|S27A2_MOUSE	sp|O35488|S27A2_MOUSE	41	41	41	O35488	S27A2	Slc27a2	Very long-chain acyl-CoA synthetase	sp|O35488|S27A2_MOUSE Very long-chain acyl-CoA synthetase OS=Mus musculus OX=10090 GN=Slc27a2 PE=1 SV=2	1	41	41	41	26	23	25	29	27	34	27	21	20	21	23	25	26	23	25	29	27	34	27	21	20	21	23	25	26	23	25	29	27	34	27	21	20	21	23	25
sp|P28271|ACOC_MOUSE;sp|Q811J3|IREB2_MOUSE	sp|P28271|ACOC_MOUSE	41;1	41;1	41;1	P28271	ACOC	Aco1	Cytoplasmic aconitate hydratase	sp|P28271|ACOC_MOUSE Cytoplasmic aconitate hydratase OS=Mus musculus OX=10090 GN=Aco1 PE=1 SV=3	2	41	41	41	26	25	29	29	33	25	28	19	27	23	21	23	26	25	29	29	33	25	28	19	27	23	21	23	26	25	29	29	33	25	28	19	27	23	21	23
sp|P50516|VATA_MOUSE	sp|P50516|VATA_MOUSE	41	41	41	P50516	VATA	Atp6v1a	V-type proton ATPase catalytic subunit A	sp|P50516|VATA_MOUSE V-type proton ATPase catalytic subunit A OS=Mus musculus OX=10090 GN=Atp6v1a PE=1 SV=2	1	41	41	41	31	29	29	32	34	31	25	25	24	28	26	25	31	29	29	32	34	31	25	25	24	28	26	25	31	29	29	32	34	31	25	25	24	28	26	25
sp|P58252|EF2_MOUSE	sp|P58252|EF2_MOUSE	41	41	40	P58252	EF2	Eef2	Elongation factor 2	sp|P58252|EF2_MOUSE Elongation factor 2 OS=Mus musculus OX=10090 GN=Eef2 PE=1 SV=2	1	41	41	40	31	27	31	31	33	29	28	23	22	25	22	23	31	27	31	31	33	29	28	23	22	25	22	23	30	27	30	30	32	28	28	23	22	25	22	23
sp|P38647|GRP75_MOUSE	sp|P38647|GRP75_MOUSE	40	39	39	P38647	GRP75	Hspa9	Stress-70 protein, mitochondrial	sp|P38647|GRP75_MOUSE Stress-70 protein, mitochondrial OS=Mus musculus OX=10090 GN=Hspa9 PE=1 SV=3	1	40	39	39	27	22	34	32	27	29	30	26	26	29	30	27	26	22	33	31	26	28	29	26	26	29	30	27	26	22	33	31	26	28	29	26	26	29	30	27
sp|Q05793|PGBM_MOUSE	sp|Q05793|PGBM_MOUSE	40	40	40	Q05793	PGBM	Hspg2	Basement membrane-specific heparan sulfate proteoglycan core protein	sp|Q05793|PGBM_MOUSE Basement membrane-specific heparan sulfate proteoglycan core protein OS=Mus musculus OX=10090 GN=Hspg2 PE=1 SV=1	1	40	40	40	25	17	17	21	31	17	17	2	13	10	10	13	25	17	17	21	31	17	17	2	13	10	10	13	25	17	17	21	31	17	17	2	13	10	10	13
sp|P16460|ASSY_MOUSE	sp|P16460|ASSY_MOUSE	39	39	39	P16460	ASSY	Ass1	Argininosuccinate synthase	sp|P16460|ASSY_MOUSE Argininosuccinate synthase OS=Mus musculus OX=10090 GN=Ass1 PE=1 SV=1	1	39	39	39	31	30	33	34	33	31	34	32	36	32	29	28	31	30	33	34	33	31	34	32	36	32	29	28	31	30	33	34	33	31	34	32	36	32	29	28
sp|P56480|ATPB_MOUSE	sp|P56480|ATPB_MOUSE	39	39	39	P56480	ATPB	Atp5f1b	ATP synthase subunit beta, mitochondrial	sp|P56480|ATPB_MOUSE ATP synthase subunit beta, mitochondrial OS=Mus musculus OX=10090 GN=Atp5f1b PE=1 SV=2	1	39	39	39	34	30	32	29	32	33	33	30	35	29	27	33	34	30	32	29	32	33	33	30	35	29	27	33	34	30	32	29	32	33	33	30	35	29	27	33
sp|Q61696|HS71A_MOUSE;sp|P17879|HS71B_MOUSE	sp|Q61696|HS71A_MOUSE;sp|P17879|HS71B_MOUSE	39;38	33;32	24;23	Q61696	HS71A	Hspa1a	Heat shock 70 kDa protein 1A	sp|Q61696|HS71A_MOUSE Heat shock 70 kDa protein 1A OS=Mus musculus OX=10090 GN=Hspa1a PE=1 SV=2;sp|P17879|HS71B_MOUSE Heat shock 70 kDa protein 1B OS=Mus musculus OX=10090 GN=Hspa1b PE=1 SV=3	2	39	33	24	29	24	31	34	31	33	21	20	21	17	20	19	24	20	26	29	26	28	15	14	16	13	16	14	19	14	19	21	17	20	12	9	11	9	11	11
sp|Q9EQ20|MMSA_MOUSE	sp|Q9EQ20|MMSA_MOUSE	39	39	39	Q9EQ20	MMSA	Aldh6a1	Methylmalonate-semialdehyde dehydrogenase [acylating], mitochondrial	sp|Q9EQ20|MMSA_MOUSE Methylmalonate-semialdehyde dehydrogenase [acylating], mitochondrial OS=Mus musculus OX=10090 GN=Aldh6a1 PE=1 SV=1	1	39	39	39	30	29	31	32	32	30	32	31	33	32	31	31	30	29	31	32	32	30	32	31	33	32	31	31	30	29	31	32	32	30	32	31	33	32	31	31
sp|P07901|HS90A_MOUSE;REV__sp|Q8BL66|EEA1_MOUSE	sp|P07901|HS90A_MOUSE	38;1	23;0	23;0	P07901	HS90A	Hsp90aa1	Heat shock protein HSP 90-alpha	sp|P07901|HS90A_MOUSE Heat shock protein HSP 90-alpha OS=Mus musculus OX=10090 GN=Hsp90aa1 PE=1 SV=4	2	38	23	23	23	22	26	26	28	24	26	23	21	23	21	21	14	15	15	15	18	15	17	15	11	14	12	11	14	15	15	15	18	15	17	15	11	14	12	11
sp|Q6PB66|LPPRC_MOUSE	sp|Q6PB66|LPPRC_MOUSE	38	38	38	Q6PB66	LPPRC	Lrpprc	Leucine-rich PPR motif-containing protein, mitochondrial	sp|Q6PB66|LPPRC_MOUSE Leucine-rich PPR motif-containing protein, mitochondrial OS=Mus musculus OX=10090 GN=Lrpprc PE=1 SV=2	1	38	38	38	11	10	13	21	15	21	11	14	9	15	14	10	11	10	13	21	15	21	11	14	9	15	14	10	11	10	13	21	15	21	11	14	9	15	14	10
sp|Q8BMS1|ECHA_MOUSE	sp|Q8BMS1|ECHA_MOUSE	38	38	38	Q8BMS1	ECHA	Hadha	Trifunctional enzyme subunit alpha, mitochondrial	sp|Q8BMS1|ECHA_MOUSE Trifunctional enzyme subunit alpha, mitochondrial OS=Mus musculus OX=10090 GN=Hadha PE=1 SV=1	1	38	38	38	31	28	28	30	32	30	24	26	26	27	25	23	31	28	28	30	32	30	24	26	26	27	25	23	31	28	28	30	32	30	24	26	26	27	25	23
sp|Q91VD9|NDUS1_MOUSE	sp|Q91VD9|NDUS1_MOUSE	38	38	38	Q91VD9	NDUS1	Ndufs1	NADH-ubiquinone oxidoreductase 75 kDa subunit, mitochondrial	sp|Q91VD9|NDUS1_MOUSE NADH-ubiquinone oxidoreductase 75 kDa subunit, mitochondrial OS=Mus musculus OX=10090 GN=Ndufs1 PE=1 SV=2	1	38	38	38	31	22	30	34	32	33	26	25	24	22	23	22	31	22	30	34	32	33	26	25	24	22	23	22	31	22	30	34	32	33	26	25	24	22	23	22
sp|P60710|ACTB_MOUSE;sp|Q8BFZ3|ACTBL_MOUSE	sp|P60710|ACTB_MOUSE	37;14	1;0	1;0	P60710	ACTB	Actb	Actin, cytoplasmic 1	sp|P60710|ACTB_MOUSE Actin, cytoplasmic 1 OS=Mus musculus OX=10090 GN=Actb PE=1 SV=1	2	37	1	1	30	28	26	26	28	25	24	24	25	24	26	24	0	1	1	0	1	0	0	1	0	0	1	0	0	1	1	0	1	0	0	1	0	0	1	0
sp|P63260|ACTG_MOUSE	sp|P63260|ACTG_MOUSE	37	37	1	P63260	ACTG	Actg1	Actin, cytoplasmic 2	sp|P63260|ACTG_MOUSE Actin, cytoplasmic 2 OS=Mus musculus OX=10090 GN=Actg1 PE=1 SV=1	1	37	37	1	31	28	26	27	28	25	24	24	26	25	26	25	31	28	26	27	28	25	24	24	26	25	26	25	1	1	1	1	1	0	0	1	1	1	1	1
sp|Q61838|PZP_MOUSE;sp|Q6GQT1|A2MG_MOUSE	sp|Q61838|PZP_MOUSE	37;2	37;2	36;1	Q61838	PZP	Pzp	Pregnancy zone protein	sp|Q61838|PZP_MOUSE Pregnancy zone protein OS=Mus musculus OX=10090 GN=Pzp PE=1 SV=3	2	37	37	36	20	19	17	16	25	23	14	12	10	7	2	5	20	19	17	16	25	23	14	12	10	7	2	5	20	19	17	16	25	22	14	12	10	7	2	5
sp|Q7TPR4|ACTN1_MOUSE;sp|O88990|ACTN3_MOUSE	sp|Q7TPR4|ACTN1_MOUSE	37;7	19;0	19;0	Q7TPR4	ACTN1	Actn1	Alpha-actinin-1	sp|Q7TPR4|ACTN1_MOUSE Alpha-actinin-1 OS=Mus musculus OX=10090 GN=Actn1 PE=1 SV=1	2	37	19	19	22	15	19	22	23	23	15	13	15	14	12	13	10	5	7	9	10	10	6	4	6	6	4	4	10	5	7	9	10	10	6	4	6	6	4	4
sp|Q8CC88|VWA8_MOUSE	sp|Q8CC88|VWA8_MOUSE	37	37	37	Q8CC88	VWA8	Vwa8	von Willebrand factor A domain-containing protein 8	sp|Q8CC88|VWA8_MOUSE von Willebrand factor A domain-containing protein 8 OS=Mus musculus OX=10090 GN=Vwa8 PE=1 SV=2	1	37	37	37	19	11	15	17	13	18	12	12	9	15	11	10	19	11	15	17	13	18	12	12	9	15	11	10	19	11	15	17	13	18	12	12	9	15	11	10
sp|Q91ZA3|PCCA_MOUSE	sp|Q91ZA3|PCCA_MOUSE	37	37	37	Q91ZA3	PCCA	Pcca	Propionyl-CoA carboxylase alpha chain, mitochondrial	sp|Q91ZA3|PCCA_MOUSE Propionyl-CoA carboxylase alpha chain, mitochondrial OS=Mus musculus OX=10090 GN=Pcca PE=1 SV=2	1	37	37	37	22	26	22	27	24	29	20	15	16	17	16	19	22	26	22	27	24	29	20	15	16	17	16	19	22	26	22	27	24	29	20	15	16	17	16	19
sp|P09103|PDIA1_MOUSE	sp|P09103|PDIA1_MOUSE	36	36	36	P09103	PDIA1	P4hb	Protein disulfide-isomerase	sp|P09103|PDIA1_MOUSE Protein disulfide-isomerase OS=Mus musculus OX=10090 GN=P4hb PE=1 SV=2	1	36	36	36	27	23	27	25	29	29	27	25	21	28	25	24	27	23	27	25	29	29	27	25	21	28	25	24	27	23	27	25	29	29	27	25	21	28	25	24
sp|P17182|ENOA_MOUSE	sp|P17182|ENOA_MOUSE	36	36	31	P17182	ENOA	Eno1	Alpha-enolase	sp|P17182|ENOA_MOUSE Alpha-enolase OS=Mus musculus OX=10090 GN=Eno1 PE=1 SV=3	1	36	36	31	35	28	30	29	31	30	30	23	27	25	25	28	35	28	30	29	31	30	30	23	27	25	25	28	31	24	27	26	27	26	26	20	24	23	22	25
sp|Q921I1|TRFE_MOUSE;CON__Q2HJF0;CON__Q29443;CON__Q0IIK2	sp|Q921I1|TRFE_MOUSE	36;2;2;2	36;2;2;2	35;2;2;2	Q921I1	TRFE	Tf	Serotransferrin	sp|Q921I1|TRFE_MOUSE Serotransferrin OS=Mus musculus OX=10090 GN=Tf PE=1 SV=1	4	36	36	35	27	22	23	23	29	30	28	23	25	23	23	19	27	22	23	23	29	30	28	23	25	23	23	19	26	21	22	22	28	29	27	22	24	23	22	19
sp|P16406|AMPE_MOUSE	sp|P16406|AMPE_MOUSE	35	35	35	P16406	AMPE	Enpep	Glutamyl aminopeptidase	sp|P16406|AMPE_MOUSE Glutamyl aminopeptidase OS=Mus musculus OX=10090 GN=Enpep PE=1 SV=1	1	35	35	35	22	22	23	27	25	29	19	18	15	16	16	15	22	22	23	27	25	29	19	18	15	16	16	15	22	22	23	27	25	29	19	18	15	16	16	15
sp|Q99LB7|SARDH_MOUSE	sp|Q99LB7|SARDH_MOUSE	35	35	35	Q99LB7	SARDH	Sardh	Sarcosine dehydrogenase, mitochondrial	sp|Q99LB7|SARDH_MOUSE Sarcosine dehydrogenase, mitochondrial OS=Mus musculus OX=10090 GN=Sardh PE=1 SV=1	1	35	35	35	25	18	18	30	19	29	19	14	17	15	16	9	25	18	18	30	19	29	19	14	17	15	16	9	25	18	18	30	19	29	19	14	17	15	16	9
sp|Q9JIL4|NHRF3_MOUSE	sp|Q9JIL4|NHRF3_MOUSE	35	35	35	Q9JIL4	NHRF3	Pdzk1	Na(+)/H(+) exchange regulatory cofactor NHE-RF3	sp|Q9JIL4|NHRF3_MOUSE Na(+)/H(+) exchange regulatory cofactor NHE-RF3 OS=Mus musculus OX=10090 GN=Pdzk1 PE=1 SV=1	1	35	35	35	26	17	27	26	29	25	23	25	26	22	21	24	26	17	27	26	29	25	23	25	26	22	21	24	26	17	27	26	29	25	23	25	26	22	21	24
sp|O88844|IDHC_MOUSE	sp|O88844|IDHC_MOUSE	34	34	32	O88844	IDHC	Idh1	Isocitrate dehydrogenase [NADP] cytoplasmic	sp|O88844|IDHC_MOUSE Isocitrate dehydrogenase [NADP] cytoplasmic OS=Mus musculus OX=10090 GN=Idh1 PE=1 SV=2	1	34	34	32	26	23	25	26	30	23	24	23	22	23	23	20	26	23	25	26	30	23	24	23	22	23	23	20	25	22	24	25	29	22	22	23	22	23	22	20
sp|P17710|HXK1_MOUSE;sp|Q91W97|HKDC1_MOUSE;sp|O08528|HXK2_MOUSE	sp|P17710|HXK1_MOUSE	34;3;3	34;3;3	33;3;2	P17710	HXK1	Hk1	Hexokinase-1	sp|P17710|HXK1_MOUSE Hexokinase-1 OS=Mus musculus OX=10090 GN=Hk1 PE=1 SV=3	3	34	34	33	21	20	23	22	24	23	9	9	12	10	11	11	21	20	23	22	24	23	9	9	12	10	11	11	20	19	22	21	23	22	9	9	12	9	11	11
sp|P26443|DHE3_MOUSE	sp|P26443|DHE3_MOUSE	34	34	34	P26443	DHE3	Glud1	Glutamate dehydrogenase 1, mitochondrial	sp|P26443|DHE3_MOUSE Glutamate dehydrogenase 1, mitochondrial OS=Mus musculus OX=10090 GN=Glud1 PE=1 SV=1	1	34	34	34	31	28	30	30	29	32	26	25	25	24	26	24	31	28	30	30	29	32	26	25	25	24	26	24	31	28	30	30	29	32	26	25	25	24	26	24
sp|P28665|MUG1_MOUSE;sp|P28666|MUG2_MOUSE	sp|P28665|MUG1_MOUSE	34;13	34;13	33;13	P28665	MUG1	Mug1	Murinoglobulin-1	sp|P28665|MUG1_MOUSE Murinoglobulin-1 OS=Mus musculus OX=10090 GN=Mug1 PE=1 SV=3	2	34	34	33	19	21	12	25	26	21	26	27	19	18	23	12	19	21	12	25	26	21	26	27	19	18	23	12	19	21	12	24	26	21	25	26	19	18	23	12
sp|P48678|LMNA_MOUSE	sp|P48678|LMNA_MOUSE	34	34	32	P48678	LMNA	Lmna	Prelamin-A/C	sp|P48678|LMNA_MOUSE Prelamin-A/C OS=Mus musculus OX=10090 GN=Lmna PE=1 SV=2	1	34	34	32	16	12	19	20	27	21	14	5	10	15	8	9	16	12	19	20	27	21	14	5	10	15	8	9	15	11	17	19	25	20	13	4	9	14	6	7
sp|P52480|KPYM_MOUSE	sp|P52480|KPYM_MOUSE	34	34	33	P52480	KPYM	Pkm	Pyruvate kinase PKM	sp|P52480|KPYM_MOUSE Pyruvate kinase PKM OS=Mus musculus OX=10090 GN=Pkm PE=1 SV=4	1	34	34	33	31	21	25	25	25	28	22	18	18	20	20	17	31	21	25	25	25	28	22	18	18	20	20	17	30	20	25	25	25	27	21	17	17	19	19	16
sp|Q9DBT9|M2GD_MOUSE	sp|Q9DBT9|M2GD_MOUSE	34	34	34	Q9DBT9	M2GD	Dmgdh	Dimethylglycine dehydrogenase, mitochondrial	sp|Q9DBT9|M2GD_MOUSE Dimethylglycine dehydrogenase, mitochondrial OS=Mus musculus OX=10090 GN=Dmgdh PE=1 SV=1	1	34	34	34	21	20	25	27	27	23	14	16	14	17	14	16	21	20	25	27	27	23	14	16	14	17	14	16	21	20	25	27	27	23	14	16	14	17	14	16
sp|Q02053|UBA1_MOUSE;sp|P31254|UBA1Y_MOUSE	sp|Q02053|UBA1_MOUSE	33;7	33;7	33;7	Q02053	UBA1	Uba1	Ubiquitin-like modifier-activating enzyme 1	sp|Q02053|UBA1_MOUSE Ubiquitin-like modifier-activating enzyme 1 OS=Mus musculus OX=10090 GN=Uba1 PE=1 SV=1	2	33	33	33	16	15	21	22	24	23	11	16	15	21	16	19	16	15	21	22	24	23	11	16	15	21	16	19	16	15	21	22	24	23	11	16	15	21	16	19
sp|Q91Y97|ALDOB_MOUSE	sp|Q91Y97|ALDOB_MOUSE	33	33	32	Q91Y97	ALDOB	Aldob	Fructose-bisphosphate aldolase B	sp|Q91Y97|ALDOB_MOUSE Fructose-bisphosphate aldolase B OS=Mus musculus OX=10090 GN=Aldob PE=1 SV=3	1	33	33	32	30	25	27	26	26	26	29	25	25	24	23	25	30	25	27	26	26	26	29	25	25	24	23	25	29	24	26	25	25	25	28	24	24	23	22	24
sp|Q99MR8|MCCA_MOUSE	sp|Q99MR8|MCCA_MOUSE	33	33	33	Q99MR8	MCCA	Mccc1	Methylcrotonoyl-CoA carboxylase subunit alpha, mitochondrial	sp|Q99MR8|MCCA_MOUSE Methylcrotonoyl-CoA carboxylase subunit alpha, mitochondrial OS=Mus musculus OX=10090 GN=Mccc1 PE=1 SV=2	1	33	33	33	25	14	23	23	21	21	15	11	15	16	13	13	25	14	23	23	21	21	15	11	15	16	13	13	25	14	23	23	21	21	15	11	15	16	13	13
sp|Q9QXD1|ACOX2_MOUSE	sp|Q9QXD1|ACOX2_MOUSE	33	33	33	Q9QXD1	ACOX2	Acox2	Peroxisomal acyl-coenzyme A oxidase 2	sp|Q9QXD1|ACOX2_MOUSE Peroxisomal acyl-coenzyme A oxidase 2 OS=Mus musculus OX=10090 GN=Acox2 PE=1 SV=2	1	33	33	33	24	25	28	28	27	26	0	1	1	2	1	1	24	25	28	28	27	26	0	1	1	2	1	1	24	25	28	28	27	26	0	1	1	2	1	1
sp|P17563|SBP1_MOUSE;sp|Q63836|SBP2_MOUSE	sp|P17563|SBP1_MOUSE;sp|Q63836|SBP2_MOUSE	32;26	32;26	32;26	P17563	SBP1	Selenbp1	Methanethiol oxidase	sp|P17563|SBP1_MOUSE Methanethiol oxidase OS=Mus musculus OX=10090 GN=Selenbp1 PE=1 SV=2;sp|Q63836|SBP2_MOUSE Selenium-binding protein 2 OS=Mus musculus OX=10090 GN=Selenbp2 PE=1 SV=2	2	32	32	32	24	26	27	27	26	24	26	23	22	22	22	23	24	26	27	27	26	24	26	23	22	22	22	23	24	26	27	27	26	24	26	23	22	22	22	23
sp|P27773|PDIA3_MOUSE	sp|P27773|PDIA3_MOUSE	32	32	32	P27773	PDIA3	Pdia3	Protein disulfide-isomerase A3	sp|P27773|PDIA3_MOUSE Protein disulfide-isomerase A3 OS=Mus musculus OX=10090 GN=Pdia3 PE=1 SV=2	1	32	32	32	22	21	22	22	22	28	20	19	18	18	19	19	22	21	22	22	22	28	20	19	18	18	19	19	22	21	22	22	22	28	20	19	18	18	19	19
sp|P40142|TKT_MOUSE	sp|P40142|TKT_MOUSE	32	32	32	P40142	TKT	Tkt	Transketolase	sp|P40142|TKT_MOUSE Transketolase OS=Mus musculus OX=10090 GN=Tkt PE=1 SV=1	1	32	32	32	27	21	22	29	30	24	22	19	19	24	18	23	27	21	22	29	30	24	22	19	19	24	18	23	27	21	22	29	30	24	22	19	19	24	18	23
sp|P47738|ALDH2_MOUSE;sp|Q62148|AL1A2_MOUSE;sp|Q9CZS1|AL1B1_MOUSE	sp|P47738|ALDH2_MOUSE	32;3;2	32;3;2	30;1;0	P47738	ALDH2	Aldh2	Aldehyde dehydrogenase, mitochondrial	sp|P47738|ALDH2_MOUSE Aldehyde dehydrogenase, mitochondrial OS=Mus musculus OX=10090 GN=Aldh2 PE=1 SV=1	3	32	32	30	25	24	28	28	26	29	24	21	22	18	23	19	25	24	28	28	26	29	24	21	22	18	23	19	23	24	27	28	24	28	24	20	22	18	22	18
sp|P50544|ACADV_MOUSE	sp|P50544|ACADV_MOUSE	32	32	32	P50544	ACADV	Acadvl	Very long-chain specific acyl-CoA dehydrogenase, mitochondrial	sp|P50544|ACADV_MOUSE Very long-chain specific acyl-CoA dehydrogenase, mitochondrial OS=Mus musculus OX=10090 GN=Acadvl PE=1 SV=3	1	32	32	32	22	24	21	22	24	20	20	22	22	24	19	19	22	24	21	22	24	20	20	22	22	24	19	19	22	24	21	22	24	20	20	22	22	24	19	19
sp|P51881|ADT2_MOUSE	sp|P51881|ADT2_MOUSE	32	32	17	P51881	ADT2	Slc25a5	ADP/ATP translocase 2	sp|P51881|ADT2_MOUSE ADP/ATP translocase 2 OS=Mus musculus OX=10090 GN=Slc25a5 PE=1 SV=3	1	32	32	17	29	21	25	26	24	22	22	20	23	24	22	21	29	21	25	26	24	22	22	20	23	24	22	21	17	11	14	14	13	13	12	10	13	13	13	12
sp|Q61879|MYH10_MOUSE	sp|Q61879|MYH10_MOUSE	32	17	15	Q61879	MYH10	Myh10	Myosin-10	sp|Q61879|MYH10_MOUSE Myosin-10 OS=Mus musculus OX=10090 GN=Myh10 PE=1 SV=2	1	32	17	15	14	10	12	16	18	21	11	8	11	8	12	11	5	3	4	4	9	8	1	0	4	1	2	6	5	2	4	3	7	7	1	0	4	1	1	5
sp|Q8CGK3|LONM_MOUSE	sp|Q8CGK3|LONM_MOUSE	32	32	32	Q8CGK3	LONM	Lonp1	Lon protease homolog, mitochondrial	sp|Q8CGK3|LONM_MOUSE Lon protease homolog, mitochondrial OS=Mus musculus OX=10090 GN=Lonp1 PE=1 SV=2	1	32	32	32	19	13	18	16	15	18	12	6	12	14	12	12	19	13	18	16	15	18	12	6	12	14	12	12	19	13	18	16	15	18	12	6	12	14	12	12
sp|P09411|PGK1_MOUSE;sp|P09041|PGK2_MOUSE	sp|P09411|PGK1_MOUSE	31;6	31;6	31;6	P09411	PGK1	Pgk1	Phosphoglycerate kinase 1	sp|P09411|PGK1_MOUSE Phosphoglycerate kinase 1 OS=Mus musculus OX=10090 GN=Pgk1 PE=1 SV=4	2	31	31	31	24	23	24	27	28	27	26	23	21	19	20	22	24	23	24	27	28	27	26	23	21	19	20	22	24	23	24	27	28	27	26	23	21	19	20	22
sp|P45952|ACADM_MOUSE	sp|P45952|ACADM_MOUSE	31	31	31	P45952	ACADM	Acadm	Medium-chain specific acyl-CoA dehydrogenase, mitochondrial	sp|P45952|ACADM_MOUSE Medium-chain specific acyl-CoA dehydrogenase, mitochondrial OS=Mus musculus OX=10090 GN=Acadm PE=1 SV=1	1	31	31	31	27	23	22	24	27	21	24	23	25	25	24	24	27	23	22	24	27	21	24	23	25	25	24	24	27	23	22	24	27	21	24	23	25	25	24	24
sp|P54071|IDHP_MOUSE	sp|P54071|IDHP_MOUSE	31	29	29	P54071	IDHP	Idh2	Isocitrate dehydrogenase [NADP], mitochondrial	sp|P54071|IDHP_MOUSE Isocitrate dehydrogenase [NADP], mitochondrial OS=Mus musculus OX=10090 GN=Idh2 PE=1 SV=3	1	31	29	29	25	22	25	26	25	28	25	20	16	18	19	16	24	21	24	25	24	27	23	20	16	18	18	16	24	21	24	25	24	27	23	20	16	18	18	16
sp|Q64462|CP4B1_MOUSE;sp|Q6A152|CP4X1_MOUSE	sp|Q64462|CP4B1_MOUSE	31;1	31;1	31;1	Q64462	CP4B1	Cyp4b1	Cytochrome P450 4B1	sp|Q64462|CP4B1_MOUSE Cytochrome P450 4B1 OS=Mus musculus OX=10090 GN=Cyp4b1 PE=1 SV=1	2	31	31	31	3	5	1	5	4	7	23	20	22	19	27	24	3	5	1	5	4	7	23	20	22	19	27	24	3	5	1	5	4	7	23	20	22	19	27	24
sp|Q9JKF1|IQGA1_MOUSE	sp|Q9JKF1|IQGA1_MOUSE	31	31	28	Q9JKF1	IQGA1	Iqgap1	Ras GTPase-activating-like protein IQGAP1	sp|Q9JKF1|IQGA1_MOUSE Ras GTPase-activating-like protein IQGAP1 OS=Mus musculus OX=10090 GN=Iqgap1 PE=1 SV=2	1	31	31	28	9	13	9	12	12	12	2	5	4	7	5	6	9	13	9	12	12	12	2	5	4	7	5	6	8	11	8	11	11	12	2	5	4	7	5	6
sp|Q9QXX4|CMC2_MOUSE	sp|Q9QXX4|CMC2_MOUSE	31	31	28	Q9QXX4	CMC2	Slc25a13	Calcium-binding mitochondrial carrier protein Aralar2	sp|Q9QXX4|CMC2_MOUSE Calcium-binding mitochondrial carrier protein Aralar2 OS=Mus musculus OX=10090 GN=Slc25a13 PE=1 SV=1	1	31	31	28	17	16	16	19	19	22	10	16	12	15	18	7	17	16	16	19	19	22	10	16	12	15	18	7	14	13	14	18	16	19	10	14	11	13	16	7
sp|P61922|GABT_MOUSE	sp|P61922|GABT_MOUSE	30	30	30	P61922	GABT	Abat	4-aminobutyrate aminotransferase, mitochondrial	sp|P61922|GABT_MOUSE 4-aminobutyrate aminotransferase, mitochondrial OS=Mus musculus OX=10090 GN=Abat PE=1 SV=1	1	30	30	30	24	16	23	19	21	20	16	12	16	15	17	14	24	16	23	19	21	20	16	12	16	15	17	14	24	16	23	19	21	20	16	12	16	15	17	14
sp|P68033|ACTC_MOUSE	sp|P68033|ACTC_MOUSE	30	10	0	P68033	ACTC	Actc1	Actin, alpha cardiac muscle 1	sp|P68033|ACTC_MOUSE Actin, alpha cardiac muscle 1 OS=Mus musculus OX=10090 GN=Actc1 PE=1 SV=1	1	30	10	0	26	25	22	23	24	20	22	19	22	22	19	19	8	8	7	8	8	7	7	6	7	7	5	5	0	0	0	0	0	0	0	0	0	0	0	0
sp|Q91YI0|ARLY_MOUSE	sp|Q91YI0|ARLY_MOUSE	30	30	30	Q91YI0	ARLY	Asl	Argininosuccinate lyase	sp|Q91YI0|ARLY_MOUSE Argininosuccinate lyase OS=Mus musculus OX=10090 GN=Asl PE=1 SV=1	1	30	30	30	21	18	25	27	22	22	18	21	17	20	18	19	21	18	25	27	22	22	18	21	17	20	18	19	21	18	25	27	22	22	18	21	17	20	18	19
sp|Q9DB77|QCR2_MOUSE	sp|Q9DB77|QCR2_MOUSE	30	30	30	Q9DB77	QCR2	Uqcrc2	Cytochrome b-c1 complex subunit 2, mitochondrial	sp|Q9DB77|QCR2_MOUSE Cytochrome b-c1 complex subunit 2, mitochondrial OS=Mus musculus OX=10090 GN=Uqcrc2 PE=1 SV=1	1	30	30	30	26	23	23	25	24	22	25	22	26	23	23	24	26	23	23	25	24	22	25	22	26	23	23	24	26	23	23	25	24	22	25	22	26	23	23	24
sp|Q9JII6|AK1A1_MOUSE	sp|Q9JII6|AK1A1_MOUSE	30	30	30	Q9JII6	AK1A1	Akr1a1	Aldo-keto reductase family 1 member A1	sp|Q9JII6|AK1A1_MOUSE Aldo-keto reductase family 1 member A1 OS=Mus musculus OX=10090 GN=Akr1a1 PE=1 SV=3	1	30	30	30	27	20	24	26	23	25	24	25	22	22	23	22	27	20	24	26	23	25	24	25	22	22	23	22	27	20	24	26	23	25	24	25	22	22	23	22
sp|P06151|LDHA_MOUSE;sp|P00342|LDHC_MOUSE	sp|P06151|LDHA_MOUSE	29;2	29;2	27;1	P06151	LDHA	Ldha	L-lactate dehydrogenase A chain	sp|P06151|LDHA_MOUSE L-lactate dehydrogenase A chain OS=Mus musculus OX=10090 GN=Ldha PE=1 SV=3	2	29	29	27	25	19	25	22	24	25	21	22	21	20	21	23	25	19	25	22	24	25	21	22	21	20	21	23	24	18	24	21	23	24	19	21	20	19	20	22
sp|P34914|HYES_MOUSE	sp|P34914|HYES_MOUSE	29	29	29	P34914	HYES	Ephx2	Bifunctional epoxide hydrolase 2	sp|P34914|HYES_MOUSE Bifunctional epoxide hydrolase 2 OS=Mus musculus OX=10090 GN=Ephx2 PE=1 SV=2	1	29	29	29	12	12	15	17	12	11	24	20	23	20	21	22	12	12	15	17	12	11	24	20	23	20	21	22	12	12	15	17	12	11	24	20	23	20	21	22
sp|P48962|ADT1_MOUSE;sp|Q3V132|ADT4_MOUSE	sp|P48962|ADT1_MOUSE	29;5	14;0	14;0	P48962	ADT1	Slc25a4	ADP/ATP translocase 1	sp|P48962|ADT1_MOUSE ADP/ATP translocase 1 OS=Mus musculus OX=10090 GN=Slc25a4 PE=1 SV=4	2	29	14	14	22	18	22	24	23	22	20	18	18	19	18	19	10	8	11	12	12	13	10	8	8	8	9	10	10	8	11	12	12	13	10	8	8	8	9	10
sp|Q7TNG8|LDHD_MOUSE	sp|Q7TNG8|LDHD_MOUSE	29	29	29	Q7TNG8	LDHD	Ldhd	Probable D-lactate dehydrogenase, mitochondrial	sp|Q7TNG8|LDHD_MOUSE Probable D-lactate dehydrogenase, mitochondrial OS=Mus musculus OX=10090 GN=Ldhd PE=1 SV=1	1	29	29	29	11	10	11	12	15	13	22	22	20	20	22	14	11	10	11	12	15	13	22	22	20	20	22	14	11	10	11	12	15	13	22	22	20	20	22	14
sp|Q8BHN3|GANAB_MOUSE	sp|Q8BHN3|GANAB_MOUSE	29	29	29	Q8BHN3	GANAB	Ganab	Neutral alpha-glucosidase AB	sp|Q8BHN3|GANAB_MOUSE Neutral alpha-glucosidase AB OS=Mus musculus OX=10090 GN=Ganab PE=1 SV=1	1	29	29	29	10	9	9	13	12	14	12	9	4	7	6	9	10	9	9	13	12	14	12	9	4	7	6	9	10	9	9	13	12	14	12	9	4	7	6	9
sp|Q91VA0|ACSM1_MOUSE	sp|Q91VA0|ACSM1_MOUSE	29	27	27	Q91VA0	ACSM1	Acsm1	Acyl-coenzyme A synthetase ACSM1, mitochondrial	sp|Q91VA0|ACSM1_MOUSE Acyl-coenzyme A synthetase ACSM1, mitochondrial OS=Mus musculus OX=10090 GN=Acsm1 PE=1 SV=1	1	29	27	27	20	15	18	21	19	24	16	11	16	15	13	16	18	13	16	20	17	22	14	10	14	13	11	14	18	13	16	20	17	22	14	10	14	13	11	14
sp|Q9D1A2|CNDP2_MOUSE	sp|Q9D1A2|CNDP2_MOUSE	29	29	29	Q9D1A2	CNDP2	Cndp2	Cytosolic non-specific dipeptidase	sp|Q9D1A2|CNDP2_MOUSE Cytosolic non-specific dipeptidase OS=Mus musculus OX=10090 GN=Cndp2 PE=1 SV=1	1	29	29	29	12	14	14	15	19	10	18	21	19	18	15	22	12	14	14	15	19	10	18	21	19	18	15	22	12	14	14	15	19	10	18	21	19	18	15	22
sp|Q9Z2V4|PCKGC_MOUSE;sp|Q8BH04|PCKGM_MOUSE	sp|Q9Z2V4|PCKGC_MOUSE	29;1	29;1	29;1	Q9Z2V4	PCKGC	Pck1	Phosphoenolpyruvate carboxykinase, cytosolic [GTP]	sp|Q9Z2V4|PCKGC_MOUSE Phosphoenolpyruvate carboxykinase, cytosolic [GTP] OS=Mus musculus OX=10090 GN=Pck1 PE=1 SV=1	2	29	29	29	16	17	20	18	23	16	16	14	15	20	18	16	16	17	20	18	23	16	16	14	15	20	18	16	16	17	20	18	23	16	16	14	15	20	18	16
sp|P06745|G6PI_MOUSE;CON__Q3ZBD7	sp|P06745|G6PI_MOUSE	28;8	28;8	28;8	P06745	G6PI	Gpi	Glucose-6-phosphate isomerase	sp|P06745|G6PI_MOUSE Glucose-6-phosphate isomerase OS=Mus musculus OX=10090 GN=Gpi PE=1 SV=4	2	28	28	28	21	15	22	25	20	22	19	19	20	18	20	22	21	15	22	25	20	22	19	19	20	18	20	22	21	15	22	25	20	22	19	19	20	18	20	22
sp|P14824|ANXA6_MOUSE	sp|P14824|ANXA6_MOUSE	28	28	28	P14824	ANXA6	Anxa6	Annexin A6	sp|P14824|ANXA6_MOUSE Annexin A6 OS=Mus musculus OX=10090 GN=Anxa6 PE=1 SV=3	1	28	28	28	12	16	14	19	20	18	4	5	8	8	6	8	12	16	14	19	20	18	4	5	8	8	6	8	12	16	14	19	20	18	4	5	8	8	6	8
sp|P62737|ACTA_MOUSE;sp|P63268|ACTH_MOUSE	sp|P62737|ACTA_MOUSE;sp|P63268|ACTH_MOUSE	28;27	1;1	1;1	P62737	ACTA	Acta2	Actin, aortic smooth muscle	sp|P62737|ACTA_MOUSE Actin, aortic smooth muscle OS=Mus musculus OX=10090 GN=Acta2 PE=1 SV=1;sp|P63268|ACTH_MOUSE Actin, gamma-enteric smooth muscle OS=Mus musculus OX=10090 GN=Actg2 PE=1 SV=1	2	28	1	1	23	23	20	22	23	19	21	17	21	21	18	18	0	0	0	1	1	1	1	0	1	1	1	1	0	0	0	1	1	1	1	0	1	1	1	1
sp|P97807|FUMH_MOUSE	sp|P97807|FUMH_MOUSE	28	28	28	P97807	FUMH	Fh	Fumarate hydratase, mitochondrial	sp|P97807|FUMH_MOUSE Fumarate hydratase, mitochondrial OS=Mus musculus OX=10090 GN=Fh PE=1 SV=3	1	28	28	28	21	20	26	24	25	23	20	19	19	19	20	17	21	20	26	24	25	23	20	19	19	19	20	17	21	20	26	24	25	23	20	19	19	19	20	17
sp|Q3ULD5|MCCB_MOUSE	sp|Q3ULD5|MCCB_MOUSE	28	28	28	Q3ULD5	MCCB	Mccc2	Methylcrotonoyl-CoA carboxylase beta chain, mitochondrial	sp|Q3ULD5|MCCB_MOUSE Methylcrotonoyl-CoA carboxylase beta chain, mitochondrial OS=Mus musculus OX=10090 GN=Mccc2 PE=1 SV=1	1	28	28	28	20	19	21	20	19	24	17	13	14	19	15	15	20	19	21	20	19	24	17	13	14	19	15	15	20	19	21	20	19	24	17	13	14	19	15	15
sp|Q8K2B3|SDHA_MOUSE	sp|Q8K2B3|SDHA_MOUSE	28	28	28	Q8K2B3	SDHA	Sdha	Succinate dehydrogenase [ubiquinone] flavoprotein subunit, mitochondrial	sp|Q8K2B3|SDHA_MOUSE Succinate dehydrogenase [ubiquinone] flavoprotein subunit, mitochondrial OS=Mus musculus OX=10090 GN=Sdha PE=1 SV=1	1	28	28	28	26	21	26	27	21	27	26	24	24	20	21	19	26	21	26	27	21	27	26	24	24	20	21	19	26	21	26	27	21	27	26	24	24	20	21	19
sp|Q8K370|ACD10_MOUSE	sp|Q8K370|ACD10_MOUSE	28	28	28	Q8K370	ACD10	Acad10	Acyl-CoA dehydrogenase family member 10	sp|Q8K370|ACD10_MOUSE Acyl-CoA dehydrogenase family member 10 OS=Mus musculus OX=10090 GN=Acad10 PE=1 SV=1	1	28	28	28	13	10	13	19	14	15	8	12	13	11	12	10	13	10	13	19	14	15	8	12	13	11	12	10	13	10	13	19	14	15	8	12	13	11	12	10
sp|Q9CQN1|TRAP1_MOUSE	sp|Q9CQN1|TRAP1_MOUSE	28	28	28	Q9CQN1	TRAP1	Trap1	Heat shock protein 75 kDa, mitochondrial	sp|Q9CQN1|TRAP1_MOUSE Heat shock protein 75 kDa, mitochondrial OS=Mus musculus OX=10090 GN=Trap1 PE=1 SV=1	1	28	28	28	11	16	16	21	19	17	16	16	15	16	18	15	11	16	16	21	19	17	16	16	15	16	18	15	11	16	16	21	19	17	16	16	15	16	18	15
sp|O88428|PAPS2_MOUSE	sp|O88428|PAPS2_MOUSE	27	27	27	O88428	PAPS2	Papss2	Bifunctional 3-phosphoadenosine 5-phosphosulfate synthase 2	sp|O88428|PAPS2_MOUSE Bifunctional 3-phosphoadenosine 5-phosphosulfate synthase 2 OS=Mus musculus OX=10090 GN=Papss2 PE=1 SV=2	1	27	27	27	12	16	19	20	19	18	4	3	5	6	2	5	12	16	19	20	19	18	4	3	5	6	2	5	12	16	19	20	19	18	4	3	5	6	2	5
sp|P05064|ALDOA_MOUSE	sp|P05064|ALDOA_MOUSE	27	26	25	P05064	ALDOA	Aldoa	Fructose-bisphosphate aldolase A	sp|P05064|ALDOA_MOUSE Fructose-bisphosphate aldolase A OS=Mus musculus OX=10090 GN=Aldoa PE=1 SV=2	1	27	26	25	20	17	19	21	21	19	19	18	20	18	15	19	19	16	18	20	20	18	18	17	19	17	14	18	19	16	18	20	20	18	18	16	18	17	14	17
sp|P05202|AATM_MOUSE	sp|P05202|AATM_MOUSE	27	27	27	P05202	AATM	Got2	Aspartate aminotransferase, mitochondrial	sp|P05202|AATM_MOUSE Aspartate aminotransferase, mitochondrial OS=Mus musculus OX=10090 GN=Got2 PE=1 SV=1	1	27	27	27	23	20	22	26	24	26	21	22	23	19	19	19	23	20	22	26	24	26	21	22	23	19	19	19	23	20	22	26	24	26	21	22	23	19	19	19
sp|P62814|VATB2_MOUSE	sp|P62814|VATB2_MOUSE	27	27	27	P62814	VATB2	Atp6v1b2	V-type proton ATPase subunit B, brain isoform	sp|P62814|VATB2_MOUSE V-type proton ATPase subunit B, brain isoform OS=Mus musculus OX=10090 GN=Atp6v1b2 PE=1 SV=1	1	27	27	27	19	17	21	20	20	20	19	22	19	18	18	16	19	17	21	20	20	20	19	22	19	18	18	16	19	17	21	20	20	20	19	22	19	18	18	16
sp|Q61425|HCDH_MOUSE	sp|Q61425|HCDH_MOUSE	27	27	27	Q61425	HCDH	Hadh	Hydroxyacyl-coenzyme A dehydrogenase, mitochondrial	sp|Q61425|HCDH_MOUSE Hydroxyacyl-coenzyme A dehydrogenase, mitochondrial OS=Mus musculus OX=10090 GN=Hadh PE=1 SV=2	1	27	27	27	22	13	18	18	22	19	22	18	17	17	14	13	22	13	18	18	22	19	22	18	17	17	14	13	22	13	18	18	22	19	22	18	17	17	14	13
sp|Q64331|MYO6_MOUSE	sp|Q64331|MYO6_MOUSE	27	27	27	Q64331	MYO6	Myo6	Unconventional myosin-VI	sp|Q64331|MYO6_MOUSE Unconventional myosin-VI OS=Mus musculus OX=10090 GN=Myo6 PE=1 SV=1	1	27	27	27	9	12	9	11	12	12	5	11	10	9	10	3	9	12	9	11	12	12	5	11	10	9	10	3	9	12	9	11	12	12	5	11	10	9	10	3
sp|Q8BWT1|THIM_MOUSE	sp|Q8BWT1|THIM_MOUSE	27	27	27	Q8BWT1	THIM	Acaa2	3-ketoacyl-CoA thiolase, mitochondrial	sp|Q8BWT1|THIM_MOUSE 3-ketoacyl-CoA thiolase, mitochondrial OS=Mus musculus OX=10090 GN=Acaa2 PE=1 SV=3	1	27	27	27	23	19	23	21	27	23	22	19	22	20	19	19	23	19	23	21	27	23	22	19	22	20	19	19	23	19	23	21	27	23	22	19	22	20	19	19
sp|Q8QZT1|THIL_MOUSE	sp|Q8QZT1|THIL_MOUSE	27	27	27	Q8QZT1	THIL	Acat1	Acetyl-CoA acetyltransferase, mitochondrial	sp|Q8QZT1|THIL_MOUSE Acetyl-CoA acetyltransferase, mitochondrial OS=Mus musculus OX=10090 GN=Acat1 PE=1 SV=1	1	27	27	27	23	16	21	23	20	23	24	23	24	21	22	21	23	16	21	23	20	23	24	23	24	21	22	21	23	16	21	23	20	23	24	23	24	21	22	21
sp|Q8VC30|TKFC_MOUSE	sp|Q8VC30|TKFC_MOUSE	27	27	27	Q8VC30	TKFC	Tkfc	Triokinase/FMN cyclase	sp|Q8VC30|TKFC_MOUSE Triokinase/FMN cyclase OS=Mus musculus OX=10090 GN=Tkfc PE=1 SV=1	1	27	27	27	21	18	19	21	23	18	15	20	16	19	17	20	21	18	19	21	23	18	15	20	16	19	17	20	21	18	19	21	23	18	15	20	16	19	17	20
sp|Q99JY0|ECHB_MOUSE	sp|Q99JY0|ECHB_MOUSE	27	27	27	Q99JY0	ECHB	Hadhb	Trifunctional enzyme subunit beta, mitochondrial	sp|Q99JY0|ECHB_MOUSE Trifunctional enzyme subunit beta, mitochondrial OS=Mus musculus OX=10090 GN=Hadhb PE=1 SV=1	1	27	27	27	20	21	20	22	24	22	16	9	12	15	13	15	20	21	20	22	24	22	16	9	12	15	13	15	20	21	20	22	24	22	16	9	12	15	13	15
sp|Q9CZN7|GLYM_MOUSE	sp|Q9CZN7|GLYM_MOUSE	27	27	26	Q9CZN7	GLYM	Shmt2	Serine hydroxymethyltransferase, mitochondrial	sp|Q9CZN7|GLYM_MOUSE Serine hydroxymethyltransferase, mitochondrial OS=Mus musculus OX=10090 GN=Shmt2 PE=1 SV=1	1	27	27	26	16	14	16	19	18	14	17	13	13	10	15	13	16	14	16	19	18	14	17	13	13	10	15	13	15	13	15	18	17	13	16	12	12	9	14	12
sp|Q9D964|GATM_MOUSE	sp|Q9D964|GATM_MOUSE	27	27	27	Q9D964	GATM	Gatm	Glycine amidinotransferase, mitochondrial	sp|Q9D964|GATM_MOUSE Glycine amidinotransferase, mitochondrial OS=Mus musculus OX=10090 GN=Gatm PE=1 SV=1	1	27	27	27	21	17	20	21	21	22	16	15	14	16	17	15	21	17	20	21	21	22	16	15	14	16	17	15	21	17	20	21	21	22	16	15	14	16	17	15
sp|Q9QXD6|F16P1_MOUSE	sp|Q9QXD6|F16P1_MOUSE	27	27	26	Q9QXD6	F16P1	Fbp1	Fructose-1,6-bisphosphatase 1	sp|Q9QXD6|F16P1_MOUSE Fructose-1,6-bisphosphatase 1 OS=Mus musculus OX=10090 GN=Fbp1 PE=1 SV=3	1	27	27	26	21	20	21	22	23	17	23	22	21	16	19	20	21	20	21	22	23	17	23	22	21	16	19	20	21	20	21	22	23	17	23	22	20	16	19	19
sp|Q9Z0X1|AIFM1_MOUSE	sp|Q9Z0X1|AIFM1_MOUSE	27	27	27	Q9Z0X1	AIFM1	Aifm1	Apoptosis-inducing factor 1, mitochondrial	sp|Q9Z0X1|AIFM1_MOUSE Apoptosis-inducing factor 1, mitochondrial OS=Mus musculus OX=10090 GN=Aifm1 PE=1 SV=1	1	27	27	27	21	17	19	22	17	20	18	17	18	14	14	8	21	17	19	22	17	20	18	17	18	14	14	8	21	17	19	22	17	20	18	17	18	14	14	8
sp|P10649|GSTM1_MOUSE	sp|P10649|GSTM1_MOUSE	26	26	16	P10649	GSTM1	Gstm1	Glutathione S-transferase Mu 1	sp|P10649|GSTM1_MOUSE Glutathione S-transferase Mu 1 OS=Mus musculus OX=10090 GN=Gstm1 PE=1 SV=2	1	26	26	16	20	18	20	20	23	19	25	22	19	21	16	20	20	18	20	20	23	19	25	22	19	21	16	20	12	10	13	12	14	11	15	14	12	14	11	14
sp|P16125|LDHB_MOUSE	sp|P16125|LDHB_MOUSE	26	24	24	P16125	LDHB	Ldhb	L-lactate dehydrogenase B chain	sp|P16125|LDHB_MOUSE L-lactate dehydrogenase B chain OS=Mus musculus OX=10090 GN=Ldhb PE=1 SV=2	1	26	24	24	23	21	21	21	20	22	22	19	20	19	20	21	22	20	20	20	19	21	20	18	19	18	19	20	22	20	20	20	19	21	20	18	19	18	19	20
sp|P16331|PH4H_MOUSE	sp|P16331|PH4H_MOUSE	26	26	26	P16331	PH4H	Pah	Phenylalanine-4-hydroxylase	sp|P16331|PH4H_MOUSE Phenylalanine-4-hydroxylase OS=Mus musculus OX=10090 GN=Pah PE=1 SV=4	1	26	26	26	20	15	22	21	21	19	15	13	15	13	17	14	20	15	22	21	21	19	15	13	15	13	17	14	20	15	22	21	21	19	15	13	15	13	17	14
sp|P16858|G3P_MOUSE;sp|Q64467|G3PT_MOUSE	sp|P16858|G3P_MOUSE	26;2	26;2	26;2	P16858	G3P	Gapdh	Glyceraldehyde-3-phosphate dehydrogenase	sp|P16858|G3P_MOUSE Glyceraldehyde-3-phosphate dehydrogenase OS=Mus musculus OX=10090 GN=Gapdh PE=1 SV=2	2	26	26	26	20	17	19	20	19	20	20	15	18	18	18	18	20	17	19	20	19	20	20	15	18	18	18	18	20	17	19	20	19	20	20	15	18	18	18	18
sp|P20152|VIME_MOUSE;sp|P15331|PERI_MOUSE;sp|P46660|AINX_MOUSE;sp|P08551|NFL_MOUSE;sp|P08553|NFM_MOUSE;sp|P19246|NFH_MOUSE	sp|P20152|VIME_MOUSE	26;3;1;1;1;1	26;3;1;1;1;1	20;1;0;0;0;0	P20152	VIME	Vim	Vimentin	sp|P20152|VIME_MOUSE Vimentin OS=Mus musculus OX=10090 GN=Vim PE=1 SV=3	6	26	26	20	16	14	19	15	17	15	13	8	14	10	10	11	16	14	19	15	17	15	13	8	14	10	10	11	12	10	14	12	13	10	9	4	9	8	5	8
sp|P41216|ACSL1_MOUSE	sp|P41216|ACSL1_MOUSE	26	26	24	P41216	ACSL1	Acsl1	Long-chain-fatty-acid--CoA ligase 1	sp|P41216|ACSL1_MOUSE Long-chain-fatty-acid--CoA ligase 1 OS=Mus musculus OX=10090 GN=Acsl1 PE=1 SV=2	1	26	26	24	23	20	25	23	24	24	7	5	6	8	4	7	23	20	25	23	24	24	7	5	6	8	4	7	21	19	23	21	22	23	7	5	6	8	4	7
sp|P51174|ACADL_MOUSE	sp|P51174|ACADL_MOUSE	26	26	26	P51174	ACADL	Acadl	Long-chain specific acyl-CoA dehydrogenase, mitochondrial	sp|P51174|ACADL_MOUSE Long-chain specific acyl-CoA dehydrogenase, mitochondrial OS=Mus musculus OX=10090 GN=Acadl PE=1 SV=2	1	26	26	26	22	11	16	19	18	20	20	15	17	16	14	14	22	11	16	19	18	20	20	15	17	16	14	14	22	11	16	19	18	20	20	15	17	16	14	14
sp|P68372|TBB4B_MOUSE;sp|Q9D6F9|TBB4A_MOUSE	sp|P68372|TBB4B_MOUSE;sp|Q9D6F9|TBB4A_MOUSE	26;18	26;18	4;3	P68372	TBB4B	Tubb4b	Tubulin beta-4B chain	sp|P68372|TBB4B_MOUSE Tubulin beta-4B chain OS=Mus musculus OX=10090 GN=Tubb4b PE=1 SV=1;sp|Q9D6F9|TBB4A_MOUSE Tubulin beta-4A chain OS=Mus musculus OX=10090 GN=Tubb4a PE=1 SV=3	2	26	26	4	24	22	23	21	23	23	21	22	22	20	22	20	24	22	23	21	23	23	21	22	22	20	22	20	4	3	3	2	4	3	3	3	4	3	4	3
sp|Q91WU0|CES1F_MOUSE	sp|Q91WU0|CES1F_MOUSE	26	26	22	Q91WU0	CES1F	Ces1f	Carboxylesterase 1F	sp|Q91WU0|CES1F_MOUSE Carboxylesterase 1F OS=Mus musculus OX=10090 GN=Ces1f PE=1 SV=1	1	26	26	22	7	3	8	8	7	9	20	21	22	22	25	19	7	3	8	8	7	9	20	21	22	22	25	19	4	2	5	4	4	5	17	17	19	18	21	15
sp|Q99NB1|ACS2L_MOUSE	sp|Q99NB1|ACS2L_MOUSE	26	26	26	Q99NB1	ACS2L	Acss1	Acetyl-coenzyme A synthetase 2-like, mitochondrial	sp|Q99NB1|ACS2L_MOUSE Acetyl-coenzyme A synthetase 2-like, mitochondrial OS=Mus musculus OX=10090 GN=Acss1 PE=1 SV=1	1	26	26	26	20	19	15	19	21	19	11	8	10	10	9	9	20	19	15	19	21	19	11	8	10	10	9	9	20	19	15	19	21	19	11	8	10	10	9	9
sp|Q9Z2I8|SUCB2_MOUSE	sp|Q9Z2I8|SUCB2_MOUSE	26	26	26	Q9Z2I8	SUCB2	Suclg2	Succinate--CoA ligase [GDP-forming] subunit beta, mitochondrial	sp|Q9Z2I8|SUCB2_MOUSE Succinate--CoA ligase [GDP-forming] subunit beta, mitochondrial OS=Mus musculus OX=10090 GN=Suclg2 PE=1 SV=3	1	26	26	26	22	20	22	19	21	20	20	18	17	15	16	15	22	20	22	19	21	20	20	18	17	15	16	15	22	20	22	19	21	20	20	18	17	15	16	15
sp|A2ATU0|DHTK1_MOUSE	sp|A2ATU0|DHTK1_MOUSE	25	25	25	A2ATU0	DHTK1	Dhtkd1	Probable 2-oxoglutarate dehydrogenase E1 component DHKTD1, mitochondrial	sp|A2ATU0|DHTK1_MOUSE Probable 2-oxoglutarate dehydrogenase E1 component DHKTD1, mitochondrial OS=Mus musculus OX=10090 GN=Dhtkd1 PE=1 SV=1	1	25	25	25	15	16	18	21	17	20	17	13	16	12	13	12	15	16	18	21	17	20	17	13	16	12	13	12	15	16	18	21	17	20	17	13	16	12	13	12
sp|P05201|AATC_MOUSE	sp|P05201|AATC_MOUSE	25	25	25	P05201	AATC	Got1	Aspartate aminotransferase, cytoplasmic	sp|P05201|AATC_MOUSE Aspartate aminotransferase, cytoplasmic OS=Mus musculus OX=10090 GN=Got1 PE=1 SV=3	1	25	25	25	21	18	19	18	20	17	17	15	12	14	12	14	21	18	19	18	20	17	17	15	12	14	12	14	21	18	19	18	20	17	17	15	12	14	12	14
sp|P06801|MAOX_MOUSE	sp|P06801|MAOX_MOUSE	25	25	25	P06801	MAOX	Me1	NADP-dependent malic enzyme	sp|P06801|MAOX_MOUSE NADP-dependent malic enzyme OS=Mus musculus OX=10090 GN=Me1 PE=1 SV=2	1	25	25	25	7	9	9	10	12	9	14	14	19	15	14	16	7	9	9	10	12	9	14	14	19	15	14	16	7	9	9	10	12	9	14	14	19	15	14	16
sp|P10126|EF1A1_MOUSE;sp|P62631|EF1A2_MOUSE	sp|P10126|EF1A1_MOUSE	25;11	25;11	25;11	P10126	EF1A1	Eef1a1	Elongation factor 1-alpha 1	sp|P10126|EF1A1_MOUSE Elongation factor 1-alpha 1 OS=Mus musculus OX=10090 GN=Eef1a1 PE=1 SV=3	2	25	25	25	16	17	18	19	19	16	19	19	17	14	13	15	16	17	18	19	19	16	19	19	17	14	13	15	16	17	18	19	19	16	19	19	17	14	13	15
sp|P21107|TPM3_MOUSE	sp|P21107|TPM3_MOUSE	25	25	13	P21107	TPM3	Tpm3	Tropomyosin alpha-3 chain	sp|P21107|TPM3_MOUSE Tropomyosin alpha-3 chain OS=Mus musculus OX=10090 GN=Tpm3 PE=1 SV=3	1	25	25	13	17	11	17	16	17	19	15	11	14	14	14	14	17	11	17	16	17	19	15	11	14	14	14	14	9	6	10	9	9	10	6	4	6	6	6	7
sp|P48758|CBR1_MOUSE	sp|P48758|CBR1_MOUSE	25	25	24	P48758	CBR1	Cbr1	Carbonyl reductase [NADPH] 1	sp|P48758|CBR1_MOUSE Carbonyl reductase [NADPH] 1 OS=Mus musculus OX=10090 GN=Cbr1 PE=1 SV=3	1	25	25	24	17	16	19	15	22	16	3	1	3	4	3	3	17	16	19	15	22	16	3	1	3	4	3	3	16	15	18	14	21	15	3	1	3	4	3	3
sp|P63101|1433Z_MOUSE	sp|P63101|1433Z_MOUSE	25	25	18	P63101	1433Z	Ywhaz	14-3-3 protein zeta/delta	sp|P63101|1433Z_MOUSE 14-3-3 protein zeta/delta OS=Mus musculus OX=10090 GN=Ywhaz PE=1 SV=1	1	25	25	18	18	18	20	19	19	19	20	18	20	18	20	17	18	18	20	19	19	19	20	18	20	18	20	17	13	14	14	13	13	13	15	13	14	16	16	13
sp|P70441|NHRF1_MOUSE	sp|P70441|NHRF1_MOUSE	25	25	25	P70441	NHRF1	Slc9a3r1	Na(+)/H(+) exchange regulatory cofactor NHE-RF1	sp|P70441|NHRF1_MOUSE Na(+)/H(+) exchange regulatory cofactor NHE-RF1 OS=Mus musculus OX=10090 GN=Slc9a3r1 PE=1 SV=3	1	25	25	25	16	14	19	19	19	18	15	17	15	13	10	12	16	14	19	19	19	18	15	17	15	13	10	12	16	14	19	19	19	18	15	17	15	13	10	12
sp|P99024|TBB5_MOUSE	sp|P99024|TBB5_MOUSE	25	5	5	P99024	TBB5	Tubb5	Tubulin beta-5 chain	sp|P99024|TBB5_MOUSE Tubulin beta-5 chain OS=Mus musculus OX=10090 GN=Tubb5 PE=1 SV=1	1	25	5	5	22	20	21	22	22	22	19	20	20	19	19	18	4	3	4	5	5	4	3	3	4	4	3	3	4	3	4	5	5	4	3	3	4	4	3	3
sp|Q00623|APOA1_MOUSE;CON__P15497	sp|Q00623|APOA1_MOUSE	25;2	25;2	25;2	Q00623	APOA1	Apoa1	Apolipoprotein A-I	sp|Q00623|APOA1_MOUSE Apolipoprotein A-I OS=Mus musculus OX=10090 GN=Apoa1 PE=1 SV=2	2	25	25	25	22	20	21	20	22	22	25	21	23	19	20	21	22	20	21	20	22	22	25	21	23	19	20	21	22	20	21	20	22	22	25	21	23	19	20	21
sp|Q7TMM9|TBB2A_MOUSE	sp|Q7TMM9|TBB2A_MOUSE	25	6	1	Q7TMM9	TBB2A	Tubb2a	Tubulin beta-2A chain	sp|Q7TMM9|TBB2A_MOUSE Tubulin beta-2A chain OS=Mus musculus OX=10090 GN=Tubb2a PE=1 SV=1	1	25	6	1	23	21	22	22	22	23	19	20	20	20	18	18	6	5	5	6	6	6	4	4	5	6	3	4	1	1	1	1	1	1	0	0	0	1	0	0
sp|Q9CPY7|AMPL_MOUSE	sp|Q9CPY7|AMPL_MOUSE	25	25	25	Q9CPY7	AMPL	Lap3	Cytosol aminopeptidase	sp|Q9CPY7|AMPL_MOUSE Cytosol aminopeptidase OS=Mus musculus OX=10090 GN=Lap3 PE=1 SV=3	1	25	25	25	16	19	18	19	20	18	18	18	20	16	20	18	16	19	18	19	20	18	18	18	20	16	20	18	16	19	18	19	20	18	18	18	20	16	20	18
sp|Q9CWF2|TBB2B_MOUSE	sp|Q9CWF2|TBB2B_MOUSE	25	1	1	Q9CWF2	TBB2B	Tubb2b	Tubulin beta-2B chain	sp|Q9CWF2|TBB2B_MOUSE Tubulin beta-2B chain OS=Mus musculus OX=10090 GN=Tubb2b PE=1 SV=1	1	25	1	1	23	20	22	21	21	23	19	21	20	20	18	18	1	0	1	0	0	1	0	1	0	1	0	0	1	0	1	0	0	1	0	1	0	1	0	0
sp|Q9CZ13|QCR1_MOUSE	sp|Q9CZ13|QCR1_MOUSE	25	25	24	Q9CZ13	QCR1	Uqcrc1	Cytochrome b-c1 complex subunit 1, mitochondrial	sp|Q9CZ13|QCR1_MOUSE Cytochrome b-c1 complex subunit 1, mitochondrial OS=Mus musculus OX=10090 GN=Uqcrc1 PE=1 SV=2	1	25	25	24	23	15	19	21	21	22	18	18	20	17	19	18	23	15	19	21	21	22	18	18	20	17	19	18	22	14	18	20	20	21	17	17	19	16	19	18
sp|Q9D0K2|SCOT1_MOUSE	sp|Q9D0K2|SCOT1_MOUSE	25	25	25	Q9D0K2	SCOT1	Oxct1	Succinyl-CoA:3-ketoacid coenzyme A transferase 1, mitochondrial	sp|Q9D0K2|SCOT1_MOUSE Succinyl-CoA:3-ketoacid coenzyme A transferase 1, mitochondrial OS=Mus musculus OX=10090 GN=Oxct1 PE=1 SV=1	1	25	25	25	24	20	22	25	20	21	18	20	19	19	20	23	24	20	22	25	20	21	18	20	19	19	20	23	24	20	22	25	20	21	18	20	19	19	20	23
sp|Q9DBF1|AL7A1_MOUSE	sp|Q9DBF1|AL7A1_MOUSE	25	25	25	Q9DBF1	AL7A1	Aldh7a1	Alpha-aminoadipic semialdehyde dehydrogenase	sp|Q9DBF1|AL7A1_MOUSE Alpha-aminoadipic semialdehyde dehydrogenase OS=Mus musculus OX=10090 GN=Aldh7a1 PE=1 SV=4	1	25	25	25	18	13	18	17	19	18	16	14	16	16	12	13	18	13	18	17	19	18	16	14	16	16	12	13	18	13	18	17	19	18	16	14	16	16	12	13
sp|E9PV24|FIBA_MOUSE	sp|E9PV24|FIBA_MOUSE	24	24	24	E9PV24	FIBA	Fga	Fibrinogen alpha chain	sp|E9PV24|FIBA_MOUSE Fibrinogen alpha chain OS=Mus musculus OX=10090 GN=Fga PE=1 SV=1	1	24	24	24	21	12	15	14	10	17	14	9	11	8	10	9	21	12	15	14	10	17	14	9	11	8	10	9	21	12	15	14	10	17	14	9	11	8	10	9
sp|O88343|S4A4_MOUSE;sp|Q8JZR6|S4A8_MOUSE	sp|O88343|S4A4_MOUSE	24;1	24;1	23;0	O88343	S4A4	Slc4a4	Electrogenic sodium bicarbonate cotransporter 1	sp|O88343|S4A4_MOUSE Electrogenic sodium bicarbonate cotransporter 1 OS=Mus musculus OX=10090 GN=Slc4a4 PE=1 SV=2	2	24	24	23	11	9	16	19	17	16	11	9	9	9	10	10	11	9	16	19	17	16	11	9	9	9	10	10	10	9	15	18	17	15	10	9	9	9	10	10
sp|P51660|DHB4_MOUSE	sp|P51660|DHB4_MOUSE	24	24	24	P51660	DHB4	Hsd17b4	Peroxisomal multifunctional enzyme type 2	sp|P51660|DHB4_MOUSE Peroxisomal multifunctional enzyme type 2 OS=Mus musculus OX=10090 GN=Hsd17b4 PE=1 SV=3	1	24	24	24	17	13	16	16	20	15	16	15	13	18	17	16	17	13	16	16	20	15	16	15	13	18	17	16	17	13	16	16	20	15	16	15	13	18	17	16
sp|P52825|CPT2_MOUSE	sp|P52825|CPT2_MOUSE	24	24	24	P52825	CPT2	Cpt2	Carnitine O-palmitoyltransferase 2, mitochondrial	sp|P52825|CPT2_MOUSE Carnitine O-palmitoyltransferase 2, mitochondrial OS=Mus musculus OX=10090 GN=Cpt2 PE=1 SV=2	1	24	24	24	16	12	15	19	14	17	14	14	12	14	12	11	16	12	15	19	14	17	14	14	12	14	12	11	16	12	15	19	14	17	14	14	12	14	12	11
sp|Q3UNX5|ACSM3_MOUSE	sp|Q3UNX5|ACSM3_MOUSE	24	24	24	Q3UNX5	ACSM3	Acsm3	Acyl-coenzyme A synthetase ACSM3, mitochondrial	sp|Q3UNX5|ACSM3_MOUSE Acyl-coenzyme A synthetase ACSM3, mitochondrial OS=Mus musculus OX=10090 GN=Acsm3 PE=1 SV=2	1	24	24	24	1	0	1	0	0	1	14	20	10	18	20	12	1	0	1	0	0	1	14	20	10	18	20	12	1	0	1	0	0	1	14	20	10	18	20	12
sp|Q61316|HSP74_MOUSE	sp|Q61316|HSP74_MOUSE	24	24	22	Q61316	HSP74	Hspa4	Heat shock 70 kDa protein 4	sp|Q61316|HSP74_MOUSE Heat shock 70 kDa protein 4 OS=Mus musculus OX=10090 GN=Hspa4 PE=1 SV=1	1	24	24	22	8	5	11	9	15	13	8	7	6	7	8	6	8	5	11	9	15	13	8	7	6	7	8	6	7	5	10	9	14	12	8	6	6	7	7	6
sp|Q61598|GDIB_MOUSE	sp|Q61598|GDIB_MOUSE	24	24	20	Q61598	GDIB	Gdi2	Rab GDP dissociation inhibitor beta	sp|Q61598|GDIB_MOUSE Rab GDP dissociation inhibitor beta OS=Mus musculus OX=10090 GN=Gdi2 PE=1 SV=1	1	24	24	20	13	15	15	15	17	13	16	13	12	12	13	12	13	15	15	15	17	13	16	13	12	12	13	12	10	12	11	11	13	10	12	10	10	10	11	10
sp|Q8CHT0|AL4A1_MOUSE	sp|Q8CHT0|AL4A1_MOUSE	24	24	24	Q8CHT0	AL4A1	Aldh4a1	Delta-1-pyrroline-5-carboxylate dehydrogenase, mitochondrial	sp|Q8CHT0|AL4A1_MOUSE Delta-1-pyrroline-5-carboxylate dehydrogenase, mitochondrial OS=Mus musculus OX=10090 GN=Aldh4a1 PE=1 SV=3	1	24	24	24	18	19	18	17	18	19	20	18	19	18	16	14	18	19	18	17	18	19	20	18	19	18	16	14	18	19	18	17	18	19	20	18	19	18	16	14
sp|Q99JW2|ACY1_MOUSE	sp|Q99JW2|ACY1_MOUSE	24	24	24	Q99JW2	ACY1	Acy1	Aminoacylase-1	sp|Q99JW2|ACY1_MOUSE Aminoacylase-1 OS=Mus musculus OX=10090 GN=Acy1 PE=1 SV=1	1	24	24	24	15	18	17	15	22	17	10	10	11	8	7	13	15	18	17	15	22	17	10	10	11	8	7	13	15	18	17	15	22	17	10	10	11	8	7	13
sp|Q99MN9|PCCB_MOUSE	sp|Q99MN9|PCCB_MOUSE	24	24	24	Q99MN9	PCCB	Pccb	Propionyl-CoA carboxylase beta chain, mitochondrial	sp|Q99MN9|PCCB_MOUSE Propionyl-CoA carboxylase beta chain, mitochondrial OS=Mus musculus OX=10090 GN=Pccb PE=1 SV=2	1	24	24	24	20	17	17	22	18	21	13	15	19	14	17	15	20	17	17	22	18	21	13	15	19	14	17	15	20	17	17	22	18	21	13	15	19	14	17	15
sp|Q9EPL9|ACOX3_MOUSE;REV__sp|Q9CSB4|PAR3L_MOUSE	sp|Q9EPL9|ACOX3_MOUSE	24;1	24;1	24;1	Q9EPL9	ACOX3	Acox3	Peroxisomal acyl-coenzyme A oxidase 3	sp|Q9EPL9|ACOX3_MOUSE Peroxisomal acyl-coenzyme A oxidase 3 OS=Mus musculus OX=10090 GN=Acox3 PE=1 SV=2	2	24	24	24	4	4	5	8	8	7	18	18	15	13	15	15	4	4	5	8	8	7	18	18	15	13	15	15	4	4	5	8	8	7	18	18	15	13	15	15
sp|Q9QXY6|EHD3_MOUSE	sp|Q9QXY6|EHD3_MOUSE	24	16	14	Q9QXY6	EHD3	Ehd3	EH domain-containing protein 3	sp|Q9QXY6|EHD3_MOUSE EH domain-containing protein 3 OS=Mus musculus OX=10090 GN=Ehd3 PE=1 SV=2	1	24	16	14	10	14	11	15	17	17	6	5	4	8	10	6	7	10	7	8	12	12	5	4	3	7	9	6	6	9	7	7	10	11	4	4	3	6	8	5
sp|Q9WVK4|EHD1_MOUSE	sp|Q9WVK4|EHD1_MOUSE	24	24	15	Q9WVK4	EHD1	Ehd1	EH domain-containing protein 1	sp|Q9WVK4|EHD1_MOUSE EH domain-containing protein 1 OS=Mus musculus OX=10090 GN=Ehd1 PE=1 SV=1	1	24	24	15	13	10	16	15	14	14	10	7	7	9	9	9	13	10	16	15	14	14	10	7	7	9	9	9	9	5	11	8	8	9	9	6	6	8	8	9
sp|O88569|ROA2_MOUSE	sp|O88569|ROA2_MOUSE	23	23	23	O88569	ROA2	Hnrnpa2b1	Heterogeneous nuclear ribonucleoproteins A2/B1	sp|O88569|ROA2_MOUSE Heterogeneous nuclear ribonucleoproteins A2/B1 OS=Mus musculus OX=10090 GN=Hnrnpa2b1 PE=1 SV=2	1	23	23	23	15	10	15	19	17	18	14	8	10	11	11	11	15	10	15	19	17	18	14	8	10	11	11	11	15	10	15	19	17	18	14	8	10	11	11	11
sp|P07356|ANXA2_MOUSE	sp|P07356|ANXA2_MOUSE	23	23	23	P07356	ANXA2	Anxa2	Annexin A2	sp|P07356|ANXA2_MOUSE Annexin A2 OS=Mus musculus OX=10090 GN=Anxa2 PE=1 SV=2	1	23	23	23	11	12	10	9	13	14	10	8	11	11	8	10	11	12	10	9	13	14	10	8	11	11	8	10	11	12	10	9	13	14	10	8	11	11	8	10
sp|P07759|SPA3K_MOUSE;sp|P29621|SPA3C_MOUSE;sp|Q5I2A0|SPA3G_MOUSE;sp|Q80X76|SPA3F_MOUSE	sp|P07759|SPA3K_MOUSE	23;2;2;1	23;2;2;1	17;0;0;0	P07759	SPA3K	Serpina3k	Serine protease inhibitor A3K	sp|P07759|SPA3K_MOUSE Serine protease inhibitor A3K OS=Mus musculus OX=10090 GN=Serpina3k PE=1 SV=2	4	23	23	17	16	19	21	21	21	20	21	21	22	19	21	18	16	19	21	21	21	20	21	21	22	19	21	18	11	14	15	15	15	14	15	15	16	13	15	12
sp|P08003|PDIA4_MOUSE	sp|P08003|PDIA4_MOUSE	23	23	23	P08003	PDIA4	Pdia4	Protein disulfide-isomerase A4	sp|P08003|PDIA4_MOUSE Protein disulfide-isomerase A4 OS=Mus musculus OX=10090 GN=Pdia4 PE=1 SV=3	1	23	23	23	10	6	11	14	10	12	8	9	7	13	9	7	10	6	11	14	10	12	8	9	7	13	9	7	10	6	11	14	10	12	8	9	7	13	9	7
sp|P11930|NUD19_MOUSE	sp|P11930|NUD19_MOUSE	23	23	23	P11930	NUD19	Nudt19	Nucleoside diphosphate-linked moiety X motif 19	sp|P11930|NUD19_MOUSE Nucleoside diphosphate-linked moiety X motif 19 OS=Mus musculus OX=10090 GN=Nudt19 PE=1 SV=2	1	23	23	23	10	11	12	12	11	11	16	19	14	16	18	15	10	11	12	12	11	11	16	19	14	16	18	15	10	11	12	12	11	11	16	19	14	16	18	15
sp|P29758|OAT_MOUSE	sp|P29758|OAT_MOUSE	23	23	23	P29758	OAT	Oat	Ornithine aminotransferase, mitochondrial	sp|P29758|OAT_MOUSE Ornithine aminotransferase, mitochondrial OS=Mus musculus OX=10090 GN=Oat PE=1 SV=1	1	23	23	23	18	14	18	20	21	18	7	7	10	6	5	7	18	14	18	20	21	18	7	7	10	6	5	7	18	14	18	20	21	18	7	7	10	6	5	7
sp|P35486|ODPA_MOUSE	sp|P35486|ODPA_MOUSE	23	23	23	P35486	ODPA	Pdha1	Pyruvate dehydrogenase E1 component subunit alpha, somatic form, mitochondrial	sp|P35486|ODPA_MOUSE Pyruvate dehydrogenase E1 component subunit alpha, somatic form, mitochondrial OS=Mus musculus OX=10090 GN=Pdha1 PE=1 SV=1	1	23	23	23	19	15	17	18	18	20	15	17	16	14	11	9	19	15	17	18	18	20	15	17	16	14	11	9	19	15	17	18	18	20	15	17	16	14	11	9
sp|P47199|QOR_MOUSE	sp|P47199|QOR_MOUSE	23	23	23	P47199	QOR	Cryz	Quinone oxidoreductase	sp|P47199|QOR_MOUSE Quinone oxidoreductase OS=Mus musculus OX=10090 GN=Cryz PE=1 SV=1	1	23	23	23	18	13	17	19	23	16	19	17	19	15	16	18	18	13	17	19	23	16	19	17	19	15	16	18	18	13	17	19	23	16	19	17	19	15	16	18
sp|P50247|SAHH_MOUSE	sp|P50247|SAHH_MOUSE	23	23	23	P50247	SAHH	Ahcy	Adenosylhomocysteinase	sp|P50247|SAHH_MOUSE Adenosylhomocysteinase OS=Mus musculus OX=10090 GN=Ahcy PE=1 SV=3	1	23	23	23	19	17	17	20	21	21	16	16	16	14	14	14	19	17	17	20	21	21	16	16	16	14	14	14	19	17	17	20	21	21	16	16	16	14	14	14
sp|Q64516|GLPK_MOUSE;sp|Q9WU65|GLPK2_MOUSE	sp|Q64516|GLPK_MOUSE	23;6	23;6	23;6	Q64516	GLPK	Gk	Glycerol kinase	sp|Q64516|GLPK_MOUSE Glycerol kinase OS=Mus musculus OX=10090 GN=Gk PE=1 SV=2	2	23	23	23	14	18	20	17	20	15	12	14	14	12	12	13	14	18	20	17	20	15	12	14	14	12	12	13	14	18	20	17	20	15	12	14	14	12	12	13
sp|Q8BFR5|EFTU_MOUSE	sp|Q8BFR5|EFTU_MOUSE	23	23	23	Q8BFR5	EFTU	Tufm	Elongation factor Tu, mitochondrial	sp|Q8BFR5|EFTU_MOUSE Elongation factor Tu, mitochondrial OS=Mus musculus OX=10090 GN=Tufm PE=1 SV=1	1	23	23	23	17	14	16	16	16	17	15	14	13	12	13	13	17	14	16	16	16	17	15	14	13	12	13	13	17	14	16	16	16	17	15	14	13	12	13	13
sp|Q8K010|OPLA_MOUSE	sp|Q8K010|OPLA_MOUSE	23	23	23	Q8K010	OPLA	Oplah	5-oxoprolinase	sp|Q8K010|OPLA_MOUSE 5-oxoprolinase OS=Mus musculus OX=10090 GN=Oplah PE=1 SV=1	1	23	23	23	7	8	9	9	15	9	3	2	3	6	4	5	7	8	9	9	15	9	3	2	3	6	4	5	7	8	9	9	15	9	3	2	3	6	4	5
sp|Q8K0E8|FIBB_MOUSE;CON__P02676	sp|Q8K0E8|FIBB_MOUSE	23;2	23;2	23;2	Q8K0E8	FIBB	Fgb	Fibrinogen beta chain	sp|Q8K0E8|FIBB_MOUSE Fibrinogen beta chain OS=Mus musculus OX=10090 GN=Fgb PE=1 SV=1	2	23	23	23	21	16	17	17	15	19	17	14	14	15	12	5	21	16	17	17	15	19	17	14	14	15	12	5	21	16	17	17	15	19	17	14	14	15	12	5
sp|Q91WD5|NDUS2_MOUSE	sp|Q91WD5|NDUS2_MOUSE	23	23	23	Q91WD5	NDUS2	Ndufs2	NADH dehydrogenase [ubiquinone] iron-sulfur protein 2, mitochondrial	sp|Q91WD5|NDUS2_MOUSE NADH dehydrogenase [ubiquinone] iron-sulfur protein 2, mitochondrial OS=Mus musculus OX=10090 GN=Ndufs2 PE=1 SV=1	1	23	23	23	15	13	14	17	15	17	11	10	11	12	11	8	15	13	14	17	15	17	11	10	11	12	11	8	15	13	14	17	15	17	11	10	11	12	11	8
sp|Q91XE0|GLYAT_MOUSE;sp|Q5FW57|GLYAL_MOUSE	sp|Q91XE0|GLYAT_MOUSE	23;2	23;2	23;2	Q91XE0	GLYAT	Glyat	Glycine N-acyltransferase	sp|Q91XE0|GLYAT_MOUSE Glycine N-acyltransferase OS=Mus musculus OX=10090 GN=Glyat PE=1 SV=1	2	23	23	23	18	11	15	18	16	17	17	20	16	17	20	15	18	11	15	18	16	17	17	20	16	17	20	15	18	11	15	18	16	17	17	20	16	17	20	15
sp|Q93092|TALDO_MOUSE	sp|Q93092|TALDO_MOUSE	23	23	23	Q93092	TALDO	Taldo1	Transaldolase	sp|Q93092|TALDO_MOUSE Transaldolase OS=Mus musculus OX=10090 GN=Taldo1 PE=1 SV=2	1	23	23	23	16	15	14	14	20	14	17	16	14	14	13	14	16	15	14	14	20	14	17	16	14	14	13	14	16	15	14	14	20	14	17	16	14	14	13	14
sp|Q9D0F9|PGM1_MOUSE	sp|Q9D0F9|PGM1_MOUSE	23	23	23	Q9D0F9	PGM1	Pgm1	Phosphoglucomutase-1	sp|Q9D0F9|PGM1_MOUSE Phosphoglucomutase-1 OS=Mus musculus OX=10090 GN=Pgm1 PE=1 SV=4	1	23	23	23	12	18	19	13	19	12	14	11	11	16	10	14	12	18	19	13	19	12	14	11	11	16	10	14	12	18	19	13	19	12	14	11	11	16	10	14
sp|Q9WTI7|MYO1C_MOUSE	sp|Q9WTI7|MYO1C_MOUSE	23	23	23	Q9WTI7	MYO1C	Myo1c	Unconventional myosin-Ic	sp|Q9WTI7|MYO1C_MOUSE Unconventional myosin-Ic OS=Mus musculus OX=10090 GN=Myo1c PE=1 SV=2	1	23	23	23	8	11	10	11	13	10	6	5	5	4	5	5	8	11	10	11	13	10	6	5	5	4	5	5	8	11	10	11	13	10	6	5	5	4	5	5
sp|Q9WVM8|AADAT_MOUSE	sp|Q9WVM8|AADAT_MOUSE	23	23	23	Q9WVM8	AADAT	Aadat	Kynurenine/alpha-aminoadipate aminotransferase, mitochondrial	sp|Q9WVM8|AADAT_MOUSE Kynurenine/alpha-aminoadipate aminotransferase, mitochondrial OS=Mus musculus OX=10090 GN=Aadat PE=1 SV=1	1	23	23	23	20	20	16	15	17	17	14	9	9	9	10	11	20	20	16	15	17	17	14	9	9	9	10	11	20	20	16	15	17	17	14	9	9	9	10	11
sp|O08638|MYH11_MOUSE	sp|O08638|MYH11_MOUSE	22	11	11	O08638	MYH11	Myh11	Myosin-11	sp|O08638|MYH11_MOUSE Myosin-11 OS=Mus musculus OX=10090 GN=Myh11 PE=1 SV=1	1	22	11	11	7	7	5	8	15	12	8	6	11	7	8	12	3	2	1	1	7	4	1	1	4	2	2	7	3	2	1	1	7	4	1	1	4	2	2	7
sp|P05213|TBA1B_MOUSE;sp|Q3UX10|TBAL3_MOUSE	sp|P05213|TBA1B_MOUSE	22;2	1;0	0;0	P05213	TBA1B	Tuba1b	Tubulin alpha-1B chain	sp|P05213|TBA1B_MOUSE Tubulin alpha-1B chain OS=Mus musculus OX=10090 GN=Tuba1b PE=1 SV=2	2	22	1	0	16	17	18	15	19	17	15	13	18	14	15	16	1	1	1	1	0	1	1	0	1	1	1	1	0	0	0	0	0	0	0	0	0	0	0	0
sp|P08249|MDHM_MOUSE	sp|P08249|MDHM_MOUSE	22	22	22	P08249	MDHM	Mdh2	Malate dehydrogenase, mitochondrial	sp|P08249|MDHM_MOUSE Malate dehydrogenase, mitochondrial OS=Mus musculus OX=10090 GN=Mdh2 PE=1 SV=3	1	22	22	22	22	17	21	20	20	21	21	20	16	15	17	16	22	17	21	20	20	21	21	20	16	15	17	16	22	17	21	20	20	21	21	20	16	15	17	16
sp|P13707|GPDA_MOUSE	sp|P13707|GPDA_MOUSE	22	22	20	P13707	GPDA	Gpd1	Glycerol-3-phosphate dehydrogenase [NAD(+)], cytoplasmic	sp|P13707|GPDA_MOUSE Glycerol-3-phosphate dehydrogenase [NAD(+)], cytoplasmic OS=Mus musculus OX=10090 GN=Gpd1 PE=1 SV=3	1	22	22	20	15	11	17	15	15	15	17	15	15	11	12	12	15	11	17	15	15	15	17	15	15	11	12	12	14	10	16	14	14	14	16	14	14	10	11	11
sp|P14211|CALR_MOUSE	sp|P14211|CALR_MOUSE	22	22	22	P14211	CALR	Calr	Calreticulin	sp|P14211|CALR_MOUSE Calreticulin OS=Mus musculus OX=10090 GN=Calr PE=1 SV=1	1	22	22	22	13	11	16	17	12	16	17	14	15	10	12	12	13	11	16	17	12	16	17	14	15	10	12	12	13	11	16	17	12	16	17	14	15	10	12	12
sp|P14733|LMNB1_MOUSE	sp|P14733|LMNB1_MOUSE	22	20	17	P14733	LMNB1	Lmnb1	Lamin-B1	sp|P14733|LMNB1_MOUSE Lamin-B1 OS=Mus musculus OX=10090 GN=Lmnb1 PE=1 SV=3	1	22	20	17	4	6	9	11	10	7	4	2	5	4	3	3	3	5	7	10	8	6	3	1	4	3	1	1	3	5	7	10	6	5	3	1	2	3	1	1
sp|P21981|TGM2_MOUSE	sp|P21981|TGM2_MOUSE	22	22	22	P21981	TGM2	Tgm2	Protein-glutamine gamma-glutamyltransferase 2	sp|P21981|TGM2_MOUSE Protein-glutamine gamma-glutamyltransferase 2 OS=Mus musculus OX=10090 GN=Tgm2 PE=1 SV=4	1	22	22	22	11	10	12	12	15	16	8	7	7	9	8	6	11	10	12	12	15	16	8	7	7	9	8	6	11	10	12	12	15	16	8	7	7	9	8	6
sp|P58771|TPM1_MOUSE	sp|P58771|TPM1_MOUSE	22	10	8	P58771	TPM1	Tpm1	Tropomyosin alpha-1 chain	sp|P58771|TPM1_MOUSE Tropomyosin alpha-1 chain OS=Mus musculus OX=10090 GN=Tpm1 PE=1 SV=1	1	22	10	8	12	6	11	12	13	12	14	10	13	11	10	11	4	1	4	5	5	3	5	3	5	3	2	4	3	1	4	4	4	2	3	2	4	2	2	3
sp|P60843|IF4A1_MOUSE	sp|P60843|IF4A1_MOUSE	22	22	12	P60843	IF4A1	Eif4a1	Eukaryotic initiation factor 4A-I	sp|P60843|IF4A1_MOUSE Eukaryotic initiation factor 4A-I OS=Mus musculus OX=10090 GN=Eif4a1 PE=1 SV=1	1	22	22	12	11	11	12	12	9	16	11	7	10	12	10	10	11	11	12	12	9	16	11	7	10	12	10	10	4	6	4	3	4	8	4	3	5	7	5	6
sp|P62259|1433E_MOUSE	sp|P62259|1433E_MOUSE	22	19	19	P62259	1433E	Ywhae	14-3-3 protein epsilon	sp|P62259|1433E_MOUSE 14-3-3 protein epsilon OS=Mus musculus OX=10090 GN=Ywhae PE=1 SV=1	1	22	19	19	17	16	19	20	17	16	13	12	13	13	12	12	14	13	16	17	14	13	10	9	10	12	9	10	14	13	16	17	14	13	10	9	10	12	9	10
sp|P68369|TBA1A_MOUSE	sp|P68369|TBA1A_MOUSE	22	1	0	P68369	TBA1A	Tuba1a	Tubulin alpha-1A chain	sp|P68369|TBA1A_MOUSE Tubulin alpha-1A chain OS=Mus musculus OX=10090 GN=Tuba1a PE=1 SV=1	1	22	1	0	15	17	16	15	19	17	15	14	17	13	15	16	1	1	0	1	0	1	1	1	0	1	1	1	0	0	0	0	0	0	0	0	0	0	0	0
sp|P68373|TBA1C_MOUSE;sp|Q9JJZ2|TBA8_MOUSE	sp|P68373|TBA1C_MOUSE;sp|Q9JJZ2|TBA8_MOUSE	22;12	22;12	0;0	P68373	TBA1C	Tuba1c	Tubulin alpha-1C chain	sp|P68373|TBA1C_MOUSE Tubulin alpha-1C chain OS=Mus musculus OX=10090 GN=Tuba1c PE=1 SV=1;sp|Q9JJZ2|TBA8_MOUSE Tubulin alpha-8 chain OS=Mus musculus OX=10090 GN=Tuba8 PE=1 SV=1	2	22	22	0	15	17	17	15	20	17	15	14	18	13	15	16	15	17	17	15	20	17	15	14	18	13	15	16	0	0	0	0	0	0	0	0	0	0	0	0
sp|Q3UZZ6|ST1D1_MOUSE;sp|O35400|ST2B1_MOUSE	sp|Q3UZZ6|ST1D1_MOUSE	22;2	22;2	22;2	Q3UZZ6	ST1D1	Sult1d1	Sulfotransferase 1 family member D1	sp|Q3UZZ6|ST1D1_MOUSE Sulfotransferase 1 family member D1 OS=Mus musculus OX=10090 GN=Sult1d1 PE=1 SV=1	2	22	22	22	13	16	16	15	22	13	14	11	13	11	11	13	13	16	16	15	22	13	14	11	13	11	11	13	13	16	16	15	22	13	14	11	13	11	11	13
sp|Q64442|DHSO_MOUSE	sp|Q64442|DHSO_MOUSE	22	22	22	Q64442	DHSO	Sord	Sorbitol dehydrogenase	sp|Q64442|DHSO_MOUSE Sorbitol dehydrogenase OS=Mus musculus OX=10090 GN=Sord PE=1 SV=3	1	22	22	22	20	14	15	16	16	16	14	13	16	10	10	13	20	14	15	16	16	16	14	13	16	10	10	13	20	14	15	16	16	16	14	13	16	10	10	13
sp|Q6IRU2|TPM4_MOUSE	sp|Q6IRU2|TPM4_MOUSE	22	20	20	Q6IRU2	TPM4	Tpm4	Tropomyosin alpha-4 chain	sp|Q6IRU2|TPM4_MOUSE Tropomyosin alpha-4 chain OS=Mus musculus OX=10090 GN=Tpm4 PE=1 SV=3	1	22	20	20	13	5	10	12	12	16	11	11	11	8	9	5	13	5	9	11	12	15	10	11	10	8	9	5	13	5	9	11	12	15	10	11	10	8	9	5
sp|Q6P1B1|XPP1_MOUSE;sp|E9Q286|ICE1_MOUSE	sp|Q6P1B1|XPP1_MOUSE	22;1	22;1	22;1	Q6P1B1	XPP1	Xpnpep1	Xaa-Pro aminopeptidase 1	sp|Q6P1B1|XPP1_MOUSE Xaa-Pro aminopeptidase 1 OS=Mus musculus OX=10090 GN=Xpnpep1 PE=1 SV=1	2	22	22	22	14	12	15	18	11	13	3	6	5	6	3	3	14	12	15	18	11	13	3	6	5	6	3	3	14	12	15	18	11	13	3	6	5	6	3	3
sp|Q6ZQ38|CAND1_MOUSE	sp|Q6ZQ38|CAND1_MOUSE	22	22	22	Q6ZQ38	CAND1	Cand1	Cullin-associated NEDD8-dissociated protein 1	sp|Q6ZQ38|CAND1_MOUSE Cullin-associated NEDD8-dissociated protein 1 OS=Mus musculus OX=10090 GN=Cand1 PE=1 SV=2	1	22	22	22	5	8	9	9	7	8	7	6	6	7	8	6	5	8	9	9	7	8	7	6	6	7	8	6	5	8	9	9	7	8	7	6	6	7	8	6
sp|Q8BH59|CMC1_MOUSE	sp|Q8BH59|CMC1_MOUSE	22	19	19	Q8BH59	CMC1	Slc25a12	Calcium-binding mitochondrial carrier protein Aralar1	sp|Q8BH59|CMC1_MOUSE Calcium-binding mitochondrial carrier protein Aralar1 OS=Mus musculus OX=10090 GN=Slc25a12 PE=1 SV=1	1	22	19	19	9	12	9	12	13	15	4	7	8	9	9	5	6	9	7	11	10	12	4	5	7	7	7	5	6	9	7	11	10	12	4	5	7	7	7	5
sp|Q8JZN5|ACAD9_MOUSE	sp|Q8JZN5|ACAD9_MOUSE	22	22	22	Q8JZN5	ACAD9	Acad9	Acyl-CoA dehydrogenase family member 9, mitochondrial	sp|Q8JZN5|ACAD9_MOUSE Acyl-CoA dehydrogenase family member 9, mitochondrial OS=Mus musculus OX=10090 GN=Acad9 PE=1 SV=2	1	22	22	22	5	7	7	10	8	9	8	6	7	10	10	8	5	7	7	10	8	9	8	6	7	10	10	8	5	7	7	10	8	9	8	6	7	10	10	8
sp|Q8VCT4|CES1D_MOUSE	sp|Q8VCT4|CES1D_MOUSE	22	21	19	Q8VCT4	CES1D	Ces1d	Carboxylesterase 1D	sp|Q8VCT4|CES1D_MOUSE Carboxylesterase 1D OS=Mus musculus OX=10090 GN=Ces1d PE=1 SV=1	1	22	21	19	16	18	17	20	19	15	18	14	19	19	19	18	15	17	16	19	18	14	17	13	18	18	18	17	14	15	15	18	17	13	15	11	16	17	17	16
sp|Q91V92|ACLY_MOUSE	sp|Q91V92|ACLY_MOUSE	22	22	22	Q91V92	ACLY	Acly	ATP-citrate synthase	sp|Q91V92|ACLY_MOUSE ATP-citrate synthase OS=Mus musculus OX=10090 GN=Acly PE=1 SV=1	1	22	22	22	8	9	10	9	14	6	6	3	6	7	6	7	8	9	10	9	14	6	6	3	6	7	6	7	8	9	10	9	14	6	6	3	6	7	6	7
sp|Q91WV7|SLC31_MOUSE	sp|Q91WV7|SLC31_MOUSE	22	22	22	Q91WV7	SLC31	Slc3a1	Neutral and basic amino acid transport protein rBAT	sp|Q91WV7|SLC31_MOUSE Neutral and basic amino acid transport protein rBAT OS=Mus musculus OX=10090 GN=Slc3a1 PE=1 SV=1	1	22	22	22	6	6	4	10	5	7	15	12	8	8	12	7	6	6	4	10	5	7	15	12	8	8	12	7	6	6	4	10	5	7	15	12	8	8	12	7
sp|Q9JLB4|CUBN_MOUSE	sp|Q9JLB4|CUBN_MOUSE	22	22	22	Q9JLB4	CUBN	Cubn	Cubilin	sp|Q9JLB4|CUBN_MOUSE Cubilin OS=Mus musculus OX=10090 GN=Cubn PE=1 SV=3	1	22	22	22	8	7	10	17	8	12	3	3	1	5	4	4	8	7	10	17	8	12	3	3	1	5	4	4	8	7	10	17	8	12	3	3	1	5	4	4
sp|Q9JLJ2|AL9A1_MOUSE	sp|Q9JLJ2|AL9A1_MOUSE	22	22	22	Q9JLJ2	AL9A1	Aldh9a1	4-trimethylaminobutyraldehyde dehydrogenase	sp|Q9JLJ2|AL9A1_MOUSE 4-trimethylaminobutyraldehyde dehydrogenase OS=Mus musculus OX=10090 GN=Aldh9a1 PE=1 SV=1	1	22	22	22	14	17	18	20	17	12	14	12	13	13	12	10	14	17	18	20	17	12	14	12	13	13	12	10	14	17	18	20	17	12	14	12	13	13	12	10
sp|O08749|DLDH_MOUSE	sp|O08749|DLDH_MOUSE	21	21	21	O08749	DLDH	Dld	Dihydrolipoyl dehydrogenase, mitochondrial	sp|O08749|DLDH_MOUSE Dihydrolipoyl dehydrogenase, mitochondrial OS=Mus musculus OX=10090 GN=Dld PE=1 SV=2	1	21	21	21	18	14	18	21	18	20	18	16	19	15	16	16	18	14	18	21	18	20	18	16	19	15	16	16	18	14	18	21	18	20	18	16	19	15	16	16
sp|P15626|GSTM2_MOUSE	sp|P15626|GSTM2_MOUSE	21	17	12	P15626	GSTM2	Gstm2	Glutathione S-transferase Mu 2	sp|P15626|GSTM2_MOUSE Glutathione S-transferase Mu 2 OS=Mus musculus OX=10090 GN=Gstm2 PE=1 SV=2	1	21	17	12	13	11	13	16	16	21	8	9	8	7	7	12	9	7	9	12	12	17	4	5	4	3	4	8	5	6	6	9	9	12	3	3	2	1	2	5
sp|P16332|MUTA_MOUSE	sp|P16332|MUTA_MOUSE	21	21	21	P16332	MUTA	Mmut	Methylmalonyl-CoA mutase, mitochondrial	sp|P16332|MUTA_MOUSE Methylmalonyl-CoA mutase, mitochondrial OS=Mus musculus OX=10090 GN=Mmut PE=1 SV=2	1	21	21	21	9	11	14	14	14	12	6	6	8	12	5	7	9	11	14	14	14	12	6	6	8	12	5	7	9	11	14	14	14	12	6	6	8	12	5	7
sp|P37040|NCPR_MOUSE	sp|P37040|NCPR_MOUSE	21	21	21	P37040	NCPR	Por	NADPH--cytochrome P450 reductase	sp|P37040|NCPR_MOUSE NADPH--cytochrome P450 reductase OS=Mus musculus OX=10090 GN=Por PE=1 SV=2	1	21	21	21	10	12	14	13	15	16	11	7	7	9	9	9	10	12	14	13	15	16	11	7	7	9	9	9	10	12	14	13	15	16	11	7	7	9	9	9
sp|P48036|ANXA5_MOUSE	sp|P48036|ANXA5_MOUSE	21	21	21	P48036	ANXA5	Anxa5	Annexin A5	sp|P48036|ANXA5_MOUSE Annexin A5 OS=Mus musculus OX=10090 GN=Anxa5 PE=1 SV=1	1	21	21	21	17	13	16	17	16	20	9	7	11	10	13	10	17	13	16	17	16	20	9	7	11	10	13	10	17	13	16	17	16	20	9	7	11	10	13	10
sp|P67778|PHB_MOUSE	sp|P67778|PHB_MOUSE	21	21	21	P67778	PHB	Phb	Prohibitin	sp|P67778|PHB_MOUSE Prohibitin OS=Mus musculus OX=10090 GN=Phb PE=1 SV=1	1	21	21	21	18	14	15	16	17	17	17	15	19	17	16	15	18	14	15	16	17	17	17	15	19	17	16	15	18	14	15	16	17	17	17	15	19	17	16	15
sp|P68368|TBA4A_MOUSE	sp|P68368|TBA4A_MOUSE	21	3	3	P68368	TBA4A	Tuba4a	Tubulin alpha-4A chain	sp|P68368|TBA4A_MOUSE Tubulin alpha-4A chain OS=Mus musculus OX=10090 GN=Tuba4a PE=1 SV=1	1	21	3	3	16	16	18	15	18	16	14	13	17	13	14	16	3	3	3	3	3	3	3	3	3	2	3	3	3	3	3	3	3	3	3	3	3	2	3	3
sp|Q61147|CERU_MOUSE;CON__ENSEMBL:ENSBTAP00000031900	sp|Q61147|CERU_MOUSE	21;1	21;1	21;1	Q61147	CERU	Cp	Ceruloplasmin	sp|Q61147|CERU_MOUSE Ceruloplasmin OS=Mus musculus OX=10090 GN=Cp PE=1 SV=2	2	21	21	21	11	10	6	10	8	18	6	4	3	6	5	2	11	10	6	10	8	18	6	4	3	6	5	2	11	10	6	10	8	18	6	4	3	6	5	2
sp|Q8BJ64|CHDH_MOUSE	sp|Q8BJ64|CHDH_MOUSE	21	21	21	Q8BJ64	CHDH	Chdh	Choline dehydrogenase, mitochondrial	sp|Q8BJ64|CHDH_MOUSE Choline dehydrogenase, mitochondrial OS=Mus musculus OX=10090 GN=Chdh PE=1 SV=1	1	21	21	21	11	7	13	14	15	15	16	12	13	11	11	10	11	7	13	14	15	15	16	12	13	11	11	10	11	7	13	14	15	15	16	12	13	11	11	10
sp|Q9DCY0|KEG1_MOUSE	sp|Q9DCY0|KEG1_MOUSE	21	21	21	Q9DCY0	KEG1	Keg1	Glycine N-acyltransferase-like protein Keg1	sp|Q9DCY0|KEG1_MOUSE Glycine N-acyltransferase-like protein Keg1 OS=Mus musculus OX=10090 GN=Keg1 PE=1 SV=1	1	21	21	21	19	13	18	19	17	20	15	15	17	15	15	15	19	13	18	19	17	20	15	15	17	15	15	15	19	13	18	19	17	20	15	15	17	15	15	15
sp|Q9NYQ2|HAOX2_MOUSE	sp|Q9NYQ2|HAOX2_MOUSE	21	21	21	Q9NYQ2	HAOX2	Hao2	Hydroxyacid oxidase 2	sp|Q9NYQ2|HAOX2_MOUSE Hydroxyacid oxidase 2 OS=Mus musculus OX=10090 GN=Hao2 PE=1 SV=1	1	21	21	21	17	18	17	17	19	16	13	9	10	10	8	13	17	18	17	17	19	16	13	9	10	10	8	13	17	18	17	17	19	16	13	9	10	10	8	13
sp|Q9Z2I9|SUCB1_MOUSE	sp|Q9Z2I9|SUCB1_MOUSE	21	21	21	Q9Z2I9	SUCB1	Sucla2	Succinate--CoA ligase [ADP-forming] subunit beta, mitochondrial	sp|Q9Z2I9|SUCB1_MOUSE Succinate--CoA ligase [ADP-forming] subunit beta, mitochondrial OS=Mus musculus OX=10090 GN=Sucla2 PE=1 SV=2	1	21	21	21	12	15	14	13	13	15	12	14	14	14	14	12	12	15	14	13	13	15	12	14	14	14	14	12	12	15	14	13	13	15	12	14	14	14	14	12
sp|A6X935|ITIH4_MOUSE	sp|A6X935|ITIH4_MOUSE	20	20	17	A6X935	ITIH4	Itih4	Inter alpha-trypsin inhibitor, heavy chain 4	sp|A6X935|ITIH4_MOUSE Inter alpha-trypsin inhibitor, heavy chain 4 OS=Mus musculus OX=10090 GN=Itih4 PE=1 SV=2	1	20	20	17	9	7	6	8	3	13	6	4	6	5	6	1	9	7	6	8	3	13	6	4	6	5	6	1	7	6	6	7	3	11	5	4	5	5	6	1
sp|O09174|AMACR_MOUSE	sp|O09174|AMACR_MOUSE	20	20	20	O09174	AMACR	Amacr	Alpha-methylacyl-CoA racemase	sp|O09174|AMACR_MOUSE Alpha-methylacyl-CoA racemase OS=Mus musculus OX=10090 GN=Amacr PE=1 SV=4	1	20	20	20	9	7	5	5	11	7	15	15	12	15	18	18	9	7	5	5	11	7	15	15	12	15	18	18	9	7	5	5	11	7	15	15	12	15	18	18
sp|P02088|HBB1_MOUSE;CON__Q3SX09	sp|P02088|HBB1_MOUSE	20;2	20;2	13;0	P02088	HBB1	Hbb-b1	Hemoglobin subunit beta-1	sp|P02088|HBB1_MOUSE Hemoglobin subunit beta-1 OS=Mus musculus OX=10090 GN=Hbb-b1 PE=1 SV=2	2	20	20	13	20	13	16	14	16	18	14	14	14	12	13	14	20	13	16	14	16	18	14	14	14	12	13	14	13	7	10	8	10	12	8	8	8	6	7	8
sp|P10852|4F2_MOUSE	sp|P10852|4F2_MOUSE	20	20	20	P10852	4F2	Slc3a2	4F2 cell-surface antigen heavy chain	sp|P10852|4F2_MOUSE 4F2 cell-surface antigen heavy chain OS=Mus musculus OX=10090 GN=Slc3a2 PE=1 SV=1	1	20	20	20	16	13	14	17	14	18	12	10	12	12	12	10	16	13	14	17	14	18	12	10	12	12	12	10	16	13	14	17	14	18	12	10	12	12	12	10
sp|P11276|FINC_MOUSE	sp|P11276|FINC_MOUSE	20	20	20	P11276	FINC	Fn1	Fibronectin	sp|P11276|FINC_MOUSE Fibronectin OS=Mus musculus OX=10090 GN=Fn1 PE=1 SV=4	1	20	20	20	14	4	4	8	10	8	5	0	5	2	4	1	14	4	4	8	10	8	5	0	5	2	4	1	14	4	4	8	10	8	5	0	5	2	4	1
sp|P14152|MDHC_MOUSE	sp|P14152|MDHC_MOUSE	20	20	20	P14152	MDHC	Mdh1	Malate dehydrogenase, cytoplasmic	sp|P14152|MDHC_MOUSE Malate dehydrogenase, cytoplasmic OS=Mus musculus OX=10090 GN=Mdh1 PE=1 SV=3	1	20	20	20	20	17	18	18	18	17	15	15	18	18	16	16	20	17	18	18	18	17	15	15	18	18	16	16	20	17	18	18	18	17	15	15	18	18	16	16
sp|P17427|AP2A2_MOUSE	sp|P17427|AP2A2_MOUSE	20	20	15	P17427	AP2A2	Ap2a2	AP-2 complex subunit alpha-2	sp|P17427|AP2A2_MOUSE AP-2 complex subunit alpha-2 OS=Mus musculus OX=10090 GN=Ap2a2 PE=1 SV=2	1	20	20	15	7	12	11	14	9	11	9	4	5	6	7	6	7	12	11	14	9	11	9	4	5	6	7	6	4	8	8	10	6	8	7	2	3	5	5	4
sp|P17751|TPIS_MOUSE	sp|P17751|TPIS_MOUSE	20	20	20	P17751	TPIS	Tpi1	Triosephosphate isomerase	sp|P17751|TPIS_MOUSE Triosephosphate isomerase OS=Mus musculus OX=10090 GN=Tpi1 PE=1 SV=4	1	20	20	20	19	18	17	17	18	18	16	18	18	16	14	16	19	18	17	17	18	18	16	18	18	16	14	16	19	18	17	17	18	18	16	18	18	16	14	16
sp|P53395|ODB2_MOUSE	sp|P53395|ODB2_MOUSE	20	20	20	P53395	ODB2	Dbt	Lipoamide acyltransferase component of branched-chain alpha-keto acid dehydrogenase complex, mitochondrial	sp|P53395|ODB2_MOUSE Lipoamide acyltransferase component of branched-chain alpha-keto acid dehydrogenase complex, mitochondrial OS=Mus musculus OX=10090 GN=Dbt PE=1 SV=2	1	20	20	20	17	10	17	17	16	14	13	10	11	8	10	7	17	10	17	17	16	14	13	10	11	8	10	7	17	10	17	17	16	14	13	10	11	8	10	7
sp|P80314|TCPB_MOUSE	sp|P80314|TCPB_MOUSE	20	20	20	P80314	TCPB	Cct2	T-complex protein 1 subunit beta	sp|P80314|TCPB_MOUSE T-complex protein 1 subunit beta OS=Mus musculus OX=10090 GN=Cct2 PE=1 SV=4	1	20	20	20	11	9	11	15	13	10	11	10	8	11	12	13	11	9	11	15	13	10	11	10	8	11	12	13	11	9	11	15	13	10	11	10	8	11	12	13
sp|P80318|TCPG_MOUSE	sp|P80318|TCPG_MOUSE	20	20	20	P80318	TCPG	Cct3	T-complex protein 1 subunit gamma	sp|P80318|TCPG_MOUSE T-complex protein 1 subunit gamma OS=Mus musculus OX=10090 GN=Cct3 PE=1 SV=1	1	20	20	20	12	9	10	12	12	12	3	3	3	5	6	5	12	9	10	12	12	12	3	3	3	5	6	5	12	9	10	12	12	12	3	3	3	5	6	5
sp|Q80XL6|ACD11_MOUSE	sp|Q80XL6|ACD11_MOUSE	20	20	20	Q80XL6	ACD11	Acad11	Acyl-CoA dehydrogenase family member 11	sp|Q80XL6|ACD11_MOUSE Acyl-CoA dehydrogenase family member 11 OS=Mus musculus OX=10090 GN=Acad11 PE=1 SV=2	1	20	20	20	9	8	6	13	10	11	7	2	3	5	3	2	9	8	6	13	10	11	7	2	3	5	3	2	9	8	6	13	10	11	7	2	3	5	3	2
sp|Q8R164|BPHL_MOUSE	sp|Q8R164|BPHL_MOUSE	20	20	20	Q8R164	BPHL	Bphl	Valacyclovir hydrolase	sp|Q8R164|BPHL_MOUSE Valacyclovir hydrolase OS=Mus musculus OX=10090 GN=Bphl PE=1 SV=1	1	20	20	20	16	15	16	16	16	14	15	11	12	14	15	13	16	15	16	16	16	14	15	11	12	14	15	13	16	15	16	16	16	14	15	11	12	14	15	13
sp|Q99LC5|ETFA_MOUSE	sp|Q99LC5|ETFA_MOUSE	20	20	20	Q99LC5	ETFA	Etfa	Electron transfer flavoprotein subunit alpha, mitochondrial	sp|Q99LC5|ETFA_MOUSE Electron transfer flavoprotein subunit alpha, mitochondrial OS=Mus musculus OX=10090 GN=Etfa PE=1 SV=2	1	20	20	20	18	14	16	17	17	18	14	14	16	14	14	14	18	14	16	17	17	18	14	14	16	14	14	14	18	14	16	17	17	18	14	14	16	14	14	14
sp|Q9CZU6|CISY_MOUSE	sp|Q9CZU6|CISY_MOUSE	20	20	20	Q9CZU6	CISY	Cs	Citrate synthase, mitochondrial	sp|Q9CZU6|CISY_MOUSE Citrate synthase, mitochondrial OS=Mus musculus OX=10090 GN=Cs PE=1 SV=1	1	20	20	20	19	15	19	17	19	16	17	19	16	17	17	14	19	15	19	17	19	16	17	19	16	17	17	14	19	15	19	17	19	16	17	19	16	17	17	14
sp|Q9DBL7|COASY_MOUSE	sp|Q9DBL7|COASY_MOUSE	20	20	20	Q9DBL7	COASY	Coasy	Bifunctional coenzyme A synthase	sp|Q9DBL7|COASY_MOUSE Bifunctional coenzyme A synthase OS=Mus musculus OX=10090 GN=Coasy PE=1 SV=2	1	20	20	20	5	9	10	8	7	10	12	7	8	9	7	7	5	9	10	8	7	10	12	7	8	9	7	7	5	9	10	8	7	10	12	7	8	9	7	7
sp|Q9WTP7|KAD3_MOUSE	sp|Q9WTP7|KAD3_MOUSE	20	20	20	Q9WTP7	KAD3	Ak3	GTP:AMP phosphotransferase AK3, mitochondrial	sp|Q9WTP7|KAD3_MOUSE GTP:AMP phosphotransferase AK3, mitochondrial OS=Mus musculus OX=10090 GN=Ak3 PE=1 SV=3	1	20	20	20	12	13	13	14	16	18	12	11	10	9	11	8	12	13	13	14	16	18	12	11	10	9	11	8	12	13	13	14	16	18	12	11	10	9	11	8
sp|Q9Z2I0|LETM1_MOUSE	sp|Q9Z2I0|LETM1_MOUSE	20	20	20	Q9Z2I0	LETM1	Letm1	Mitochondrial proton/calcium exchanger protein	sp|Q9Z2I0|LETM1_MOUSE Mitochondrial proton/calcium exchanger protein OS=Mus musculus OX=10090 GN=Letm1 PE=1 SV=1	1	20	20	20	9	8	8	12	8	11	9	7	8	10	8	7	9	8	8	12	8	11	9	7	8	10	8	7	9	8	8	12	8	11	9	7	8	10	8	7
sp|O35129|PHB2_MOUSE	sp|O35129|PHB2_MOUSE	19	19	19	O35129	PHB2	Phb2	Prohibitin-2	sp|O35129|PHB2_MOUSE Prohibitin-2 OS=Mus musculus OX=10090 GN=Phb2 PE=1 SV=1	1	19	19	19	14	14	15	16	13	14	13	11	13	12	14	12	14	14	15	16	13	14	13	11	13	12	14	12	14	14	15	16	13	14	13	11	13	12	14	12
sp|P06728|APOA4_MOUSE	sp|P06728|APOA4_MOUSE	19	19	19	P06728	APOA4	Apoa4	Apolipoprotein A-IV	sp|P06728|APOA4_MOUSE Apolipoprotein A-IV OS=Mus musculus OX=10090 GN=Apoa4 PE=1 SV=3	1	19	19	19	15	10	9	14	9	17	5	2	5	0	4	0	15	10	9	14	9	17	5	2	5	0	4	0	15	10	9	14	9	17	5	2	5	0	4	0
sp|P12658|CALB1_MOUSE;sp|Q08331|CALB2_MOUSE	sp|P12658|CALB1_MOUSE	19;1	19;1	19;1	P12658	CALB1	Calb1	Calbindin	sp|P12658|CALB1_MOUSE Calbindin OS=Mus musculus OX=10090 GN=Calb1 PE=1 SV=2	2	19	19	19	10	10	15	12	14	17	11	8	9	8	9	7	10	10	15	12	14	17	11	8	9	8	9	7	10	10	15	12	14	17	11	8	9	8	9	7
sp|P14094|AT1B1_MOUSE	sp|P14094|AT1B1_MOUSE	19	19	19	P14094	AT1B1	Atp1b1	Sodium/potassium-transporting ATPase subunit beta-1	sp|P14094|AT1B1_MOUSE Sodium/potassium-transporting ATPase subunit beta-1 OS=Mus musculus OX=10090 GN=Atp1b1 PE=1 SV=1	1	19	19	19	15	9	17	17	16	19	13	14	14	10	8	8	15	9	17	17	16	19	13	14	14	10	8	8	15	9	17	17	16	19	13	14	14	10	8	8
sp|P22599|A1AT2_MOUSE	sp|P22599|A1AT2_MOUSE	19	19	8	P22599	A1AT2	Serpina1b	Alpha-1-antitrypsin 1-2	sp|P22599|A1AT2_MOUSE Alpha-1-antitrypsin 1-2 OS=Mus musculus OX=10090 GN=Serpina1b PE=1 SV=2	1	19	19	8	17	14	15	15	15	15	16	13	14	14	12	11	17	14	15	15	15	15	16	13	14	14	12	11	8	6	7	7	6	7	7	5	6	5	5	4
sp|P23116|EIF3A_MOUSE	sp|P23116|EIF3A_MOUSE	19	19	19	P23116	EIF3A	Eif3a	Eukaryotic translation initiation factor 3 subunit A	sp|P23116|EIF3A_MOUSE Eukaryotic translation initiation factor 3 subunit A OS=Mus musculus OX=10090 GN=Eif3a PE=1 SV=5	1	19	19	19	6	5	6	6	7	8	2	2	2	4	2	5	6	5	6	6	7	8	2	2	2	4	2	5	6	5	6	6	7	8	2	2	2	4	2	5
sp|P42932|TCPQ_MOUSE	sp|P42932|TCPQ_MOUSE	19	19	19	P42932	TCPQ	Cct8	T-complex protein 1 subunit theta	sp|P42932|TCPQ_MOUSE T-complex protein 1 subunit theta OS=Mus musculus OX=10090 GN=Cct8 PE=1 SV=3	1	19	19	19	6	7	6	9	8	8	7	2	1	5	3	4	6	7	6	9	8	8	7	2	1	5	3	4	6	7	6	9	8	8	7	2	1	5	3	4
sp|P55302|AMRP_MOUSE	sp|P55302|AMRP_MOUSE	19	19	19	P55302	AMRP	Lrpap1	Alpha-2-macroglobulin receptor-associated protein	sp|P55302|AMRP_MOUSE Alpha-2-macroglobulin receptor-associated protein OS=Mus musculus OX=10090 GN=Lrpap1 PE=1 SV=1	1	19	19	19	11	8	14	14	12	12	9	10	9	12	10	8	11	8	14	14	12	12	9	10	9	12	10	8	11	8	14	14	12	12	9	10	9	12	10	8
sp|Q3V0K9|PLSI_MOUSE	sp|Q3V0K9|PLSI_MOUSE	19	16	16	Q3V0K9	PLSI	Pls1	Plastin-1	sp|Q3V0K9|PLSI_MOUSE Plastin-1 OS=Mus musculus OX=10090 GN=Pls1 PE=1 SV=1	1	19	16	16	10	10	7	7	11	9	6	9	7	3	6	7	8	8	4	4	10	6	4	7	5	2	4	5	8	8	4	4	10	6	4	7	5	2	4	5
sp|Q60928|GGT1_MOUSE	sp|Q60928|GGT1_MOUSE	19	19	19	Q60928	GGT1	Ggt1	Glutathione hydrolase 1 proenzyme	sp|Q60928|GGT1_MOUSE Glutathione hydrolase 1 proenzyme OS=Mus musculus OX=10090 GN=Ggt1 PE=1 SV=1	1	19	19	19	13	13	14	15	11	12	11	12	10	12	10	10	13	13	14	15	11	12	11	12	10	12	10	10	13	13	14	15	11	12	11	12	10	12	10	10
sp|Q80W22|THNS2_MOUSE	sp|Q80W22|THNS2_MOUSE	19	19	19	Q80W22	THNS2	Thnsl2	Threonine synthase-like 2	sp|Q80W22|THNS2_MOUSE Threonine synthase-like 2 OS=Mus musculus OX=10090 GN=Thnsl2 PE=1 SV=1	1	19	19	19	11	13	12	16	14	12	8	7	6	9	5	8	11	13	12	16	14	12	8	7	6	9	5	8	11	13	12	16	14	12	8	7	6	9	5	8
sp|Q8BVE3|VATH_MOUSE	sp|Q8BVE3|VATH_MOUSE	19	19	19	Q8BVE3	VATH	Atp6v1h	V-type proton ATPase subunit H	sp|Q8BVE3|VATH_MOUSE V-type proton ATPase subunit H OS=Mus musculus OX=10090 GN=Atp6v1h PE=1 SV=1	1	19	19	19	10	11	13	17	15	13	10	9	8	10	10	9	10	11	13	17	15	13	10	9	8	10	10	9	10	11	13	17	15	13	10	9	8	10	10	9
sp|Q8CIM7|CP2DQ_MOUSE	sp|Q8CIM7|CP2DQ_MOUSE	19	19	16	Q8CIM7	CP2DQ	Cyp2d26	Cytochrome P450 2D26	sp|Q8CIM7|CP2DQ_MOUSE Cytochrome P450 2D26 OS=Mus musculus OX=10090 GN=Cyp2d26 PE=1 SV=1	1	19	19	16	12	6	14	13	13	16	0	0	1	0	1	1	12	6	14	13	13	16	0	0	1	0	1	1	11	6	12	11	12	13	0	0	0	0	1	1
sp|Q8VEM8|MPCP_MOUSE	sp|Q8VEM8|MPCP_MOUSE	19	19	19	Q8VEM8	MPCP	Slc25a3	Phosphate carrier protein, mitochondrial	sp|Q8VEM8|MPCP_MOUSE Phosphate carrier protein, mitochondrial OS=Mus musculus OX=10090 GN=Slc25a3 PE=1 SV=1	1	19	19	19	19	18	17	19	17	18	16	16	15	13	16	10	19	18	17	19	17	18	16	16	15	13	16	10	19	18	17	19	17	18	16	16	15	13	16	10
sp|Q91VM9|IPYR2_MOUSE	sp|Q91VM9|IPYR2_MOUSE	19	19	19	Q91VM9	IPYR2	Ppa2	Inorganic pyrophosphatase 2, mitochondrial	sp|Q91VM9|IPYR2_MOUSE Inorganic pyrophosphatase 2, mitochondrial OS=Mus musculus OX=10090 GN=Ppa2 PE=1 SV=1	1	19	19	19	12	11	13	13	11	11	8	9	8	8	9	5	12	11	13	13	11	11	8	9	8	8	9	5	12	11	13	13	11	11	8	9	8	8	9	5
sp|Q91YQ5|RPN1_MOUSE	sp|Q91YQ5|RPN1_MOUSE	19	19	19	Q91YQ5	RPN1	Rpn1	Dolichyl-diphosphooligosaccharide--protein glycosyltransferase subunit 1	sp|Q91YQ5|RPN1_MOUSE Dolichyl-diphosphooligosaccharide--protein glycosyltransferase subunit 1 OS=Mus musculus OX=10090 GN=Rpn1 PE=1 SV=1	1	19	19	19	7	7	11	10	10	9	8	5	8	5	5	3	7	7	11	10	10	9	8	5	8	5	5	3	7	7	11	10	10	9	8	5	8	5	5	3
sp|Q99K51|PLST_MOUSE	sp|Q99K51|PLST_MOUSE	19	19	15	Q99K51	PLST	Pls3	Plastin-3	sp|Q99K51|PLST_MOUSE Plastin-3 OS=Mus musculus OX=10090 GN=Pls3 PE=1 SV=3	1	19	19	15	10	10	11	14	11	12	8	8	10	7	7	6	10	10	11	14	11	12	8	8	10	7	7	6	7	7	7	10	9	8	5	5	7	5	4	3
sp|Q99KP3|CRYL1_MOUSE	sp|Q99KP3|CRYL1_MOUSE	19	19	19	Q99KP3	CRYL1	Cryl1	Lambda-crystallin homolog	sp|Q99KP3|CRYL1_MOUSE Lambda-crystallin homolog OS=Mus musculus OX=10090 GN=Cryl1 PE=1 SV=3	1	19	19	19	13	12	14	14	16	14	10	11	12	11	11	13	13	12	14	14	16	14	10	11	12	11	11	13	13	12	14	14	16	14	10	11	12	11	11	13
sp|Q9CQV8|1433B_MOUSE	sp|Q9CQV8|1433B_MOUSE	19	13	10	Q9CQV8	1433B	Ywhab	14-3-3 protein beta/alpha	sp|Q9CQV8|1433B_MOUSE 14-3-3 protein beta/alpha OS=Mus musculus OX=10090 GN=Ywhab PE=1 SV=3	1	19	13	10	11	11	13	14	14	12	12	13	12	10	11	11	7	7	8	9	9	7	8	9	7	8	7	8	4	5	6	6	6	5	5	6	5	6	6	5
sp|Q9DC50|OCTC_MOUSE	sp|Q9DC50|OCTC_MOUSE	19	19	19	Q9DC50	OCTC	Crot	Peroxisomal carnitine O-octanoyltransferase	sp|Q9DC50|OCTC_MOUSE Peroxisomal carnitine O-octanoyltransferase OS=Mus musculus OX=10090 GN=Crot PE=1 SV=1	1	19	19	19	4	6	7	5	9	7	14	14	12	17	16	11	4	6	7	5	9	7	14	14	12	17	16	11	4	6	7	5	9	7	14	14	12	17	16	11
sp|Q9DCW4|ETFB_MOUSE	sp|Q9DCW4|ETFB_MOUSE	19	19	19	Q9DCW4	ETFB	Etfb	Electron transfer flavoprotein subunit beta	sp|Q9DCW4|ETFB_MOUSE Electron transfer flavoprotein subunit beta OS=Mus musculus OX=10090 GN=Etfb PE=1 SV=3	1	19	19	19	15	13	13	14	15	14	13	12	13	11	13	11	15	13	13	14	15	14	13	12	13	11	13	11	15	13	13	14	15	14	13	12	13	11	13	11
sp|Q9QYR9|ACOT2_MOUSE	sp|Q9QYR9|ACOT2_MOUSE	19	19	8	Q9QYR9	ACOT2	Acot2	Acyl-coenzyme A thioesterase 2, mitochondrial	sp|Q9QYR9|ACOT2_MOUSE Acyl-coenzyme A thioesterase 2, mitochondrial OS=Mus musculus OX=10090 GN=Acot2 PE=1 SV=2	1	19	19	8	13	10	16	15	15	15	8	10	8	10	7	8	13	10	16	15	15	15	8	10	8	10	7	8	4	3	6	5	5	5	2	3	3	2	3	3
sp|G5E8K5|ANK3_MOUSE;sp|Q8C8R3|ANK2_MOUSE	sp|G5E8K5|ANK3_MOUSE	18;1	18;1	17;1	G5E8K5	ANK3	Ank3	Ankyrin-3	sp|G5E8K5|ANK3_MOUSE Ankyrin-3 OS=Mus musculus OX=10090 GN=Ank3 PE=1 SV=1	2	18	18	17	3	4	2	5	10	8	4	4	5	6	6	6	3	4	2	5	10	8	4	4	5	6	6	6	2	4	2	5	10	8	4	4	5	6	6	6
sp|O35643|AP1B1_MOUSE	sp|O35643|AP1B1_MOUSE	18	18	10	O35643	AP1B1	Ap1b1	AP-1 complex subunit beta-1	sp|O35643|AP1B1_MOUSE AP-1 complex subunit beta-1 OS=Mus musculus OX=10090 GN=Ap1b1 PE=1 SV=2	1	18	18	10	5	9	9	10	15	9	6	5	4	9	9	6	5	9	9	10	15	9	6	5	4	9	9	6	2	3	4	4	8	3	2	2	1	4	4	2
sp|P02762|MUP6_MOUSE;sp|P04938|MUP11_MOUSE;sp|A2BIM8|MUP18_MOUSE	sp|P02762|MUP6_MOUSE;sp|P04938|MUP11_MOUSE;sp|A2BIM8|MUP18_MOUSE	18;18;18	18;18;18	0;0;0	P02762	MUP6	Mup6	Major urinary protein 6	sp|P02762|MUP6_MOUSE Major urinary protein 6 OS=Mus musculus OX=10090 GN=Mup6 PE=1 SV=2;sp|P04938|MUP11_MOUSE Major urinary protein 11 OS=Mus musculus OX=10090 GN=Mup11 PE=1 SV=2;sp|A2BIM8|MUP18_MOUSE Major urinary protein 18 OS=Mus musculus OX=10090 GN=Mu	3	18	18	0	14	16	16	11	16	16	17	17	16	15	17	17	14	16	16	11	16	16	17	17	16	15	17	17	0	0	0	0	0	0	0	0	0	0	0	0
sp|P07758|A1AT1_MOUSE	sp|P07758|A1AT1_MOUSE	18	1	1	P07758	A1AT1	Serpina1a	Alpha-1-antitrypsin 1-1	sp|P07758|A1AT1_MOUSE Alpha-1-antitrypsin 1-1 OS=Mus musculus OX=10090 GN=Serpina1a PE=1 SV=4	1	18	1	1	15	14	13	14	15	14	17	15	14	14	14	11	1	1	0	0	0	0	1	1	1	1	1	0	1	1	0	0	0	0	1	1	1	1	1	0
sp|P09405|NUCL_MOUSE	sp|P09405|NUCL_MOUSE	18	18	18	P09405	NUCL	Ncl	Nucleolin	sp|P09405|NUCL_MOUSE Nucleolin OS=Mus musculus OX=10090 GN=Ncl PE=1 SV=2	1	18	18	18	7	10	10	12	13	9	6	9	9	15	11	11	7	10	10	12	13	9	6	9	9	15	11	11	7	10	10	12	13	9	6	9	9	15	11	11
sp|P11588|MUP1_MOUSE	sp|P11588|MUP1_MOUSE	18	1	1	P11588	MUP1	Mup1	Major urinary protein 1	sp|P11588|MUP1_MOUSE Major urinary protein 1 OS=Mus musculus OX=10090 GN=Mup1 PE=1 SV=1	1	18	1	1	14	16	16	11	16	16	17	17	16	15	17	17	1	1	1	0	1	1	1	1	1	1	1	1	1	1	1	0	1	1	1	1	1	1	1	1
sp|P26231|CTNA1_MOUSE	sp|P26231|CTNA1_MOUSE	18	18	17	P26231	CTNA1	Ctnna1	Catenin alpha-1	sp|P26231|CTNA1_MOUSE Catenin alpha-1 OS=Mus musculus OX=10090 GN=Ctnna1 PE=1 SV=1	1	18	18	17	7	6	5	6	7	7	5	4	4	7	5	4	7	6	5	6	7	7	5	4	4	7	5	4	7	6	5	6	6	6	5	4	4	7	5	4
sp|P35505|FAAA_MOUSE	sp|P35505|FAAA_MOUSE	18	18	18	P35505	FAAA	Fah	Fumarylacetoacetase	sp|P35505|FAAA_MOUSE Fumarylacetoacetase OS=Mus musculus OX=10090 GN=Fah PE=1 SV=2	1	18	18	18	13	11	14	12	18	12	12	11	14	11	11	14	13	11	14	12	18	12	12	11	14	11	11	14	13	11	14	12	18	12	12	11	14	11	11	14
sp|P35700|PRDX1_MOUSE	sp|P35700|PRDX1_MOUSE	18	18	17	P35700	PRDX1	Prdx1	Peroxiredoxin-1	sp|P35700|PRDX1_MOUSE Peroxiredoxin-1 OS=Mus musculus OX=10090 GN=Prdx1 PE=1 SV=1	1	18	18	17	15	14	18	17	15	15	16	16	15	16	16	15	15	14	18	17	15	15	16	16	15	16	16	15	14	13	17	16	14	14	15	15	14	15	15	14
sp|P47934|CACP_MOUSE	sp|P47934|CACP_MOUSE	18	18	18	P47934	CACP	Crat	Carnitine O-acetyltransferase	sp|P47934|CACP_MOUSE Carnitine O-acetyltransferase OS=Mus musculus OX=10090 GN=Crat PE=1 SV=3	1	18	18	18	8	9	10	7	10	11	4	6	4	8	6	6	8	9	10	7	10	11	4	6	4	8	6	6	8	9	10	7	10	11	4	6	4	8	6	6
sp|P50285|FMO1_MOUSE	sp|P50285|FMO1_MOUSE	18	18	18	P50285	FMO1	Fmo1	Dimethylaniline monooxygenase [N-oxide-forming] 1	sp|P50285|FMO1_MOUSE Dimethylaniline monooxygenase [N-oxide-forming] 1 OS=Mus musculus OX=10090 GN=Fmo1 PE=1 SV=1	1	18	18	18	8	11	11	12	12	15	8	9	9	7	9	10	8	11	11	12	12	15	8	9	9	7	9	10	8	11	11	12	12	15	8	9	9	7	9	10
sp|P51855|GSHB_MOUSE;REV__sp|P70451|FER_MOUSE	sp|P51855|GSHB_MOUSE	18;1	18;1	18;1	P51855	GSHB	Gss	Glutathione synthetase	sp|P51855|GSHB_MOUSE Glutathione synthetase OS=Mus musculus OX=10090 GN=Gss PE=1 SV=1	2	18	18	18	10	10	10	12	14	8	12	9	10	14	12	13	10	10	10	12	14	8	12	9	10	14	12	13	10	10	10	12	14	8	12	9	10	14	12	13
sp|P58281|OPA1_MOUSE	sp|P58281|OPA1_MOUSE	18	18	18	P58281	OPA1	Opa1	Dynamin-like 120 kDa protein, mitochondrial	sp|P58281|OPA1_MOUSE Dynamin-like 120 kDa protein, mitochondrial OS=Mus musculus OX=10090 GN=Opa1 PE=1 SV=1	1	18	18	18	7	5	9	6	10	11	6	4	10	4	3	3	7	5	9	6	10	11	6	4	10	4	3	3	7	5	9	6	10	11	6	4	10	4	3	3
sp|P61979|HNRPK_MOUSE	sp|P61979|HNRPK_MOUSE	18	18	18	P61979	HNRPK	Hnrnpk	Heterogeneous nuclear ribonucleoprotein K	sp|P61979|HNRPK_MOUSE Heterogeneous nuclear ribonucleoprotein K OS=Mus musculus OX=10090 GN=Hnrnpk PE=1 SV=1	1	18	18	18	10	12	12	13	14	10	10	9	7	12	9	8	10	12	12	13	14	10	10	9	7	12	9	8	10	12	12	13	14	10	10	9	7	12	9	8
sp|P62908|RS3_MOUSE	sp|P62908|RS3_MOUSE	18	18	18	P62908	RS3	Rps3	40S ribosomal protein S3	sp|P62908|RS3_MOUSE 40S ribosomal protein S3 OS=Mus musculus OX=10090 GN=Rps3 PE=1 SV=1	1	18	18	18	14	11	13	14	11	14	7	7	7	9	12	8	14	11	13	14	11	14	7	7	7	9	12	8	14	11	13	14	11	14	7	7	7	9	12	8
sp|Q00896|A1AT3_MOUSE	sp|Q00896|A1AT3_MOUSE	18	10	2	Q00896	A1AT3	Serpina1c	Alpha-1-antitrypsin 1-3	sp|Q00896|A1AT3_MOUSE Alpha-1-antitrypsin 1-3 OS=Mus musculus OX=10090 GN=Serpina1c PE=1 SV=2	1	18	10	2	14	15	13	14	15	14	16	14	14	14	15	12	7	8	7	7	8	7	9	7	7	6	8	5	1	2	1	1	1	1	1	1	1	1	2	1
sp|Q00897|A1AT4_MOUSE	sp|Q00897|A1AT4_MOUSE	18	6	6	Q00897	A1AT4	Serpina1d	Alpha-1-antitrypsin 1-4	sp|Q00897|A1AT4_MOUSE Alpha-1-antitrypsin 1-4 OS=Mus musculus OX=10090 GN=Serpina1d PE=1 SV=1	1	18	6	6	14	11	12	10	10	9	11	8	10	12	9	8	4	2	3	1	0	0	1	0	1	2	1	0	4	2	3	1	0	0	1	0	1	2	1	0
sp|Q3TNA1|XYLB_MOUSE	sp|Q3TNA1|XYLB_MOUSE	18	18	18	Q3TNA1	XYLB	Xylb	Xylulose kinase	sp|Q3TNA1|XYLB_MOUSE Xylulose kinase OS=Mus musculus OX=10090 GN=Xylb PE=1 SV=1	1	18	18	18	10	8	8	10	11	9	8	8	7	8	9	11	10	8	8	10	11	9	8	8	7	8	9	11	10	8	8	10	11	9	8	8	7	8	9	11
sp|Q60932|VDAC1_MOUSE	sp|Q60932|VDAC1_MOUSE	18	18	18	Q60932	VDAC1	Vdac1	Voltage-dependent anion-selective channel protein 1	sp|Q60932|VDAC1_MOUSE Voltage-dependent anion-selective channel protein 1 OS=Mus musculus OX=10090 GN=Vdac1 PE=1 SV=3	1	18	18	18	13	14	17	16	15	14	15	14	14	15	13	13	13	14	17	16	15	14	15	14	14	15	13	13	13	14	17	16	15	14	15	14	14	15	13	13
sp|Q61656|DDX5_MOUSE	sp|Q61656|DDX5_MOUSE	18	18	12	Q61656	DDX5	Ddx5	Probable ATP-dependent RNA helicase DDX5	sp|Q61656|DDX5_MOUSE Probable ATP-dependent RNA helicase DDX5 OS=Mus musculus OX=10090 GN=Ddx5 PE=1 SV=2	1	18	18	12	6	7	11	10	14	6	6	4	6	8	5	7	6	7	11	10	14	6	6	4	6	8	5	7	3	4	7	6	8	2	2	3	4	5	3	4
sp|Q8BH95|ECHM_MOUSE	sp|Q8BH95|ECHM_MOUSE	18	18	18	Q8BH95	ECHM	Echs1	Enoyl-CoA hydratase, mitochondrial	sp|Q8BH95|ECHM_MOUSE Enoyl-CoA hydratase, mitochondrial OS=Mus musculus OX=10090 GN=Echs1 PE=1 SV=1	1	18	18	18	14	9	10	13	16	12	13	10	9	10	9	8	14	9	10	13	16	12	13	10	9	10	9	8	14	9	10	13	16	12	13	10	9	10	9	8
sp|Q8VEK3|HNRPU_MOUSE	sp|Q8VEK3|HNRPU_MOUSE	18	18	18	Q8VEK3	HNRPU	Hnrnpu	Heterogeneous nuclear ribonucleoprotein U	sp|Q8VEK3|HNRPU_MOUSE Heterogeneous nuclear ribonucleoprotein U OS=Mus musculus OX=10090 GN=Hnrnpu PE=1 SV=1	1	18	18	18	7	9	9	10	14	12	6	4	5	9	7	7	7	9	9	10	14	12	6	4	5	9	7	7	7	9	9	10	14	12	6	4	5	9	7	7
sp|Q91X72|HEMO_MOUSE	sp|Q91X72|HEMO_MOUSE	18	18	18	Q91X72	HEMO	Hpx	Hemopexin	sp|Q91X72|HEMO_MOUSE Hemopexin OS=Mus musculus OX=10090 GN=Hpx PE=1 SV=2	1	18	18	18	11	15	12	12	14	15	10	10	8	8	8	5	11	15	12	12	14	15	10	10	8	8	8	5	11	15	12	12	14	15	10	10	8	8	8	5
sp|Q91YT0|NDUV1_MOUSE	sp|Q91YT0|NDUV1_MOUSE	18	18	18	Q91YT0	NDUV1	Ndufv1	NADH dehydrogenase [ubiquinone] flavoprotein 1, mitochondrial	sp|Q91YT0|NDUV1_MOUSE NADH dehydrogenase [ubiquinone] flavoprotein 1, mitochondrial OS=Mus musculus OX=10090 GN=Ndufv1 PE=1 SV=1	1	18	18	18	12	13	11	14	14	13	10	10	9	13	13	10	12	13	11	14	14	13	10	10	9	13	13	10	12	13	11	14	14	13	10	10	9	13	13	10
sp|Q921G7|ETFD_MOUSE	sp|Q921G7|ETFD_MOUSE	18	18	18	Q921G7	ETFD	Etfdh	Electron transfer flavoprotein-ubiquinone oxidoreductase, mitochondrial	sp|Q921G7|ETFD_MOUSE Electron transfer flavoprotein-ubiquinone oxidoreductase, mitochondrial OS=Mus musculus OX=10090 GN=Etfdh PE=1 SV=1	1	18	18	18	13	10	12	13	11	14	10	8	9	8	9	6	13	10	12	13	11	14	10	8	9	8	9	6	13	10	12	13	11	14	10	8	9	8	9	6
sp|Q99L13|3HIDH_MOUSE	sp|Q99L13|3HIDH_MOUSE	18	18	18	Q99L13	3HIDH	Hibadh	3-hydroxyisobutyrate dehydrogenase, mitochondrial	sp|Q99L13|3HIDH_MOUSE 3-hydroxyisobutyrate dehydrogenase, mitochondrial OS=Mus musculus OX=10090 GN=Hibadh PE=1 SV=1	1	18	18	18	13	12	10	14	13	14	12	15	14	13	15	13	13	12	10	14	13	14	12	15	14	13	15	13	13	12	10	14	13	14	12	15	14	13	15	13
sp|Q9CQQ7|AT5F1_MOUSE	sp|Q9CQQ7|AT5F1_MOUSE	18	18	18	Q9CQQ7	AT5F1	Atp5pb	ATP synthase F(0) complex subunit B1, mitochondrial	sp|Q9CQQ7|AT5F1_MOUSE ATP synthase F(0) complex subunit B1, mitochondrial OS=Mus musculus OX=10090 GN=Atp5pb PE=1 SV=1	1	18	18	18	13	10	11	13	13	11	9	10	8	13	10	9	13	10	11	13	13	11	9	10	8	13	10	9	13	10	11	13	13	11	9	10	8	13	10	9
sp|Q9CR62|M2OM_MOUSE	sp|Q9CR62|M2OM_MOUSE	18	18	18	Q9CR62	M2OM	Slc25a11	Mitochondrial 2-oxoglutarate/malate carrier protein	sp|Q9CR62|M2OM_MOUSE Mitochondrial 2-oxoglutarate/malate carrier protein OS=Mus musculus OX=10090 GN=Slc25a11 PE=1 SV=3	1	18	18	18	10	13	11	13	12	14	10	9	6	5	10	5	10	13	11	13	12	14	10	9	6	5	10	5	10	13	11	13	12	14	10	9	6	5	10	5
sp|Q9D826|SOX_MOUSE	sp|Q9D826|SOX_MOUSE	18	18	18	Q9D826	SOX	Pipox	Peroxisomal sarcosine oxidase	sp|Q9D826|SOX_MOUSE Peroxisomal sarcosine oxidase OS=Mus musculus OX=10090 GN=Pipox PE=1 SV=1	1	18	18	18	12	12	9	11	11	7	15	13	8	11	9	9	12	12	9	11	11	7	15	13	8	11	9	9	12	12	9	11	11	7	15	13	8	11	9	9
sp|Q9DBE0|CSAD_MOUSE	sp|Q9DBE0|CSAD_MOUSE	18	18	18	Q9DBE0	CSAD	Csad	Cysteine sulfinic acid decarboxylase	sp|Q9DBE0|CSAD_MOUSE Cysteine sulfinic acid decarboxylase OS=Mus musculus OX=10090 GN=Csad PE=1 SV=1	1	18	18	18	5	6	5	5	12	6	12	9	10	11	8	11	5	6	5	5	12	6	12	9	10	11	8	11	5	6	5	5	12	6	12	9	10	11	8	11
sp|Q9DBG3|AP2B1_MOUSE	sp|Q9DBG3|AP2B1_MOUSE	18	10	10	Q9DBG3	AP2B1	Ap2b1	AP-2 complex subunit beta	sp|Q9DBG3|AP2B1_MOUSE AP-2 complex subunit beta OS=Mus musculus OX=10090 GN=Ap2b1 PE=1 SV=1	1	18	10	10	4	6	8	13	9	9	4	5	3	7	6	4	1	0	3	7	2	3	0	2	0	2	1	0	1	0	3	7	2	3	0	2	0	2	1	0
sp|Q9DC69|NDUA9_MOUSE	sp|Q9DC69|NDUA9_MOUSE	18	18	18	Q9DC69	NDUA9	Ndufa9	NADH dehydrogenase [ubiquinone] 1 alpha subcomplex subunit 9, mitochondrial	sp|Q9DC69|NDUA9_MOUSE NADH dehydrogenase [ubiquinone] 1 alpha subcomplex subunit 9, mitochondrial OS=Mus musculus OX=10090 GN=Ndufa9 PE=1 SV=2	1	18	18	18	15	13	17	16	17	15	12	12	10	10	12	12	15	13	17	16	17	15	12	12	10	10	12	12	15	13	17	16	17	15	12	12	10	10	12	12
sp|O55137|ACOT1_MOUSE	sp|O55137|ACOT1_MOUSE	17	6	2	O55137	ACOT1	Acot1	Acyl-coenzyme A thioesterase 1	sp|O55137|ACOT1_MOUSE Acyl-coenzyme A thioesterase 1 OS=Mus musculus OX=10090 GN=Acot1 PE=1 SV=1	1	17	6	2	13	11	15	11	15	14	6	9	7	10	6	6	4	4	5	1	5	4	0	2	2	2	2	1	1	1	1	0	2	0	0	0	0	0	1	0
sp|O88338|CAD16_MOUSE	sp|O88338|CAD16_MOUSE	17	17	17	O88338	CAD16	Cdh16	Cadherin-16	sp|O88338|CAD16_MOUSE Cadherin-16 OS=Mus musculus OX=10090 GN=Cdh16 PE=1 SV=1	1	17	17	17	11	13	14	13	14	15	10	11	11	9	11	10	11	13	14	13	14	15	10	11	11	9	11	10	11	13	14	13	14	15	10	11	11	9	11	10
sp|P10630|IF4A2_MOUSE	sp|P10630|IF4A2_MOUSE	17	7	7	P10630	IF4A2	Eif4a2	Eukaryotic initiation factor 4A-II	sp|P10630|IF4A2_MOUSE Eukaryotic initiation factor 4A-II OS=Mus musculus OX=10090 GN=Eif4a2 PE=1 SV=2	1	17	7	7	10	8	11	15	9	10	9	5	6	7	6	6	3	3	3	6	4	2	2	1	1	2	1	2	3	3	3	6	4	2	2	1	1	2	1	2
sp|P11589|MUP2_MOUSE	sp|P11589|MUP2_MOUSE	17	2	2	P11589	MUP2	Mup2	Major urinary protein 2	sp|P11589|MUP2_MOUSE Major urinary protein 2 OS=Mus musculus OX=10090 GN=Mup2 PE=1 SV=1	1	17	2	2	14	16	16	12	16	16	16	16	16	15	16	16	2	2	2	2	2	2	2	2	2	2	2	2	2	2	2	2	2	2	2	2	2	2	2	2
sp|P11983|TCPA_MOUSE	sp|P11983|TCPA_MOUSE	17	17	17	P11983	TCPA	Tcp1	T-complex protein 1 subunit alpha	sp|P11983|TCPA_MOUSE T-complex protein 1 subunit alpha OS=Mus musculus OX=10090 GN=Tcp1 PE=1 SV=3	1	17	17	17	5	10	8	9	11	8	6	3	5	7	7	7	5	10	8	9	11	8	6	3	5	7	7	7	5	10	8	9	11	8	6	3	5	7	7	7
sp|P14148|RL7_MOUSE	sp|P14148|RL7_MOUSE	17	17	17	P14148	RL7	Rpl7	60S ribosomal protein L7	sp|P14148|RL7_MOUSE 60S ribosomal protein L7 OS=Mus musculus OX=10090 GN=Rpl7 PE=1 SV=2	1	17	17	17	9	8	8	12	12	9	8	7	6	6	9	6	9	8	8	12	12	9	8	7	6	6	9	6	9	8	8	12	12	9	8	7	6	6	9	6
sp|P45376|ALDR_MOUSE	sp|P45376|ALDR_MOUSE	17	17	17	P45376	ALDR	Akr1b1	Aldose reductase	sp|P45376|ALDR_MOUSE Aldose reductase OS=Mus musculus OX=10090 GN=Akr1b1 PE=1 SV=3	1	17	17	17	6	7	5	9	13	16	6	12	9	6	4	8	6	7	5	9	13	16	6	12	9	6	4	8	6	7	5	9	13	16	6	12	9	6	4	8
sp|P61982|1433G_MOUSE	sp|P61982|1433G_MOUSE	17	11	10	P61982	1433G	Ywhag	14-3-3 protein gamma	sp|P61982|1433G_MOUSE 14-3-3 protein gamma OS=Mus musculus OX=10090 GN=Ywhag PE=1 SV=2	1	17	11	10	9	11	13	14	13	11	13	14	13	9	8	10	3	6	8	8	7	6	7	8	7	6	4	5	3	5	7	7	6	5	6	8	7	6	4	5
sp|P68254|1433T_MOUSE	sp|P68254|1433T_MOUSE	17	10	10	P68254	1433T	Ywhaq	14-3-3 protein theta	sp|P68254|1433T_MOUSE 14-3-3 protein theta OS=Mus musculus OX=10090 GN=Ywhaq PE=1 SV=1	1	17	10	10	10	9	11	13	11	13	8	9	9	5	11	8	5	5	5	7	5	7	3	4	4	3	7	4	5	5	5	7	5	7	3	4	4	3	7	4
sp|P70691|UD12_MOUSE;sp|Q63886|UD11_MOUSE	sp|P70691|UD12_MOUSE	17;7	10;0	10;0	P70691	UD12	Ugt1a2	UDP-glucuronosyltransferase 1-2	sp|P70691|UD12_MOUSE UDP-glucuronosyltransferase 1-2 OS=Mus musculus OX=10090 GN=Ugt1a2 PE=1 SV=1	2	17	10	10	14	12	11	14	13	16	6	6	6	5	6	7	7	7	5	8	7	10	0	0	0	0	0	0	7	7	5	8	7	10	0	0	0	0	0	0
sp|P80317|TCPZ_MOUSE;sp|Q61390|TCPW_MOUSE	sp|P80317|TCPZ_MOUSE	17;4	17;4	17;4	P80317	TCPZ	Cct6a	T-complex protein 1 subunit zeta	sp|P80317|TCPZ_MOUSE T-complex protein 1 subunit zeta OS=Mus musculus OX=10090 GN=Cct6a PE=1 SV=3	2	17	17	17	10	6	10	8	8	8	6	5	8	7	4	8	10	6	10	8	8	8	6	5	8	7	4	8	10	6	10	8	8	8	6	5	8	7	4	8
sp|P97351|RS3A_MOUSE	sp|P97351|RS3A_MOUSE	17	17	17	P97351	RS3A	Rps3a	40S ribosomal protein S3a	sp|P97351|RS3A_MOUSE 40S ribosomal protein S3a OS=Mus musculus OX=10090 GN=Rps3a PE=1 SV=3	1	17	17	17	10	10	12	12	12	14	10	9	8	9	9	7	10	10	12	12	12	14	10	9	8	9	9	7	10	10	12	12	12	14	10	9	8	9	9	7
sp|Q5U5V2|HYKK_MOUSE	sp|Q5U5V2|HYKK_MOUSE	17	17	17	Q5U5V2	HYKK	Hykk	Hydroxylysine kinase	sp|Q5U5V2|HYKK_MOUSE Hydroxylysine kinase OS=Mus musculus OX=10090 GN=Hykk PE=1 SV=2	1	17	17	17	3	3	7	6	7	5	7	7	9	11	8	11	3	3	7	6	7	5	7	7	9	11	8	11	3	3	7	6	7	5	7	7	9	11	8	11
sp|Q6ZQM8|UD17C_MOUSE	sp|Q6ZQM8|UD17C_MOUSE	17	17	9	Q6ZQM8	UD17C	Ugt1a7c	UDP-glucuronosyltransferase 1-7C	sp|Q6ZQM8|UD17C_MOUSE UDP-glucuronosyltransferase 1-7C OS=Mus musculus OX=10090 GN=Ugt1a7c PE=1 SV=1	1	17	17	9	11	6	10	14	7	12	9	15	8	9	10	9	11	6	10	14	7	12	9	15	8	9	10	9	3	1	4	7	1	5	2	9	2	4	4	2
sp|Q76MZ3|2AAA_MOUSE;sp|Q7TNP2|2AAB_MOUSE	sp|Q76MZ3|2AAA_MOUSE	17;2	17;2	17;2	Q76MZ3	2AAA	Ppp2r1a	Serine/threonine-protein phosphatase 2A 65 kDa regulatory subunit A alpha isoform	sp|Q76MZ3|2AAA_MOUSE Serine/threonine-protein phosphatase 2A 65 kDa regulatory subunit A alpha isoform OS=Mus musculus OX=10090 GN=Ppp2r1a PE=1 SV=3	2	17	17	17	8	9	12	11	8	8	7	6	6	8	8	9	8	9	12	11	8	8	7	6	6	8	8	9	8	9	12	11	8	8	7	6	6	8	8	9
sp|Q8BH00|AL8A1_MOUSE	sp|Q8BH00|AL8A1_MOUSE	17	17	17	Q8BH00	AL8A1	Aldh8a1	2-aminomuconic semialdehyde dehydrogenase	sp|Q8BH00|AL8A1_MOUSE 2-aminomuconic semialdehyde dehydrogenase OS=Mus musculus OX=10090 GN=Aldh8a1 PE=1 SV=1	1	17	17	17	12	13	13	14	15	12	9	10	11	15	12	12	12	13	13	14	15	12	9	10	11	15	12	12	12	13	13	14	15	12	9	10	11	15	12	12
sp|Q8CG76|ARK72_MOUSE	sp|Q8CG76|ARK72_MOUSE	17	17	17	Q8CG76	ARK72	Akr7a2	Aflatoxin B1 aldehyde reductase member 2	sp|Q8CG76|ARK72_MOUSE Aflatoxin B1 aldehyde reductase member 2 OS=Mus musculus OX=10090 GN=Akr7a2 PE=1 SV=3	1	17	17	17	12	9	14	12	11	11	13	11	9	8	10	8	12	9	14	12	11	11	13	11	9	8	10	8	12	9	14	12	11	11	13	11	9	8	10	8
sp|Q8VCM7|FIBG_MOUSE	sp|Q8VCM7|FIBG_MOUSE	17	17	17	Q8VCM7	FIBG	Fgg	Fibrinogen gamma chain	sp|Q8VCM7|FIBG_MOUSE Fibrinogen gamma chain OS=Mus musculus OX=10090 GN=Fgg PE=1 SV=1	1	17	17	17	16	11	13	14	10	15	10	8	11	8	10	6	16	11	13	14	10	15	10	8	11	8	10	6	16	11	13	14	10	15	10	8	11	8	10	6
sp|Q91V76|CK054_MOUSE	sp|Q91V76|CK054_MOUSE	17	17	17	Q91V76	CK054		Ester hydrolase C11orf54 homolog	sp|Q91V76|CK054_MOUSE Ester hydrolase C11orf54 homolog OS=Mus musculus OX=10090 PE=1 SV=1	1	17	17	17	15	12	11	12	12	13	9	10	11	9	10	9	15	12	11	12	12	13	9	10	11	9	10	9	15	12	11	12	12	13	9	10	11	9	10	9
sp|Q91WG0|EST2C_MOUSE;sp|Q8QZR3|EST2A_MOUSE;sp|Q6AW46|EST5A_MOUSE	sp|Q91WG0|EST2C_MOUSE	17;1;1	17;1;1	15;0;0	Q91WG0	EST2C	Ces2c	Acylcarnitine hydrolase	sp|Q91WG0|EST2C_MOUSE Acylcarnitine hydrolase OS=Mus musculus OX=10090 GN=Ces2c PE=1 SV=1	3	17	17	15	8	3	6	6	5	5	14	15	11	12	13	13	8	3	6	6	5	5	14	15	11	12	13	13	6	2	4	5	3	5	12	13	9	11	11	11
sp|Q99LX0|PARK7_MOUSE	sp|Q99LX0|PARK7_MOUSE	17	17	17	Q99LX0	PARK7	Park7	Protein/nucleic acid deglycase DJ-1	sp|Q99LX0|PARK7_MOUSE Protein/nucleic acid deglycase DJ-1 OS=Mus musculus OX=10090 GN=Park7 PE=1 SV=1	1	17	17	17	9	8	10	11	14	12	9	10	8	8	9	9	9	8	10	11	14	12	9	10	8	8	9	9	9	8	10	11	14	12	9	10	8	8	9	9
sp|Q9CQA3|SDHB_MOUSE	sp|Q9CQA3|SDHB_MOUSE	17	17	17	Q9CQA3	SDHB	Sdhb	Succinate dehydrogenase [ubiquinone] iron-sulfur subunit, mitochondrial	sp|Q9CQA3|SDHB_MOUSE Succinate dehydrogenase [ubiquinone] iron-sulfur subunit, mitochondrial OS=Mus musculus OX=10090 GN=Sdhb PE=1 SV=1	1	17	17	17	14	12	15	14	15	15	15	12	14	15	15	16	14	12	15	14	15	15	15	12	14	15	15	16	14	12	15	14	15	15	15	12	14	15	15	16
sp|Q9CR68|UCRI_MOUSE	sp|Q9CR68|UCRI_MOUSE	17	17	17	Q9CR68	UCRI	Uqcrfs1	Cytochrome b-c1 complex subunit Rieske, mitochondrial	sp|Q9CR68|UCRI_MOUSE Cytochrome b-c1 complex subunit Rieske, mitochondrial OS=Mus musculus OX=10090 GN=Uqcrfs1 PE=1 SV=1	1	17	17	17	14	13	13	16	13	17	11	12	13	12	13	10	14	13	13	16	13	17	11	12	13	12	13	10	14	13	13	16	13	17	11	12	13	12	13	10
sp|Q9D051|ODPB_MOUSE	sp|Q9D051|ODPB_MOUSE	17	17	17	Q9D051	ODPB	Pdhb	Pyruvate dehydrogenase E1 component subunit beta, mitochondrial	sp|Q9D051|ODPB_MOUSE Pyruvate dehydrogenase E1 component subunit beta, mitochondrial OS=Mus musculus OX=10090 GN=Pdhb PE=1 SV=1	1	17	17	17	16	12	14	15	13	13	13	13	11	12	12	13	16	12	14	15	13	13	13	13	11	12	12	13	16	12	14	15	13	13	13	13	11	12	12	13
sp|Q9D2G2|ODO2_MOUSE	sp|Q9D2G2|ODO2_MOUSE	17	17	17	Q9D2G2	ODO2	Dlst	Dihydrolipoyllysine-residue succinyltransferase component of 2-oxoglutarate dehydrogenase complex, mitochondrial	sp|Q9D2G2|ODO2_MOUSE Dihydrolipoyllysine-residue succinyltransferase component of 2-oxoglutarate dehydrogenase complex, mitochondrial OS=Mus musculus OX=10090 GN=Dlst PE=1 SV=1	1	17	17	17	10	8	11	12	9	8	10	12	7	8	9	7	10	8	11	12	9	8	10	12	7	8	9	7	10	8	11	12	9	8	10	12	7	8	9	7
sp|Q9D6R2|IDH3A_MOUSE	sp|Q9D6R2|IDH3A_MOUSE	17	17	17	Q9D6R2	IDH3A	Idh3a	Isocitrate dehydrogenase [NAD] subunit alpha, mitochondrial	sp|Q9D6R2|IDH3A_MOUSE Isocitrate dehydrogenase [NAD] subunit alpha, mitochondrial OS=Mus musculus OX=10090 GN=Idh3a PE=1 SV=1	1	17	17	17	13	11	13	14	14	11	10	12	10	9	9	10	13	11	13	14	14	11	10	12	10	9	9	10	13	11	13	14	14	11	10	12	10	9	9	10
sp|Q9DB20|ATPO_MOUSE	sp|Q9DB20|ATPO_MOUSE	17	17	17	Q9DB20	ATPO	Atp5po	ATP synthase subunit O, mitochondrial	sp|Q9DB20|ATPO_MOUSE ATP synthase subunit O, mitochondrial OS=Mus musculus OX=10090 GN=Atp5po PE=1 SV=1	1	17	17	17	14	12	15	14	14	12	14	14	15	14	14	15	14	12	15	14	14	12	14	14	15	14	14	15	14	12	15	14	14	12	14	14	15	14	14	15
sp|Q9DBJ1|PGAM1_MOUSE	sp|Q9DBJ1|PGAM1_MOUSE	17	17	12	Q9DBJ1	PGAM1	Pgam1	Phosphoglycerate mutase 1	sp|Q9DBJ1|PGAM1_MOUSE Phosphoglycerate mutase 1 OS=Mus musculus OX=10090 GN=Pgam1 PE=1 SV=3	1	17	17	12	14	14	15	14	15	14	14	14	15	13	13	11	14	14	15	14	15	14	14	14	15	13	13	11	10	10	11	10	11	10	9	9	10	9	9	7
sp|Q9DCG6|PBLD1_MOUSE	sp|Q9DCG6|PBLD1_MOUSE	17	17	10	Q9DCG6	PBLD1	Pbld1	Phenazine biosynthesis-like domain-containing protein 1	sp|Q9DCG6|PBLD1_MOUSE Phenazine biosynthesis-like domain-containing protein 1 OS=Mus musculus OX=10090 GN=Pbld1 PE=1 SV=2	1	17	17	10	7	12	13	11	10	8	11	8	11	9	10	12	7	12	13	11	10	8	11	8	11	9	10	12	4	8	7	7	6	4	7	5	6	6	6	7
sp|Q9EQP2|EHD4_MOUSE	sp|Q9EQP2|EHD4_MOUSE	17	13	12	Q9EQP2	EHD4	Ehd4	EH domain-containing protein 4	sp|Q9EQP2|EHD4_MOUSE EH domain-containing protein 4 OS=Mus musculus OX=10090 GN=Ehd4 PE=1 SV=1	1	17	13	12	10	11	9	12	13	10	8	4	5	8	6	6	8	9	8	9	9	8	6	4	5	6	5	5	7	9	8	9	9	8	6	4	5	6	5	5
sp|Q9JHI5|IVD_MOUSE	sp|Q9JHI5|IVD_MOUSE	17	17	17	Q9JHI5	IVD	Ivd	Isovaleryl-CoA dehydrogenase, mitochondrial	sp|Q9JHI5|IVD_MOUSE Isovaleryl-CoA dehydrogenase, mitochondrial OS=Mus musculus OX=10090 GN=Ivd PE=1 SV=1	1	17	17	17	13	14	8	9	9	9	10	13	7	8	9	9	13	14	8	9	9	9	10	13	7	8	9	9	13	14	8	9	9	9	10	13	7	8	9	9
sp|Q9R112|SQOR_MOUSE	sp|Q9R112|SQOR_MOUSE	17	17	17	Q9R112	SQOR	Sqor	Sulfide:quinone oxidoreductase, mitochondrial	sp|Q9R112|SQOR_MOUSE Sulfide:quinone oxidoreductase, mitochondrial OS=Mus musculus OX=10090 GN=Sqor PE=1 SV=3	1	17	17	17	6	10	5	8	4	10	2	6	2	5	3	4	6	10	5	8	4	10	2	6	2	5	3	4	6	10	5	8	4	10	2	6	2	5	3	4
sp|Q9WUM5|SUCA_MOUSE	sp|Q9WUM5|SUCA_MOUSE	17	17	17	Q9WUM5	SUCA	Suclg1	Succinate--CoA ligase [ADP/GDP-forming] subunit alpha, mitochondrial	sp|Q9WUM5|SUCA_MOUSE Succinate--CoA ligase [ADP/GDP-forming] subunit alpha, mitochondrial OS=Mus musculus OX=10090 GN=Suclg1 PE=1 SV=4	1	17	17	17	13	8	11	14	12	11	12	10	11	8	10	8	13	8	11	14	12	11	12	10	11	8	10	8	13	8	11	14	12	11	12	10	11	8	10	8
sp|O08709|PRDX6_MOUSE	sp|O08709|PRDX6_MOUSE	16	16	16	O08709	PRDX6	Prdx6	Peroxiredoxin-6	sp|O08709|PRDX6_MOUSE Peroxiredoxin-6 OS=Mus musculus OX=10090 GN=Prdx6 PE=1 SV=3	1	16	16	16	13	14	14	15	15	14	11	9	8	10	10	9	13	14	14	15	15	14	11	9	8	10	10	9	13	14	14	15	15	14	11	9	8	10	10	9
sp|O09173|HGD_MOUSE	sp|O09173|HGD_MOUSE	16	16	16	O09173	HGD	Hgd	Homogentisate 1,2-dioxygenase	sp|O09173|HGD_MOUSE Homogentisate 1,2-dioxygenase OS=Mus musculus OX=10090 GN=Hgd PE=1 SV=2	1	16	16	16	9	8	7	8	12	7	5	6	3	4	3	4	9	8	7	8	12	7	5	6	3	4	3	4	9	8	7	8	12	7	5	6	3	4	3	4
sp|P00920|CAH2_MOUSE	sp|P00920|CAH2_MOUSE	16	16	16	P00920	CAH2	Ca2	Carbonic anhydrase 2	sp|P00920|CAH2_MOUSE Carbonic anhydrase 2 OS=Mus musculus OX=10090 GN=Ca2 PE=1 SV=4	1	16	16	16	13	10	14	11	14	15	12	14	13	12	13	11	13	10	14	11	14	15	12	14	13	12	13	11	13	10	14	11	14	15	12	14	13	12	13	11
sp|P13745|GSTA1_MOUSE	sp|P13745|GSTA1_MOUSE	16	16	1	P13745	GSTA1	Gsta1	Glutathione S-transferase A1	sp|P13745|GSTA1_MOUSE Glutathione S-transferase A1 OS=Mus musculus OX=10090 GN=Gsta1 PE=1 SV=2	1	16	16	1	14	11	12	13	14	12	3	3	8	5	4	5	14	11	12	13	14	12	3	3	8	5	4	5	0	0	0	0	1	1	0	0	0	0	0	0
sp|P15864|H12_MOUSE;sp|Q07133|H1T_MOUSE	sp|P15864|H12_MOUSE	16;5	16;5	6;0	P15864	H12	Hist1h1c	Histone H1.2	sp|P15864|H12_MOUSE Histone H1.2 OS=Mus musculus OX=10090 GN=Hist1h1c PE=1 SV=2	2	16	16	6	12	10	10	13	14	10	10	6	9	10	8	9	12	10	10	13	14	10	10	6	9	10	8	9	3	2	3	4	5	3	2	1	3	3	2	2
sp|P16627|HS71L_MOUSE	sp|P16627|HS71L_MOUSE	16	1	1	P16627	HS71L	Hspa1l	Heat shock 70 kDa protein 1-like	sp|P16627|HS71L_MOUSE Heat shock 70 kDa protein 1-like OS=Mus musculus OX=10090 GN=Hspa1l PE=1 SV=4	1	16	1	1	10	10	13	14	14	13	9	11	10	8	9	8	0	0	1	1	0	0	0	0	0	0	0	0	0	0	1	1	0	0	0	0	0	0	0	0
sp|P21619|LMNB2_MOUSE	sp|P21619|LMNB2_MOUSE	16	11	11	P21619	LMNB2	Lmnb2	Lamin-B2	sp|P21619|LMNB2_MOUSE Lamin-B2 OS=Mus musculus OX=10090 GN=Lmnb2 PE=1 SV=2	1	16	11	11	2	3	3	5	9	5	1	1	6	2	3	3	1	2	1	4	5	3	0	0	3	1	1	1	1	2	1	4	5	3	0	0	3	1	1	1
sp|P28825|MEP1A_MOUSE	sp|P28825|MEP1A_MOUSE	16	16	16	P28825	MEP1A	Mep1a	Meprin A subunit alpha	sp|P28825|MEP1A_MOUSE Meprin A subunit alpha OS=Mus musculus OX=10090 GN=Mep1a PE=1 SV=4	1	16	16	16	14	12	13	13	16	13	14	14	11	12	12	11	14	12	13	13	16	13	14	14	11	12	12	11	14	12	13	13	16	13	14	14	11	12	12	11
sp|P29341|PABP1_MOUSE	sp|P29341|PABP1_MOUSE	16	16	16	P29341	PABP1	Pabpc1	Polyadenylate-binding protein 1	sp|P29341|PABP1_MOUSE Polyadenylate-binding protein 1 OS=Mus musculus OX=10090 GN=Pabpc1 PE=1 SV=2	1	16	16	16	5	8	10	9	6	10	6	2	5	5	6	8	5	8	10	9	6	10	6	2	5	5	6	8	5	8	10	9	6	10	6	2	5	5	6	8
sp|P35564|CALX_MOUSE	sp|P35564|CALX_MOUSE	16	16	16	P35564	CALX	Canx	Calnexin	sp|P35564|CALX_MOUSE Calnexin OS=Mus musculus OX=10090 GN=Canx PE=1 SV=1	1	16	16	16	10	6	11	8	12	10	9	11	8	7	7	7	10	6	11	8	12	10	9	11	8	7	7	7	10	6	11	8	12	10	9	11	8	7	7	7
sp|P40124|CAP1_MOUSE	sp|P40124|CAP1_MOUSE	16	16	16	P40124	CAP1	Cap1	Adenylyl cyclase-associated protein 1	sp|P40124|CAP1_MOUSE Adenylyl cyclase-associated protein 1 OS=Mus musculus OX=10090 GN=Cap1 PE=1 SV=4	1	16	16	16	9	6	7	10	8	8	10	10	7	6	8	9	9	6	7	10	8	8	10	10	7	6	8	9	9	6	7	10	8	8	10	10	7	6	8	9
sp|P42125|ECI1_MOUSE	sp|P42125|ECI1_MOUSE	16	16	16	P42125	ECI1	Eci1	Enoyl-CoA delta isomerase 1, mitochondrial	sp|P42125|ECI1_MOUSE Enoyl-CoA delta isomerase 1, mitochondrial OS=Mus musculus OX=10090 GN=Eci1 PE=1 SV=2	1	16	16	16	12	12	12	12	12	16	11	11	10	11	10	10	12	12	12	12	12	16	11	11	10	11	10	10	12	12	12	12	12	16	11	11	10	11	10	10
sp|P50396|GDIA_MOUSE	sp|P50396|GDIA_MOUSE	16	12	12	P50396	GDIA	Gdi1	Rab GDP dissociation inhibitor alpha	sp|P50396|GDIA_MOUSE Rab GDP dissociation inhibitor alpha OS=Mus musculus OX=10090 GN=Gdi1 PE=1 SV=3	1	16	12	12	6	7	9	11	8	7	6	6	4	4	4	4	3	4	5	7	4	4	2	3	2	2	2	2	3	4	5	7	4	4	2	3	2	2	2	2
sp|P50518|VATE1_MOUSE;sp|Q9D593|VATE2_MOUSE	sp|P50518|VATE1_MOUSE	16;4	16;4	16;4	P50518	VATE1	Atp6v1e1	V-type proton ATPase subunit E 1	sp|P50518|VATE1_MOUSE V-type proton ATPase subunit E 1 OS=Mus musculus OX=10090 GN=Atp6v1e1 PE=1 SV=2	2	16	16	16	13	9	12	15	11	13	9	10	11	8	6	8	13	9	12	15	11	13	9	10	11	8	6	8	13	9	12	15	11	13	9	10	11	8	6	8
sp|P55096|ABCD3_MOUSE	sp|P55096|ABCD3_MOUSE	16	16	16	P55096	ABCD3	Abcd3	ATP-binding cassette sub-family D member 3	sp|P55096|ABCD3_MOUSE ATP-binding cassette sub-family D member 3 OS=Mus musculus OX=10090 GN=Abcd3 PE=1 SV=2	1	16	16	16	5	8	7	6	11	9	5	8	8	9	7	6	5	8	7	6	11	9	5	8	8	9	7	6	5	8	7	6	11	9	5	8	8	9	7	6
sp|P56399|UBP5_MOUSE	sp|P56399|UBP5_MOUSE	16	16	16	P56399	UBP5	Usp5	Ubiquitin carboxyl-terminal hydrolase 5	sp|P56399|UBP5_MOUSE Ubiquitin carboxyl-terminal hydrolase 5 OS=Mus musculus OX=10090 GN=Usp5 PE=1 SV=1	1	16	16	16	6	10	6	8	7	7	5	4	7	6	8	4	6	10	6	8	7	7	5	4	7	6	8	4	6	10	6	8	7	7	5	4	7	6	8	4
sp|P62702|RS4X_MOUSE	sp|P62702|RS4X_MOUSE	16	16	16	P62702	RS4X	Rps4x	40S ribosomal protein S4, X isoform	sp|P62702|RS4X_MOUSE 40S ribosomal protein S4, X isoform OS=Mus musculus OX=10090 GN=Rps4x PE=1 SV=2	1	16	16	16	9	5	9	12	12	11	5	3	4	2	2	1	9	5	9	12	12	11	5	3	4	2	2	1	9	5	9	12	12	11	5	3	4	2	2	1
sp|Q07417|ACADS_MOUSE	sp|Q07417|ACADS_MOUSE	16	16	16	Q07417	ACADS	Acads	Short-chain specific acyl-CoA dehydrogenase, mitochondrial	sp|Q07417|ACADS_MOUSE Short-chain specific acyl-CoA dehydrogenase, mitochondrial OS=Mus musculus OX=10090 GN=Acads PE=1 SV=2	1	16	16	16	14	11	14	13	14	13	12	11	11	12	13	10	14	11	14	13	14	13	12	11	11	12	13	10	14	11	14	13	14	13	12	11	11	12	13	10
sp|Q3UNZ8|QORL2_MOUSE	sp|Q3UNZ8|QORL2_MOUSE	16	16	16	Q3UNZ8	QORL2	Cryzl2	Quinone oxidoreductase-like protein 2	sp|Q3UNZ8|QORL2_MOUSE Quinone oxidoreductase-like protein 2 OS=Mus musculus OX=10090 GN=Cryzl2 PE=1 SV=1	1	16	16	16	10	12	12	14	11	14	9	9	8	8	10	6	10	12	12	14	11	14	9	9	8	8	10	6	10	12	12	14	11	14	9	9	8	8	10	6
sp|Q61391|NEP_MOUSE	sp|Q61391|NEP_MOUSE	16	16	16	Q61391	NEP	Mme	Neprilysin	sp|Q61391|NEP_MOUSE Neprilysin OS=Mus musculus OX=10090 GN=Mme PE=1 SV=3	1	16	16	16	9	7	12	14	9	13	0	0	0	0	0	0	9	7	12	14	9	13	0	0	0	0	0	0	9	7	12	14	9	13	0	0	0	0	0	0
sp|Q8QZS1|HIBCH_MOUSE	sp|Q8QZS1|HIBCH_MOUSE	16	16	16	Q8QZS1	HIBCH	Hibch	3-hydroxyisobutyryl-CoA hydrolase, mitochondrial	sp|Q8QZS1|HIBCH_MOUSE 3-hydroxyisobutyryl-CoA hydrolase, mitochondrial OS=Mus musculus OX=10090 GN=Hibch PE=1 SV=1	1	16	16	16	9	9	12	14	10	10	7	4	5	6	9	8	9	9	12	14	10	10	7	4	5	6	9	8	9	9	12	14	10	10	7	4	5	6	9	8
sp|Q8R0N6|HOT_MOUSE	sp|Q8R0N6|HOT_MOUSE	16	16	16	Q8R0N6	HOT	Adhfe1	Hydroxyacid-oxoacid transhydrogenase, mitochondrial	sp|Q8R0N6|HOT_MOUSE Hydroxyacid-oxoacid transhydrogenase, mitochondrial OS=Mus musculus OX=10090 GN=Adhfe1 PE=1 SV=2	1	16	16	16	10	10	9	10	13	10	8	7	8	8	10	12	10	10	9	10	13	10	8	7	8	8	10	12	10	10	9	10	13	10	8	7	8	8	10	12
sp|Q8R146|APEH_MOUSE	sp|Q8R146|APEH_MOUSE	16	16	16	Q8R146	APEH	Apeh	Acylamino-acid-releasing enzyme	sp|Q8R146|APEH_MOUSE Acylamino-acid-releasing enzyme OS=Mus musculus OX=10090 GN=Apeh PE=1 SV=3	1	16	16	16	8	7	13	9	11	8	7	7	8	8	6	9	8	7	13	9	11	8	7	7	8	8	6	9	8	7	13	9	11	8	7	7	8	8	6	9
sp|Q921H8|THIKA_MOUSE	sp|Q921H8|THIKA_MOUSE	16	16	6	Q921H8	THIKA	Acaa1a	3-ketoacyl-CoA thiolase A, peroxisomal	sp|Q921H8|THIKA_MOUSE 3-ketoacyl-CoA thiolase A, peroxisomal OS=Mus musculus OX=10090 GN=Acaa1a PE=1 SV=1	1	16	16	6	13	10	12	13	11	12	10	7	10	9	11	12	13	10	12	13	11	12	10	7	10	9	11	12	5	4	5	5	4	4	3	2	5	5	5	5
sp|Q922B2|SYDC_MOUSE	sp|Q922B2|SYDC_MOUSE	16	16	16	Q922B2	SYDC	Dars	Aspartate--tRNA ligase, cytoplasmic	sp|Q922B2|SYDC_MOUSE Aspartate--tRNA ligase, cytoplasmic OS=Mus musculus OX=10090 GN=Dars PE=1 SV=2	1	16	16	16	4	5	5	4	8	8	1	1	1	3	1	1	4	5	5	4	8	8	1	1	1	3	1	1	4	5	5	4	8	8	1	1	1	3	1	1
sp|Q922Q1|MARC2_MOUSE;sp|Q9CW42|MARC1_MOUSE	sp|Q922Q1|MARC2_MOUSE	16;4	16;4	16;4	Q922Q1	Marc2	Marc2	Mitochondrial amidoxime reducing component 2	sp|Q922Q1|MARC2_MOUSE Mitochondrial amidoxime reducing component 2 OS=Mus musculus OX=10090 GN=Marc2 PE=1 SV=1	2	16	16	16	12	9	11	12	12	12	14	10	11	9	9	8	12	9	11	12	12	12	14	10	11	9	9	8	12	9	11	12	12	12	14	10	11	9	9	8
sp|Q99JR1|SFXN1_MOUSE	sp|Q99JR1|SFXN1_MOUSE	16	16	15	Q99JR1	SFXN1	Sfxn1	Sideroflexin-1	sp|Q99JR1|SFXN1_MOUSE Sideroflexin-1 OS=Mus musculus OX=10090 GN=Sfxn1 PE=1 SV=3	1	16	16	15	11	9	9	13	13	9	12	9	14	10	9	8	11	9	9	13	13	9	12	9	14	10	9	8	10	8	9	12	12	8	11	9	13	10	8	7
sp|Q99KQ4|NAMPT_MOUSE	sp|Q99KQ4|NAMPT_MOUSE	16	16	16	Q99KQ4	NAMPT	Nampt	Nicotinamide phosphoribosyltransferase	sp|Q99KQ4|NAMPT_MOUSE Nicotinamide phosphoribosyltransferase OS=Mus musculus OX=10090 GN=Nampt PE=1 SV=1	1	16	16	16	8	6	11	11	10	9	3	4	5	4	2	4	8	6	11	11	10	9	3	4	5	4	2	4	8	6	11	11	10	9	3	4	5	4	2	4
sp|Q99LC3|NDUAA_MOUSE	sp|Q99LC3|NDUAA_MOUSE	16	16	16	Q99LC3	NDUAA	Ndufa10	NADH dehydrogenase [ubiquinone] 1 alpha subcomplex subunit 10, mitochondrial	sp|Q99LC3|NDUAA_MOUSE NADH dehydrogenase [ubiquinone] 1 alpha subcomplex subunit 10, mitochondrial OS=Mus musculus OX=10090 GN=Ndufa10 PE=1 SV=1	1	16	16	16	10	11	10	11	11	10	7	11	8	9	9	6	10	11	10	11	11	10	7	11	8	9	9	6	10	11	10	11	11	10	7	11	8	9	9	6
sp|Q9D855|QCR7_MOUSE	sp|Q9D855|QCR7_MOUSE	16	16	16	Q9D855	QCR7	Uqcrb	Cytochrome b-c1 complex subunit 7	sp|Q9D855|QCR7_MOUSE Cytochrome b-c1 complex subunit 7 OS=Mus musculus OX=10090 GN=Uqcrb PE=1 SV=3	1	16	16	16	12	10	12	12	13	12	13	11	10	8	8	8	12	10	12	12	13	12	13	11	10	8	8	8	12	10	12	12	13	12	13	11	10	8	8	8
sp|Q9DCD0|6PGD_MOUSE	sp|Q9DCD0|6PGD_MOUSE	16	16	16	Q9DCD0	6PGD	Pgd	6-phosphogluconate dehydrogenase, decarboxylating	sp|Q9DCD0|6PGD_MOUSE 6-phosphogluconate dehydrogenase, decarboxylating OS=Mus musculus OX=10090 GN=Pgd PE=1 SV=3	1	16	16	16	8	8	8	10	10	8	6	5	5	8	6	7	8	8	8	10	10	8	6	5	5	8	6	7	8	8	8	10	10	8	6	5	5	8	6	7
sp|Q9JKR6|HYOU1_MOUSE	sp|Q9JKR6|HYOU1_MOUSE	16	16	16	Q9JKR6	HYOU1	Hyou1	Hypoxia up-regulated protein 1	sp|Q9JKR6|HYOU1_MOUSE Hypoxia up-regulated protein 1 OS=Mus musculus OX=10090 GN=Hyou1 PE=1 SV=1	1	16	16	16	7	7	5	6	8	10	5	7	9	6	7	6	7	7	5	6	8	10	5	7	9	6	7	6	7	7	5	6	8	10	5	7	9	6	7	6
sp|Q9WU79|PROD_MOUSE	sp|Q9WU79|PROD_MOUSE	16	16	16	Q9WU79	PROD	Prodh	Proline dehydrogenase 1, mitochondrial	sp|Q9WU79|PROD_MOUSE Proline dehydrogenase 1, mitochondrial OS=Mus musculus OX=10090 GN=Prodh PE=1 SV=2	1	16	16	16	10	9	11	12	10	12	5	3	3	3	4	1	10	9	11	12	10	12	5	3	3	3	4	1	10	9	11	12	10	12	5	3	3	3	4	1
sp|Q9Z1G3|VATC1_MOUSE	sp|Q9Z1G3|VATC1_MOUSE	16	16	16	Q9Z1G3	VATC1	Atp6v1c1	V-type proton ATPase subunit C 1	sp|Q9Z1G3|VATC1_MOUSE V-type proton ATPase subunit C 1 OS=Mus musculus OX=10090 GN=Atp6v1c1 PE=1 SV=4	1	16	16	16	9	4	8	7	7	8	6	4	6	7	8	7	9	4	8	7	7	8	6	4	6	7	8	7	9	4	8	7	7	8	6	4	6	7	8	7
sp|D3Z7P3|GLSK_MOUSE	sp|D3Z7P3|GLSK_MOUSE	15	15	15	D3Z7P3	GLSK	Gls	Glutaminase kidney isoform, mitochondrial	sp|D3Z7P3|GLSK_MOUSE Glutaminase kidney isoform, mitochondrial OS=Mus musculus OX=10090 GN=Gls PE=1 SV=1	1	15	15	15	10	10	7	10	10	11	6	2	3	8	7	6	10	10	7	10	10	11	6	2	3	8	7	6	10	10	7	10	10	11	6	2	3	8	7	6
sp|O55143|AT2A2_MOUSE;sp|Q8R429|AT2A1_MOUSE;sp|Q64518|AT2A3_MOUSE	sp|O55143|AT2A2_MOUSE	15;5;1	15;5;1	15;5;1	O55143	AT2A2	Atp2a2	Sarcoplasmic/endoplasmic reticulum calcium ATPase 2	sp|O55143|AT2A2_MOUSE Sarcoplasmic/endoplasmic reticulum calcium ATPase 2 OS=Mus musculus OX=10090 GN=Atp2a2 PE=1 SV=2	3	15	15	15	9	8	9	8	9	11	6	7	6	8	7	5	9	8	9	8	9	11	6	7	6	8	7	5	9	8	9	8	9	11	6	7	6	8	7	5
sp|P04186|CFAB_MOUSE	sp|P04186|CFAB_MOUSE	15	15	15	P04186	CFAB	Cfb	Complement factor B	sp|P04186|CFAB_MOUSE Complement factor B OS=Mus musculus OX=10090 GN=Cfb PE=1 SV=2	1	15	15	15	8	5	9	6	8	7	5	6	6	3	5	5	8	5	9	6	8	7	5	6	6	3	5	5	8	5	9	6	8	7	5	6	6	3	5	5
sp|P09671|SODM_MOUSE	sp|P09671|SODM_MOUSE	15	15	15	P09671	SODM	Sod2	Superoxide dismutase [Mn], mitochondrial	sp|P09671|SODM_MOUSE Superoxide dismutase [Mn], mitochondrial OS=Mus musculus OX=10090 GN=Sod2 PE=1 SV=3	1	15	15	15	11	6	11	12	11	11	10	10	9	12	8	10	11	6	11	12	11	11	10	10	9	12	8	10	11	6	11	12	11	11	10	10	9	12	8	10
sp|P30275|KCRU_MOUSE;sp|Q6P8J7|KCRS_MOUSE	sp|P30275|KCRU_MOUSE	15;2	15;2	15;2	P30275	KCRU	Ckmt1	Creatine kinase U-type, mitochondrial	sp|P30275|KCRU_MOUSE Creatine kinase U-type, mitochondrial OS=Mus musculus OX=10090 GN=Ckmt1 PE=1 SV=1	2	15	15	15	12	7	10	10	9	12	6	4	11	7	6	7	12	7	10	10	9	12	6	4	11	7	6	7	12	7	10	10	9	12	6	4	11	7	6	7
sp|P32020|NLTP_MOUSE	sp|P32020|NLTP_MOUSE	15	15	15	P32020	NLTP	Scp2	Non-specific lipid-transfer protein	sp|P32020|NLTP_MOUSE Non-specific lipid-transfer protein OS=Mus musculus OX=10090 GN=Scp2 PE=1 SV=3	1	15	15	15	10	8	10	11	9	9	11	14	10	10	9	8	10	8	10	11	9	9	11	14	10	10	9	8	10	8	10	11	9	9	11	14	10	10	9	8
sp|P47911|RL6_MOUSE	sp|P47911|RL6_MOUSE	15	15	15	P47911	RL6	Rpl6	60S ribosomal protein L6	sp|P47911|RL6_MOUSE 60S ribosomal protein L6 OS=Mus musculus OX=10090 GN=Rpl6 PE=1 SV=3	1	15	15	15	8	6	6	10	8	7	7	7	6	6	7	6	8	6	6	10	8	7	7	7	6	6	7	6	8	6	6	10	8	7	7	7	6	6	7	6
sp|P55014|S12A1_MOUSE;sp|P55012|S12A2_MOUSE	sp|P55014|S12A1_MOUSE	15;1	15;1	15;1	P55014	S12A1	Slc12a1	Solute carrier family 12 member 1	sp|P55014|S12A1_MOUSE Solute carrier family 12 member 1 OS=Mus musculus OX=10090 GN=Slc12a1 PE=1 SV=2	2	15	15	15	8	8	11	11	9	13	6	4	6	6	5	6	8	8	11	11	9	13	6	4	6	6	5	6	8	8	11	11	9	13	6	4	6	6	5	6
sp|P62806|H4_MOUSE	sp|P62806|H4_MOUSE	15	15	15	P62806	H4	Hist1h4a	Histone H4	sp|P62806|H4_MOUSE Histone H4 OS=Mus musculus OX=10090 GN=Hist1h4a PE=1 SV=2	1	15	15	15	12	12	11	11	12	9	10	9	12	13	11	14	12	12	11	11	12	9	10	9	12	13	11	14	12	12	11	11	12	9	10	9	12	13	11	14
sp|P68510|1433F_MOUSE	sp|P68510|1433F_MOUSE	15	10	10	P68510	1433F	Ywhah	14-3-3 protein eta	sp|P68510|1433F_MOUSE 14-3-3 protein eta OS=Mus musculus OX=10090 GN=Ywhah PE=1 SV=2	1	15	10	10	10	7	11	8	10	11	9	8	8	4	6	6	6	3	6	3	5	6	4	4	4	3	3	3	6	3	6	3	5	6	4	4	4	3	3	3
sp|P80316|TCPE_MOUSE	sp|P80316|TCPE_MOUSE	15	15	15	P80316	TCPE	Cct5	T-complex protein 1 subunit epsilon	sp|P80316|TCPE_MOUSE T-complex protein 1 subunit epsilon OS=Mus musculus OX=10090 GN=Cct5 PE=1 SV=1	1	15	15	15	7	8	8	6	8	10	6	5	6	8	8	6	7	8	8	6	8	10	6	5	6	8	8	6	7	8	8	6	8	10	6	5	6	8	8	6
sp|P97742|CPT1A_MOUSE	sp|P97742|CPT1A_MOUSE	15	15	14	P97742	CPT1A	Cpt1a	Carnitine O-palmitoyltransferase 1, liver isoform	sp|P97742|CPT1A_MOUSE Carnitine O-palmitoyltransferase 1, liver isoform OS=Mus musculus OX=10090 GN=Cpt1a PE=1 SV=4	1	15	15	14	5	4	7	10	9	7	2	2	4	5	4	3	5	4	7	10	9	7	2	2	4	5	4	3	5	4	7	9	9	7	2	2	4	5	4	3
sp|P98078|DAB2_MOUSE	sp|P98078|DAB2_MOUSE	15	15	15	P98078	DAB2	Dab2	Disabled homolog 2	sp|P98078|DAB2_MOUSE Disabled homolog 2 OS=Mus musculus OX=10090 GN=Dab2 PE=1 SV=2	1	15	15	15	9	8	8	10	8	12	6	5	5	8	8	7	9	8	8	10	8	12	6	5	5	8	8	7	9	8	8	10	8	12	6	5	5	8	8	7
sp|P99029|PRDX5_MOUSE	sp|P99029|PRDX5_MOUSE	15	15	15	P99029	PRDX5	Prdx5	Peroxiredoxin-5, mitochondrial	sp|P99029|PRDX5_MOUSE Peroxiredoxin-5, mitochondrial OS=Mus musculus OX=10090 GN=Prdx5 PE=1 SV=2	1	15	15	15	14	13	13	13	13	14	13	13	12	12	12	13	14	13	13	13	13	14	13	13	12	12	12	13	14	13	13	13	13	14	13	13	12	12	12	13
sp|Q00898|A1AT5_MOUSE	sp|Q00898|A1AT5_MOUSE	15	7	7	Q00898	A1AT5	Serpina1e	Alpha-1-antitrypsin 1-5	sp|Q00898|A1AT5_MOUSE Alpha-1-antitrypsin 1-5 OS=Mus musculus OX=10090 GN=Serpina1e PE=1 SV=1	1	15	7	7	5	8	7	5	7	5	7	6	5	12	4	4	0	3	2	0	0	0	0	0	0	6	0	0	0	3	2	0	0	0	0	0	0	6	0	0
sp|Q02788|CO6A2_MOUSE	sp|Q02788|CO6A2_MOUSE	15	15	15	Q02788	CO6A2	Col6a2	Collagen alpha-2(VI) chain	sp|Q02788|CO6A2_MOUSE Collagen alpha-2(VI) chain OS=Mus musculus OX=10090 GN=Col6a2 PE=1 SV=3	1	15	15	15	8	6	5	6	8	2	6	1	4	3	3	0	8	6	5	6	8	2	6	1	4	3	3	0	8	6	5	6	8	2	6	1	4	3	3	0
sp|Q02819|NUCB1_MOUSE	sp|Q02819|NUCB1_MOUSE	15	15	15	Q02819	NUCB1	Nucb1	Nucleobindin-1	sp|Q02819|NUCB1_MOUSE Nucleobindin-1 OS=Mus musculus OX=10090 GN=Nucb1 PE=1 SV=2	1	15	15	15	4	2	6	4	5	6	1	1	3	2	1	0	4	2	6	4	5	6	1	1	3	2	1	0	4	2	6	4	5	6	1	1	3	2	1	0
sp|Q60604|ADSV_MOUSE	sp|Q60604|ADSV_MOUSE	15	15	15	Q60604	ADSV	Scin	Adseverin	sp|Q60604|ADSV_MOUSE Adseverin OS=Mus musculus OX=10090 GN=Scin PE=1 SV=3	1	15	15	15	3	4	4	4	8	6	1	0	5	3	0	3	3	4	4	4	8	6	1	0	5	3	0	3	3	4	4	4	8	6	1	0	5	3	0	3
sp|Q62167|DDX3X_MOUSE;sp|P16381|DDX3L_MOUSE	sp|Q62167|DDX3X_MOUSE;sp|P16381|DDX3L_MOUSE	15;14	14;13	2;1	Q62167	DDX3X	Ddx3x	ATP-dependent RNA helicase DDX3X	sp|Q62167|DDX3X_MOUSE ATP-dependent RNA helicase DDX3X OS=Mus musculus OX=10090 GN=Ddx3x PE=1 SV=3;sp|P16381|DDX3L_MOUSE Putative ATP-dependent RNA helicase Pl10 OS=Mus musculus OX=10090 GN=D1Pas1 PE=1 SV=1	2	15	14	2	8	7	7	8	10	9	6	4	3	7	5	5	7	6	6	7	9	8	5	4	3	6	5	4	1	2	1	2	1	2	1	1	1	1	1	1
sp|Q6ZWN5|RS9_MOUSE	sp|Q6ZWN5|RS9_MOUSE	15	15	15	Q6ZWN5	RS9	Rps9	40S ribosomal protein S9	sp|Q6ZWN5|RS9_MOUSE 40S ribosomal protein S9 OS=Mus musculus OX=10090 GN=Rps9 PE=1 SV=3	1	15	15	15	11	7	10	11	8	10	8	8	10	9	8	7	11	7	10	11	8	10	8	8	10	9	8	7	11	7	10	11	8	10	8	8	10	9	8	7
sp|Q71LX4|TLN2_MOUSE	sp|Q71LX4|TLN2_MOUSE	15	8	8	Q71LX4	TLN2	Tln2	Talin-2	sp|Q71LX4|TLN2_MOUSE Talin-2 OS=Mus musculus OX=10090 GN=Tln2 PE=1 SV=3	1	15	8	8	10	7	7	9	10	7	5	4	7	2	8	6	5	3	3	4	4	3	2	2	4	2	6	5	5	3	3	4	4	3	2	2	4	2	6	5
sp|Q71RI9|KAT3_MOUSE	sp|Q71RI9|KAT3_MOUSE	15	15	15	Q71RI9	KAT3	Kyat3	Kynurenine--oxoglutarate transaminase 3	sp|Q71RI9|KAT3_MOUSE Kynurenine--oxoglutarate transaminase 3 OS=Mus musculus OX=10090 GN=Kyat3 PE=1 SV=1	1	15	15	15	8	12	11	11	11	10	2	6	2	9	7	3	8	12	11	11	11	10	2	6	2	9	7	3	8	12	11	11	11	10	2	6	2	9	7	3
sp|Q78JT3|3HAO_MOUSE	sp|Q78JT3|3HAO_MOUSE	15	15	15	Q78JT3	3HAO	Haao	3-hydroxyanthranilate 3,4-dioxygenase	sp|Q78JT3|3HAO_MOUSE 3-hydroxyanthranilate 3,4-dioxygenase OS=Mus musculus OX=10090 GN=Haao PE=1 SV=1	1	15	15	15	6	9	8	8	10	6	7	7	7	6	5	5	6	9	8	8	10	6	7	7	7	6	5	5	6	9	8	8	10	6	7	7	7	6	5	5
sp|Q8BIJ6|SYIM_MOUSE	sp|Q8BIJ6|SYIM_MOUSE	15	15	15	Q8BIJ6	SYIM	Iars2	Isoleucine--tRNA ligase, mitochondrial	sp|Q8BIJ6|SYIM_MOUSE Isoleucine--tRNA ligase, mitochondrial OS=Mus musculus OX=10090 GN=Iars2 PE=1 SV=1	1	15	15	15	3	5	10	8	4	10	3	2	2	4	3	3	3	5	10	8	4	10	3	2	2	4	3	3	3	5	10	8	4	10	3	2	2	4	3	3
sp|Q8BMF3|MAON_MOUSE	sp|Q8BMF3|MAON_MOUSE	15	15	15	Q8BMF3	MAON	Me3	NADP-dependent malic enzyme, mitochondrial	sp|Q8BMF3|MAON_MOUSE NADP-dependent malic enzyme, mitochondrial OS=Mus musculus OX=10090 GN=Me3 PE=1 SV=2	1	15	15	15	4	5	3	7	5	7	4	6	3	4	6	4	4	5	3	7	5	7	4	6	3	4	6	4	4	5	3	7	5	7	4	6	3	4	6	4
sp|Q8BMF4|ODP2_MOUSE	sp|Q8BMF4|ODP2_MOUSE	15	15	15	Q8BMF4	ODP2	Dlat	Dihydrolipoyllysine-residue acetyltransferase component of pyruvate dehydrogenase complex, mitochondrial	sp|Q8BMF4|ODP2_MOUSE Dihydrolipoyllysine-residue acetyltransferase component of pyruvate dehydrogenase complex, mitochondrial OS=Mus musculus OX=10090 GN=Dlat PE=1 SV=2	1	15	15	15	11	10	9	13	9	11	10	8	8	6	8	7	11	10	9	13	9	11	10	8	8	6	8	7	11	10	9	13	9	11	10	8	8	6	8	7
sp|Q8BVI4|DHPR_MOUSE	sp|Q8BVI4|DHPR_MOUSE	15	15	15	Q8BVI4	DHPR	Qdpr	Dihydropteridine reductase	sp|Q8BVI4|DHPR_MOUSE Dihydropteridine reductase OS=Mus musculus OX=10090 GN=Qdpr PE=1 SV=2	1	15	15	15	8	6	8	13	9	8	6	11	10	10	7	8	8	6	8	13	9	8	6	11	10	10	7	8	8	6	8	13	9	8	6	11	10	10	7	8
sp|Q8BWN8|ACOT4_MOUSE	sp|Q8BWN8|ACOT4_MOUSE	15	11	10	Q8BWN8	ACOT4	Acot4	Acyl-coenzyme A thioesterase 4	sp|Q8BWN8|ACOT4_MOUSE Acyl-coenzyme A thioesterase 4 OS=Mus musculus OX=10090 GN=Acot4 PE=1 SV=1	1	15	11	10	7	9	11	10	13	8	5	6	4	6	5	3	4	5	7	8	9	4	3	4	2	3	3	2	3	5	6	7	8	4	2	3	2	3	3	2
sp|Q8C165|P20D1_MOUSE	sp|Q8C165|P20D1_MOUSE	15	15	15	Q8C165	P20D1	Pm20d1	N-fatty-acyl-amino acid synthase/hydrolase PM20D1	sp|Q8C165|P20D1_MOUSE N-fatty-acyl-amino acid synthase/hydrolase PM20D1 OS=Mus musculus OX=10090 GN=Pm20d1 PE=1 SV=1	1	15	15	15	7	6	6	9	12	10	8	4	5	3	6	8	7	6	6	9	12	10	8	4	5	3	6	8	7	6	6	9	12	10	8	4	5	3	6	8
sp|Q8CIE6|COPA_MOUSE	sp|Q8CIE6|COPA_MOUSE	15	15	15	Q8CIE6	COPA	Copa	Coatomer subunit alpha	sp|Q8CIE6|COPA_MOUSE Coatomer subunit alpha OS=Mus musculus OX=10090 GN=Copa PE=1 SV=2	1	15	15	15	2	2	4	7	4	8	1	6	3	3	2	1	2	2	4	7	4	8	1	6	3	3	2	1	2	2	4	7	4	8	1	6	3	3	2	1
sp|Q8R4N0|CLYBL_MOUSE	sp|Q8R4N0|CLYBL_MOUSE	15	15	15	Q8R4N0	CLYBL	Clybl	Citramalyl-CoA lyase, mitochondrial	sp|Q8R4N0|CLYBL_MOUSE Citramalyl-CoA lyase, mitochondrial OS=Mus musculus OX=10090 GN=Clybl PE=1 SV=2	1	15	15	15	11	9	11	12	12	11	10	12	6	8	10	9	11	9	11	12	12	11	10	12	6	8	10	9	11	9	11	12	12	11	10	12	6	8	10	9
sp|Q8VDM4|PSMD2_MOUSE	sp|Q8VDM4|PSMD2_MOUSE	15	15	15	Q8VDM4	PSMD2	Psmd2	26S proteasome non-ATPase regulatory subunit 2	sp|Q8VDM4|PSMD2_MOUSE 26S proteasome non-ATPase regulatory subunit 2 OS=Mus musculus OX=10090 GN=Psmd2 PE=1 SV=1	1	15	15	15	5	4	7	6	7	7	5	4	3	3	4	4	5	4	7	6	7	7	5	4	3	3	4	4	5	4	7	6	7	7	5	4	3	3	4	4
sp|Q91VR2|ATPG_MOUSE	sp|Q91VR2|ATPG_MOUSE	15	15	15	Q91VR2	ATPG	Atp5f1c	ATP synthase subunit gamma, mitochondrial	sp|Q91VR2|ATPG_MOUSE ATP synthase subunit gamma, mitochondrial OS=Mus musculus OX=10090 GN=Atp5f1c PE=1 SV=1	1	15	15	15	14	10	14	14	13	15	14	14	15	13	14	13	14	10	14	14	13	15	14	14	15	13	14	13	14	10	14	14	13	15	14	14	15	13	14	13
sp|Q91XE4|ACY3_MOUSE	sp|Q91XE4|ACY3_MOUSE	15	15	15	Q91XE4	ACY3	Acy3	N-acyl-aromatic-L-amino acid amidohydrolase (carboxylate-forming)	sp|Q91XE4|ACY3_MOUSE N-acyl-aromatic-L-amino acid amidohydrolase (carboxylate-forming) OS=Mus musculus OX=10090 GN=Acy3 PE=1 SV=1	1	15	15	15	11	9	10	10	12	10	13	14	15	13	15	13	11	9	10	10	12	10	13	14	15	13	15	13	11	9	10	10	12	10	13	14	15	13	15	13
sp|Q91Z53|GRHPR_MOUSE	sp|Q91Z53|GRHPR_MOUSE	15	15	15	Q91Z53	GRHPR	Grhpr	Glyoxylate reductase/hydroxypyruvate reductase	sp|Q91Z53|GRHPR_MOUSE Glyoxylate reductase/hydroxypyruvate reductase OS=Mus musculus OX=10090 GN=Grhpr PE=1 SV=1	1	15	15	15	9	9	5	7	10	6	12	8	10	9	9	10	9	9	5	7	10	6	12	8	10	9	9	10	9	9	5	7	10	6	12	8	10	9	9	10
sp|Q920R6|VPP4_MOUSE;sp|Q9Z1G4|VPP1_MOUSE	sp|Q920R6|VPP4_MOUSE	15;1	15;1	15;1	Q920R6	VPP4	Atp6v0a4	V-type proton ATPase 116 kDa subunit a isoform 4	sp|Q920R6|VPP4_MOUSE V-type proton ATPase 116 kDa subunit a isoform 4 OS=Mus musculus OX=10090 GN=Atp6v0a4 PE=1 SV=1	2	15	15	15	7	8	6	9	11	8	1	5	5	1	5	3	7	8	6	9	11	8	1	5	5	1	5	3	7	8	6	9	11	8	1	5	5	1	5	3
sp|Q922R8|PDIA6_MOUSE	sp|Q922R8|PDIA6_MOUSE	15	15	15	Q922R8	PDIA6	Pdia6	Protein disulfide-isomerase A6	sp|Q922R8|PDIA6_MOUSE Protein disulfide-isomerase A6 OS=Mus musculus OX=10090 GN=Pdia6 PE=1 SV=3	1	15	15	15	5	8	8	9	10	11	7	7	9	8	6	5	5	8	8	9	10	11	7	7	9	8	6	5	5	8	8	9	10	11	7	7	9	8	6	5
sp|Q99J99|THTM_MOUSE	sp|Q99J99|THTM_MOUSE	15	15	15	Q99J99	THTM	Mpst	3-mercaptopyruvate sulfurtransferase	sp|Q99J99|THTM_MOUSE 3-mercaptopyruvate sulfurtransferase OS=Mus musculus OX=10090 GN=Mpst PE=1 SV=4	1	15	15	15	4	3	10	13	14	9	4	2	8	5	2	7	4	3	10	13	14	9	4	2	8	5	2	7	4	3	10	13	14	9	4	2	8	5	2	7
sp|Q99LB2|DHRS4_MOUSE	sp|Q99LB2|DHRS4_MOUSE	15	15	15	Q99LB2	DHRS4	Dhrs4	Dehydrogenase/reductase SDR family member 4	sp|Q99LB2|DHRS4_MOUSE Dehydrogenase/reductase SDR family member 4 OS=Mus musculus OX=10090 GN=Dhrs4 PE=1 SV=3	1	15	15	15	7	5	7	9	9	9	11	8	7	5	7	7	7	5	7	9	9	9	11	8	7	5	7	7	7	5	7	9	9	9	11	8	7	5	7	7
sp|Q9D0M3|CY1_MOUSE	sp|Q9D0M3|CY1_MOUSE	15	15	15	Q9D0M3	CY1	Cyc1	Cytochrome c1, heme protein, mitochondrial	sp|Q9D0M3|CY1_MOUSE Cytochrome c1, heme protein, mitochondrial OS=Mus musculus OX=10090 GN=Cyc1 PE=1 SV=1	1	15	15	15	10	11	9	12	11	13	13	12	11	10	11	9	10	11	9	12	11	13	13	12	11	10	11	9	10	11	9	12	11	13	13	12	11	10	11	9
sp|Q9D8E6|RL4_MOUSE	sp|Q9D8E6|RL4_MOUSE	15	15	15	Q9D8E6	RL4	Rpl4	60S ribosomal protein L4	sp|Q9D8E6|RL4_MOUSE 60S ribosomal protein L4 OS=Mus musculus OX=10090 GN=Rpl4 PE=1 SV=3	1	15	15	15	8	4	8	8	11	13	5	2	4	6	4	5	8	4	8	8	11	13	5	2	4	6	4	5	8	4	8	8	11	13	5	2	4	6	4	5
sp|Q9D8N0|EF1G_MOUSE	sp|Q9D8N0|EF1G_MOUSE	15	15	15	Q9D8N0	EF1G	Eef1g	Elongation factor 1-gamma	sp|Q9D8N0|EF1G_MOUSE Elongation factor 1-gamma OS=Mus musculus OX=10090 GN=Eef1g PE=1 SV=3	1	15	15	15	9	8	10	11	13	11	9	9	6	8	6	6	9	8	10	11	13	11	9	9	6	8	6	6	9	8	10	11	13	11	9	9	6	8	6	6
sp|Q9DCX2|ATP5H_MOUSE	sp|Q9DCX2|ATP5H_MOUSE	15	15	15	Q9DCX2	ATP5H	Atp5pd	ATP synthase subunit d, mitochondrial	sp|Q9DCX2|ATP5H_MOUSE ATP synthase subunit d, mitochondrial OS=Mus musculus OX=10090 GN=Atp5pd PE=1 SV=3	1	15	15	15	13	13	13	13	13	13	12	11	12	13	13	12	13	13	13	13	13	13	12	11	12	13	13	12	13	13	13	13	13	13	12	11	12	13	13	12
sp|B5X0G2|MUP17_MOUSE	sp|B5X0G2|MUP17_MOUSE	14	1	1	B5X0G2	MUP17	Mup17	Major urinary protein 17	sp|B5X0G2|MUP17_MOUSE Major urinary protein 17 OS=Mus musculus OX=10090 GN=Mup17 PE=2 SV=2	1	14	1	1	11	13	13	10	13	13	14	14	14	14	14	14	0	0	0	0	0	0	1	1	1	1	1	1	0	0	0	0	0	0	1	1	1	1	1	1
sp|O08553|DPYL2_MOUSE;sp|P97427|DPYL1_MOUSE	sp|O08553|DPYL2_MOUSE	14;2	14;2	11;1	O08553	DPYL2	Dpysl2	Dihydropyrimidinase-related protein 2	sp|O08553|DPYL2_MOUSE Dihydropyrimidinase-related protein 2 OS=Mus musculus OX=10090 GN=Dpysl2 PE=1 SV=2	2	14	14	11	6	8	8	7	9	10	2	4	4	8	3	8	6	8	8	7	9	10	2	4	4	8	3	8	5	6	6	5	7	8	2	3	3	5	1	6
sp|O35459|ECH1_MOUSE	sp|O35459|ECH1_MOUSE	14	14	14	O35459	ECH1	Ech1	Delta(3,5)-Delta(2,4)-dienoyl-CoA isomerase, mitochondrial	sp|O35459|ECH1_MOUSE Delta(3,5)-Delta(2,4)-dienoyl-CoA isomerase, mitochondrial OS=Mus musculus OX=10090 GN=Ech1 PE=1 SV=1	1	14	14	14	5	6	6	8	6	9	4	9	6	9	6	6	5	6	6	8	6	9	4	9	6	9	6	6	5	6	6	8	6	9	4	9	6	9	6	6
sp|O35855|BCAT2_MOUSE	sp|O35855|BCAT2_MOUSE	14	14	14	O35855	BCAT2	Bcat2	Branched-chain-amino-acid aminotransferase, mitochondrial	sp|O35855|BCAT2_MOUSE Branched-chain-amino-acid aminotransferase, mitochondrial OS=Mus musculus OX=10090 GN=Bcat2 PE=1 SV=2	1	14	14	14	12	8	11	10	12	11	4	5	6	8	7	6	12	8	11	10	12	11	4	5	6	8	7	6	12	8	11	10	12	11	4	5	6	8	7	6
sp|O88342|WDR1_MOUSE	sp|O88342|WDR1_MOUSE	14	14	14	O88342	WDR1	Wdr1	WD repeat-containing protein 1	sp|O88342|WDR1_MOUSE WD repeat-containing protein 1 OS=Mus musculus OX=10090 GN=Wdr1 PE=1 SV=3	1	14	14	14	6	6	6	9	8	8	6	1	2	2	3	3	6	6	6	9	8	8	6	1	2	2	3	3	6	6	6	9	8	8	6	1	2	2	3	3
sp|P00329|ADH1_MOUSE	sp|P00329|ADH1_MOUSE	14	14	14	P00329	ADH1	Adh1	Alcohol dehydrogenase 1	sp|P00329|ADH1_MOUSE Alcohol dehydrogenase 1 OS=Mus musculus OX=10090 GN=Adh1 PE=1 SV=2	1	14	14	14	9	6	7	7	6	6	6	7	6	9	6	7	9	6	7	7	6	6	6	7	6	9	6	7	9	6	7	7	6	6	6	7	6	9	6	7
sp|P04919|B3AT_MOUSE	sp|P04919|B3AT_MOUSE	14	14	14	P04919	B3AT	Slc4a1	Band 3 anion transport protein	sp|P04919|B3AT_MOUSE Band 3 anion transport protein OS=Mus musculus OX=10090 GN=Slc4a1 PE=1 SV=1	1	14	14	14	13	7	9	8	11	13	4	1	2	1	0	0	13	7	9	8	11	13	4	1	2	1	0	0	13	7	9	8	11	13	4	1	2	1	0	0
sp|P09470|ACE_MOUSE	sp|P09470|ACE_MOUSE	14	14	14	P09470	ACE	Ace	Angiotensin-converting enzyme	sp|P09470|ACE_MOUSE Angiotensin-converting enzyme OS=Mus musculus OX=10090 GN=Ace PE=1 SV=3	1	14	14	14	8	4	8	8	5	7	2	6	4	4	5	2	8	4	8	8	5	7	2	6	4	4	5	2	8	4	8	8	5	7	2	6	4	4	5	2
sp|P09528|FRIH_MOUSE	sp|P09528|FRIH_MOUSE	14	14	14	P09528	FRIH	Fth1	Ferritin heavy chain	sp|P09528|FRIH_MOUSE Ferritin heavy chain OS=Mus musculus OX=10090 GN=Fth1 PE=1 SV=2	1	14	14	14	11	7	10	9	9	8	6	7	6	5	5	7	11	7	10	9	9	8	6	7	6	5	5	7	11	7	10	9	9	8	6	7	6	5	5	7
sp|P20918|PLMN_MOUSE	sp|P20918|PLMN_MOUSE	14	14	14	P20918	PLMN	Plg	Plasminogen	sp|P20918|PLMN_MOUSE Plasminogen OS=Mus musculus OX=10090 GN=Plg PE=1 SV=3	1	14	14	14	8	6	8	12	5	11	8	5	5	4	4	3	8	6	8	12	5	11	8	5	5	4	4	3	8	6	8	12	5	11	8	5	5	4	4	3
sp|P21614|VTDB_MOUSE	sp|P21614|VTDB_MOUSE	14	14	14	P21614	VTDB	Gc	Vitamin D-binding protein	sp|P21614|VTDB_MOUSE Vitamin D-binding protein OS=Mus musculus OX=10090 GN=Gc PE=1 SV=2	1	14	14	14	9	7	8	6	5	10	10	4	7	5	7	3	9	7	8	6	5	10	10	4	7	5	7	3	9	7	8	6	5	10	10	4	7	5	7	3
sp|P43274|H14_MOUSE	sp|P43274|H14_MOUSE	14	7	4	P43274	H14	Hist1h1e	Histone H1.4	sp|P43274|H14_MOUSE Histone H1.4 OS=Mus musculus OX=10090 GN=Hist1h1e PE=1 SV=2	1	14	7	4	11	9	11	12	12	10	10	7	9	9	9	11	4	2	5	5	5	4	4	2	4	3	4	5	3	2	3	3	4	3	3	2	3	3	4	4
sp|P43277|H13_MOUSE	sp|P43277|H13_MOUSE	14	1	1	P43277	H13	Hist1h1d	Histone H1.3	sp|P43277|H13_MOUSE Histone H1.3 OS=Mus musculus OX=10090 GN=Hist1h1d PE=1 SV=2	1	14	1	1	11	9	10	11	11	9	9	5	8	8	7	9	1	1	1	0	1	1	0	0	1	1	1	1	1	1	1	0	1	1	0	0	1	1	1	1
sp|P63158|HMGB1_MOUSE	sp|P63158|HMGB1_MOUSE	14	14	12	P63158	HMGB1	Hmgb1	High mobility group protein B1	sp|P63158|HMGB1_MOUSE High mobility group protein B1 OS=Mus musculus OX=10090 GN=Hmgb1 PE=1 SV=2	1	14	14	12	7	5	8	11	7	9	6	7	9	4	3	5	7	5	8	11	7	9	6	7	9	4	3	5	7	4	8	9	6	8	6	7	9	3	3	5
sp|Q01768|NDKB_MOUSE	sp|Q01768|NDKB_MOUSE	14	14	9	Q01768	NDKB	Nme2	Nucleoside diphosphate kinase B	sp|Q01768|NDKB_MOUSE Nucleoside diphosphate kinase B OS=Mus musculus OX=10090 GN=Nme2 PE=1 SV=1	1	14	14	9	11	9	11	12	12	12	12	11	11	10	10	9	11	9	11	12	12	12	12	11	11	10	10	9	6	4	7	7	7	7	8	7	7	6	7	6
sp|Q04857|CO6A1_MOUSE	sp|Q04857|CO6A1_MOUSE	14	14	14	Q04857	CO6A1	Col6a1	Collagen alpha-1(VI) chain	sp|Q04857|CO6A1_MOUSE Collagen alpha-1(VI) chain OS=Mus musculus OX=10090 GN=Col6a1 PE=1 SV=1	1	14	14	14	6	3	3	7	11	4	3	1	2	3	4	1	6	3	3	7	11	4	3	1	2	3	4	1	6	3	3	7	11	4	3	1	2	3	4	1
sp|Q3UEG6|AGT2_MOUSE	sp|Q3UEG6|AGT2_MOUSE	14	14	14	Q3UEG6	AGT2	Agxt2	Alanine--glyoxylate aminotransferase 2, mitochondrial	sp|Q3UEG6|AGT2_MOUSE Alanine--glyoxylate aminotransferase 2, mitochondrial OS=Mus musculus OX=10090 GN=Agxt2 PE=1 SV=1	1	14	14	14	6	5	7	6	5	10	5	3	6	5	7	10	6	5	7	6	5	10	5	3	6	5	7	10	6	5	7	6	5	10	5	3	6	5	7	10
sp|Q64521|GPDM_MOUSE	sp|Q64521|GPDM_MOUSE	14	14	14	Q64521	GPDM	Gpd2	Glycerol-3-phosphate dehydrogenase, mitochondrial	sp|Q64521|GPDM_MOUSE Glycerol-3-phosphate dehydrogenase, mitochondrial OS=Mus musculus OX=10090 GN=Gpd2 PE=1 SV=2	1	14	14	14	6	6	11	7	4	9	8	4	3	4	4	3	6	6	11	7	4	9	8	4	3	4	4	3	6	6	11	7	4	9	8	4	3	4	4	3
sp|Q8BFZ9|ERLN2_MOUSE;sp|Q91X78|ERLN1_MOUSE	sp|Q8BFZ9|ERLN2_MOUSE	14;5	14;5	14;5	Q8BFZ9	ERLN2	Erlin2	Erlin-2	sp|Q8BFZ9|ERLN2_MOUSE Erlin-2 OS=Mus musculus OX=10090 GN=Erlin2 PE=1 SV=1	2	14	14	14	7	5	7	10	7	8	6	4	4	4	7	6	7	5	7	10	7	8	6	4	4	4	7	6	7	5	7	10	7	8	6	4	4	4	7	6
sp|Q8BG05|ROA3_MOUSE	sp|Q8BG05|ROA3_MOUSE	14	14	14	Q8BG05	ROA3	Hnrnpa3	Heterogeneous nuclear ribonucleoprotein A3	sp|Q8BG05|ROA3_MOUSE Heterogeneous nuclear ribonucleoprotein A3 OS=Mus musculus OX=10090 GN=Hnrnpa3 PE=1 SV=1	1	14	14	14	6	9	12	10	10	10	9	9	10	8	6	8	6	9	12	10	10	10	9	9	10	8	6	8	6	9	12	10	10	10	9	9	10	8	6	8
sp|Q8BLF1|NCEH1_MOUSE	sp|Q8BLF1|NCEH1_MOUSE	14	14	14	Q8BLF1	NCEH1	Nceh1	Neutral cholesterol ester hydrolase 1	sp|Q8BLF1|NCEH1_MOUSE Neutral cholesterol ester hydrolase 1 OS=Mus musculus OX=10090 GN=Nceh1 PE=1 SV=1	1	14	14	14	10	11	9	10	10	13	4	5	4	4	6	3	10	11	9	10	10	13	4	5	4	4	6	3	10	11	9	10	10	13	4	5	4	4	6	3
sp|Q8BWF0|SSDH_MOUSE	sp|Q8BWF0|SSDH_MOUSE	14	14	14	Q8BWF0	SSDH	Aldh5a1	Succinate-semialdehyde dehydrogenase, mitochondrial	sp|Q8BWF0|SSDH_MOUSE Succinate-semialdehyde dehydrogenase, mitochondrial OS=Mus musculus OX=10090 GN=Aldh5a1 PE=1 SV=1	1	14	14	14	7	8	8	9	8	10	6	9	9	11	8	8	7	8	8	9	8	10	6	9	9	11	8	8	7	8	8	9	8	10	6	9	9	11	8	8
sp|Q8R086|SUOX_MOUSE	sp|Q8R086|SUOX_MOUSE	14	14	14	Q8R086	SUOX	Suox	Sulfite oxidase, mitochondrial	sp|Q8R086|SUOX_MOUSE Sulfite oxidase, mitochondrial OS=Mus musculus OX=10090 GN=Suox PE=1 SV=2	1	14	14	14	6	5	8	8	6	5	7	4	5	8	6	5	6	5	8	8	6	5	7	4	5	8	6	5	6	5	8	8	6	5	7	4	5	8	6	5
sp|Q91WL5|CP4CA_MOUSE	sp|Q91WL5|CP4CA_MOUSE	14	14	13	Q91WL5	CP4CA	Cyp4a12a	Cytochrome P450 4A12A	sp|Q91WL5|CP4CA_MOUSE Cytochrome P450 4A12A OS=Mus musculus OX=10090 GN=Cyp4a12a PE=1 SV=2	1	14	14	13	0	0	1	0	0	0	6	8	2	9	10	7	0	0	1	0	0	0	6	8	2	9	10	7	0	0	0	0	0	0	6	8	2	8	9	7
sp|Q91ZJ5|UGPA_MOUSE	sp|Q91ZJ5|UGPA_MOUSE	14	14	14	Q91ZJ5	UGPA	Ugp2	UTP--glucose-1-phosphate uridylyltransferase	sp|Q91ZJ5|UGPA_MOUSE UTP--glucose-1-phosphate uridylyltransferase OS=Mus musculus OX=10090 GN=Ugp2 PE=1 SV=3	1	14	14	14	5	4	9	6	9	6	2	2	3	3	4	5	5	4	9	6	9	6	2	2	3	3	4	5	5	4	9	6	9	6	2	2	3	3	4	5
sp|Q925I1|ATAD3_MOUSE	sp|Q925I1|ATAD3_MOUSE	14	14	14	Q925I1	ATAD3	Atad3	ATPase family AAA domain-containing protein 3	sp|Q925I1|ATAD3_MOUSE ATPase family AAA domain-containing protein 3 OS=Mus musculus OX=10090 GN=Atad3 PE=1 SV=1	1	14	14	14	4	2	6	6	6	7	3	3	3	4	2	2	4	2	6	6	6	7	3	3	3	4	2	2	4	2	6	6	6	7	3	3	3	4	2	2
sp|Q99JY9|ARP3_MOUSE;sp|Q641P0|ARP3B_MOUSE	sp|Q99JY9|ARP3_MOUSE	14;4	14;4	14;4	Q99JY9	ARP3	Actr3	Actin-related protein 3	sp|Q99JY9|ARP3_MOUSE Actin-related protein 3 OS=Mus musculus OX=10090 GN=Actr3 PE=1 SV=3	2	14	14	14	6	6	7	10	10	8	6	6	4	5	9	9	6	6	7	10	10	8	6	6	4	5	9	9	6	6	7	10	10	8	6	6	4	5	9	9
sp|Q9CQ62|DECR_MOUSE	sp|Q9CQ62|DECR_MOUSE	14	14	14	Q9CQ62	DECR	Decr1	2,4-dienoyl-CoA reductase, mitochondrial	sp|Q9CQ62|DECR_MOUSE 2,4-dienoyl-CoA reductase, mitochondrial OS=Mus musculus OX=10090 GN=Decr1 PE=1 SV=1	1	14	14	14	12	10	11	11	11	11	10	9	9	8	10	10	12	10	11	11	11	11	10	9	9	8	10	10	12	10	11	11	11	11	10	9	9	8	10	10
sp|Q9D0E1|HNRPM_MOUSE	sp|Q9D0E1|HNRPM_MOUSE	14	14	14	Q9D0E1	HNRPM	Hnrnpm	Heterogeneous nuclear ribonucleoprotein M	sp|Q9D0E1|HNRPM_MOUSE Heterogeneous nuclear ribonucleoprotein M OS=Mus musculus OX=10090 GN=Hnrnpm PE=1 SV=3	1	14	14	14	7	5	5	5	6	8	1	1	2	3	2	2	7	5	5	5	6	8	1	1	2	3	2	2	7	5	5	5	6	8	1	1	2	3	2	2
sp|Q9D939|ST1C2_MOUSE	sp|Q9D939|ST1C2_MOUSE	14	14	14	Q9D939	ST1C2	Sult1c2	Sulfotransferase 1C2	sp|Q9D939|ST1C2_MOUSE Sulfotransferase 1C2 OS=Mus musculus OX=10090 GN=Sult1c2 PE=1 SV=1	1	14	14	14	8	8	11	7	13	6	7	8	7	11	3	7	8	8	11	7	13	6	7	8	7	11	3	7	8	8	11	7	13	6	7	8	7	11	3	7
sp|Q9DCM2|GSTK1_MOUSE	sp|Q9DCM2|GSTK1_MOUSE	14	14	14	Q9DCM2	GSTK1	Gstk1	Glutathione S-transferase kappa 1	sp|Q9DCM2|GSTK1_MOUSE Glutathione S-transferase kappa 1 OS=Mus musculus OX=10090 GN=Gstk1 PE=1 SV=3	1	14	14	14	10	8	10	9	11	11	5	4	5	4	4	5	10	8	10	9	11	11	5	4	5	4	4	5	10	8	10	9	11	11	5	4	5	4	4	5
sp|Q9EQH3|VPS35_MOUSE	sp|Q9EQH3|VPS35_MOUSE	14	14	14	Q9EQH3	VPS35	Vps35	Vacuolar protein sorting-associated protein 35	sp|Q9EQH3|VPS35_MOUSE Vacuolar protein sorting-associated protein 35 OS=Mus musculus OX=10090 GN=Vps35 PE=1 SV=1	1	14	14	14	4	7	5	8	5	6	5	6	5	4	4	5	4	7	5	8	5	6	5	6	5	4	4	5	4	7	5	8	5	6	5	6	5	4	4	5
sp|Q9JHW2|NIT2_MOUSE	sp|Q9JHW2|NIT2_MOUSE	14	14	14	Q9JHW2	NIT2	Nit2	Omega-amidase NIT2	sp|Q9JHW2|NIT2_MOUSE Omega-amidase NIT2 OS=Mus musculus OX=10090 GN=Nit2 PE=1 SV=1	1	14	14	14	2	6	7	6	10	4	4	5	5	9	6	7	2	6	7	6	10	4	4	5	5	9	6	7	2	6	7	6	10	4	4	5	5	9	6	7
sp|Q9JLZ3|AUHM_MOUSE	sp|Q9JLZ3|AUHM_MOUSE	14	14	14	Q9JLZ3	AUHM	Auh	Methylglutaconyl-CoA hydratase, mitochondrial	sp|Q9JLZ3|AUHM_MOUSE Methylglutaconyl-CoA hydratase, mitochondrial OS=Mus musculus OX=10090 GN=Auh PE=1 SV=1	1	14	14	14	9	6	9	9	9	9	7	5	2	4	3	6	9	6	9	9	9	9	7	5	2	4	3	6	9	6	9	9	9	9	7	5	2	4	3	6
sp|Q9QZD8|DIC_MOUSE	sp|Q9QZD8|DIC_MOUSE	14	14	14	Q9QZD8	DIC	Slc25a10	Mitochondrial dicarboxylate carrier	sp|Q9QZD8|DIC_MOUSE Mitochondrial dicarboxylate carrier OS=Mus musculus OX=10090 GN=Slc25a10 PE=1 SV=2	1	14	14	14	10	8	10	12	9	13	10	5	7	8	10	7	10	8	10	12	9	13	10	5	7	8	10	7	10	8	10	12	9	13	10	5	7	8	10	7
sp|Q9WTP6|KAD2_MOUSE	sp|Q9WTP6|KAD2_MOUSE	14	14	14	Q9WTP6	KAD2	Ak2	Adenylate kinase 2, mitochondrial	sp|Q9WTP6|KAD2_MOUSE Adenylate kinase 2, mitochondrial OS=Mus musculus OX=10090 GN=Ak2 PE=1 SV=5	1	14	14	14	9	8	12	13	10	10	13	13	10	11	13	11	9	8	12	13	10	10	13	13	10	11	13	11	9	8	12	13	10	10	13	13	10	11	13	11
sp|Q9WVL0|MAAI_MOUSE	sp|Q9WVL0|MAAI_MOUSE	14	14	14	Q9WVL0	MAAI	Gstz1	Maleylacetoacetate isomerase	sp|Q9WVL0|MAAI_MOUSE Maleylacetoacetate isomerase OS=Mus musculus OX=10090 GN=Gstz1 PE=1 SV=1	1	14	14	14	11	8	12	12	13	12	12	11	10	9	11	13	11	8	12	12	13	12	12	11	10	9	11	13	11	8	12	12	13	12	12	11	10	9	11	13
sp|O54749|CP2J5_MOUSE;sp|O54750|CP2J6_MOUSE	sp|O54749|CP2J5_MOUSE	13;1	13;1	13;1	O54749	CP2J5	Cyp2j5	Cytochrome P450 2J5	sp|O54749|CP2J5_MOUSE Cytochrome P450 2J5 OS=Mus musculus OX=10090 GN=Cyp2j5 PE=1 SV=1	2	13	13	13	3	4	2	6	5	7	4	4	9	6	7	6	3	4	2	6	5	7	4	4	9	6	7	6	3	4	2	6	5	7	4	4	9	6	7	6
sp|O55222|ILK_MOUSE	sp|O55222|ILK_MOUSE	13	13	13	O55222	ILK	Ilk	Integrin-linked protein kinase	sp|O55222|ILK_MOUSE Integrin-linked protein kinase OS=Mus musculus OX=10090 GN=Ilk PE=1 SV=2	1	13	13	13	6	7	8	6	7	12	2	0	1	3	2	4	6	7	8	6	7	12	2	0	1	3	2	4	6	7	8	6	7	12	2	0	1	3	2	4
sp|O70133|DHX9_MOUSE	sp|O70133|DHX9_MOUSE	13	13	13	O70133	DHX9	Dhx9	ATP-dependent RNA helicase A	sp|O70133|DHX9_MOUSE ATP-dependent RNA helicase A OS=Mus musculus OX=10090 GN=Dhx9 PE=1 SV=2	1	13	13	13	3	3	5	6	6	5	2	3	2	3	3	3	3	3	5	6	6	5	2	3	2	3	3	3	3	3	5	6	6	5	2	3	2	3	3	3
sp|O70250|PGAM2_MOUSE	sp|O70250|PGAM2_MOUSE	13	8	8	O70250	PGAM2	Pgam2	Phosphoglycerate mutase 2	sp|O70250|PGAM2_MOUSE Phosphoglycerate mutase 2 OS=Mus musculus OX=10090 GN=Pgam2 PE=1 SV=3	1	13	8	8	11	10	10	12	12	11	11	11	9	8	9	8	7	6	6	8	8	7	6	6	4	4	5	4	7	6	6	8	8	7	6	6	4	4	5	4
sp|O70475|UGDH_MOUSE	sp|O70475|UGDH_MOUSE	13	13	13	O70475	UGDH	Ugdh	UDP-glucose 6-dehydrogenase	sp|O70475|UGDH_MOUSE UDP-glucose 6-dehydrogenase OS=Mus musculus OX=10090 GN=Ugdh PE=1 SV=1	1	13	13	13	2	4	3	2	9	3	0	1	3	4	1	6	2	4	3	2	9	3	0	1	3	4	1	6	2	4	3	2	9	3	0	1	3	4	1	6
sp|P00688|AMYP_MOUSE;sp|P00687|AMY1_MOUSE;CON__Q3MHH8	sp|P00688|AMYP_MOUSE	13;5;2	13;5;2	13;5;2	P00688	AMYP	Amy2	Pancreatic alpha-amylase	sp|P00688|AMYP_MOUSE Pancreatic alpha-amylase OS=Mus musculus OX=10090 GN=Amy2 PE=1 SV=2	3	13	13	13	0	9	10	0	5	0	0	0	0	6	0	4	0	9	10	0	5	0	0	0	0	6	0	4	0	9	10	0	5	0	0	0	0	6	0	4
sp|P01942|HBA_MOUSE	sp|P01942|HBA_MOUSE	13	13	11	P01942	HBA	Hba	Hemoglobin subunit alpha	sp|P01942|HBA_MOUSE Hemoglobin subunit alpha OS=Mus musculus OX=10090 GN=Hba PE=1 SV=2	1	13	13	11	11	10	10	9	11	11	10	10	10	10	9	10	11	10	10	9	11	11	10	10	10	10	9	10	9	8	8	7	9	9	8	8	8	8	8	8
sp|P02468|LAMC1_MOUSE	sp|P02468|LAMC1_MOUSE	13	13	13	P02468	LAMC1	Lamc1	Laminin subunit gamma-1	sp|P02468|LAMC1_MOUSE Laminin subunit gamma-1 OS=Mus musculus OX=10090 GN=Lamc1 PE=1 SV=2	1	13	13	13	7	0	2	2	4	4	2	0	7	4	3	4	7	0	2	2	4	4	2	0	7	4	3	4	7	0	2	2	4	4	2	0	7	4	3	4
sp|P08032|SPTA1_MOUSE	sp|P08032|SPTA1_MOUSE	13	12	12	P08032	SPTA1	Spta1	Spectrin alpha chain, erythrocytic 1	sp|P08032|SPTA1_MOUSE Spectrin alpha chain, erythrocytic 1 OS=Mus musculus OX=10090 GN=Spta1 PE=1 SV=3	1	13	12	12	6	2	0	2	2	9	0	0	1	0	0	0	6	2	0	1	2	8	0	0	0	0	0	0	6	2	0	1	2	8	0	0	0	0	0	0
sp|P09242|PPBT_MOUSE	sp|P09242|PPBT_MOUSE	13	13	13	P09242	PPBT	Alpl	Alkaline phosphatase, tissue-nonspecific isozyme	sp|P09242|PPBT_MOUSE Alkaline phosphatase, tissue-nonspecific isozyme OS=Mus musculus OX=10090 GN=Alpl PE=1 SV=2	1	13	13	13	6	4	4	4	6	12	2	2	1	3	3	2	6	4	4	4	6	12	2	2	1	3	3	2	6	4	4	4	6	12	2	2	1	3	3	2
sp|P10518|HEM2_MOUSE	sp|P10518|HEM2_MOUSE	13	13	13	P10518	HEM2	Alad	Delta-aminolevulinic acid dehydratase	sp|P10518|HEM2_MOUSE Delta-aminolevulinic acid dehydratase OS=Mus musculus OX=10090 GN=Alad PE=1 SV=1	1	13	13	13	9	9	9	12	12	10	5	6	5	6	6	5	9	9	9	12	12	10	5	6	5	6	6	5	9	9	9	12	12	10	5	6	5	6	6	5
sp|P15532|NDKA_MOUSE	sp|P15532|NDKA_MOUSE	13	8	8	P15532	NDKA	Nme1	Nucleoside diphosphate kinase A	sp|P15532|NDKA_MOUSE Nucleoside diphosphate kinase A OS=Mus musculus OX=10090 GN=Nme1 PE=1 SV=1	1	13	8	8	11	10	9	12	9	10	8	8	7	10	7	8	6	5	5	7	4	5	4	4	3	6	4	5	6	5	5	7	4	5	4	4	3	6	4	5
sp|P17742|PPIA_MOUSE	sp|P17742|PPIA_MOUSE	13	13	13	P17742	PPIA	Ppia	Peptidyl-prolyl cis-trans isomerase A	sp|P17742|PPIA_MOUSE Peptidyl-prolyl cis-trans isomerase A OS=Mus musculus OX=10090 GN=Ppia PE=1 SV=2	1	13	13	13	10	10	10	10	11	11	10	8	8	11	11	9	10	10	10	10	11	11	10	8	8	11	11	9	10	10	10	10	11	11	10	8	8	11	11	9
sp|P18894|OXDA_MOUSE	sp|P18894|OXDA_MOUSE	13	13	13	P18894	OXDA	Dao	D-amino-acid oxidase	sp|P18894|OXDA_MOUSE D-amino-acid oxidase OS=Mus musculus OX=10090 GN=Dao PE=1 SV=3	1	13	13	13	7	8	9	11	8	8	8	5	5	8	10	9	7	8	9	11	8	8	8	5	5	8	10	9	7	8	9	11	8	8	8	5	5	8	10	9
sp|P19783|COX41_MOUSE	sp|P19783|COX41_MOUSE	13	13	13	P19783	COX41	Cox4i1	Cytochrome c oxidase subunit 4 isoform 1, mitochondrial	sp|P19783|COX41_MOUSE Cytochrome c oxidase subunit 4 isoform 1, mitochondrial OS=Mus musculus OX=10090 GN=Cox4i1 PE=1 SV=2	1	13	13	13	11	10	11	12	10	12	10	11	12	10	8	8	11	10	11	12	10	12	10	11	12	10	8	8	11	10	11	12	10	12	10	11	12	10	8	8
sp|P23492|PNPH_MOUSE	sp|P23492|PNPH_MOUSE	13	13	13	P23492	PNPH	Pnp	Purine nucleoside phosphorylase	sp|P23492|PNPH_MOUSE Purine nucleoside phosphorylase OS=Mus musculus OX=10090 GN=Pnp PE=1 SV=2	1	13	13	13	5	7	8	7	8	9	7	6	5	8	7	5	5	7	8	7	8	9	7	6	5	8	7	5	5	7	8	7	8	9	7	6	5	8	7	5
sp|P24369|PPIB_MOUSE	sp|P24369|PPIB_MOUSE	13	13	13	P24369	PPIB	Ppib	Peptidyl-prolyl cis-trans isomerase B	sp|P24369|PPIB_MOUSE Peptidyl-prolyl cis-trans isomerase B OS=Mus musculus OX=10090 GN=Ppib PE=1 SV=2	1	13	13	13	8	8	9	10	9	11	5	7	5	7	9	7	8	8	9	10	9	11	5	7	5	7	9	7	8	8	9	10	9	11	5	7	5	7	9	7
sp|P28843|DPP4_MOUSE	sp|P28843|DPP4_MOUSE	13	13	13	P28843	DPP4	Dpp4	Dipeptidyl peptidase 4	sp|P28843|DPP4_MOUSE Dipeptidyl peptidase 4 OS=Mus musculus OX=10090 GN=Dpp4 PE=1 SV=3	1	13	13	13	4	7	5	8	9	7	2	0	0	2	2	0	4	7	5	8	9	7	2	0	0	2	2	0	4	7	5	8	9	7	2	0	0	2	2	0
sp|P31428|DPEP1_MOUSE	sp|P31428|DPEP1_MOUSE	13	13	13	P31428	DPEP1	Dpep1	Dipeptidase 1	sp|P31428|DPEP1_MOUSE Dipeptidase 1 OS=Mus musculus OX=10090 GN=Dpep1 PE=1 SV=2	1	13	13	13	9	9	10	9	10	13	7	7	8	8	10	7	9	9	10	9	10	13	7	7	8	8	10	7	9	9	10	9	10	13	7	7	8	8	10	7
sp|P47963|RL13_MOUSE	sp|P47963|RL13_MOUSE	13	13	13	P47963	RL13	Rpl13	60S ribosomal protein L13	sp|P47963|RL13_MOUSE 60S ribosomal protein L13 OS=Mus musculus OX=10090 GN=Rpl13 PE=1 SV=3	1	13	13	13	8	5	6	8	9	7	8	6	7	5	3	4	8	5	6	8	9	7	8	6	7	5	3	4	8	5	6	8	9	7	8	6	7	5	3	4
sp|P48774|GSTM5_MOUSE	sp|P48774|GSTM5_MOUSE	13	11	11	P48774	GSTM5	Gstm5	Glutathione S-transferase Mu 5	sp|P48774|GSTM5_MOUSE Glutathione S-transferase Mu 5 OS=Mus musculus OX=10090 GN=Gstm5 PE=1 SV=1	1	13	11	11	4	9	9	10	11	10	3	4	3	5	2	3	2	8	7	8	9	8	2	3	2	4	2	2	2	8	7	8	9	8	2	3	2	4	2	2
sp|P50431|GLYC_MOUSE	sp|P50431|GLYC_MOUSE	13	12	12	P50431	GLYC	Shmt1	Serine hydroxymethyltransferase, cytosolic	sp|P50431|GLYC_MOUSE Serine hydroxymethyltransferase, cytosolic OS=Mus musculus OX=10090 GN=Shmt1 PE=1 SV=3	1	13	12	12	6	7	10	6	8	7	2	1	2	3	1	2	5	6	9	5	7	6	1	0	1	2	0	1	5	6	9	5	7	6	1	0	1	2	0	1
sp|P61161|ARP2_MOUSE	sp|P61161|ARP2_MOUSE	13	13	13	P61161	ARP2	Actr2	Actin-related protein 2	sp|P61161|ARP2_MOUSE Actin-related protein 2 OS=Mus musculus OX=10090 GN=Actr2 PE=1 SV=1	1	13	13	13	6	5	7	8	10	6	6	5	5	6	5	6	6	5	7	8	10	6	6	5	5	6	5	6	6	5	7	8	10	6	6	5	5	6	5	6
sp|P62082|RS7_MOUSE	sp|P62082|RS7_MOUSE	13	13	13	P62082	RS7	Rps7	40S ribosomal protein S7	sp|P62082|RS7_MOUSE 40S ribosomal protein S7 OS=Mus musculus OX=10090 GN=Rps7 PE=2 SV=1	1	13	13	13	8	5	5	7	7	6	7	6	8	5	6	7	8	5	5	7	7	6	7	6	8	5	6	7	8	5	5	7	7	6	7	6	8	5	6	7
sp|P62270|RS18_MOUSE	sp|P62270|RS18_MOUSE	13	13	13	P62270	RS18	Rps18	40S ribosomal protein S18	sp|P62270|RS18_MOUSE 40S ribosomal protein S18 OS=Mus musculus OX=10090 GN=Rps18 PE=1 SV=3	1	13	13	13	7	6	8	9	10	6	6	7	6	5	7	5	7	6	8	9	10	6	6	7	6	5	7	5	7	6	8	9	10	6	6	7	6	5	7	5
sp|P62821|RAB1A_MOUSE	sp|P62821|RAB1A_MOUSE	13	13	7	P62821	RAB1A	Rab1A	Ras-related protein Rab-1A	sp|P62821|RAB1A_MOUSE Ras-related protein Rab-1A OS=Mus musculus OX=10090 GN=Rab1A PE=1 SV=3	1	13	13	7	9	9	10	9	11	9	6	9	8	7	8	7	9	9	10	9	11	9	6	9	8	7	8	7	5	3	5	4	7	5	4	4	5	5	4	4
sp|P80313|TCPH_MOUSE	sp|P80313|TCPH_MOUSE	13	13	13	P80313	TCPH	Cct7	T-complex protein 1 subunit eta	sp|P80313|TCPH_MOUSE T-complex protein 1 subunit eta OS=Mus musculus OX=10090 GN=Cct7 PE=1 SV=1	1	13	13	13	5	6	5	8	7	8	5	6	4	6	3	4	5	6	5	8	7	8	5	6	4	6	3	4	5	6	5	8	7	8	5	6	4	6	3	4
sp|P80315|TCPD_MOUSE	sp|P80315|TCPD_MOUSE	13	13	13	P80315	TCPD	Cct4	T-complex protein 1 subunit delta	sp|P80315|TCPD_MOUSE T-complex protein 1 subunit delta OS=Mus musculus OX=10090 GN=Cct4 PE=1 SV=3	1	13	13	13	6	8	6	7	8	9	7	6	6	4	6	8	6	8	6	7	8	9	7	6	6	4	6	8	6	8	6	7	8	9	7	6	6	4	6	8
sp|Q3TW96|UAP1L_MOUSE;sp|Q6P549|SHIP2_MOUSE	sp|Q3TW96|UAP1L_MOUSE	13;1	13;1	12;1	Q3TW96	UAP1L	Uap1l1	UDP-N-acetylhexosamine pyrophosphorylase-like protein 1	sp|Q3TW96|UAP1L_MOUSE UDP-N-acetylhexosamine pyrophosphorylase-like protein 1 OS=Mus musculus OX=10090 GN=Uap1l1 PE=1 SV=1	2	13	13	12	8	7	6	7	8	8	6	6	5	5	5	5	8	7	6	7	8	8	6	6	5	5	5	5	8	6	6	7	8	8	6	6	5	5	5	5
sp|Q60866|PTER_MOUSE	sp|Q60866|PTER_MOUSE	13	13	13	Q60866	PTER	Pter	Phosphotriesterase-related protein	sp|Q60866|PTER_MOUSE Phosphotriesterase-related protein OS=Mus musculus OX=10090 GN=Pter PE=1 SV=1	1	13	13	13	9	9	12	10	12	11	9	11	12	11	8	11	9	9	12	10	12	11	9	11	12	11	8	11	9	9	12	10	12	11	9	11	12	11	8	11
sp|Q61233|PLSL_MOUSE	sp|Q61233|PLSL_MOUSE	13	11	11	Q61233	PLSL	Lcp1	Plastin-2	sp|Q61233|PLSL_MOUSE Plastin-2 OS=Mus musculus OX=10090 GN=Lcp1 PE=1 SV=4	1	13	11	11	4	5	8	6	3	5	5	6	2	6	6	4	3	3	6	4	2	3	4	5	1	5	5	3	3	3	6	4	2	3	4	5	1	5	5	3
sp|Q61847|MEP1B_MOUSE	sp|Q61847|MEP1B_MOUSE	13	13	13	Q61847	MEP1B	Mep1b	Meprin A subunit beta	sp|Q61847|MEP1B_MOUSE Meprin A subunit beta OS=Mus musculus OX=10090 GN=Mep1b PE=1 SV=2	1	13	13	13	5	9	10	7	10	9	4	6	6	6	7	7	5	9	10	7	10	9	4	6	6	6	7	7	5	9	10	7	10	9	4	6	6	6	7	7
sp|Q62433|NDRG1_MOUSE	sp|Q62433|NDRG1_MOUSE	13	13	13	Q62433	NDRG1	Ndrg1	Protein NDRG1	sp|Q62433|NDRG1_MOUSE Protein NDRG1 OS=Mus musculus OX=10090 GN=Ndrg1 PE=1 SV=1	1	13	13	13	12	8	11	12	11	12	7	6	8	8	10	9	12	8	11	12	11	12	7	6	8	8	10	9	12	8	11	12	11	12	7	6	8	8	10	9
sp|Q78JN3|ECI3_MOUSE	sp|Q78JN3|ECI3_MOUSE	13	13	7	Q78JN3	ECI3	Eci3	Enoyl-CoA delta isomerase 3, peroxisomal	sp|Q78JN3|ECI3_MOUSE Enoyl-CoA delta isomerase 3, peroxisomal OS=Mus musculus OX=10090 GN=Eci3 PE=1 SV=1	1	13	13	7	10	9	8	10	9	9	9	8	8	7	9	6	10	9	8	10	9	9	9	8	8	7	9	6	5	5	3	4	4	3	3	3	3	3	5	2
sp|Q7TMF3|NDUAC_MOUSE	sp|Q7TMF3|NDUAC_MOUSE	13	13	13	Q7TMF3	NDUAC	Ndufa12	NADH dehydrogenase [ubiquinone] 1 alpha subcomplex subunit 12	sp|Q7TMF3|NDUAC_MOUSE NADH dehydrogenase [ubiquinone] 1 alpha subcomplex subunit 12 OS=Mus musculus OX=10090 GN=Ndufa12 PE=1 SV=2	1	13	13	13	9	8	9	12	12	12	10	8	9	7	7	6	9	8	9	12	12	12	10	8	9	7	7	6	9	8	9	12	12	12	10	8	9	7	7	6
sp|Q80XN0|BDH_MOUSE	sp|Q80XN0|BDH_MOUSE	13	13	13	Q80XN0	BDH	Bdh1	D-beta-hydroxybutyrate dehydrogenase, mitochondrial	sp|Q80XN0|BDH_MOUSE D-beta-hydroxybutyrate dehydrogenase, mitochondrial OS=Mus musculus OX=10090 GN=Bdh1 PE=1 SV=2	1	13	13	13	7	8	7	6	7	6	8	10	7	7	7	6	7	8	7	6	7	6	8	10	7	7	7	6	7	8	7	6	7	6	8	10	7	7	7	6
sp|Q8BH86|GLUCM_MOUSE	sp|Q8BH86|GLUCM_MOUSE	13	13	13	Q8BH86	GLUCM	Dglucy	D-glutamate cyclase, mitochondrial	sp|Q8BH86|GLUCM_MOUSE D-glutamate cyclase, mitochondrial OS=Mus musculus OX=10090 GN=Dglucy PE=1 SV=1	1	13	13	13	5	3	6	3	4	2	5	3	1	5	3	1	5	3	6	3	4	2	5	3	1	5	3	1	5	3	6	3	4	2	5	3	1	5	3	1
sp|Q8C0I1|ADAS_MOUSE	sp|Q8C0I1|ADAS_MOUSE	13	13	13	Q8C0I1	ADAS	Agps	Alkyldihydroxyacetonephosphate synthase, peroxisomal	sp|Q8C0I1|ADAS_MOUSE Alkyldihydroxyacetonephosphate synthase, peroxisomal OS=Mus musculus OX=10090 GN=Agps PE=1 SV=1	1	13	13	13	0	0	0	2	0	1	4	6	2	8	5	3	0	0	0	2	0	1	4	6	2	8	5	3	0	0	0	2	0	1	4	6	2	8	5	3
sp|Q8JZZ0|UD3A2_MOUSE	sp|Q8JZZ0|UD3A2_MOUSE	13	13	10	Q8JZZ0	UD3A2	Ugt3a2	UDP-glucuronosyltransferase 3A2	sp|Q8JZZ0|UD3A2_MOUSE UDP-glucuronosyltransferase 3A2 OS=Mus musculus OX=10090 GN=Ugt3a2 PE=1 SV=2	1	13	13	10	6	7	7	7	7	7	8	10	6	8	9	7	6	7	7	7	7	7	8	10	6	8	9	7	5	5	6	6	5	6	7	9	6	7	7	6
sp|Q8VCH0|THIKB_MOUSE	sp|Q8VCH0|THIKB_MOUSE	13	3	3	Q8VCH0	THIKB	Acaa1b	3-ketoacyl-CoA thiolase B, peroxisomal	sp|Q8VCH0|THIKB_MOUSE 3-ketoacyl-CoA thiolase B, peroxisomal OS=Mus musculus OX=10090 GN=Acaa1b PE=1 SV=1	1	13	3	3	10	8	10	11	9	11	9	7	8	7	8	9	2	2	3	3	2	3	2	2	3	3	2	2	2	2	3	3	2	3	2	2	3	3	2	2
sp|Q922F4|TBB6_MOUSE	sp|Q922F4|TBB6_MOUSE	13	2	2	Q922F4	TBB6	Tubb6	Tubulin beta-6 chain	sp|Q922F4|TBB6_MOUSE Tubulin beta-6 chain OS=Mus musculus OX=10090 GN=Tubb6 PE=1 SV=1	1	13	2	2	12	10	11	12	11	11	11	12	11	11	10	10	1	1	0	1	0	0	1	1	1	1	0	1	1	1	0	1	0	0	1	1	1	1	0	1
sp|Q9DBP5|KCY_MOUSE	sp|Q9DBP5|KCY_MOUSE	13	13	13	Q9DBP5	KCY	Cmpk1	UMP-CMP kinase	sp|Q9DBP5|KCY_MOUSE UMP-CMP kinase OS=Mus musculus OX=10090 GN=Cmpk1 PE=1 SV=1	1	13	13	13	7	7	9	9	11	10	6	6	6	6	4	8	7	7	9	9	11	10	6	6	6	6	4	8	7	7	9	9	11	10	6	6	6	6	4	8
sp|Q9DBX3|SUSD2_MOUSE	sp|Q9DBX3|SUSD2_MOUSE	13	13	13	Q9DBX3	SUSD2	Susd2	Sushi domain-containing protein 2	sp|Q9DBX3|SUSD2_MOUSE Sushi domain-containing protein 2 OS=Mus musculus OX=10090 GN=Susd2 PE=1 SV=1	1	13	13	13	7	7	10	11	10	9	10	5	6	3	7	4	7	7	10	11	10	9	10	5	6	3	7	4	7	7	10	11	10	9	10	5	6	3	7	4
sp|Q9DCT2|NDUS3_MOUSE	sp|Q9DCT2|NDUS3_MOUSE	13	13	13	Q9DCT2	NDUS3	Ndufs3	NADH dehydrogenase [ubiquinone] iron-sulfur protein 3, mitochondrial	sp|Q9DCT2|NDUS3_MOUSE NADH dehydrogenase [ubiquinone] iron-sulfur protein 3, mitochondrial OS=Mus musculus OX=10090 GN=Ndufs3 PE=1 SV=2	1	13	13	13	10	7	9	12	12	10	9	9	9	8	8	8	10	7	9	12	12	10	9	9	9	8	8	8	10	7	9	12	12	10	9	9	9	8	8	8
sp|Q9WUR9|KAD4_MOUSE	sp|Q9WUR9|KAD4_MOUSE	13	13	13	Q9WUR9	KAD4	Ak4	Adenylate kinase 4, mitochondrial	sp|Q9WUR9|KAD4_MOUSE Adenylate kinase 4, mitochondrial OS=Mus musculus OX=10090 GN=Ak4 PE=1 SV=1	1	13	13	13	11	9	11	11	12	12	12	9	12	9	10	9	11	9	11	11	12	12	12	9	12	9	10	9	11	9	11	11	12	12	12	9	12	9	10	9
sp|Q9WUZ9|ENTP5_MOUSE	sp|Q9WUZ9|ENTP5_MOUSE	13	13	13	Q9WUZ9	ENTP5	Entpd5	Ectonucleoside triphosphate diphosphohydrolase 5	sp|Q9WUZ9|ENTP5_MOUSE Ectonucleoside triphosphate diphosphohydrolase 5 OS=Mus musculus OX=10090 GN=Entpd5 PE=1 SV=1	1	13	13	13	6	7	9	10	7	9	9	6	4	8	6	9	6	7	9	10	7	9	9	6	4	8	6	9	6	7	9	10	7	9	9	6	4	8	6	9
sp|Q9WVA4|TAGL2_MOUSE;sp|Q9R1Q8|TAGL3_MOUSE	sp|Q9WVA4|TAGL2_MOUSE	13;1	13;1	13;1	Q9WVA4	TAGL2	Tagln2	Transgelin-2	sp|Q9WVA4|TAGL2_MOUSE Transgelin-2 OS=Mus musculus OX=10090 GN=Tagln2 PE=1 SV=4	2	13	13	13	10	8	9	10	7	12	10	7	8	8	8	8	10	8	9	10	7	12	10	7	8	8	8	8	10	8	9	10	7	12	10	7	8	8	8	8
sp|O35744|CHIL3_MOUSE;sp|Q91Z98|CHIL4_MOUSE	sp|O35744|CHIL3_MOUSE	12;4	12;4	12;4	O35744	CHIL3	Chil3	Chitinase-like protein 3	sp|O35744|CHIL3_MOUSE Chitinase-like protein 3 OS=Mus musculus OX=10090 GN=Chil3 PE=1 SV=2	2	12	12	12	7	6	10	6	7	4	6	6	9	5	2	4	7	6	10	6	7	4	6	6	9	5	2	4	7	6	10	6	7	4	6	6	9	5	2	4
sp|O55060|TPMT_MOUSE	sp|O55060|TPMT_MOUSE	12	12	12	O55060	TPMT	Tpmt	Thiopurine S-methyltransferase	sp|O55060|TPMT_MOUSE Thiopurine S-methyltransferase OS=Mus musculus OX=10090 GN=Tpmt PE=1 SV=1	1	12	12	12	1	4	2	4	5	3	7	8	6	7	4	4	1	4	2	4	5	3	7	8	6	7	4	4	1	4	2	4	5	3	7	8	6	7	4	4
sp|P01029|CO4B_MOUSE;CON__P01030;CON__ENSEMBL:ENSBTAP00000007350	sp|P01029|CO4B_MOUSE	12;1;1	12;1;1	12;1;1	P01029	CO4B	C4b	Complement C4-B	sp|P01029|CO4B_MOUSE Complement C4-B OS=Mus musculus OX=10090 GN=C4b PE=1 SV=3	3	12	12	12	3	2	2	6	2	5	5	3	5	4	8	1	3	2	2	6	2	5	5	3	5	4	8	1	3	2	2	6	2	5	5	3	5	4	8	1
sp|P08228|SODC_MOUSE	sp|P08228|SODC_MOUSE	12	12	12	P08228	SODC	Sod1	Superoxide dismutase [Cu-Zn]	sp|P08228|SODC_MOUSE Superoxide dismutase [Cu-Zn] OS=Mus musculus OX=10090 GN=Sod1 PE=1 SV=2	1	12	12	12	10	7	10	11	12	11	12	12	11	10	8	9	10	7	10	11	12	11	12	12	11	10	8	9	10	7	10	11	12	11	12	12	11	10	8	9
sp|P10493|NID1_MOUSE	sp|P10493|NID1_MOUSE	12	12	11	P10493	NID1	Nid1	Nidogen-1	sp|P10493|NID1_MOUSE Nidogen-1 OS=Mus musculus OX=10090 GN=Nid1 PE=1 SV=2	1	12	12	11	6	3	7	5	7	9	3	0	3	0	3	3	6	3	7	5	7	9	3	0	3	0	3	3	5	3	6	4	6	8	3	0	3	0	3	3
sp|P11352|GPX1_MOUSE	sp|P11352|GPX1_MOUSE	12	12	12	P11352	GPX1	Gpx1	Glutathione peroxidase 1	sp|P11352|GPX1_MOUSE Glutathione peroxidase 1 OS=Mus musculus OX=10090 GN=Gpx1 PE=1 SV=2	1	12	12	12	11	10	9	9	11	10	9	10	9	7	8	7	11	10	9	9	11	10	9	10	9	7	8	7	11	10	9	9	11	10	9	10	9	7	8	7
sp|P15392|CP2A4_MOUSE	sp|P15392|CP2A4_MOUSE	12	3	3	P15392	CP2A4	Cyp2a4	Cytochrome P450 2A4	sp|P15392|CP2A4_MOUSE Cytochrome P450 2A4 OS=Mus musculus OX=10090 GN=Cyp2a4 PE=2 SV=3	1	12	3	3	2	2	2	2	6	3	2	3	4	3	3	4	0	0	0	1	1	0	1	2	1	1	2	1	0	0	0	1	1	0	1	2	1	1	2	1
sp|P19096|FAS_MOUSE	sp|P19096|FAS_MOUSE	12	12	12	P19096	FAS	Fasn	Fatty acid synthase	sp|P19096|FAS_MOUSE Fatty acid synthase OS=Mus musculus OX=10090 GN=Fasn PE=1 SV=2	1	12	12	12	3	1	1	3	8	2	1	5	4	4	3	4	3	1	1	3	8	2	1	5	4	4	3	4	3	1	1	3	8	2	1	5	4	4	3	4
sp|P20852|CP2A5_MOUSE	sp|P20852|CP2A5_MOUSE	12	12	3	P20852	CP2A5	Cyp2a5	Cytochrome P450 2A5	sp|P20852|CP2A5_MOUSE Cytochrome P450 2A5 OS=Mus musculus OX=10090 GN=Cyp2a5 PE=2 SV=1	1	12	12	3	3	3	3	2	7	5	3	3	5	4	3	5	3	3	3	2	7	5	3	3	5	4	3	5	1	1	1	1	2	2	2	2	2	2	2	2
sp|P23953|EST1C_MOUSE	sp|P23953|EST1C_MOUSE	12	9	9	P23953	EST1C	Ces1c	Carboxylesterase 1C	sp|P23953|EST1C_MOUSE Carboxylesterase 1C OS=Mus musculus OX=10090 GN=Ces1c PE=1 SV=4	1	12	9	9	9	12	10	10	10	10	9	10	9	9	9	8	7	9	8	8	8	8	6	7	6	7	7	6	7	9	8	8	8	8	6	7	6	7	7	6
sp|P27659|RL3_MOUSE	sp|P27659|RL3_MOUSE	12	12	12	P27659	RL3	Rpl3	60S ribosomal protein L3	sp|P27659|RL3_MOUSE 60S ribosomal protein L3 OS=Mus musculus OX=10090 GN=Rpl3 PE=1 SV=3	1	12	12	12	6	5	6	8	3	6	5	2	3	4	5	2	6	5	6	8	3	6	5	2	3	4	5	2	6	5	6	8	3	6	5	2	3	4	5	2
sp|P46638|RB11B_MOUSE;sp|Q9WTL2|RAB25_MOUSE	sp|P46638|RB11B_MOUSE	12;1	12;1	3;0	P46638	RB11B	Rab11b	Ras-related protein Rab-11B	sp|P46638|RB11B_MOUSE Ras-related protein Rab-11B OS=Mus musculus OX=10090 GN=Rab11b PE=1 SV=3	2	12	12	3	8	10	7	8	10	9	7	6	6	6	8	6	8	10	7	8	10	9	7	6	6	6	8	6	3	2	2	2	3	2	1	1	2	2	2	2
sp|P49429|HPPD_MOUSE	sp|P49429|HPPD_MOUSE	12	12	12	P49429	HPPD	Hpd	4-hydroxyphenylpyruvate dioxygenase	sp|P49429|HPPD_MOUSE 4-hydroxyphenylpyruvate dioxygenase OS=Mus musculus OX=10090 GN=Hpd PE=1 SV=3	1	12	12	12	6	9	7	8	11	6	0	0	0	0	0	1	6	9	7	8	11	6	0	0	0	0	0	1	6	9	7	8	11	6	0	0	0	0	0	1
sp|P52196|THTR_MOUSE	sp|P52196|THTR_MOUSE	12	12	12	P52196	THTR	Tst	Thiosulfate sulfurtransferase	sp|P52196|THTR_MOUSE Thiosulfate sulfurtransferase OS=Mus musculus OX=10090 GN=Tst PE=1 SV=3	1	12	12	12	7	5	8	10	8	9	9	8	8	8	6	7	7	5	8	10	8	9	9	8	8	8	6	7	7	5	8	10	8	9	9	8	8	8	6	7
sp|P52760|RIDA_MOUSE	sp|P52760|RIDA_MOUSE	12	12	12	P52760	RIDA	Rida	2-iminobutanoate/2-iminopropanoate deaminase	sp|P52760|RIDA_MOUSE 2-iminobutanoate/2-iminopropanoate deaminase OS=Mus musculus OX=10090 GN=Rida PE=1 SV=3	1	12	12	12	10	8	12	11	12	9	9	10	11	12	9	12	10	8	12	11	12	9	9	10	11	12	9	12	10	8	12	11	12	9	9	10	11	12	9	12
sp|P57746|VATD_MOUSE	sp|P57746|VATD_MOUSE	12	12	12	P57746	VATD	Atp6v1d	V-type proton ATPase subunit D	sp|P57746|VATD_MOUSE V-type proton ATPase subunit D OS=Mus musculus OX=10090 GN=Atp6v1d PE=1 SV=1	1	12	12	12	10	6	6	7	7	6	3	4	4	2	3	3	10	6	6	7	7	6	3	4	4	2	3	3	10	6	6	7	7	6	3	4	4	2	3	3
sp|P62897|CYC_MOUSE;CON__P62894;sp|P00015|CYC2_MOUSE	sp|P62897|CYC_MOUSE	12;4;3	12;4;3	12;4;3	P62897	CYC	Cycs	Cytochrome c, somatic	sp|P62897|CYC_MOUSE Cytochrome c, somatic OS=Mus musculus OX=10090 GN=Cycs PE=1 SV=2	3	12	12	12	11	7	9	8	11	9	12	11	10	9	10	10	11	7	9	8	11	9	12	11	10	9	10	10	11	7	9	8	11	9	12	11	10	9	10	10
sp|P70404|IDHG1_MOUSE	sp|P70404|IDHG1_MOUSE	12	12	12	P70404	IDHG1	Idh3g	Isocitrate dehydrogenase [NAD] subunit gamma 1, mitochondrial	sp|P70404|IDHG1_MOUSE Isocitrate dehydrogenase [NAD] subunit gamma 1, mitochondrial OS=Mus musculus OX=10090 GN=Idh3g PE=1 SV=1	1	12	12	12	6	3	5	6	4	8	4	4	3	2	2	3	6	3	5	6	4	8	4	4	3	2	2	3	6	3	5	6	4	8	4	4	3	2	2	3
sp|P84078|ARF1_MOUSE;sp|P61205|ARF3_MOUSE;sp|Q8BSL7|ARF2_MOUSE	sp|P84078|ARF1_MOUSE;sp|P61205|ARF3_MOUSE;sp|Q8BSL7|ARF2_MOUSE	12;12;8	12;12;8	8;8;5	P84078	ARF1	Arf1	ADP-ribosylation factor 1	sp|P84078|ARF1_MOUSE ADP-ribosylation factor 1 OS=Mus musculus OX=10090 GN=Arf1 PE=1 SV=2;sp|P61205|ARF3_MOUSE ADP-ribosylation factor 3 OS=Mus musculus OX=10090 GN=Arf3 PE=2 SV=2;sp|Q8BSL7|ARF2_MOUSE ADP-ribosylation factor 2 OS=Mus musculus OX=10090 GN=A	3	12	12	8	9	10	9	8	10	7	9	6	4	10	9	7	9	10	9	8	10	7	9	6	4	10	9	7	8	7	8	6	8	5	6	5	3	7	7	6
sp|P97328|KHK_MOUSE	sp|P97328|KHK_MOUSE	12	12	12	P97328	KHK	Khk	Ketohexokinase	sp|P97328|KHK_MOUSE Ketohexokinase OS=Mus musculus OX=10090 GN=Khk PE=1 SV=1	1	12	12	12	6	5	5	6	7	5	9	6	7	3	7	8	6	5	5	6	7	5	9	6	7	3	7	8	6	5	5	6	7	5	9	6	7	3	7	8
sp|P97429|ANXA4_MOUSE	sp|P97429|ANXA4_MOUSE	12	12	12	P97429	ANXA4	Anxa4	Annexin A4	sp|P97429|ANXA4_MOUSE Annexin A4 OS=Mus musculus OX=10090 GN=Anxa4 PE=1 SV=4	1	12	12	12	7	7	8	7	6	8	4	4	5	5	2	2	7	7	8	7	6	8	4	4	5	5	2	2	7	7	8	7	6	8	4	4	5	5	2	2
sp|Q01730|RSU1_MOUSE	sp|Q01730|RSU1_MOUSE	12	12	12	Q01730	RSU1	Rsu1	Ras suppressor protein 1	sp|Q01730|RSU1_MOUSE Ras suppressor protein 1 OS=Mus musculus OX=10090 GN=Rsu1 PE=1 SV=3	1	12	12	12	7	6	4	8	7	6	6	4	7	5	5	5	7	6	4	8	7	6	6	4	7	5	5	5	7	6	4	8	7	6	6	4	7	5	5	5
sp|Q61247|A2AP_MOUSE	sp|Q61247|A2AP_MOUSE	12	12	12	Q61247	A2AP	Serpinf2	Alpha-2-antiplasmin	sp|Q61247|A2AP_MOUSE Alpha-2-antiplasmin OS=Mus musculus OX=10090 GN=Serpinf2 PE=1 SV=1	1	12	12	12	7	5	7	9	2	11	4	3	3	3	3	3	7	5	7	9	2	11	4	3	3	3	3	3	7	5	7	9	2	11	4	3	3	3	3	3
sp|Q61768|KINH_MOUSE;sp|P33175|KIF5A_MOUSE;sp|P28738|KIF5C_MOUSE	sp|Q61768|KINH_MOUSE	12;5;4	12;5;4	12;5;4	Q61768	KINH	Kif5b	Kinesin-1 heavy chain	sp|Q61768|KINH_MOUSE Kinesin-1 heavy chain OS=Mus musculus OX=10090 GN=Kif5b PE=1 SV=3	3	12	12	12	2	0	1	2	5	0	3	4	5	4	3	3	2	0	1	2	5	0	3	4	5	4	3	3	2	0	1	2	5	0	3	4	5	4	3	3
sp|Q64433|CH10_MOUSE	sp|Q64433|CH10_MOUSE	12	12	12	Q64433	CH10	Hspe1	10 kDa heat shock protein, mitochondrial	sp|Q64433|CH10_MOUSE 10 kDa heat shock protein, mitochondrial OS=Mus musculus OX=10090 GN=Hspe1 PE=1 SV=2	1	12	12	12	10	8	10	10	10	10	8	10	10	7	8	6	10	8	10	10	10	10	8	10	10	7	8	6	10	8	10	10	10	10	8	10	10	7	8	6
sp|Q64471|GSTT1_MOUSE	sp|Q64471|GSTT1_MOUSE	12	12	12	Q64471	GSTT1	Gstt1	Glutathione S-transferase theta-1	sp|Q64471|GSTT1_MOUSE Glutathione S-transferase theta-1 OS=Mus musculus OX=10090 GN=Gstt1 PE=1 SV=4	1	12	12	12	6	4	7	5	6	5	4	4	4	4	4	4	6	4	7	5	6	5	4	4	4	4	4	4	6	4	7	5	6	5	4	4	4	4	4	4
sp|Q6ZWY9|H2B1C_MOUSE;sp|Q64525|H2B2B_MOUSE;sp|Q64478|H2B1H_MOUSE;sp|P10854|H2B1M_MOUSE;sp|Q8CGP2|H2B1P_MOUSE;sp|Q8CGP1|H2B1K_MOUSE;sp|Q64475|H2B1B_MOUSE;sp|P10853|H2B1F_MOUSE;sp|Q9D2U9|H2B3A_MOUSE;sp|Q8CGP0|H2B3B_MOUSE;sp|Q64524|H2B2E_MOUSE;sp|P70696|H2B1A_MOUSE	sp|Q6ZWY9|H2B1C_MOUSE;sp|Q64525|H2B2B_MOUSE;sp|Q64478|H2B1H_MOUSE;sp|P10854|H2B1M_MOUSE;sp|Q8CGP2|H2B1P_MOUSE;sp|Q8CGP1|H2B1K_MOUSE;sp|Q64475|H2B1B_MOUSE;sp|P10853|H2B1F_MOUSE;sp|Q9D2U9|H2B3A_MOUSE;sp|Q8CGP0|H2B3B_MOUSE;sp|Q64524|H2B2E_MOUSE;sp|P70696|H2B1A_MOUSE	12;12;12;12;10;10;10;10;6;6;6;6	12;12;12;12;10;10;10;10;6;6;6;6	12;12;12;12;10;10;10;10;6;6;6;6	Q6ZWY9	H2B1C	Hist1h2bc	Histone H2B type 1-C/E/G	sp|Q6ZWY9|H2B1C_MOUSE Histone H2B type 1-C/E/G OS=Mus musculus OX=10090 GN=Hist1h2bc PE=1 SV=3;sp|Q64525|H2B2B_MOUSE Histone H2B type 2-B OS=Mus musculus OX=10090 GN=Hist2h2bb PE=1 SV=3;sp|Q64478|H2B1H_MOUSE Histone H2B type 1-H OS=Mus musculus OX=10090 GN	12	12	12	12	10	7	9	9	10	10	10	10	10	9	8	7	10	7	9	9	10	10	10	10	10	9	8	7	10	7	9	9	10	10	10	10	10	9	8	7
sp|Q8BGA8|ACSM5_MOUSE	sp|Q8BGA8|ACSM5_MOUSE	12	12	12	Q8BGA8	ACSM5	Acsm5	Acyl-coenzyme A synthetase ACSM5, mitochondrial	sp|Q8BGA8|ACSM5_MOUSE Acyl-coenzyme A synthetase ACSM5, mitochondrial OS=Mus musculus OX=10090 GN=Acsm5 PE=1 SV=1	1	12	12	12	3	6	6	6	6	5	4	5	4	4	3	1	3	6	6	6	6	5	4	5	4	4	3	1	3	6	6	6	6	5	4	5	4	4	3	1
sp|Q8CGC7|SYEP_MOUSE	sp|Q8CGC7|SYEP_MOUSE	12	12	12	Q8CGC7	SYEP	Eprs	Bifunctional glutamate/proline--tRNA ligase	sp|Q8CGC7|SYEP_MOUSE Bifunctional glutamate/proline--tRNA ligase OS=Mus musculus OX=10090 GN=Eprs PE=1 SV=4	1	12	12	12	1	3	3	2	4	4	1	0	0	4	2	3	1	3	3	2	4	4	1	0	0	4	2	3	1	3	3	2	4	4	1	0	0	4	2	3
sp|Q8VCR7|ABHEB_MOUSE	sp|Q8VCR7|ABHEB_MOUSE	12	12	12	Q8VCR7	ABHEB	Abhd14b	Protein ABHD14B	sp|Q8VCR7|ABHEB_MOUSE Protein ABHD14B OS=Mus musculus OX=10090 GN=Abhd14b PE=1 SV=1	1	12	12	12	9	8	10	10	11	10	9	7	7	7	7	7	9	8	10	10	11	10	9	7	7	7	7	7	9	8	10	10	11	10	9	7	7	7	7	7
sp|Q8VIJ6|SFPQ_MOUSE	sp|Q8VIJ6|SFPQ_MOUSE	12	12	11	Q8VIJ6	SFPQ	Sfpq	Splicing factor, proline- and glutamine-rich	sp|Q8VIJ6|SFPQ_MOUSE Splicing factor, proline- and glutamine-rich OS=Mus musculus OX=10090 GN=Sfpq PE=1 SV=1	1	12	12	11	6	5	5	10	9	9	5	3	2	4	6	4	6	5	5	10	9	9	5	3	2	4	6	4	5	4	4	9	8	8	4	2	2	3	5	3
sp|Q91WP6|SPA3N_MOUSE	sp|Q91WP6|SPA3N_MOUSE	12	10	10	Q91WP6	SPA3N	Serpina3n	Serine protease inhibitor A3N	sp|Q91WP6|SPA3N_MOUSE Serine protease inhibitor A3N OS=Mus musculus OX=10090 GN=Serpina3n PE=1 SV=1	1	12	10	10	2	3	3	11	3	2	9	4	3	5	4	3	0	1	1	9	1	0	7	2	1	3	2	1	0	1	1	9	1	0	7	2	1	3	2	1
sp|Q91YP0|L2HDH_MOUSE	sp|Q91YP0|L2HDH_MOUSE	12	12	12	Q91YP0	L2HDH	L2hgdh	L-2-hydroxyglutarate dehydrogenase, mitochondrial	sp|Q91YP0|L2HDH_MOUSE L-2-hydroxyglutarate dehydrogenase, mitochondrial OS=Mus musculus OX=10090 GN=L2hgdh PE=1 SV=1	1	12	12	12	5	3	7	6	7	7	4	4	4	4	4	1	5	3	7	6	7	7	4	4	4	4	4	1	5	3	7	6	7	7	4	4	4	4	4	1
sp|Q99K48|NONO_MOUSE	sp|Q99K48|NONO_MOUSE	12	11	11	Q99K48	NONO	Nono	Non-POU domain-containing octamer-binding protein	sp|Q99K48|NONO_MOUSE Non-POU domain-containing octamer-binding protein OS=Mus musculus OX=10090 GN=Nono PE=1 SV=3	1	12	11	11	4	2	5	6	8	6	6	4	6	4	4	5	3	1	4	5	7	5	5	3	6	3	3	4	3	1	4	5	7	5	5	3	6	3	3	4
sp|Q99LF4|RTCB_MOUSE	sp|Q99LF4|RTCB_MOUSE	12	12	12	Q99LF4	RTCB	Rtcb	tRNA-splicing ligase RtcB homolog	sp|Q99LF4|RTCB_MOUSE tRNA-splicing ligase RtcB homolog OS=Mus musculus OX=10090 GN=Rtcb PE=1 SV=1	1	12	12	12	3	3	2	6	5	3	3	2	3	2	1	3	3	3	2	6	5	3	3	2	3	2	1	3	3	3	2	6	5	3	3	2	3	2	1	3
sp|Q99MZ7|PECR_MOUSE	sp|Q99MZ7|PECR_MOUSE	12	12	12	Q99MZ7	PECR	Pecr	Peroxisomal trans-2-enoyl-CoA reductase	sp|Q99MZ7|PECR_MOUSE Peroxisomal trans-2-enoyl-CoA reductase OS=Mus musculus OX=10090 GN=Pecr PE=1 SV=1	1	12	12	12	4	6	7	6	5	7	10	7	8	8	12	8	4	6	7	6	5	7	10	7	8	8	12	8	4	6	7	6	5	7	10	7	8	8	12	8
sp|Q99PL5|RRBP1_MOUSE	sp|Q99PL5|RRBP1_MOUSE	12	12	12	Q99PL5	RRBP1	Rrbp1	Ribosome-binding protein 1	sp|Q99PL5|RRBP1_MOUSE Ribosome-binding protein 1 OS=Mus musculus OX=10090 GN=Rrbp1 PE=1 SV=2	1	12	12	12	1	1	2	2	3	5	3	3	3	4	3	4	1	1	2	2	3	5	3	3	3	4	3	4	1	1	2	2	3	5	3	3	3	4	3	4
sp|Q9CPV4|GLOD4_MOUSE	sp|Q9CPV4|GLOD4_MOUSE	12	12	12	Q9CPV4	GLOD4	Glod4	Glyoxalase domain-containing protein 4	sp|Q9CPV4|GLOD4_MOUSE Glyoxalase domain-containing protein 4 OS=Mus musculus OX=10090 GN=Glod4 PE=1 SV=1	1	12	12	12	7	8	8	10	6	9	2	3	4	3	5	5	7	8	8	10	6	9	2	3	4	3	5	5	7	8	8	10	6	9	2	3	4	3	5	5
sp|Q9CRB9|MIC19_MOUSE	sp|Q9CRB9|MIC19_MOUSE	12	12	12	Q9CRB9	MIC19	Chchd3	MICOS complex subunit Mic19	sp|Q9CRB9|MIC19_MOUSE MICOS complex subunit Mic19 OS=Mus musculus OX=10090 GN=Chchd3 PE=1 SV=1	1	12	12	12	6	3	7	4	7	6	9	6	6	4	5	2	6	3	7	4	7	6	9	6	6	4	5	2	6	3	7	4	7	6	9	6	6	4	5	2
sp|Q9CZX8|RS19_MOUSE	sp|Q9CZX8|RS19_MOUSE	12	12	12	Q9CZX8	RS19	Rps19	40S ribosomal protein S19	sp|Q9CZX8|RS19_MOUSE 40S ribosomal protein S19 OS=Mus musculus OX=10090 GN=Rps19 PE=1 SV=3	1	12	12	12	5	6	6	7	9	8	7	6	4	8	5	5	5	6	6	7	9	8	7	6	4	8	5	5	5	6	6	7	9	8	7	6	4	8	5	5
sp|Q9D7B6|ACAD8_MOUSE	sp|Q9D7B6|ACAD8_MOUSE	12	12	12	Q9D7B6	ACAD8	Acad8	Isobutyryl-CoA dehydrogenase, mitochondrial	sp|Q9D7B6|ACAD8_MOUSE Isobutyryl-CoA dehydrogenase, mitochondrial OS=Mus musculus OX=10090 GN=Acad8 PE=1 SV=2	1	12	12	12	7	5	5	6	7	8	5	4	3	4	6	5	7	5	5	6	7	8	5	4	3	4	6	5	7	5	5	6	7	8	5	4	3	4	6	5
sp|Q9QXS1|PLEC_MOUSE	sp|Q9QXS1|PLEC_MOUSE	12	12	11	Q9QXS1	PLEC	Plec	Plectin	sp|Q9QXS1|PLEC_MOUSE Plectin OS=Mus musculus OX=10090 GN=Plec PE=1 SV=3	1	12	12	11	1	0	2	3	3	5	2	4	6	1	5	5	1	0	2	3	3	5	2	4	6	1	5	5	1	0	2	2	3	4	2	4	6	1	5	5
sp|Q9R0P3|ESTD_MOUSE	sp|Q9R0P3|ESTD_MOUSE	12	12	12	Q9R0P3	ESTD	Esd	S-formylglutathione hydrolase	sp|Q9R0P3|ESTD_MOUSE S-formylglutathione hydrolase OS=Mus musculus OX=10090 GN=Esd PE=1 SV=1	1	12	12	12	8	7	8	10	9	10	9	7	6	7	6	7	8	7	8	10	9	10	9	7	6	7	6	7	8	7	8	10	9	10	9	7	6	7	6	7
sp|Q9WV80|SNX1_MOUSE;REV__sp|A2AJB1|CC183_MOUSE	sp|Q9WV80|SNX1_MOUSE	12;1	12;1	10;1	Q9WV80	SNX1	Snx1	Sorting nexin-1	sp|Q9WV80|SNX1_MOUSE Sorting nexin-1 OS=Mus musculus OX=10090 GN=Snx1 PE=1 SV=1	2	12	12	10	1	3	7	1	6	3	2	1	4	2	2	2	1	3	7	1	6	3	2	1	4	2	2	2	1	2	6	0	4	2	1	0	3	1	2	2
sp|Q9WVD5|ORNT1_MOUSE	sp|Q9WVD5|ORNT1_MOUSE	12	12	12	Q9WVD5	ORNT1	Slc25a15	Mitochondrial ornithine transporter 1	sp|Q9WVD5|ORNT1_MOUSE Mitochondrial ornithine transporter 1 OS=Mus musculus OX=10090 GN=Slc25a15 PE=1 SV=1	1	12	12	12	3	3	5	6	4	6	1	0	1	1	4	0	3	3	5	6	4	6	1	0	1	1	4	0	3	3	5	6	4	6	1	0	1	1	4	0
sp|Q9WVE8|PACN2_MOUSE	sp|Q9WVE8|PACN2_MOUSE	12	12	12	Q9WVE8	PACN2	Pacsin2	Protein kinase C and casein kinase substrate in neurons protein 2	sp|Q9WVE8|PACN2_MOUSE Protein kinase C and casein kinase substrate in neurons protein 2 OS=Mus musculus OX=10090 GN=Pacsin2 PE=1 SV=1	1	12	12	12	6	7	7	6	8	6	4	0	2	3	2	2	6	7	7	6	8	6	4	0	2	3	2	2	6	7	7	6	8	6	4	0	2	3	2	2
sp|Q9Z0S1|BPNT1_MOUSE	sp|Q9Z0S1|BPNT1_MOUSE	12	12	12	Q9Z0S1	BPNT1	Bpnt1	3(2),5-bisphosphate nucleotidase 1	sp|Q9Z0S1|BPNT1_MOUSE 3(2),5-bisphosphate nucleotidase 1 OS=Mus musculus OX=10090 GN=Bpnt1 PE=1 SV=2	1	12	12	12	11	7	9	8	9	10	8	10	9	6	6	7	11	7	9	8	9	10	8	10	9	6	6	7	11	7	9	8	9	10	8	10	9	6	6	7
sp|A2AKK5|ACNT1_MOUSE;sp|Q8BGG9|ACNT2_MOUSE	sp|A2AKK5|ACNT1_MOUSE	11;4	11;4	11;4	A2AKK5	ACNT1	Acnat1	Acyl-coenzyme A amino acid N-acyltransferase 1	sp|A2AKK5|ACNT1_MOUSE Acyl-coenzyme A amino acid N-acyltransferase 1 OS=Mus musculus OX=10090 GN=Acnat1 PE=1 SV=1	2	11	11	11	4	4	6	6	8	8	0	1	1	2	0	0	4	4	6	6	8	8	0	1	1	2	0	0	4	4	6	6	8	8	0	1	1	2	0	0
sp|O08677|KNG1_MOUSE;CON__P01045-1;CON__Q2KJ62;CON__P01044-1	sp|O08677|KNG1_MOUSE	11;1;1;1	11;1;1;1	11;1;1;1	O08677	KNG1	Kng1	Kininogen-1	sp|O08677|KNG1_MOUSE Kininogen-1 OS=Mus musculus OX=10090 GN=Kng1 PE=1 SV=1	4	11	11	11	9	6	5	9	10	8	6	3	5	1	4	2	9	6	5	9	10	8	6	3	5	1	4	2	9	6	5	9	10	8	6	3	5	1	4	2
sp|O08756|HCD2_MOUSE	sp|O08756|HCD2_MOUSE	11	11	11	O08756	HCD2	Hsd17b10	3-hydroxyacyl-CoA dehydrogenase type-2	sp|O08756|HCD2_MOUSE 3-hydroxyacyl-CoA dehydrogenase type-2 OS=Mus musculus OX=10090 GN=Hsd17b10 PE=1 SV=4	1	11	11	11	8	8	7	7	9	7	8	6	8	7	7	5	8	8	7	7	9	7	8	6	8	7	7	5	8	8	7	7	9	7	8	6	8	7	7	5
sp|O35381|AN32A_MOUSE;sp|Q64G17|AN32C_MOUSE	sp|O35381|AN32A_MOUSE	11;3	11;3	9;2	O35381	AN32A	Anp32a	Acidic leucine-rich nuclear phosphoprotein 32 family member A	sp|O35381|AN32A_MOUSE Acidic leucine-rich nuclear phosphoprotein 32 family member A OS=Mus musculus OX=10090 GN=Anp32a PE=1 SV=1	2	11	11	9	4	3	7	7	9	5	2	2	3	3	3	4	4	3	7	7	9	5	2	2	3	3	3	4	4	3	5	5	8	5	2	2	2	2	1	3
sp|O55125|NIPS1_MOUSE	sp|O55125|NIPS1_MOUSE	11	11	11	O55125	NIPS1	Nipsnap1	Protein NipSnap homolog 1	sp|O55125|NIPS1_MOUSE Protein NipSnap homolog 1 OS=Mus musculus OX=10090 GN=Nipsnap1 PE=1 SV=1	1	11	11	11	5	4	5	7	9	4	6	6	7	5	6	4	5	4	5	7	9	4	6	6	7	5	6	4	5	4	5	7	9	4	6	6	7	5	6	4
sp|P08226|APOE_MOUSE	sp|P08226|APOE_MOUSE	11	11	11	P08226	APOE	Apoe	Apolipoprotein E	sp|P08226|APOE_MOUSE Apolipoprotein E OS=Mus musculus OX=10090 GN=Apoe PE=1 SV=2	1	11	11	11	9	3	5	3	2	11	1	4	3	3	2	2	9	3	5	3	2	11	1	4	3	3	2	2	9	3	5	3	2	11	1	4	3	3	2	2
sp|P10107|ANXA1_MOUSE	sp|P10107|ANXA1_MOUSE	11	11	11	P10107	ANXA1	Anxa1	Annexin A1	sp|P10107|ANXA1_MOUSE Annexin A1 OS=Mus musculus OX=10090 GN=Anxa1 PE=1 SV=2	1	11	11	11	3	4	5	6	2	5	3	4	6	2	3	1	3	4	5	6	2	5	3	4	6	2	3	1	3	4	5	6	2	5	3	4	6	2	3	1
sp|P13634|CAH1_MOUSE	sp|P13634|CAH1_MOUSE	11	11	11	P13634	CAH1	Ca1	Carbonic anhydrase 1	sp|P13634|CAH1_MOUSE Carbonic anhydrase 1 OS=Mus musculus OX=10090 GN=Ca1 PE=1 SV=4	1	11	11	11	9	5	6	4	9	8	5	6	2	2	5	4	9	5	6	4	9	8	5	6	2	2	5	4	9	5	6	4	9	8	5	6	2	2	5	4
sp|P16015|CAH3_MOUSE	sp|P16015|CAH3_MOUSE	11	11	11	P16015	CAH3	Ca3	Carbonic anhydrase 3	sp|P16015|CAH3_MOUSE Carbonic anhydrase 3 OS=Mus musculus OX=10090 GN=Ca3 PE=1 SV=3	1	11	11	11	9	7	8	0	7	3	2	3	2	4	6	3	9	7	8	0	7	3	2	3	2	4	6	3	9	7	8	0	7	3	2	3	2	4	6	3
sp|P18760|COF1_MOUSE	sp|P18760|COF1_MOUSE	11	11	9	P18760	COF1	Cfl1	Cofilin-1	sp|P18760|COF1_MOUSE Cofilin-1 OS=Mus musculus OX=10090 GN=Cfl1 PE=1 SV=3	1	11	11	9	6	7	5	7	5	7	5	6	4	7	4	4	6	7	5	7	5	7	5	6	4	7	4	4	4	5	3	5	4	5	3	4	3	5	3	3
sp|P19221|THRB_MOUSE;CON__P00735	sp|P19221|THRB_MOUSE	11;1	11;1	11;1	P19221	THRB	F2	Prothrombin	sp|P19221|THRB_MOUSE Prothrombin OS=Mus musculus OX=10090 GN=F2 PE=1 SV=1	2	11	11	11	8	5	4	5	1	7	3	0	1	2	1	1	8	5	4	5	1	7	3	0	1	2	1	1	8	5	4	5	1	7	3	0	1	2	1	1
sp|P24527|LKHA4_MOUSE	sp|P24527|LKHA4_MOUSE	11	11	11	P24527	LKHA4	Lta4h	Leukotriene A-4 hydrolase	sp|P24527|LKHA4_MOUSE Leukotriene A-4 hydrolase OS=Mus musculus OX=10090 GN=Lta4h PE=1 SV=4	1	11	11	11	4	3	3	5	4	6	2	1	1	3	3	1	4	3	3	5	4	6	2	1	1	3	3	1	4	3	3	5	4	6	2	1	1	3	3	1
sp|P29391|FRIL1_MOUSE;sp|P49945|FRIL2_MOUSE	sp|P29391|FRIL1_MOUSE;sp|P49945|FRIL2_MOUSE	11;6	11;6	11;6	P29391	FRIL1	Ftl1	Ferritin light chain 1	sp|P29391|FRIL1_MOUSE Ferritin light chain 1 OS=Mus musculus OX=10090 GN=Ftl1 PE=1 SV=2;sp|P49945|FRIL2_MOUSE Ferritin light chain 2 OS=Mus musculus OX=10090 GN=Ftl2 PE=3 SV=2	2	11	11	11	9	8	9	7	8	9	6	5	7	5	3	5	9	8	9	7	8	9	6	5	7	5	3	5	9	8	9	7	8	9	6	5	7	5	3	5
sp|P30115|GSTA3_MOUSE	sp|P30115|GSTA3_MOUSE	11	7	7	P30115	GSTA3	Gsta3	Glutathione S-transferase A3	sp|P30115|GSTA3_MOUSE Glutathione S-transferase A3 OS=Mus musculus OX=10090 GN=Gsta3 PE=1 SV=2	1	11	7	7	10	8	10	10	10	10	5	6	8	6	5	5	6	4	6	6	6	6	3	4	5	4	4	4	6	4	6	6	6	6	3	4	5	4	4	4
sp|P50136|ODBA_MOUSE	sp|P50136|ODBA_MOUSE	11	11	11	P50136	ODBA	Bckdha	2-oxoisovalerate dehydrogenase subunit alpha, mitochondrial	sp|P50136|ODBA_MOUSE 2-oxoisovalerate dehydrogenase subunit alpha, mitochondrial OS=Mus musculus OX=10090 GN=Bckdha PE=1 SV=1	1	11	11	11	8	6	7	8	9	9	3	6	5	4	5	4	8	6	7	8	9	9	3	6	5	4	5	4	8	6	7	8	9	9	3	6	5	4	5	4
sp|P62754|RS6_MOUSE	sp|P62754|RS6_MOUSE	11	11	11	P62754	RS6	Rps6	40S ribosomal protein S6	sp|P62754|RS6_MOUSE 40S ribosomal protein S6 OS=Mus musculus OX=10090 GN=Rps6 PE=1 SV=1	1	11	11	11	4	2	4	4	5	5	6	4	3	4	3	3	4	2	4	4	5	5	6	4	3	4	3	3	4	2	4	4	5	5	6	4	3	4	3	3
sp|P97384|ANX11_MOUSE	sp|P97384|ANX11_MOUSE	11	11	11	P97384	ANX11	Anxa11	Annexin A11	sp|P97384|ANX11_MOUSE Annexin A11 OS=Mus musculus OX=10090 GN=Anxa11 PE=1 SV=2	1	11	11	11	6	4	4	5	6	5	1	0	2	3	3	1	6	4	4	5	6	5	1	0	2	3	3	1	6	4	4	5	6	5	1	0	2	3	3	1
sp|Q02248|CTNB1_MOUSE	sp|Q02248|CTNB1_MOUSE	11	11	10	Q02248	CTNB1	Ctnnb1	Catenin beta-1	sp|Q02248|CTNB1_MOUSE Catenin beta-1 OS=Mus musculus OX=10090 GN=Ctnnb1 PE=1 SV=1	1	11	11	10	4	3	4	5	3	3	3	4	2	3	3	3	4	3	4	5	3	3	3	4	2	3	3	3	4	2	4	5	3	3	3	4	2	3	3	3
sp|Q60759|GCDH_MOUSE	sp|Q60759|GCDH_MOUSE	11	11	11	Q60759	GCDH	Gcdh	Glutaryl-CoA dehydrogenase, mitochondrial	sp|Q60759|GCDH_MOUSE Glutaryl-CoA dehydrogenase, mitochondrial OS=Mus musculus OX=10090 GN=Gcdh PE=1 SV=2	1	11	11	11	7	9	8	9	7	8	9	4	6	9	5	6	7	9	8	9	7	8	9	4	6	9	5	6	7	9	8	9	7	8	9	4	6	9	5	6
sp|Q61133|GSTT2_MOUSE	sp|Q61133|GSTT2_MOUSE	11	11	10	Q61133	GSTT2	Gstt2	Glutathione S-transferase theta-2	sp|Q61133|GSTT2_MOUSE Glutathione S-transferase theta-2 OS=Mus musculus OX=10090 GN=Gstt2 PE=1 SV=4	1	11	11	10	7	7	10	8	10	5	5	5	6	6	7	8	7	7	10	8	10	5	5	5	6	6	7	8	6	6	9	7	9	4	4	5	5	5	6	7
sp|Q61699|HS105_MOUSE	sp|Q61699|HS105_MOUSE	11	9	9	Q61699	HS105	Hsph1	Heat shock protein 105 kDa	sp|Q61699|HS105_MOUSE Heat shock protein 105 kDa OS=Mus musculus OX=10090 GN=Hsph1 PE=1 SV=2	1	11	9	9	1	2	4	2	6	4	0	3	3	3	2	3	0	2	3	2	5	3	0	2	3	3	1	3	0	2	3	2	5	3	0	2	3	3	1	3
sp|Q78PY7|SND1_MOUSE	sp|Q78PY7|SND1_MOUSE	11	11	11	Q78PY7	SND1	Snd1	Staphylococcal nuclease domain-containing protein 1	sp|Q78PY7|SND1_MOUSE Staphylococcal nuclease domain-containing protein 1 OS=Mus musculus OX=10090 GN=Snd1 PE=1 SV=1	1	11	11	11	1	3	1	1	2	0	1	2	3	6	3	1	1	3	1	1	2	0	1	2	3	6	3	1	1	3	1	1	2	0	1	2	3	6	3	1
sp|Q8CIB5|FERM2_MOUSE	sp|Q8CIB5|FERM2_MOUSE	11	11	11	Q8CIB5	FERM2	Fermt2	Fermitin family homolog 2	sp|Q8CIB5|FERM2_MOUSE Fermitin family homolog 2 OS=Mus musculus OX=10090 GN=Fermt2 PE=1 SV=1	1	11	11	11	4	6	6	6	5	3	4	3	4	4	4	4	4	6	6	6	5	3	4	3	4	4	4	4	4	6	6	6	5	3	4	3	4	4	4	4
sp|Q8K023|AKC1H_MOUSE;sp|P70694|DHB5_MOUSE	sp|Q8K023|AKC1H_MOUSE	11;3	11;3	7;0	Q8K023	AKC1H	Akr1c18	Aldo-keto reductase family 1 member C18	sp|Q8K023|AKC1H_MOUSE Aldo-keto reductase family 1 member C18 OS=Mus musculus OX=10090 GN=Akr1c18 PE=1 SV=2	2	11	11	7	4	2	5	3	3	4	2	4	3	9	6	6	4	2	5	3	3	4	2	4	3	9	6	6	2	1	3	1	1	2	0	0	0	7	2	3
sp|Q8K183|PDXK_MOUSE	sp|Q8K183|PDXK_MOUSE	11	11	11	Q8K183	PDXK	Pdxk	Pyridoxal kinase	sp|Q8K183|PDXK_MOUSE Pyridoxal kinase OS=Mus musculus OX=10090 GN=Pdxk PE=1 SV=1	1	11	11	11	6	9	8	9	9	7	4	3	4	3	1	4	6	9	8	9	9	7	4	3	4	3	1	4	6	9	8	9	9	7	4	3	4	3	1	4
sp|Q8R519|ACMSD_MOUSE	sp|Q8R519|ACMSD_MOUSE	11	11	11	Q8R519	ACMSD	Acmsd	2-amino-3-carboxymuconate-6-semialdehyde decarboxylase	sp|Q8R519|ACMSD_MOUSE 2-amino-3-carboxymuconate-6-semialdehyde decarboxylase OS=Mus musculus OX=10090 GN=Acmsd PE=1 SV=2	1	11	11	11	3	2	4	4	7	3	3	3	5	1	1	2	3	2	4	4	7	3	3	3	5	1	1	2	3	2	4	4	7	3	3	3	5	1	1	2
sp|Q8VCA8|SCRN2_MOUSE	sp|Q8VCA8|SCRN2_MOUSE	11	11	11	Q8VCA8	SCRN2	Scrn2	Secernin-2	sp|Q8VCA8|SCRN2_MOUSE Secernin-2 OS=Mus musculus OX=10090 GN=Scrn2 PE=1 SV=1	1	11	11	11	3	4	5	3	9	3	4	1	5	5	3	7	3	4	5	3	9	3	4	1	5	5	3	7	3	4	5	3	9	3	4	1	5	5	3	7
sp|Q9CPQ1|COX6C_MOUSE	sp|Q9CPQ1|COX6C_MOUSE	11	11	11	Q9CPQ1	COX6C	Cox6c	Cytochrome c oxidase subunit 6C	sp|Q9CPQ1|COX6C_MOUSE Cytochrome c oxidase subunit 6C OS=Mus musculus OX=10090 GN=Cox6c PE=1 SV=3	1	11	11	11	8	7	8	8	9	8	5	6	7	6	5	5	8	7	8	8	9	8	5	6	7	6	5	5	8	7	8	8	9	8	5	6	7	6	5	5
sp|Q9CQI6|COTL1_MOUSE	sp|Q9CQI6|COTL1_MOUSE	11	11	11	Q9CQI6	COTL1	Cotl1	Coactosin-like protein	sp|Q9CQI6|COTL1_MOUSE Coactosin-like protein OS=Mus musculus OX=10090 GN=Cotl1 PE=1 SV=3	1	11	11	11	5	8	7	8	10	7	4	4	4	4	3	3	5	8	7	8	10	7	4	4	4	4	3	3	5	8	7	8	10	7	4	4	4	4	3	3
sp|Q9CWS0|DDAH1_MOUSE	sp|Q9CWS0|DDAH1_MOUSE	11	11	10	Q9CWS0	DDAH1	Ddah1	N(G),N(G)-dimethylarginine dimethylaminohydrolase 1	sp|Q9CWS0|DDAH1_MOUSE N(G),N(G)-dimethylarginine dimethylaminohydrolase 1 OS=Mus musculus OX=10090 GN=Ddah1 PE=1 SV=3	1	11	11	10	6	7	9	9	9	8	10	8	8	9	5	8	6	7	9	9	9	8	10	8	8	9	5	8	5	6	8	8	8	7	9	7	7	8	4	7
sp|Q9CXZ1|NDUS4_MOUSE	sp|Q9CXZ1|NDUS4_MOUSE	11	11	11	Q9CXZ1	NDUS4	Ndufs4	NADH dehydrogenase [ubiquinone] iron-sulfur protein 4, mitochondrial	sp|Q9CXZ1|NDUS4_MOUSE NADH dehydrogenase [ubiquinone] iron-sulfur protein 4, mitochondrial OS=Mus musculus OX=10090 GN=Ndufs4 PE=1 SV=3	1	11	11	11	4	5	5	7	8	8	3	4	3	5	2	3	4	5	5	7	8	8	3	4	3	5	2	3	4	5	5	7	8	8	3	4	3	5	2	3
sp|Q9D172|GAL3A_MOUSE	sp|Q9D172|GAL3A_MOUSE	11	11	11	Q9D172	GAL3A	Gatd3a	Glutamine amidotransferase-like class 1 domain-containing protein 3A, mitochondrial	sp|Q9D172|GAL3A_MOUSE Glutamine amidotransferase-like class 1 domain-containing protein 3A, mitochondrial OS=Mus musculus OX=10090 GN=Gatd3a PE=1 SV=1	1	11	11	11	8	7	7	7	8	8	4	6	7	7	8	3	8	7	7	7	8	8	4	6	7	7	8	3	8	7	7	7	8	8	4	6	7	7	8	3
sp|Q9D6Y7|MSRA_MOUSE	sp|Q9D6Y7|MSRA_MOUSE	11	11	11	Q9D6Y7	MSRA	Msra	Mitochondrial peptide methionine sulfoxide reductase	sp|Q9D6Y7|MSRA_MOUSE Mitochondrial peptide methionine sulfoxide reductase OS=Mus musculus OX=10090 GN=Msra PE=1 SV=1	1	11	11	11	9	8	9	8	9	10	11	8	6	5	7	6	9	8	9	8	9	10	11	8	6	5	7	6	9	8	9	8	9	10	11	8	6	5	7	6
sp|Q9DBG6|RPN2_MOUSE	sp|Q9DBG6|RPN2_MOUSE	11	11	11	Q9DBG6	RPN2	Rpn2	Dolichyl-diphosphooligosaccharide--protein glycosyltransferase subunit 2	sp|Q9DBG6|RPN2_MOUSE Dolichyl-diphosphooligosaccharide--protein glycosyltransferase subunit 2 OS=Mus musculus OX=10090 GN=Rpn2 PE=1 SV=1	1	11	11	11	5	5	3	6	5	8	6	3	6	7	6	5	5	5	3	6	5	8	6	3	6	7	6	5	5	5	3	6	5	8	6	3	6	7	6	5
sp|Q9DCN2|NB5R3_MOUSE	sp|Q9DCN2|NB5R3_MOUSE	11	11	11	Q9DCN2	NB5R3	Cyb5r3	NADH-cytochrome b5 reductase 3	sp|Q9DCN2|NB5R3_MOUSE NADH-cytochrome b5 reductase 3 OS=Mus musculus OX=10090 GN=Cyb5r3 PE=1 SV=3	1	11	11	11	4	5	7	8	8	7	7	4	6	7	6	6	4	5	7	8	8	7	7	4	6	7	6	6	4	5	7	8	8	7	7	4	6	7	6	6
sp|Q9EP89|LACTB_MOUSE	sp|Q9EP89|LACTB_MOUSE	11	11	11	Q9EP89	LACTB	Lactb	Serine beta-lactamase-like protein LACTB, mitochondrial	sp|Q9EP89|LACTB_MOUSE Serine beta-lactamase-like protein LACTB, mitochondrial OS=Mus musculus OX=10090 GN=Lactb PE=1 SV=1	1	11	11	11	4	2	4	4	3	4	7	6	3	2	7	3	4	2	4	4	3	4	7	6	3	2	7	3	4	2	4	4	3	4	7	6	3	2	7	3
sp|Q9EQ06|DHB11_MOUSE;sp|Q8VCR2|DHB13_MOUSE	sp|Q9EQ06|DHB11_MOUSE	11;2	11;2	11;2	Q9EQ06	DHB11	Hsd17b11	Estradiol 17-beta-dehydrogenase 11	sp|Q9EQ06|DHB11_MOUSE Estradiol 17-beta-dehydrogenase 11 OS=Mus musculus OX=10090 GN=Hsd17b11 PE=1 SV=1	2	11	11	11	1	1	1	3	1	2	7	6	4	6	9	3	1	1	1	3	1	2	7	6	4	6	9	3	1	1	1	3	1	2	7	6	4	6	9	3
sp|Q9R0X4|ACOT9_MOUSE;sp|Q32MW3|ACO10_MOUSE	sp|Q9R0X4|ACOT9_MOUSE;sp|Q32MW3|ACO10_MOUSE	11;7	11;7	11;7	Q9R0X4	ACOT9	Acot9	Acyl-coenzyme A thioesterase 9, mitochondrial	sp|Q9R0X4|ACOT9_MOUSE Acyl-coenzyme A thioesterase 9, mitochondrial OS=Mus musculus OX=10090 GN=Acot9 PE=1 SV=1;sp|Q32MW3|ACO10_MOUSE Acyl-coenzyme A thioesterase 10, mitochondrial OS=Mus musculus OX=10090 GN=Acot10 PE=2 SV=1	2	11	11	11	4	3	3	4	4	5	5	4	4	3	5	3	4	3	3	4	4	5	5	4	4	3	5	3	4	3	3	4	4	5	5	4	4	3	5	3
sp|Q9WU78|PDC6I_MOUSE	sp|Q9WU78|PDC6I_MOUSE	11	11	11	Q9WU78	PDC6I	Pdcd6ip	Programmed cell death 6-interacting protein	sp|Q9WU78|PDC6I_MOUSE Programmed cell death 6-interacting protein OS=Mus musculus OX=10090 GN=Pdcd6ip PE=1 SV=3	1	11	11	11	3	5	3	3	6	3	2	3	4	4	3	4	3	5	3	3	6	3	2	3	4	4	3	4	3	5	3	3	6	3	2	3	4	4	3	4
sp|Q9WV27|AT1A4_MOUSE	sp|Q9WV27|AT1A4_MOUSE	11	1	1	Q9WV27	AT1A4	Atp1a4	Sodium/potassium-transporting ATPase subunit alpha-4	sp|Q9WV27|AT1A4_MOUSE Sodium/potassium-transporting ATPase subunit alpha-4 OS=Mus musculus OX=10090 GN=Atp1a4 PE=1 SV=3	1	11	1	1	10	7	9	8	10	10	11	10	9	8	7	8	1	1	1	1	1	1	1	1	1	1	1	1	1	1	1	1	1	1	1	1	1	1	1	1
sp|Q9Z1J3|NFS1_MOUSE	sp|Q9Z1J3|NFS1_MOUSE	11	11	11	Q9Z1J3	NFS1	Nfs1	Cysteine desulfurase, mitochondrial	sp|Q9Z1J3|NFS1_MOUSE Cysteine desulfurase, mitochondrial OS=Mus musculus OX=10090 GN=Nfs1 PE=1 SV=3	1	11	11	11	4	3	5	5	4	5	5	4	3	5	3	3	4	3	5	5	4	5	5	4	3	5	3	3	4	3	5	5	4	5	5	4	3	5	3	3
sp|O35409|FOLH1_MOUSE	sp|O35409|FOLH1_MOUSE	10	10	10	O35409	FOLH1	Folh1	Glutamate carboxypeptidase 2	sp|O35409|FOLH1_MOUSE Glutamate carboxypeptidase 2 OS=Mus musculus OX=10090 GN=Folh1 PE=1 SV=2	1	10	10	10	5	4	4	6	7	4	3	3	2	3	1	2	5	4	4	6	7	4	3	3	2	3	1	2	5	4	4	6	7	4	3	3	2	3	1	2
sp|O54734|OST48_MOUSE	sp|O54734|OST48_MOUSE	10	10	10	O54734	OST48	Ddost	Dolichyl-diphosphooligosaccharide--protein glycosyltransferase 48 kDa subunit	sp|O54734|OST48_MOUSE Dolichyl-diphosphooligosaccharide--protein glycosyltransferase 48 kDa subunit OS=Mus musculus OX=10090 GN=Ddost PE=1 SV=2	1	10	10	10	5	7	4	6	5	5	3	3	4	3	3	3	5	7	4	6	5	5	3	3	4	3	3	3	5	7	4	6	5	5	3	3	4	3	3	3
sp|O54983|CRYM_MOUSE	sp|O54983|CRYM_MOUSE	10	10	10	O54983	CRYM	Crym	Ketimine reductase mu-crystallin	sp|O54983|CRYM_MOUSE Ketimine reductase mu-crystallin OS=Mus musculus OX=10090 GN=Crym PE=1 SV=1	1	10	10	10	0	3	0	4	0	1	3	0	2	2	0	4	0	3	0	4	0	1	3	0	2	2	0	4	0	3	0	4	0	1	3	0	2	2	0	4
sp|O88685|PRS6A_MOUSE	sp|O88685|PRS6A_MOUSE	10	10	10	O88685	PRS6A	Psmc3	26S proteasome regulatory subunit 6A	sp|O88685|PRS6A_MOUSE 26S proteasome regulatory subunit 6A OS=Mus musculus OX=10090 GN=Psmc3 PE=1 SV=2	1	10	10	10	4	0	3	2	6	3	3	4	4	4	4	5	4	0	3	2	6	3	3	4	4	4	4	5	4	0	3	2	6	3	3	4	4	4	4	5
sp|P00405|COX2_MOUSE	sp|P00405|COX2_MOUSE	10	10	10	P00405	COX2	Mtco2	Cytochrome c oxidase subunit 2	sp|P00405|COX2_MOUSE Cytochrome c oxidase subunit 2 OS=Mus musculus OX=10090 GN=Mtco2 PE=1 SV=1	1	10	10	10	10	6	9	8	10	8	8	6	8	8	5	6	10	6	9	8	10	8	8	6	8	8	5	6	10	6	9	8	10	8	8	6	8	8	5	6
sp|P02469|LAMB1_MOUSE	sp|P02469|LAMB1_MOUSE	10	10	10	P02469	LAMB1	Lamb1	Laminin subunit beta-1	sp|P02469|LAMB1_MOUSE Laminin subunit beta-1 OS=Mus musculus OX=10090 GN=Lamb1 PE=1 SV=3	1	10	10	10	5	4	2	2	3	3	2	0	2	1	2	3	5	4	2	2	3	3	2	0	2	1	2	3	5	4	2	2	3	3	2	0	2	1	2	3
sp|P0DP28|CALM3_MOUSE;sp|P0DP27|CALM2_MOUSE;sp|P0DP26|CALM1_MOUSE;sp|P20801|TNNC2_MOUSE	sp|P0DP28|CALM3_MOUSE;sp|P0DP27|CALM2_MOUSE;sp|P0DP26|CALM1_MOUSE	10;10;10;1	10;10;10;1	6;6;6;1	P0DP28	CALM3	Calm3	Calmodulin-3	sp|P0DP28|CALM3_MOUSE Calmodulin-3 OS=Mus musculus OX=10090 GN=Calm3 PE=1 SV=1;sp|P0DP27|CALM2_MOUSE Calmodulin-2 OS=Mus musculus OX=10090 GN=Calm2 PE=1 SV=1;sp|P0DP26|CALM1_MOUSE Calmodulin-1 OS=Mus musculus OX=10090 GN=Calm1 PE=1 SV=1	4	10	10	6	7	7	7	6	9	9	7	5	9	7	7	6	7	7	7	6	9	9	7	5	9	7	7	6	5	5	5	5	6	5	5	3	5	3	3	3
sp|P12382|PFKAL_MOUSE	sp|P12382|PFKAL_MOUSE	10	10	7	P12382	PFKAL	Pfkl	ATP-dependent 6-phosphofructokinase, liver type	sp|P12382|PFKAL_MOUSE ATP-dependent 6-phosphofructokinase, liver type OS=Mus musculus OX=10090 GN=Pfkl PE=1 SV=4	1	10	10	7	4	4	2	1	1	4	0	0	2	2	0	0	4	4	2	1	1	4	0	0	2	2	0	0	2	3	1	0	1	2	0	0	1	1	0	0
sp|P12970|RL7A_MOUSE	sp|P12970|RL7A_MOUSE	10	10	10	P12970	RL7A	Rpl7a	60S ribosomal protein L7a	sp|P12970|RL7A_MOUSE 60S ribosomal protein L7a OS=Mus musculus OX=10090 GN=Rpl7a PE=1 SV=2	1	10	10	10	8	6	6	7	8	7	6	5	7	7	4	6	8	6	6	7	8	7	6	5	7	7	4	6	8	6	6	7	8	7	6	5	7	7	4	6
sp|P15105|GLNA_MOUSE	sp|P15105|GLNA_MOUSE	10	10	10	P15105	GLNA	Glul	Glutamine synthetase	sp|P15105|GLNA_MOUSE Glutamine synthetase OS=Mus musculus OX=10090 GN=Glul PE=1 SV=6	1	10	10	10	5	5	6	7	7	8	4	3	2	3	1	3	5	5	6	7	7	8	4	3	2	3	1	3	5	5	6	7	7	8	4	3	2	3	1	3
sp|P15508|SPTB1_MOUSE	sp|P15508|SPTB1_MOUSE	10	6	6	P15508	SPTB1	Sptb	Spectrin beta chain, erythrocytic	sp|P15508|SPTB1_MOUSE Spectrin beta chain, erythrocytic OS=Mus musculus OX=10090 GN=Sptb PE=1 SV=4	1	10	6	6	6	0	3	3	2	7	0	0	0	0	3	0	4	0	0	1	1	4	0	0	0	0	2	0	4	0	0	1	1	4	0	0	0	0	2	0
sp|P18242|CATD_MOUSE	sp|P18242|CATD_MOUSE	10	10	10	P18242	CATD	Ctsd	Cathepsin D	sp|P18242|CATD_MOUSE Cathepsin D OS=Mus musculus OX=10090 GN=Ctsd PE=1 SV=1	1	10	10	10	3	3	4	5	5	6	1	2	5	3	4	3	3	3	4	5	5	6	1	2	5	3	4	3	3	3	4	5	5	6	1	2	5	3	4	3
sp|P28474|ADHX_MOUSE;sp|Q64437|ADH7_MOUSE	sp|P28474|ADHX_MOUSE	10;2	10;2	10;2	P28474	ADHX	Adh5	Alcohol dehydrogenase class-3	sp|P28474|ADHX_MOUSE Alcohol dehydrogenase class-3 OS=Mus musculus OX=10090 GN=Adh5 PE=1 SV=3	2	10	10	10	6	6	6	7	8	6	7	8	6	6	8	5	6	6	6	7	8	6	7	8	6	6	8	5	6	6	6	7	8	6	7	8	6	6	8	5
sp|P32261|ANT3_MOUSE;CON__P41361	sp|P32261|ANT3_MOUSE	10;2	10;2	10;2	P32261	ANT3	Serpinc1	Antithrombin-III	sp|P32261|ANT3_MOUSE Antithrombin-III OS=Mus musculus OX=10090 GN=Serpinc1 PE=1 SV=1	2	10	10	10	4	0	2	7	2	6	3	1	2	2	0	0	4	0	2	7	2	6	3	1	2	2	0	0	4	0	2	7	2	6	3	1	2	2	0	0
sp|P47962|RL5_MOUSE	sp|P47962|RL5_MOUSE	10	10	10	P47962	RL5	Rpl5	60S ribosomal protein L5	sp|P47962|RL5_MOUSE 60S ribosomal protein L5 OS=Mus musculus OX=10090 GN=Rpl5 PE=1 SV=3	1	10	10	10	5	2	9	8	9	6	8	5	6	6	6	4	5	2	9	8	9	6	8	5	6	6	6	4	5	2	9	8	9	6	8	5	6	6	6	4
sp|P51661|DHI2_MOUSE	sp|P51661|DHI2_MOUSE	10	10	10	P51661	DHI2	Hsd11b2	Corticosteroid 11-beta-dehydrogenase isozyme 2	sp|P51661|DHI2_MOUSE Corticosteroid 11-beta-dehydrogenase isozyme 2 OS=Mus musculus OX=10090 GN=Hsd11b2 PE=1 SV=2	1	10	10	10	9	6	7	7	7	9	5	3	1	4	4	4	9	6	7	7	7	9	5	3	1	4	4	4	9	6	7	7	7	9	5	3	1	4	4	4
sp|P51863|VA0D1_MOUSE	sp|P51863|VA0D1_MOUSE	10	10	10	P51863	VA0D1	Atp6v0d1	V-type proton ATPase subunit d 1	sp|P51863|VA0D1_MOUSE V-type proton ATPase subunit d 1 OS=Mus musculus OX=10090 GN=Atp6v0d1 PE=1 SV=2	1	10	10	10	3	3	3	4	4	5	2	0	1	1	3	0	3	3	3	4	4	5	2	0	1	1	3	0	3	3	3	4	4	5	2	0	1	1	3	0
sp|P55264|ADK_MOUSE	sp|P55264|ADK_MOUSE	10	10	10	P55264	ADK	Adk	Adenosine kinase	sp|P55264|ADK_MOUSE Adenosine kinase OS=Mus musculus OX=10090 GN=Adk PE=1 SV=2	1	10	10	10	4	5	8	6	8	5	5	4	5	5	3	3	4	5	8	6	8	5	5	4	5	5	3	3	4	5	8	6	8	5	5	4	5	5	3	3
sp|P56391|CX6B1_MOUSE	sp|P56391|CX6B1_MOUSE	10	10	10	P56391	CX6B1	Cox6b1	Cytochrome c oxidase subunit 6B1	sp|P56391|CX6B1_MOUSE Cytochrome c oxidase subunit 6B1 OS=Mus musculus OX=10090 GN=Cox6b1 PE=1 SV=2	1	10	10	10	6	5	4	7	6	7	5	3	4	4	4	3	6	5	4	7	6	7	5	3	4	4	4	3	6	5	4	7	6	7	5	3	4	4	4	3
sp|P59158|S12A3_MOUSE	sp|P59158|S12A3_MOUSE	10	10	10	P59158	S12A3	Slc12a3	Solute carrier family 12 member 3	sp|P59158|S12A3_MOUSE Solute carrier family 12 member 3 OS=Mus musculus OX=10090 GN=Slc12a3 PE=1 SV=1	1	10	10	10	2	5	4	4	6	1	1	0	0	2	2	1	2	5	4	4	6	1	1	0	0	2	2	1	2	5	4	4	6	1	1	0	0	2	2	1
sp|P61750|ARF4_MOUSE	sp|P61750|ARF4_MOUSE	10	7	7	P61750	ARF4	Arf4	ADP-ribosylation factor 4	sp|P61750|ARF4_MOUSE ADP-ribosylation factor 4 OS=Mus musculus OX=10090 GN=Arf4 PE=1 SV=2	1	10	7	7	3	4	3	6	6	5	5	3	3	7	4	3	2	2	2	4	4	3	2	2	2	4	2	2	2	2	2	4	4	3	2	2	2	4	2	2
sp|P62242|RS8_MOUSE	sp|P62242|RS8_MOUSE	10	10	10	P62242	RS8	Rps8	40S ribosomal protein S8	sp|P62242|RS8_MOUSE 40S ribosomal protein S8 OS=Mus musculus OX=10090 GN=Rps8 PE=1 SV=2	1	10	10	10	6	5	5	7	6	6	5	5	6	7	8	6	6	5	5	7	6	6	5	5	6	7	8	6	6	5	5	7	6	6	5	5	6	7	8	6
sp|P62492|RB11A_MOUSE	sp|P62492|RB11A_MOUSE	10	1	1	P62492	RB11A	Rab11a	Ras-related protein Rab-11A	sp|P62492|RB11A_MOUSE Ras-related protein Rab-11A OS=Mus musculus OX=10090 GN=Rab11a PE=1 SV=3	1	10	1	1	5	9	5	6	7	7	6	5	4	4	6	4	0	1	0	0	0	0	0	0	0	0	0	0	0	1	0	0	0	0	0	0	0	0	0	0
sp|P62962|PROF1_MOUSE	sp|P62962|PROF1_MOUSE	10	10	5	P62962	PROF1	Pfn1	Profilin-1	sp|P62962|PROF1_MOUSE Profilin-1 OS=Mus musculus OX=10090 GN=Pfn1 PE=1 SV=2	1	10	10	5	9	7	8	10	6	10	7	7	7	7	6	6	9	7	8	10	6	10	7	7	7	7	6	6	4	3	4	5	2	5	3	3	3	3	3	3
sp|P68040|RACK1_MOUSE	sp|P68040|RACK1_MOUSE	10	10	10	P68040	RACK1	Rack1	Receptor of activated protein C kinase 1	sp|P68040|RACK1_MOUSE Receptor of activated protein C kinase 1 OS=Mus musculus OX=10090 GN=Rack1 PE=1 SV=3	1	10	10	10	6	6	7	7	5	6	9	4	4	6	7	3	6	6	7	7	5	6	9	4	4	6	7	3	6	6	7	7	5	6	9	4	4	6	7	3
sp|P70168|IMB1_MOUSE	sp|P70168|IMB1_MOUSE	10	10	10	P70168	IMB1	Kpnb1	Importin subunit beta-1	sp|P70168|IMB1_MOUSE Importin subunit beta-1 OS=Mus musculus OX=10090 GN=Kpnb1 PE=1 SV=2	1	10	10	10	4	3	5	5	6	6	6	5	4	4	5	5	4	3	5	5	6	6	6	5	4	4	5	5	4	3	5	5	6	6	6	5	4	4	5	5
sp|Q11011|PSA_MOUSE	sp|Q11011|PSA_MOUSE	10	10	10	Q11011	PSA	Npepps	Puromycin-sensitive aminopeptidase	sp|Q11011|PSA_MOUSE Puromycin-sensitive aminopeptidase OS=Mus musculus OX=10090 GN=Npepps PE=1 SV=2	1	10	10	10	3	1	3	3	4	2	1	0	2	3	0	1	3	1	3	3	4	2	1	0	2	3	0	1	3	1	3	3	4	2	1	0	2	3	0	1
sp|Q3U4I7|PYRD2_MOUSE	sp|Q3U4I7|PYRD2_MOUSE	10	10	10	Q3U4I7	PYRD2	Pyroxd2	Pyridine nucleotide-disulfide oxidoreductase domain-containing protein 2	sp|Q3U4I7|PYRD2_MOUSE Pyridine nucleotide-disulfide oxidoreductase domain-containing protein 2 OS=Mus musculus OX=10090 GN=Pyroxd2 PE=1 SV=3	1	10	10	10	7	3	8	6	6	7	4	2	3	2	4	2	7	3	8	6	6	7	4	2	3	2	4	2	7	3	8	6	6	7	4	2	3	2	4	2
sp|Q3UPL0|SC31A_MOUSE	sp|Q3UPL0|SC31A_MOUSE	10	10	10	Q3UPL0	SC31A	Sec31a	Protein transport protein Sec31A	sp|Q3UPL0|SC31A_MOUSE Protein transport protein Sec31A OS=Mus musculus OX=10090 GN=Sec31a PE=1 SV=2	1	10	10	10	3	3	3	4	3	4	1	2	1	1	2	2	3	3	3	4	3	4	1	2	1	1	2	2	3	3	3	4	3	4	1	2	1	1	2	2
sp|Q61171|PRDX2_MOUSE	sp|Q61171|PRDX2_MOUSE	10	10	10	Q61171	PRDX2	Prdx2	Peroxiredoxin-2	sp|Q61171|PRDX2_MOUSE Peroxiredoxin-2 OS=Mus musculus OX=10090 GN=Prdx2 PE=1 SV=3	1	10	10	10	10	10	8	7	9	8	9	8	9	8	8	9	10	10	8	7	9	8	9	8	9	8	8	9	10	10	8	7	9	8	9	8	9	8	8	9
sp|Q62452|UD19_MOUSE	sp|Q62452|UD19_MOUSE	10	2	2	Q62452	UD19	Ugt1a9	UDP-glucuronosyltransferase 1-9	sp|Q62452|UD19_MOUSE UDP-glucuronosyltransferase 1-9 OS=Mus musculus OX=10090 GN=Ugt1a9 PE=1 SV=3	1	10	2	2	8	5	6	8	7	9	9	7	7	7	8	9	0	0	0	1	1	2	2	1	1	2	2	2	0	0	0	1	1	2	2	1	1	2	2	2
sp|Q64105|SPRE_MOUSE	sp|Q64105|SPRE_MOUSE	10	10	10	Q64105	SPRE	Spr	Sepiapterin reductase	sp|Q64105|SPRE_MOUSE Sepiapterin reductase OS=Mus musculus OX=10090 GN=Spr PE=1 SV=1	1	10	10	10	7	9	8	8	10	7	7	6	6	6	6	8	7	9	8	8	10	7	7	6	6	6	6	8	7	9	8	8	10	7	7	6	6	6	6	8
sp|Q7M6Y3|PICAL_MOUSE;sp|Q61548|AP180_MOUSE	sp|Q7M6Y3|PICAL_MOUSE	10;1	10;1	10;1	Q7M6Y3	PICAL	Picalm	Phosphatidylinositol-binding clathrin assembly protein	sp|Q7M6Y3|PICAL_MOUSE Phosphatidylinositol-binding clathrin assembly protein OS=Mus musculus OX=10090 GN=Picalm PE=1 SV=1	2	10	10	10	3	3	5	7	3	7	4	4	5	5	6	5	3	3	5	7	3	7	4	4	5	5	6	5	3	3	5	7	3	7	4	4	5	5	6	5
sp|Q8BP40|PPA6_MOUSE	sp|Q8BP40|PPA6_MOUSE	10	10	10	Q8BP40	PPA6	Acp6	Lysophosphatidic acid phosphatase type 6	sp|Q8BP40|PPA6_MOUSE Lysophosphatidic acid phosphatase type 6 OS=Mus musculus OX=10090 GN=Acp6 PE=1 SV=1	1	10	10	10	4	3	7	5	7	5	6	4	3	2	6	3	4	3	7	5	7	5	6	4	3	2	6	3	4	3	7	5	7	5	6	4	3	2	6	3
sp|Q8CAY6|THIC_MOUSE	sp|Q8CAY6|THIC_MOUSE	10	10	10	Q8CAY6	THIC	Acat2	Acetyl-CoA acetyltransferase, cytosolic	sp|Q8CAY6|THIC_MOUSE Acetyl-CoA acetyltransferase, cytosolic OS=Mus musculus OX=10090 GN=Acat2 PE=1 SV=2	1	10	10	10	5	4	5	3	6	1	3	4	5	3	3	3	5	4	5	3	6	1	3	4	5	3	3	3	5	4	5	3	6	1	3	4	5	3	3	3
sp|Q8CI94|PYGB_MOUSE	sp|Q8CI94|PYGB_MOUSE	10	10	7	Q8CI94	PYGB	Pygb	Glycogen phosphorylase, brain form	sp|Q8CI94|PYGB_MOUSE Glycogen phosphorylase, brain form OS=Mus musculus OX=10090 GN=Pygb PE=1 SV=3	1	10	10	7	3	4	2	3	4	6	3	4	1	1	1	1	3	4	2	3	4	6	3	4	1	1	1	1	1	2	0	1	2	4	2	2	0	0	0	0
sp|Q8K3J1|NDUS8_MOUSE	sp|Q8K3J1|NDUS8_MOUSE	10	10	10	Q8K3J1	NDUS8	Ndufs8	NADH dehydrogenase [ubiquinone] iron-sulfur protein 8, mitochondrial	sp|Q8K3J1|NDUS8_MOUSE NADH dehydrogenase [ubiquinone] iron-sulfur protein 8, mitochondrial OS=Mus musculus OX=10090 GN=Ndufs8 PE=1 SV=1	1	10	10	10	6	5	6	6	7	6	5	4	4	6	7	5	6	5	6	6	7	6	5	4	4	6	7	5	6	5	6	6	7	6	5	4	4	6	7	5
sp|Q8R0F8|FAHD1_MOUSE	sp|Q8R0F8|FAHD1_MOUSE	10	10	10	Q8R0F8	FAHD1	Fahd1	Acylpyruvase FAHD1, mitochondrial	sp|Q8R0F8|FAHD1_MOUSE Acylpyruvase FAHD1, mitochondrial OS=Mus musculus OX=10090 GN=Fahd1 PE=1 SV=2	1	10	10	10	5	3	5	5	5	5	6	5	5	4	5	5	5	3	5	5	5	5	6	5	5	4	5	5	5	3	5	5	5	5	6	5	5	4	5	5
sp|Q8VC12|HUTU_MOUSE	sp|Q8VC12|HUTU_MOUSE	10	10	10	Q8VC12	HUTU	Uroc1	Urocanate hydratase	sp|Q8VC12|HUTU_MOUSE Urocanate hydratase OS=Mus musculus OX=10090 GN=Uroc1 PE=1 SV=2	1	10	10	10	1	4	2	4	5	1	2	4	2	4	4	2	1	4	2	4	5	1	2	4	2	4	4	2	1	4	2	4	5	1	2	4	2	4	4	2
sp|Q91W43|GCSP_MOUSE	sp|Q91W43|GCSP_MOUSE	10	10	10	Q91W43	GCSP	Gldc	Glycine dehydrogenase (decarboxylating), mitochondrial	sp|Q91W43|GCSP_MOUSE Glycine dehydrogenase (decarboxylating), mitochondrial OS=Mus musculus OX=10090 GN=Gldc PE=1 SV=1	1	10	10	10	1	2	5	6	5	5	1	1	1	1	1	1	1	2	5	6	5	5	1	1	1	1	1	1	1	2	5	6	5	5	1	1	1	1	1	1
sp|Q91WR5|AK1CL_MOUSE	sp|Q91WR5|AK1CL_MOUSE	10	6	6	Q91WR5	AK1CL	Akr1c21	Aldo-keto reductase family 1 member C21	sp|Q91WR5|AK1CL_MOUSE Aldo-keto reductase family 1 member C21 OS=Mus musculus OX=10090 GN=Akr1c21 PE=1 SV=2	1	10	6	6	2	2	2	4	2	2	7	8	7	8	9	9	0	1	0	2	0	0	5	4	4	6	5	6	0	1	0	2	0	0	5	4	4	6	5	6
sp|Q91X52|DCXR_MOUSE	sp|Q91X52|DCXR_MOUSE	10	10	10	Q91X52	DCXR	Dcxr	L-xylulose reductase	sp|Q91X52|DCXR_MOUSE L-xylulose reductase OS=Mus musculus OX=10090 GN=Dcxr PE=1 SV=2	1	10	10	10	4	6	9	7	6	7	5	4	5	7	4	5	4	6	9	7	6	7	5	4	5	7	4	5	4	6	9	7	6	7	5	4	5	7	4	5
sp|Q99020|ROAA_MOUSE	sp|Q99020|ROAA_MOUSE	10	10	10	Q99020	ROAA	Hnrnpab	Heterogeneous nuclear ribonucleoprotein A/B	sp|Q99020|ROAA_MOUSE Heterogeneous nuclear ribonucleoprotein A/B OS=Mus musculus OX=10090 GN=Hnrnpab PE=1 SV=1	1	10	10	10	5	3	3	6	6	3	2	4	3	3	2	5	5	3	3	6	6	3	2	4	3	3	2	5	5	3	3	6	6	3	2	4	3	3	2	5
sp|Q99PT1|GDIR1_MOUSE	sp|Q99PT1|GDIR1_MOUSE	10	10	10	Q99PT1	GDIR1	Arhgdia	Rho GDP-dissociation inhibitor 1	sp|Q99PT1|GDIR1_MOUSE Rho GDP-dissociation inhibitor 1 OS=Mus musculus OX=10090 GN=Arhgdia PE=1 SV=3	1	10	10	10	6	6	8	8	8	6	6	7	6	6	6	8	6	6	8	8	8	6	6	7	6	6	6	8	6	6	8	8	8	6	6	7	6	6	6	8
sp|Q9CPP6|NDUA5_MOUSE	sp|Q9CPP6|NDUA5_MOUSE	10	10	10	Q9CPP6	NDUA5	Ndufa5	NADH dehydrogenase [ubiquinone] 1 alpha subcomplex subunit 5	sp|Q9CPP6|NDUA5_MOUSE NADH dehydrogenase [ubiquinone] 1 alpha subcomplex subunit 5 OS=Mus musculus OX=10090 GN=Ndufa5 PE=1 SV=3	1	10	10	10	9	5	6	8	5	7	6	5	6	4	7	6	9	5	6	8	5	7	6	5	6	4	7	6	9	5	6	8	5	7	6	5	6	4	7	6
sp|Q9CPU0|LGUL_MOUSE	sp|Q9CPU0|LGUL_MOUSE	10	10	10	Q9CPU0	LGUL	Glo1	Lactoylglutathione lyase	sp|Q9CPU0|LGUL_MOUSE Lactoylglutathione lyase OS=Mus musculus OX=10090 GN=Glo1 PE=1 SV=3	1	10	10	10	5	5	8	8	6	6	2	6	3	1	2	2	5	5	8	8	6	6	2	6	3	1	2	2	5	5	8	8	6	6	2	6	3	1	2	2
sp|Q9CQ54|NDUC2_MOUSE	sp|Q9CQ54|NDUC2_MOUSE	10	10	10	Q9CQ54	NDUC2	Ndufc2	NADH dehydrogenase [ubiquinone] 1 subunit C2	sp|Q9CQ54|NDUC2_MOUSE NADH dehydrogenase [ubiquinone] 1 subunit C2 OS=Mus musculus OX=10090 GN=Ndufc2 PE=1 SV=1	1	10	10	10	6	6	7	8	8	6	5	3	4	4	3	4	6	6	7	8	8	6	5	3	4	4	3	4	6	6	7	8	8	6	5	3	4	4	3	4
sp|Q9CQ69|QCR8_MOUSE	sp|Q9CQ69|QCR8_MOUSE	10	10	10	Q9CQ69	QCR8	Uqcrq	Cytochrome b-c1 complex subunit 8	sp|Q9CQ69|QCR8_MOUSE Cytochrome b-c1 complex subunit 8 OS=Mus musculus OX=10090 GN=Uqcrq PE=1 SV=3	1	10	10	10	7	3	6	6	7	7	6	5	7	4	5	4	7	3	6	6	7	7	6	5	7	4	5	4	7	3	6	6	7	7	6	5	7	4	5	4
sp|Q9CWK8|SNX2_MOUSE	sp|Q9CWK8|SNX2_MOUSE	10	8	8	Q9CWK8	SNX2	Snx2	Sorting nexin-2	sp|Q9CWK8|SNX2_MOUSE Sorting nexin-2 OS=Mus musculus OX=10090 GN=Snx2 PE=1 SV=2	1	10	8	8	3	3	3	4	4	2	3	2	2	5	1	0	3	2	2	3	2	1	2	1	1	4	1	0	3	2	2	3	2	1	2	1	1	4	1	0
sp|Q9CXN7|PBLD2_MOUSE	sp|Q9CXN7|PBLD2_MOUSE	10	3	3	Q9CXN7	PBLD2	Pbld2	Phenazine biosynthesis-like domain-containing protein 2	sp|Q9CXN7|PBLD2_MOUSE Phenazine biosynthesis-like domain-containing protein 2 OS=Mus musculus OX=10090 GN=Pbld2 PE=1 SV=1	1	10	3	3	4	6	6	6	5	6	5	3	5	3	4	5	1	2	0	2	1	2	1	0	0	0	0	0	1	2	0	2	1	2	1	0	0	0	0	0
sp|Q9CY64|BIEA_MOUSE	sp|Q9CY64|BIEA_MOUSE	10	10	10	Q9CY64	BIEA	Blvra	Biliverdin reductase A	sp|Q9CY64|BIEA_MOUSE Biliverdin reductase A OS=Mus musculus OX=10090 GN=Blvra PE=1 SV=1	1	10	10	10	5	6	6	7	7	3	3	1	2	2	1	2	5	6	6	7	7	3	3	1	2	2	1	2	5	6	6	7	7	3	3	1	2	2	1	2
sp|Q9D1G1|RAB1B_MOUSE	sp|Q9D1G1|RAB1B_MOUSE	10	4	4	Q9D1G1	RAB1B	Rab1b	Ras-related protein Rab-1B	sp|Q9D1G1|RAB1B_MOUSE Ras-related protein Rab-1B OS=Mus musculus OX=10090 GN=Rab1b PE=1 SV=1	1	10	4	4	8	9	9	9	8	8	6	9	7	6	8	7	4	3	4	4	4	4	4	4	4	4	4	4	4	3	4	4	4	4	4	4	4	4	4	4
sp|Q9DB29|IAH1_MOUSE	sp|Q9DB29|IAH1_MOUSE	10	10	10	Q9DB29	IAH1	Iah1	Isoamyl acetate-hydrolyzing esterase 1 homolog	sp|Q9DB29|IAH1_MOUSE Isoamyl acetate-hydrolyzing esterase 1 homolog OS=Mus musculus OX=10090 GN=Iah1 PE=1 SV=1	1	10	10	10	7	6	5	7	9	6	8	6	8	5	8	7	7	6	5	7	9	6	8	6	8	5	8	7	7	6	5	7	9	6	8	6	8	5	8	7
sp|Q9DCU9|HOGA1_MOUSE	sp|Q9DCU9|HOGA1_MOUSE	10	10	10	Q9DCU9	HOGA1	Hoga1	4-hydroxy-2-oxoglutarate aldolase, mitochondrial	sp|Q9DCU9|HOGA1_MOUSE 4-hydroxy-2-oxoglutarate aldolase, mitochondrial OS=Mus musculus OX=10090 GN=Hoga1 PE=1 SV=1	1	10	10	10	8	5	8	10	8	9	7	7	7	7	5	6	8	5	8	10	8	9	7	7	7	7	5	6	8	5	8	10	8	9	7	7	7	7	5	6
sp|Q9DD20|MET7B_MOUSE	sp|Q9DD20|MET7B_MOUSE	10	10	10	Q9DD20	MET7B	Mettl7b	Methyltransferase-like protein 7B	sp|Q9DD20|MET7B_MOUSE Methyltransferase-like protein 7B OS=Mus musculus OX=10090 GN=Mettl7b PE=1 SV=2	1	10	10	10	5	3	4	6	6	7	0	0	1	1	0	0	5	3	4	6	6	7	0	0	1	1	0	0	5	3	4	6	6	7	0	0	1	1	0	0
sp|Q9ESE1|LRBA_MOUSE;sp|Q9EPN1|NBEA_MOUSE	sp|Q9ESE1|LRBA_MOUSE	10;1	10;1	10;1	Q9ESE1	LRBA	Lrba	Lipopolysaccharide-responsive and beige-like anchor protein	sp|Q9ESE1|LRBA_MOUSE Lipopolysaccharide-responsive and beige-like anchor protein OS=Mus musculus OX=10090 GN=Lrba PE=1 SV=1	2	10	10	10	5	1	4	4	4	2	2	1	0	2	1	1	5	1	4	4	4	2	2	1	0	2	1	1	5	1	4	4	4	2	2	1	0	2	1	1
sp|Q9JMH6|TRXR1_MOUSE	sp|Q9JMH6|TRXR1_MOUSE	10	10	10	Q9JMH6	TRXR1	Txnrd1	Thioredoxin reductase 1, cytoplasmic	sp|Q9JMH6|TRXR1_MOUSE Thioredoxin reductase 1, cytoplasmic OS=Mus musculus OX=10090 GN=Txnrd1 PE=1 SV=3	1	10	10	10	1	3	6	4	5	4	3	2	2	5	2	0	1	3	6	4	5	4	3	2	2	5	2	0	1	3	6	4	5	4	3	2	2	5	2	0
sp|Q9QUI0|RHOA_MOUSE	sp|Q9QUI0|RHOA_MOUSE	10	10	7	Q9QUI0	RHOA	Rhoa	Transforming protein RhoA	sp|Q9QUI0|RHOA_MOUSE Transforming protein RhoA OS=Mus musculus OX=10090 GN=Rhoa PE=1 SV=1	1	10	10	7	6	3	5	7	5	5	4	2	3	2	2	2	6	3	5	7	5	5	4	2	3	2	2	2	4	2	3	4	3	3	3	1	2	1	1	1
sp|Q9QXE0|HACL1_MOUSE	sp|Q9QXE0|HACL1_MOUSE	10	10	10	Q9QXE0	HACL1	Hacl1	2-hydroxyacyl-CoA lyase 1	sp|Q9QXE0|HACL1_MOUSE 2-hydroxyacyl-CoA lyase 1 OS=Mus musculus OX=10090 GN=Hacl1 PE=1 SV=2	1	10	10	10	5	8	3	8	6	5	1	1	1	4	2	2	5	8	3	8	6	5	1	1	1	4	2	2	5	8	3	8	6	5	1	1	1	4	2	2
sp|Q9QZQ8|H2AY_MOUSE;sp|Q8CCK0|H2AW_MOUSE	sp|Q9QZQ8|H2AY_MOUSE	10;2	10;2	10;2	Q9QZQ8	H2AY	H2afy	Core histone macro-H2A.1	sp|Q9QZQ8|H2AY_MOUSE Core histone macro-H2A.1 OS=Mus musculus OX=10090 GN=H2afy PE=1 SV=3	2	10	10	10	5	3	4	5	9	5	4	1	4	3	3	2	5	3	4	5	9	5	4	1	4	3	3	2	5	3	4	5	9	5	4	1	4	3	3	2
sp|Q9Z1Q5|CLIC1_MOUSE	sp|Q9Z1Q5|CLIC1_MOUSE	10	10	10	Q9Z1Q5	CLIC1	Clic1	Chloride intracellular channel protein 1	sp|Q9Z1Q5|CLIC1_MOUSE Chloride intracellular channel protein 1 OS=Mus musculus OX=10090 GN=Clic1 PE=1 SV=3	1	10	10	10	7	6	6	8	6	7	6	6	7	6	6	6	7	6	6	8	6	7	6	6	7	6	6	6	7	6	6	8	6	7	6	6	7	6	6	6
sp|Q9Z1Q9|SYVC_MOUSE	sp|Q9Z1Q9|SYVC_MOUSE	10	10	10	Q9Z1Q9	SYVC	Vars	Valine--tRNA ligase	sp|Q9Z1Q9|SYVC_MOUSE Valine--tRNA ligase OS=Mus musculus OX=10090 GN=Vars PE=1 SV=1	1	10	10	10	2	4	4	4	3	5	2	3	1	4	3	4	2	4	4	4	3	5	2	3	1	4	3	4	2	4	4	4	3	5	2	3	1	4	3	4
sp|Q9Z2J0|S23A1_MOUSE	sp|Q9Z2J0|S23A1_MOUSE	10	10	10	Q9Z2J0	S23A1	Slc23a1	Solute carrier family 23 member 1	sp|Q9Z2J0|S23A1_MOUSE Solute carrier family 23 member 1 OS=Mus musculus OX=10090 GN=Slc23a1 PE=1 SV=2	1	10	10	10	4	5	5	6	6	4	2	2	2	2	4	3	4	5	5	6	6	4	2	2	2	2	4	3	4	5	5	6	6	4	2	2	2	2	4	3
sp|O08795|GLU2B_MOUSE	sp|O08795|GLU2B_MOUSE	9	9	9	O08795	GLU2B	Prkcsh	Glucosidase 2 subunit beta	sp|O08795|GLU2B_MOUSE Glucosidase 2 subunit beta OS=Mus musculus OX=10090 GN=Prkcsh PE=1 SV=1	1	9	9	9	4	2	5	5	5	4	4	3	1	2	1	1	4	2	5	5	5	4	4	3	1	2	1	1	4	2	5	5	5	4	4	3	1	2	1	1
sp|O35143|ATIF1_MOUSE	sp|O35143|ATIF1_MOUSE	9	9	9	O35143	ATIF1	ATP5IF1	ATPase inhibitor, mitochondrial	sp|O35143|ATIF1_MOUSE ATPase inhibitor, mitochondrial OS=Mus musculus OX=10090 GN=ATP5IF1 PE=1 SV=2	1	9	9	9	6	3	8	8	5	5	5	7	4	1	1	2	6	3	8	8	5	5	5	7	4	1	1	2	6	3	8	8	5	5	5	7	4	1	1	2
sp|O35215|DOPD_MOUSE	sp|O35215|DOPD_MOUSE	9	9	9	O35215	DOPD	Ddt	D-dopachrome decarboxylase	sp|O35215|DOPD_MOUSE D-dopachrome decarboxylase OS=Mus musculus OX=10090 GN=Ddt PE=1 SV=3	1	9	9	9	8	7	7	8	6	7	8	8	8	6	7	6	8	7	7	8	6	7	8	8	8	6	7	6	8	7	7	8	6	7	8	8	8	6	7	6
sp|O70435|PSA3_MOUSE	sp|O70435|PSA3_MOUSE	9	9	9	O70435	PSA3	Psma3	Proteasome subunit alpha type-3	sp|O70435|PSA3_MOUSE Proteasome subunit alpha type-3 OS=Mus musculus OX=10090 GN=Psma3 PE=1 SV=3	1	9	9	9	2	3	1	5	3	4	3	3	2	2	2	2	2	3	1	5	3	4	3	3	2	2	2	2	2	3	1	5	3	4	3	3	2	2	2	2
sp|O70492|SNX3_MOUSE	sp|O70492|SNX3_MOUSE	9	9	8	O70492	SNX3	Snx3	Sorting nexin-3	sp|O70492|SNX3_MOUSE Sorting nexin-3 OS=Mus musculus OX=10090 GN=Snx3 PE=1 SV=3	1	9	9	8	6	2	5	3	5	4	2	3	2	1	3	1	6	2	5	3	5	4	2	3	2	1	3	1	5	2	4	3	4	3	2	2	2	1	2	0
sp|P03987|IGHG3_MOUSE	sp|P03987|IGHG3_MOUSE	9	9	9	P03987	IGHG3		Ig gamma-3 chain C region	sp|P03987|IGHG3_MOUSE Ig gamma-3 chain C region OS=Mus musculus OX=10090 PE=1 SV=2	1	9	9	9	8	8	8	8	9	9	9	6	6	3	4	4	8	8	8	8	9	9	9	6	6	3	4	4	8	8	8	8	9	9	9	6	6	3	4	4
sp|P06281|RENI1_MOUSE;sp|P00796|RENI2_MOUSE	sp|P06281|RENI1_MOUSE;sp|P00796|RENI2_MOUSE	9;7	9;7	9;7	P06281	RENI1	Ren1	Renin-1	sp|P06281|RENI1_MOUSE Renin-1 OS=Mus musculus OX=10090 GN=Ren1 PE=1 SV=1;sp|P00796|RENI2_MOUSE Renin-2 OS=Mus musculus OX=10090 GN=Ren2 PE=1 SV=1	2	9	9	9	6	5	4	9	6	8	6	3	3	3	3	3	6	5	4	9	6	8	6	3	3	3	3	3	6	5	4	9	6	8	6	3	3	3	3	3
sp|P07309|TTHY_MOUSE	sp|P07309|TTHY_MOUSE	9	9	9	P07309	TTHY	Ttr	Transthyretin	sp|P07309|TTHY_MOUSE Transthyretin OS=Mus musculus OX=10090 GN=Ttr PE=1 SV=1	1	9	9	9	8	6	7	7	9	7	9	7	8	8	6	5	8	6	7	7	9	7	9	7	8	8	6	5	8	6	7	7	9	7	9	7	8	8	6	5
sp|P09055|ITB1_MOUSE	sp|P09055|ITB1_MOUSE	9	9	9	P09055	ITB1	Itgb1	Integrin beta-1	sp|P09055|ITB1_MOUSE Integrin beta-1 OS=Mus musculus OX=10090 GN=Itgb1 PE=1 SV=1	1	9	9	9	5	4	6	6	6	7	2	0	3	3	0	0	5	4	6	6	6	7	2	0	3	3	0	0	5	4	6	6	6	7	2	0	3	3	0	0
sp|P12787|COX5A_MOUSE	sp|P12787|COX5A_MOUSE	9	9	9	P12787	COX5A	Cox5a	Cytochrome c oxidase subunit 5A, mitochondrial	sp|P12787|COX5A_MOUSE Cytochrome c oxidase subunit 5A, mitochondrial OS=Mus musculus OX=10090 GN=Cox5a PE=1 SV=2	1	9	9	9	8	7	8	8	8	8	8	8	9	7	9	8	8	7	8	8	8	8	8	8	9	7	9	8	8	7	8	8	8	8	8	8	9	7	9	8
sp|P14206|RSSA_MOUSE	sp|P14206|RSSA_MOUSE	9	9	9	P14206	RSSA	Rpsa	40S ribosomal protein SA	sp|P14206|RSSA_MOUSE 40S ribosomal protein SA OS=Mus musculus OX=10090 GN=Rpsa PE=1 SV=4	1	9	9	9	7	8	8	7	7	9	7	5	6	6	6	7	7	8	8	7	7	9	7	5	6	6	6	7	7	8	8	7	7	9	7	5	6	6	6	7
sp|P17225|PTBP1_MOUSE;sp|B2RU80|PTPRB_MOUSE	sp|P17225|PTBP1_MOUSE	9;1	9;1	6;0	P17225	PTBP1	Ptbp1	Polypyrimidine tract-binding protein 1	sp|P17225|PTBP1_MOUSE Polypyrimidine tract-binding protein 1 OS=Mus musculus OX=10090 GN=Ptbp1 PE=1 SV=2	2	9	9	6	4	3	4	7	5	5	4	5	5	6	4	6	4	3	4	7	5	5	4	5	5	6	4	6	3	3	3	4	4	4	3	4	3	4	3	5
sp|P20108|PRDX3_MOUSE	sp|P20108|PRDX3_MOUSE	9	9	9	P20108	PRDX3	Prdx3	Thioredoxin-dependent peroxide reductase, mitochondrial	sp|P20108|PRDX3_MOUSE Thioredoxin-dependent peroxide reductase, mitochondrial OS=Mus musculus OX=10090 GN=Prdx3 PE=1 SV=1	1	9	9	9	6	6	8	8	7	8	6	7	8	6	8	6	6	6	8	8	7	8	6	7	8	6	8	6	6	6	8	8	7	8	6	7	8	6	8	6
sp|P21278|GNA11_MOUSE	sp|P21278|GNA11_MOUSE	9	9	6	P21278	GNA11	Gna11	Guanine nucleotide-binding protein subunit alpha-11	sp|P21278|GNA11_MOUSE Guanine nucleotide-binding protein subunit alpha-11 OS=Mus musculus OX=10090 GN=Gna11 PE=1 SV=1	1	9	9	6	4	2	3	4	3	3	2	3	3	4	3	2	4	2	3	4	3	3	2	3	3	4	3	2	2	0	1	1	0	1	0	1	1	1	1	0
sp|P23927|CRYAB_MOUSE	sp|P23927|CRYAB_MOUSE	9	9	9	P23927	CRYAB	Cryab	Alpha-crystallin B chain	sp|P23927|CRYAB_MOUSE Alpha-crystallin B chain OS=Mus musculus OX=10090 GN=Cryab PE=1 SV=2	1	9	9	9	1	3	2	2	8	8	2	5	5	2	1	4	1	3	2	2	8	8	2	5	5	2	1	4	1	3	2	2	8	8	2	5	5	2	1	4
sp|P26638|SYSC_MOUSE	sp|P26638|SYSC_MOUSE	9	9	9	P26638	SYSC	Sars	Serine--tRNA ligase, cytoplasmic	sp|P26638|SYSC_MOUSE Serine--tRNA ligase, cytoplasmic OS=Mus musculus OX=10090 GN=Sars PE=1 SV=3	1	9	9	9	2	3	3	4	6	2	2	4	2	7	5	4	2	3	3	4	6	2	2	4	2	7	5	4	2	3	3	4	6	2	2	4	2	7	5	4
sp|P31786|ACBP_MOUSE	sp|P31786|ACBP_MOUSE	9	9	9	P31786	ACBP	Dbi	Acyl-CoA-binding protein	sp|P31786|ACBP_MOUSE Acyl-CoA-binding protein OS=Mus musculus OX=10090 GN=Dbi PE=1 SV=2	1	9	9	9	8	8	9	9	8	8	8	9	9	8	9	9	8	8	9	9	8	8	8	9	9	8	9	9	8	8	9	9	8	8	8	9	9	8	9	9
sp|P35278|RAB5C_MOUSE	sp|P35278|RAB5C_MOUSE	9	9	6	P35278	RAB5C	Rab5c	Ras-related protein Rab-5C	sp|P35278|RAB5C_MOUSE Ras-related protein Rab-5C OS=Mus musculus OX=10090 GN=Rab5c PE=1 SV=2	1	9	9	6	4	7	6	7	6	7	5	5	5	5	5	4	4	7	6	7	6	7	5	5	5	5	5	4	3	5	4	4	4	4	4	4	4	4	3	3
sp|P37804|TAGL_MOUSE	sp|P37804|TAGL_MOUSE	9	9	9	P37804	TAGL	Tagln	Transgelin	sp|P37804|TAGL_MOUSE Transgelin OS=Mus musculus OX=10090 GN=Tagln PE=1 SV=3	1	9	9	9	5	6	6	7	6	5	3	5	2	4	3	3	5	6	6	7	6	5	3	5	2	4	3	3	5	6	6	7	6	5	3	5	2	4	3	3
sp|P40936|INMT_MOUSE	sp|P40936|INMT_MOUSE	9	9	9	P40936	INMT	Inmt	Indolethylamine N-methyltransferase	sp|P40936|INMT_MOUSE Indolethylamine N-methyltransferase OS=Mus musculus OX=10090 GN=Inmt PE=1 SV=1	1	9	9	9	0	0	1	1	1	0	7	7	7	7	7	7	0	0	1	1	1	0	7	7	7	7	7	7	0	0	1	1	1	0	7	7	7	7	7	7
sp|P46460|NSF_MOUSE	sp|P46460|NSF_MOUSE	9	9	9	P46460	NSF	Nsf	Vesicle-fusing ATPase	sp|P46460|NSF_MOUSE Vesicle-fusing ATPase OS=Mus musculus OX=10090 GN=Nsf PE=1 SV=2	1	9	9	9	4	4	3	2	2	5	0	2	1	0	2	2	4	4	3	2	2	5	0	2	1	0	2	2	4	4	3	2	2	5	0	2	1	0	2	2
sp|P47791|GSHR_MOUSE	sp|P47791|GSHR_MOUSE	9	9	9	P47791	GSHR	Gsr	Glutathione reductase, mitochondrial	sp|P47791|GSHR_MOUSE Glutathione reductase, mitochondrial OS=Mus musculus OX=10090 GN=Gsr PE=1 SV=3	1	9	9	9	3	2	4	5	7	3	4	4	2	3	1	4	3	2	4	5	7	3	4	4	2	3	1	4	3	2	4	5	7	3	4	4	2	3	1	4
sp|P48193|41_MOUSE;sp|Q9Z2H5|E41L1_MOUSE	sp|P48193|41_MOUSE	9;1	9;1	8;1	P48193	41	Epb41	Protein 4.1	sp|P48193|41_MOUSE Protein 4.1 OS=Mus musculus OX=10090 GN=Epb41 PE=1 SV=2	2	9	9	8	2	4	3	2	2	5	2	3	2	1	1	2	2	4	3	2	2	5	2	3	2	1	1	2	2	4	3	2	2	4	2	3	2	1	1	2
sp|P51150|RAB7A_MOUSE	sp|P51150|RAB7A_MOUSE	9	9	9	P51150	RAB7A	Rab7a	Ras-related protein Rab-7a	sp|P51150|RAB7A_MOUSE Ras-related protein Rab-7a OS=Mus musculus OX=10090 GN=Rab7a PE=1 SV=2	1	9	9	9	6	4	5	4	4	6	4	6	5	6	7	7	6	4	5	4	4	6	4	6	5	6	7	7	6	4	5	4	4	6	4	6	5	6	7	7
sp|P53994|RAB2A_MOUSE;sp|P59279|RAB2B_MOUSE	sp|P53994|RAB2A_MOUSE	9;3	9;3	9;3	P53994	RAB2A	Rab2a	Ras-related protein Rab-2A	sp|P53994|RAB2A_MOUSE Ras-related protein Rab-2A OS=Mus musculus OX=10090 GN=Rab2a PE=1 SV=1	2	9	9	9	3	3	2	3	4	3	3	2	4	4	3	2	3	3	2	3	4	3	3	2	4	4	3	2	3	3	2	3	4	3	3	2	4	4	3	2
sp|P61255|RL26_MOUSE	sp|P61255|RL26_MOUSE	9	9	9	P61255	RL26	Rpl26	60S ribosomal protein L26	sp|P61255|RL26_MOUSE 60S ribosomal protein L26 OS=Mus musculus OX=10090 GN=Rpl26 PE=1 SV=1	1	9	9	9	2	2	3	3	4	4	7	2	3	0	2	0	2	2	3	3	4	4	7	2	3	0	2	0	2	2	3	3	4	4	7	2	3	0	2	0
sp|P62751|RL23A_MOUSE	sp|P62751|RL23A_MOUSE	9	9	9	P62751	RL23A	Rpl23a	60S ribosomal protein L23a	sp|P62751|RL23A_MOUSE 60S ribosomal protein L23a OS=Mus musculus OX=10090 GN=Rpl23a PE=1 SV=1	1	9	9	9	6	3	4	6	8	5	5	3	5	2	5	4	6	3	4	6	8	5	5	3	5	2	5	4	6	3	4	6	8	5	5	3	5	2	5	4
sp|P62880|GBB2_MOUSE;sp|P29387|GBB4_MOUSE	sp|P62880|GBB2_MOUSE	9;4	9;4	4;2	P62880	GBB2	Gnb2	Guanine nucleotide-binding protein G(I)/G(S)/G(T) subunit beta-2	sp|P62880|GBB2_MOUSE Guanine nucleotide-binding protein G(I)/G(S)/G(T) subunit beta-2 OS=Mus musculus OX=10090 GN=Gnb2 PE=1 SV=3	2	9	9	4	6	5	5	5	6	6	6	5	4	6	6	4	6	5	5	5	6	6	6	5	4	6	6	4	1	1	1	1	1	3	1	1	1	2	2	2
sp|P63242|IF5A1_MOUSE;sp|Q8BGY2|IF5A2_MOUSE	sp|P63242|IF5A1_MOUSE	9;2	9;2	9;2	P63242	IF5A1	Eif5a	Eukaryotic translation initiation factor 5A-1	sp|P63242|IF5A1_MOUSE Eukaryotic translation initiation factor 5A-1 OS=Mus musculus OX=10090 GN=Eif5a PE=1 SV=2	2	9	9	9	3	6	6	4	6	5	4	3	1	4	5	5	3	6	6	4	6	5	4	3	1	4	5	5	3	6	6	4	6	5	4	3	1	4	5	5
sp|P70296|PEBP1_MOUSE	sp|P70296|PEBP1_MOUSE	9	9	9	P70296	PEBP1	Pebp1	Phosphatidylethanolamine-binding protein 1	sp|P70296|PEBP1_MOUSE Phosphatidylethanolamine-binding protein 1 OS=Mus musculus OX=10090 GN=Pebp1 PE=1 SV=3	1	9	9	9	8	8	6	7	8	8	8	6	8	8	6	8	8	8	6	7	8	8	8	6	8	8	6	8	8	8	6	7	8	8	8	6	8	8	6	8
sp|P84091|AP2M1_MOUSE	sp|P84091|AP2M1_MOUSE	9	9	9	P84091	AP2M1	Ap2m1	AP-2 complex subunit mu	sp|P84091|AP2M1_MOUSE AP-2 complex subunit mu OS=Mus musculus OX=10090 GN=Ap2m1 PE=1 SV=1	1	9	9	9	4	3	7	4	5	5	1	1	2	1	3	1	4	3	7	4	5	5	1	1	2	1	3	1	4	3	7	4	5	5	1	1	2	1	3	1
sp|P85094|ISC2A_MOUSE	sp|P85094|ISC2A_MOUSE	9	9	9	P85094	ISC2A	Isoc2a	Isochorismatase domain-containing protein 2A	sp|P85094|ISC2A_MOUSE Isochorismatase domain-containing protein 2A OS=Mus musculus OX=10090 GN=Isoc2a PE=1 SV=1	1	9	9	9	7	4	6	7	6	7	5	5	5	4	6	5	7	4	6	7	6	7	5	5	5	4	6	5	7	4	6	7	6	7	5	5	5	4	6	5
sp|P97494|GSH1_MOUSE	sp|P97494|GSH1_MOUSE	9	9	9	P97494	GSH1	Gclc	Glutamate--cysteine ligase catalytic subunit	sp|P97494|GSH1_MOUSE Glutamate--cysteine ligase catalytic subunit OS=Mus musculus OX=10090 GN=Gclc PE=1 SV=4	1	9	9	9	3	2	3	3	7	2	1	1	1	1	2	0	3	2	3	3	7	2	1	1	1	1	2	0	3	2	3	3	7	2	1	1	1	1	2	0
sp|Q06890|CLUS_MOUSE	sp|Q06890|CLUS_MOUSE	9	9	9	Q06890	CLUS	Clu	Clusterin	sp|Q06890|CLUS_MOUSE Clusterin OS=Mus musculus OX=10090 GN=Clu PE=1 SV=1	1	9	9	9	5	5	5	7	4	7	4	4	5	4	6	4	5	5	5	7	4	7	4	4	5	4	6	4	5	5	5	7	4	7	4	4	5	4	6	4
sp|Q07076|ANXA7_MOUSE	sp|Q07076|ANXA7_MOUSE	9	9	9	Q07076	ANXA7	Anxa7	Annexin A7	sp|Q07076|ANXA7_MOUSE Annexin A7 OS=Mus musculus OX=10090 GN=Anxa7 PE=1 SV=2	1	9	9	9	2	2	1	3	2	1	3	1	3	4	3	2	2	2	1	3	2	1	3	1	3	4	3	2	2	2	1	3	2	1	3	1	3	4	3	2
sp|Q3TLP5|ECHD2_MOUSE	sp|Q3TLP5|ECHD2_MOUSE	9	9	9	Q3TLP5	ECHD2	Echdc2	Enoyl-CoA hydratase domain-containing protein 2, mitochondrial	sp|Q3TLP5|ECHD2_MOUSE Enoyl-CoA hydratase domain-containing protein 2, mitochondrial OS=Mus musculus OX=10090 GN=Echdc2 PE=1 SV=2	1	9	9	9	8	6	8	9	9	9	7	7	7	7	7	7	8	6	8	9	9	9	7	7	7	7	7	7	8	6	8	9	9	9	7	7	7	7	7	7
sp|Q3UP75|UD3A1_MOUSE	sp|Q3UP75|UD3A1_MOUSE	9	6	6	Q3UP75	UD3A1	Ugt3a1	UDP-glucuronosyltransferase 3A1	sp|Q3UP75|UD3A1_MOUSE UDP-glucuronosyltransferase 3A1 OS=Mus musculus OX=10090 GN=Ugt3a1 PE=1 SV=1	1	9	6	6	2	4	3	1	3	2	3	6	3	5	7	4	1	2	2	0	1	1	2	5	3	4	5	3	1	2	2	0	1	1	2	5	3	4	5	3
sp|Q5FWK3|RHG01_MOUSE	sp|Q5FWK3|RHG01_MOUSE	9	9	9	Q5FWK3	RHG01	Arhgap1	Rho GTPase-activating protein 1	sp|Q5FWK3|RHG01_MOUSE Rho GTPase-activating protein 1 OS=Mus musculus OX=10090 GN=Arhgap1 PE=1 SV=1	1	9	9	9	5	1	4	4	5	5	4	4	4	3	5	4	5	1	4	4	5	5	4	4	4	3	5	4	5	1	4	4	5	5	4	4	4	3	5	4
sp|Q5XJY5|COPD_MOUSE	sp|Q5XJY5|COPD_MOUSE	9	9	9	Q5XJY5	COPD	Arcn1	Coatomer subunit delta	sp|Q5XJY5|COPD_MOUSE Coatomer subunit delta OS=Mus musculus OX=10090 GN=Arcn1 PE=1 SV=2	1	9	9	9	0	1	1	4	2	3	0	0	1	2	1	1	0	1	1	4	2	3	0	0	1	2	1	1	0	1	1	4	2	3	0	0	1	2	1	1
sp|Q60605|MYL6_MOUSE;sp|Q8CI43|MYL6B_MOUSE	sp|Q60605|MYL6_MOUSE	9;1	9;1	9;1	Q60605	MYL6	Myl6	Myosin light polypeptide 6	sp|Q60605|MYL6_MOUSE Myosin light polypeptide 6 OS=Mus musculus OX=10090 GN=Myl6 PE=1 SV=3	2	9	9	9	6	8	6	7	7	6	6	6	6	7	6	5	6	8	6	7	7	6	6	6	6	7	6	5	6	8	6	7	7	6	6	6	6	7	6	5
sp|Q60668|HNRPD_MOUSE;sp|Q9Z130|HNRDL_MOUSE	sp|Q60668|HNRPD_MOUSE	9;1	9;1	9;1	Q60668	HNRPD	Hnrnpd	Heterogeneous nuclear ribonucleoprotein D0	sp|Q60668|HNRPD_MOUSE Heterogeneous nuclear ribonucleoprotein D0 OS=Mus musculus OX=10090 GN=Hnrnpd PE=1 SV=2	2	9	9	9	3	7	5	4	8	6	3	5	6	5	5	4	3	7	5	4	8	6	3	5	6	5	5	4	3	7	5	4	8	6	3	5	6	5	5	4
sp|Q60864|STIP1_MOUSE	sp|Q60864|STIP1_MOUSE	9	9	9	Q60864	STIP1	Stip1	Stress-induced-phosphoprotein 1	sp|Q60864|STIP1_MOUSE Stress-induced-phosphoprotein 1 OS=Mus musculus OX=10090 GN=Stip1 PE=1 SV=1	1	9	9	9	3	3	3	1	4	2	3	3	3	3	3	3	3	3	3	1	4	2	3	3	3	3	3	3	3	3	3	1	4	2	3	3	3	3	3	3
sp|Q60930|VDAC2_MOUSE	sp|Q60930|VDAC2_MOUSE	9	9	9	Q60930	VDAC2	Vdac2	Voltage-dependent anion-selective channel protein 2	sp|Q60930|VDAC2_MOUSE Voltage-dependent anion-selective channel protein 2 OS=Mus musculus OX=10090 GN=Vdac2 PE=1 SV=2	1	9	9	9	7	8	7	8	8	8	7	8	7	7	6	8	7	8	7	8	8	8	7	8	7	7	6	8	7	8	7	8	8	8	7	8	7	7	6	8
sp|Q61001|LAMA5_MOUSE	sp|Q61001|LAMA5_MOUSE	9	9	9	Q61001	LAMA5	Lama5	Laminin subunit alpha-5	sp|Q61001|LAMA5_MOUSE Laminin subunit alpha-5 OS=Mus musculus OX=10090 GN=Lama5 PE=1 SV=4	1	9	9	9	7	3	2	4	5	3	3	0	3	3	4	2	7	3	2	4	5	3	3	0	3	3	4	2	7	3	2	4	5	3	3	0	3	3	4	2
sp|Q61702|ITIH1_MOUSE;CON__Q0VCM5	sp|Q61702|ITIH1_MOUSE	9;1	9;1	9;1	Q61702	ITIH1	Itih1	Inter-alpha-trypsin inhibitor heavy chain H1	sp|Q61702|ITIH1_MOUSE Inter-alpha-trypsin inhibitor heavy chain H1 OS=Mus musculus OX=10090 GN=Itih1 PE=1 SV=2	2	9	9	9	3	2	1	4	5	3	2	1	0	1	2	0	3	2	1	4	5	3	2	1	0	1	2	0	3	2	1	4	5	3	2	1	0	1	2	0
sp|Q61937|NPM_MOUSE	sp|Q61937|NPM_MOUSE	9	9	9	Q61937	NPM	Npm1	Nucleophosmin	sp|Q61937|NPM_MOUSE Nucleophosmin OS=Mus musculus OX=10090 GN=Npm1 PE=1 SV=1	1	9	9	9	6	5	6	6	7	6	7	5	7	4	5	4	6	5	6	6	7	6	7	5	7	4	5	4	6	5	6	6	7	6	7	5	7	4	5	4
sp|Q64523|H2A2C_MOUSE;sp|Q6GSS7|H2A2A_MOUSE	sp|Q64523|H2A2C_MOUSE;sp|Q6GSS7|H2A2A_MOUSE	9;9	9;9	2;2	Q64523	H2A2C	Hist2h2ac	Histone H2A type 2-C	sp|Q64523|H2A2C_MOUSE Histone H2A type 2-C OS=Mus musculus OX=10090 GN=Hist2h2ac PE=1 SV=3;sp|Q6GSS7|H2A2A_MOUSE Histone H2A type 2-A OS=Mus musculus OX=10090 GN=Hist2h2aa1 PE=1 SV=3	2	9	9	2	8	6	8	8	8	7	8	7	7	7	6	7	8	6	8	8	8	7	8	7	7	7	6	7	2	1	1	1	1	1	1	1	1	1	1	1
sp|Q6R0H7|GNAS1_MOUSE;sp|P63094|GNAS2_MOUSE	sp|Q6R0H7|GNAS1_MOUSE;sp|P63094|GNAS2_MOUSE	9;8	9;8	8;7	Q6R0H7	GNAS1	Gnas	Guanine nucleotide-binding protein G(s) subunit alpha isoforms XLas	sp|Q6R0H7|GNAS1_MOUSE Guanine nucleotide-binding protein G(s) subunit alpha isoforms XLas OS=Mus musculus OX=10090 GN=Gnas PE=1 SV=1;sp|P63094|GNAS2_MOUSE Guanine nucleotide-binding protein G(s) subunit alpha isoforms short OS=Mus musculus OX=10090 GN=Gnas	2	9	9	8	1	5	6	6	2	6	2	2	2	5	3	2	1	5	6	6	2	6	2	2	2	5	3	2	0	4	5	6	1	5	1	1	1	4	2	1
sp|Q6URW6|MYH14_MOUSE	sp|Q6URW6|MYH14_MOUSE	9	5	5	Q6URW6	MYH14	Myh14	Myosin-14	sp|Q6URW6|MYH14_MOUSE Myosin-14 OS=Mus musculus OX=10090 GN=Myh14 PE=1 SV=1	1	9	5	5	3	4	2	4	3	6	4	3	3	4	5	5	1	1	0	2	1	3	1	1	0	1	2	2	1	1	0	2	1	3	1	1	0	1	2	2
sp|Q791V5|MTCH2_MOUSE	sp|Q791V5|MTCH2_MOUSE	9	9	9	Q791V5	MTCH2	Mtch2	Mitochondrial carrier homolog 2	sp|Q791V5|MTCH2_MOUSE Mitochondrial carrier homolog 2 OS=Mus musculus OX=10090 GN=Mtch2 PE=1 SV=1	1	9	9	9	4	4	5	6	5	8	2	6	5	3	4	3	4	4	5	6	5	8	2	6	5	3	4	3	4	4	5	6	5	8	2	6	5	3	4	3
sp|Q7TMS5|ABCG2_MOUSE	sp|Q7TMS5|ABCG2_MOUSE	9	9	9	Q7TMS5	ABCG2	Abcg2	ATP-binding cassette sub-family G member 2	sp|Q7TMS5|ABCG2_MOUSE ATP-binding cassette sub-family G member 2 OS=Mus musculus OX=10090 GN=Abcg2 PE=1 SV=1	1	9	9	9	4	3	5	8	4	6	2	2	3	2	3	2	4	3	5	8	4	6	2	2	3	2	3	2	4	3	5	8	4	6	2	2	3	2	3	2
sp|Q8BGC4|PTGR3_MOUSE	sp|Q8BGC4|PTGR3_MOUSE	9	9	9	Q8BGC4	PTGR3	Zadh2	Prostaglandin reductase-3	sp|Q8BGC4|PTGR3_MOUSE Prostaglandin reductase-3 OS=Mus musculus OX=10090 GN=Zadh2 PE=1 SV=1	1	9	9	9	4	4	5	6	5	6	3	3	3	4	4	3	4	4	5	6	5	6	3	3	3	4	4	3	4	4	5	6	5	6	3	3	3	4	4	3
sp|Q8BGH2|SAM50_MOUSE	sp|Q8BGH2|SAM50_MOUSE	9	9	9	Q8BGH2	SAM50	Samm50	Sorting and assembly machinery component 50 homolog	sp|Q8BGH2|SAM50_MOUSE Sorting and assembly machinery component 50 homolog OS=Mus musculus OX=10090 GN=Samm50 PE=1 SV=1	1	9	9	9	6	3	7	7	7	8	4	1	2	4	2	4	6	3	7	7	7	8	4	1	2	4	2	4	6	3	7	7	7	8	4	1	2	4	2	4
sp|Q8BKZ9|ODPX_MOUSE	sp|Q8BKZ9|ODPX_MOUSE	9	9	9	Q8BKZ9	ODPX	Pdhx	Pyruvate dehydrogenase protein X component, mitochondrial	sp|Q8BKZ9|ODPX_MOUSE Pyruvate dehydrogenase protein X component, mitochondrial OS=Mus musculus OX=10090 GN=Pdhx PE=1 SV=1	1	9	9	9	5	3	6	5	6	4	4	2	3	5	3	3	5	3	6	5	6	4	4	2	3	5	3	3	5	3	6	5	6	4	4	2	3	5	3	3
sp|Q8CFA2|GCST_MOUSE	sp|Q8CFA2|GCST_MOUSE	9	9	9	Q8CFA2	GCST	Amt	Aminomethyltransferase, mitochondrial	sp|Q8CFA2|GCST_MOUSE Aminomethyltransferase, mitochondrial OS=Mus musculus OX=10090 GN=Amt PE=1 SV=1	1	9	9	9	3	3	6	4	5	5	3	1	3	3	3	3	3	3	6	4	5	5	3	1	3	3	3	3	3	3	6	4	5	5	3	1	3	3	3	3
sp|Q8JZV9|BDH2_MOUSE	sp|Q8JZV9|BDH2_MOUSE	9	9	9	Q8JZV9	BDH2	Bdh2	3-hydroxybutyrate dehydrogenase type 2	sp|Q8JZV9|BDH2_MOUSE 3-hydroxybutyrate dehydrogenase type 2 OS=Mus musculus OX=10090 GN=Bdh2 PE=1 SV=1	1	9	9	9	5	8	8	7	6	5	7	4	4	6	7	5	5	8	8	7	6	5	7	4	4	6	7	5	5	8	8	7	6	5	7	4	4	6	7	5
sp|Q8K157|GALM_MOUSE	sp|Q8K157|GALM_MOUSE	9	9	9	Q8K157	GALM	Galm	Aldose 1-epimerase	sp|Q8K157|GALM_MOUSE Aldose 1-epimerase OS=Mus musculus OX=10090 GN=Galm PE=1 SV=1	1	9	9	9	6	6	7	6	9	7	6	4	5	6	4	5	6	6	7	6	9	7	6	4	5	6	4	5	6	6	7	6	9	7	6	4	5	6	4	5
sp|Q8K411|PREP_MOUSE	sp|Q8K411|PREP_MOUSE	9	9	9	Q8K411	PREP	Pitrm1	Presequence protease, mitochondrial	sp|Q8K411|PREP_MOUSE Presequence protease, mitochondrial OS=Mus musculus OX=10090 GN=Pitrm1 PE=1 SV=1	1	9	9	9	2	2	3	5	4	4	0	0	2	2	0	0	2	2	3	5	4	4	0	0	2	2	0	0	2	2	3	5	4	4	0	0	2	2	0	0
sp|Q8R1M2|H2AJ_MOUSE	sp|Q8R1M2|H2AJ_MOUSE	9	3	0	Q8R1M2	H2AJ	H2afj	Histone H2A.J	sp|Q8R1M2|H2AJ_MOUSE Histone H2A.J OS=Mus musculus OX=10090 GN=H2afj PE=1 SV=1	1	9	3	0	7	6	7	7	7	6	7	7	6	6	6	6	2	1	1	1	1	1	1	1	1	1	2	1	0	0	0	0	0	0	0	0	0	0	0	0
sp|Q8VDK1|NIT1_MOUSE	sp|Q8VDK1|NIT1_MOUSE	9	9	9	Q8VDK1	NIT1	Nit1	Deaminated glutathione amidase	sp|Q8VDK1|NIT1_MOUSE Deaminated glutathione amidase OS=Mus musculus OX=10090 GN=Nit1 PE=1 SV=2	1	9	9	9	3	6	6	7	5	5	5	5	5	8	6	5	3	6	6	7	5	5	5	5	5	8	6	5	3	6	6	7	5	5	5	5	5	8	6	5
sp|Q8VDQ1|PTGR2_MOUSE	sp|Q8VDQ1|PTGR2_MOUSE	9	9	9	Q8VDQ1	PTGR2	Ptgr2	Prostaglandin reductase 2	sp|Q8VDQ1|PTGR2_MOUSE Prostaglandin reductase 2 OS=Mus musculus OX=10090 GN=Ptgr2 PE=1 SV=2	1	9	9	9	5	7	6	5	8	4	4	3	5	6	5	5	5	7	6	5	8	4	4	3	5	6	5	5	5	7	6	5	8	4	4	3	5	6	5	5
sp|Q91V41|RAB14_MOUSE	sp|Q91V41|RAB14_MOUSE	9	9	9	Q91V41	RAB14	Rab14	Ras-related protein Rab-14	sp|Q91V41|RAB14_MOUSE Ras-related protein Rab-14 OS=Mus musculus OX=10090 GN=Rab14 PE=1 SV=3	1	9	9	9	2	6	3	5	6	4	2	1	2	3	3	3	2	6	3	5	6	4	2	1	2	3	3	3	2	6	3	5	6	4	2	1	2	3	3	3
sp|Q923D2|BLVRB_MOUSE	sp|Q923D2|BLVRB_MOUSE	9	9	9	Q923D2	BLVRB	Blvrb	Flavin reductase (NADPH)	sp|Q923D2|BLVRB_MOUSE Flavin reductase (NADPH) OS=Mus musculus OX=10090 GN=Blvrb PE=1 SV=3	1	9	9	9	7	4	5	6	7	7	3	4	1	2	3	7	7	4	5	6	7	7	3	4	1	2	3	7	7	4	5	6	7	7	3	4	1	2	3	7
sp|Q924D0|RT4I1_MOUSE	sp|Q924D0|RT4I1_MOUSE	9	9	9	Q924D0	RT4I1	Rtn4ip1	Reticulon-4-interacting protein 1, mitochondrial	sp|Q924D0|RT4I1_MOUSE Reticulon-4-interacting protein 1, mitochondrial OS=Mus musculus OX=10090 GN=Rtn4ip1 PE=1 SV=2	1	9	9	9	3	3	4	3	2	6	2	3	3	2	3	3	3	3	4	3	2	6	2	3	3	2	3	3	3	3	4	3	2	6	2	3	3	2	3	3
sp|Q99KR3|LACB2_MOUSE	sp|Q99KR3|LACB2_MOUSE	9	9	9	Q99KR3	LACB2	Lactb2	Endoribonuclease LACTB2	sp|Q99KR3|LACB2_MOUSE Endoribonuclease LACTB2 OS=Mus musculus OX=10090 GN=Lactb2 PE=1 SV=1	1	9	9	9	7	5	7	7	7	7	7	7	7	4	5	6	7	5	7	7	7	7	7	7	7	4	5	6	7	5	7	7	7	7	7	7	7	4	5	6
sp|Q9CQ19|MYL9_MOUSE	sp|Q9CQ19|MYL9_MOUSE	9	9	4	Q9CQ19	MYL9	Myl9	Myosin regulatory light polypeptide 9	sp|Q9CQ19|MYL9_MOUSE Myosin regulatory light polypeptide 9 OS=Mus musculus OX=10090 GN=Myl9 PE=1 SV=3	1	9	9	4	6	4	5	5	7	7	1	0	2	3	2	0	6	4	5	5	7	7	1	0	2	3	2	0	3	0	1	2	3	3	0	0	1	2	0	0
sp|Q9CQ60|6PGL_MOUSE	sp|Q9CQ60|6PGL_MOUSE	9	9	9	Q9CQ60	6PGL	Pgls	6-phosphogluconolactonase	sp|Q9CQ60|6PGL_MOUSE 6-phosphogluconolactonase OS=Mus musculus OX=10090 GN=Pgls PE=1 SV=1	1	9	9	9	3	6	5	4	6	4	4	3	5	3	3	4	3	6	5	4	6	4	4	3	5	3	3	4	3	6	5	4	6	4	4	3	5	3	3	4
sp|Q9CQH3|NDUB5_MOUSE	sp|Q9CQH3|NDUB5_MOUSE	9	9	9	Q9CQH3	NDUB5	Ndufb5	NADH dehydrogenase [ubiquinone] 1 beta subcomplex subunit 5, mitochondrial	sp|Q9CQH3|NDUB5_MOUSE NADH dehydrogenase [ubiquinone] 1 beta subcomplex subunit 5, mitochondrial OS=Mus musculus OX=10090 GN=Ndufb5 PE=1 SV=1	1	9	9	9	5	3	6	7	5	6	2	2	4	2	4	2	5	3	6	7	5	6	2	2	4	2	4	2	5	3	6	7	5	6	2	2	4	2	4	2
sp|Q9CQZ5|NDUA6_MOUSE	sp|Q9CQZ5|NDUA6_MOUSE	9	9	9	Q9CQZ5	NDUA6	Ndufa6	NADH dehydrogenase [ubiquinone] 1 alpha subcomplex subunit 6	sp|Q9CQZ5|NDUA6_MOUSE NADH dehydrogenase [ubiquinone] 1 alpha subcomplex subunit 6 OS=Mus musculus OX=10090 GN=Ndufa6 PE=1 SV=1	1	9	9	9	5	7	6	9	8	6	7	5	7	5	5	4	5	7	6	9	8	6	7	5	7	5	5	4	5	7	6	9	8	6	7	5	7	5	5	4
sp|Q9CVB6|ARPC2_MOUSE	sp|Q9CVB6|ARPC2_MOUSE	9	9	9	Q9CVB6	ARPC2	Arpc2	Actin-related protein 2/3 complex subunit 2	sp|Q9CVB6|ARPC2_MOUSE Actin-related protein 2/3 complex subunit 2 OS=Mus musculus OX=10090 GN=Arpc2 PE=1 SV=3	1	9	9	9	2	5	5	6	4	5	2	2	1	5	2	1	2	5	5	6	4	5	2	2	1	5	2	1	2	5	5	6	4	5	2	2	1	5	2	1
sp|Q9CYW4|HDHD3_MOUSE	sp|Q9CYW4|HDHD3_MOUSE	9	9	9	Q9CYW4	HDHD3	Hdhd3	Haloacid dehalogenase-like hydrolase domain-containing protein 3	sp|Q9CYW4|HDHD3_MOUSE Haloacid dehalogenase-like hydrolase domain-containing protein 3 OS=Mus musculus OX=10090 GN=Hdhd3 PE=1 SV=1	1	9	9	9	2	1	4	2	3	5	2	2	3	3	1	2	2	1	4	2	3	5	2	2	3	3	1	2	2	1	4	2	3	5	2	2	3	3	1	2
sp|Q9CZM2|RL15_MOUSE	sp|Q9CZM2|RL15_MOUSE	9	9	9	Q9CZM2	RL15	Rpl15	60S ribosomal protein L15	sp|Q9CZM2|RL15_MOUSE 60S ribosomal protein L15 OS=Mus musculus OX=10090 GN=Rpl15 PE=1 SV=4	1	9	9	9	4	5	5	6	7	8	4	5	4	5	6	4	4	5	5	6	7	8	4	5	4	5	6	4	4	5	5	6	7	8	4	5	4	5	6	4
sp|Q9D0S9|HINT2_MOUSE	sp|Q9D0S9|HINT2_MOUSE	9	9	9	Q9D0S9	HINT2	Hint2	Histidine triad nucleotide-binding protein 2, mitochondrial	sp|Q9D0S9|HINT2_MOUSE Histidine triad nucleotide-binding protein 2, mitochondrial OS=Mus musculus OX=10090 GN=Hint2 PE=1 SV=1	1	9	9	9	5	4	6	7	7	6	5	4	4	5	7	6	5	4	6	7	7	6	5	4	4	5	7	6	5	4	6	7	7	6	5	4	4	5	7	6
sp|Q9D6J6|NDUV2_MOUSE	sp|Q9D6J6|NDUV2_MOUSE	9	9	9	Q9D6J6	NDUV2	Ndufv2	NADH dehydrogenase [ubiquinone] flavoprotein 2, mitochondrial	sp|Q9D6J6|NDUV2_MOUSE NADH dehydrogenase [ubiquinone] flavoprotein 2, mitochondrial OS=Mus musculus OX=10090 GN=Ndufv2 PE=1 SV=2	1	9	9	9	5	6	5	6	5	5	9	4	5	5	5	4	5	6	5	6	5	5	9	4	5	5	5	4	5	6	5	6	5	5	9	4	5	5	5	4
sp|Q9DCS2|MTL26_MOUSE	sp|Q9DCS2|MTL26_MOUSE	9	9	9	Q9DCS2	MTL26	Mettl26	Methyltransferase-like 26	sp|Q9DCS2|MTL26_MOUSE Methyltransferase-like 26 OS=Mus musculus OX=10090 GN=Mettl26 PE=1 SV=1	1	9	9	9	1	2	3	1	3	0	3	4	4	6	4	5	1	2	3	1	3	0	3	4	4	6	4	5	1	2	3	1	3	0	3	4	4	6	4	5
sp|Q9DCS3|MECR_MOUSE	sp|Q9DCS3|MECR_MOUSE	9	9	9	Q9DCS3	MECR	Mecr	Enoyl-[acyl-carrier-protein] reductase, mitochondrial	sp|Q9DCS3|MECR_MOUSE Enoyl-[acyl-carrier-protein] reductase, mitochondrial OS=Mus musculus OX=10090 GN=Mecr PE=1 SV=2	1	9	9	9	3	2	4	3	3	4	5	5	6	6	4	6	3	2	4	3	3	4	5	5	6	6	4	6	3	2	4	3	3	4	5	5	6	6	4	6
sp|Q9QYB1|CLIC4_MOUSE	sp|Q9QYB1|CLIC4_MOUSE	9	9	9	Q9QYB1	CLIC4	Clic4	Chloride intracellular channel protein 4	sp|Q9QYB1|CLIC4_MOUSE Chloride intracellular channel protein 4 OS=Mus musculus OX=10090 GN=Clic4 PE=1 SV=3	1	9	9	9	3	5	5	5	7	3	6	4	5	4	6	6	3	5	5	5	7	3	6	4	5	4	6	6	3	5	5	5	7	3	6	4	5	4	6	6
sp|Q9QYC0|ADDA_MOUSE	sp|Q9QYC0|ADDA_MOUSE	9	9	8	Q9QYC0	ADDA	Add1	Alpha-adducin	sp|Q9QYC0|ADDA_MOUSE Alpha-adducin OS=Mus musculus OX=10090 GN=Add1 PE=1 SV=2	1	9	9	8	5	5	2	6	7	4	1	0	3	3	5	1	5	5	2	6	7	4	1	0	3	3	5	1	4	4	2	6	6	3	1	0	3	2	4	1
sp|Q9R1P4|PSA1_MOUSE	sp|Q9R1P4|PSA1_MOUSE	9	9	9	Q9R1P4	PSA1	Psma1	Proteasome subunit alpha type-1	sp|Q9R1P4|PSA1_MOUSE Proteasome subunit alpha type-1 OS=Mus musculus OX=10090 GN=Psma1 PE=1 SV=1	1	9	9	9	6	2	3	7	5	6	3	5	3	6	3	3	6	2	3	7	5	6	3	5	3	6	3	3	6	2	3	7	5	6	3	5	3	6	3	3
sp|Q9Z2U0|PSA7_MOUSE;sp|Q9CWH6|PSMA8_MOUSE	sp|Q9Z2U0|PSA7_MOUSE	9;4	9;4	9;4	Q9Z2U0	PSA7	Psma7	Proteasome subunit alpha type-7	sp|Q9Z2U0|PSA7_MOUSE Proteasome subunit alpha type-7 OS=Mus musculus OX=10090 GN=Psma7 PE=1 SV=1	2	9	9	9	4	6	4	5	6	7	4	4	2	4	3	2	4	6	4	5	6	7	4	4	2	4	3	2	4	6	4	5	6	7	4	4	2	4	3	2
sp|O08585|CLCA_MOUSE	sp|O08585|CLCA_MOUSE	8	8	8	O08585	CLCA	Clta	Clathrin light chain A	sp|O08585|CLCA_MOUSE Clathrin light chain A OS=Mus musculus OX=10090 GN=Clta PE=1 SV=2	1	8	8	8	6	3	5	4	5	6	2	3	3	3	1	2	6	3	5	4	5	6	2	3	3	3	1	2	6	3	5	4	5	6	2	3	3	3	1	2
sp|O08691|ARGI2_MOUSE	sp|O08691|ARGI2_MOUSE	8	8	8	O08691	ARGI2	Arg2	Arginase-2, mitochondrial	sp|O08691|ARGI2_MOUSE Arginase-2, mitochondrial OS=Mus musculus OX=10090 GN=Arg2 PE=1 SV=1	1	8	8	8	1	4	3	3	3	4	0	0	0	0	1	0	1	4	3	3	3	4	0	0	0	0	1	0	1	4	3	3	3	4	0	0	0	0	1	0
sp|O35857|TIM44_MOUSE	sp|O35857|TIM44_MOUSE	8	8	8	O35857	TIM44	Timm44	Mitochondrial import inner membrane translocase subunit TIM44	sp|O35857|TIM44_MOUSE Mitochondrial import inner membrane translocase subunit TIM44 OS=Mus musculus OX=10090 GN=Timm44 PE=1 SV=2	1	8	8	8	1	3	4	4	2	3	6	1	3	2	3	5	1	3	4	4	2	3	6	1	3	2	3	5	1	3	4	4	2	3	6	1	3	2	3	5
sp|O55234|PSB5_MOUSE	sp|O55234|PSB5_MOUSE	8	8	8	O55234	PSB5	Psmb5	Proteasome subunit beta type-5	sp|O55234|PSB5_MOUSE Proteasome subunit beta type-5 OS=Mus musculus OX=10090 GN=Psmb5 PE=1 SV=3	1	8	8	8	1	2	2	4	4	4	2	3	1	5	3	0	1	2	2	4	4	4	2	3	1	5	3	0	1	2	2	4	4	4	2	3	1	5	3	0
sp|O88322|NID2_MOUSE	sp|O88322|NID2_MOUSE	8	7	7	O88322	NID2	Nid2	Nidogen-2	sp|O88322|NID2_MOUSE Nidogen-2 OS=Mus musculus OX=10090 GN=Nid2 PE=1 SV=2	1	8	7	7	3	1	4	3	3	3	1	0	2	1	2	0	2	1	3	2	2	2	1	0	2	1	2	0	2	1	3	2	2	2	1	0	2	1	2	0
sp|O88696|CLPP_MOUSE	sp|O88696|CLPP_MOUSE	8	8	8	O88696	CLPP	Clpp	ATP-dependent Clp protease proteolytic subunit, mitochondrial	sp|O88696|CLPP_MOUSE ATP-dependent Clp protease proteolytic subunit, mitochondrial OS=Mus musculus OX=10090 GN=Clpp PE=1 SV=1	1	8	8	8	4	2	6	4	3	3	2	5	3	4	3	3	4	2	6	4	3	3	2	5	3	4	3	3	4	2	6	4	3	3	2	5	3	4	3	3
sp|O88986|KBL_MOUSE	sp|O88986|KBL_MOUSE	8	8	8	O88986	KBL	Gcat	2-amino-3-ketobutyrate coenzyme A ligase, mitochondrial	sp|O88986|KBL_MOUSE 2-amino-3-ketobutyrate coenzyme A ligase, mitochondrial OS=Mus musculus OX=10090 GN=Gcat PE=1 SV=2	1	8	8	8	4	7	4	5	5	4	3	3	5	5	2	1	4	7	4	5	5	4	3	3	5	5	2	1	4	7	4	5	5	4	3	3	5	5	2	1
sp|P01837|IGKC_MOUSE	sp|P01837|IGKC_MOUSE	8	8	8	P01837	IGKC	Igkc	Immunoglobulin kappa constant	sp|P01837|IGKC_MOUSE Immunoglobulin kappa constant OS=Mus musculus OX=10090 GN=Igkc PE=1 SV=2	1	8	8	8	7	5	4	6	7	7	5	6	6	3	4	1	7	5	4	6	7	7	5	6	6	3	4	1	7	5	4	6	7	7	5	6	6	3	4	1
sp|P01899|HA11_MOUSE;sp|P01896|HA1Z_MOUSE	sp|P01899|HA11_MOUSE	8;3	8;3	0;0	P01899	HA11	H2-D1	H-2 class I histocompatibility antigen, D-B alpha chain	sp|P01899|HA11_MOUSE H-2 class I histocompatibility antigen, D-B alpha chain OS=Mus musculus OX=10090 GN=H2-D1 PE=1 SV=2	2	8	8	0	1	1	2	2	3	4	2	5	2	4	2	0	1	1	2	2	3	4	2	5	2	4	2	0	0	0	0	0	0	0	0	0	0	0	0	0
sp|P02089|HBB2_MOUSE	sp|P02089|HBB2_MOUSE	8	1	1	P02089	HBB2	Hbb-b2	Hemoglobin subunit beta-2	sp|P02089|HBB2_MOUSE Hemoglobin subunit beta-2 OS=Mus musculus OX=10090 GN=Hbb-b2 PE=1 SV=2	1	8	1	1	8	7	7	7	7	7	7	7	6	6	6	7	1	1	1	1	1	1	1	1	0	0	0	1	1	1	1	1	1	1	1	1	0	0	0	1
sp|P04117|FABP4_MOUSE;sp|P24526|MYP2_MOUSE;sp|O08716|FABP9_MOUSE	sp|P04117|FABP4_MOUSE	8;1;1	8;1;1	8;1;1	P04117	FABP4	Fabp4	Fatty acid-binding protein, adipocyte	sp|P04117|FABP4_MOUSE Fatty acid-binding protein, adipocyte OS=Mus musculus OX=10090 GN=Fabp4 PE=1 SV=3	3	8	8	8	7	6	5	5	6	5	3	6	4	4	4	3	7	6	5	5	6	5	3	6	4	4	4	3	7	6	5	5	6	5	3	6	4	4	4	3
sp|P06684|CO5_MOUSE	sp|P06684|CO5_MOUSE	8	8	8	P06684	CO5	C5	Complement C5	sp|P06684|CO5_MOUSE Complement C5 OS=Mus musculus OX=10090 GN=C5 PE=1 SV=2	1	8	8	8	3	1	1	4	0	3	3	2	3	1	3	0	3	1	1	4	0	3	3	2	3	1	3	0	3	1	1	4	0	3	3	2	3	1	3	0
sp|P10605|CATB_MOUSE	sp|P10605|CATB_MOUSE	8	8	8	P10605	CATB	Ctsb	Cathepsin B	sp|P10605|CATB_MOUSE Cathepsin B OS=Mus musculus OX=10090 GN=Ctsb PE=1 SV=2	1	8	8	8	3	4	4	5	6	3	4	3	3	3	2	3	3	4	4	5	6	3	4	3	3	3	2	3	3	4	4	5	6	3	4	3	3	3	2	3
sp|P11404|FABPH_MOUSE	sp|P11404|FABPH_MOUSE	8	8	8	P11404	FABPH	Fabp3	Fatty acid-binding protein, heart	sp|P11404|FABPH_MOUSE Fatty acid-binding protein, heart OS=Mus musculus OX=10090 GN=Fabp3 PE=1 SV=5	1	8	8	8	6	6	7	6	7	5	5	3	3	6	6	5	6	6	7	6	7	5	5	3	3	6	6	5	6	6	7	6	7	5	5	3	3	6	6	5
sp|P14131|RS16_MOUSE	sp|P14131|RS16_MOUSE	8	8	8	P14131	RS16	Rps16	40S ribosomal protein S16	sp|P14131|RS16_MOUSE 40S ribosomal protein S16 OS=Mus musculus OX=10090 GN=Rps16 PE=1 SV=4	1	8	8	8	7	6	5	6	6	4	3	2	3	5	3	2	7	6	5	6	6	4	3	2	3	5	3	2	7	6	5	6	6	4	3	2	3	5	3	2
sp|P15327|PMGE_MOUSE	sp|P15327|PMGE_MOUSE	8	8	8	P15327	PMGE	Bpgm	Bisphosphoglycerate mutase	sp|P15327|PMGE_MOUSE Bisphosphoglycerate mutase OS=Mus musculus OX=10090 GN=Bpgm PE=1 SV=2	1	8	8	8	8	3	2	2	2	4	2	2	1	0	0	0	8	3	2	2	2	4	2	2	1	0	0	0	8	3	2	2	2	4	2	2	1	0	0	0
sp|P17426|AP2A1_MOUSE	sp|P17426|AP2A1_MOUSE	8	3	3	P17426	AP2A1	Ap2a1	AP-2 complex subunit alpha-1	sp|P17426|AP2A1_MOUSE AP-2 complex subunit alpha-1 OS=Mus musculus OX=10090 GN=Ap2a1 PE=1 SV=1	1	8	3	3	3	6	3	5	4	5	2	2	2	1	2	2	0	2	0	1	1	2	0	0	0	0	0	0	0	2	0	1	1	2	0	0	0	0	0	0
sp|P19157|GSTP1_MOUSE;sp|P46425|GSTP2_MOUSE	sp|P19157|GSTP1_MOUSE;sp|P46425|GSTP2_MOUSE	8;5	8;5	8;5	P19157	GSTP1	Gstp1	Glutathione S-transferase P 1	sp|P19157|GSTP1_MOUSE Glutathione S-transferase P 1 OS=Mus musculus OX=10090 GN=Gstp1 PE=1 SV=2;sp|P46425|GSTP2_MOUSE Glutathione S-transferase P 2 OS=Mus musculus OX=10090 GN=Gstp2 PE=1 SV=2	2	8	8	8	7	6	7	8	8	7	7	6	7	7	7	7	7	6	7	8	8	7	7	6	7	7	7	7	7	6	7	8	8	7	7	6	7	7	7	7
sp|P22315|HEMH_MOUSE	sp|P22315|HEMH_MOUSE	8	8	8	P22315	HEMH	Fech	Ferrochelatase, mitochondrial	sp|P22315|HEMH_MOUSE Ferrochelatase, mitochondrial OS=Mus musculus OX=10090 GN=Fech PE=1 SV=2	1	8	8	8	4	1	3	4	2	4	2	4	2	4	4	4	4	1	3	4	2	4	2	4	2	4	4	4	4	1	3	4	2	4	2	4	2	4	4	4
sp|P24472|GSTA4_MOUSE	sp|P24472|GSTA4_MOUSE	8	6	6	P24472	GSTA4	Gsta4	Glutathione S-transferase A4	sp|P24472|GSTA4_MOUSE Glutathione S-transferase A4 OS=Mus musculus OX=10090 GN=Gsta4 PE=1 SV=3	1	8	6	6	7	7	8	8	8	7	1	1	4	5	1	2	5	5	6	6	6	5	0	0	2	4	1	2	5	5	6	6	6	5	0	0	2	4	1	2
sp|P25444|RS2_MOUSE	sp|P25444|RS2_MOUSE	8	8	8	P25444	RS2	Rps2	40S ribosomal protein S2	sp|P25444|RS2_MOUSE 40S ribosomal protein S2 OS=Mus musculus OX=10090 GN=Rps2 PE=1 SV=3	1	8	8	8	6	5	4	5	7	7	6	3	2	5	5	3	6	5	4	5	7	7	6	3	2	5	5	3	6	5	4	5	7	7	6	3	2	5	5	3
sp|P27661|H2AX_MOUSE	sp|P27661|H2AX_MOUSE	8	3	1	P27661	H2AX	H2afx	Histone H2AX	sp|P27661|H2AX_MOUSE Histone H2AX OS=Mus musculus OX=10090 GN=H2afx PE=1 SV=2	1	8	3	1	7	6	6	6	6	6	6	5	6	6	7	6	3	2	2	2	2	2	2	1	3	2	3	2	1	0	0	0	0	0	0	0	1	0	1	0
sp|P29788|VTNC_MOUSE;sp|Q8BP99|CA216_MOUSE	sp|P29788|VTNC_MOUSE	8;1	8;1	8;1	P29788	VTNC	Vtn	Vitronectin	sp|P29788|VTNC_MOUSE Vitronectin OS=Mus musculus OX=10090 GN=Vtn PE=1 SV=2	2	8	8	8	7	4	6	7	4	7	4	4	4	4	5	2	7	4	6	7	4	7	4	4	4	4	5	2	7	4	6	7	4	7	4	4	4	4	5	2
sp|P31725|S10A9_MOUSE	sp|P31725|S10A9_MOUSE	8	8	8	P31725	S10A9	S100a9	Protein S100-A9	sp|P31725|S10A9_MOUSE Protein S100-A9 OS=Mus musculus OX=10090 GN=S100a9 PE=1 SV=3	1	8	8	8	6	2	5	4	3	4	6	7	5	2	3	2	6	2	5	4	3	4	6	7	5	2	3	2	6	2	5	4	3	4	6	7	5	2	3	2
sp|P38060|HMGCL_MOUSE;sp|Q8JZS7|HMGC2_MOUSE	sp|P38060|HMGCL_MOUSE	8;1	8;1	8;1	P38060	HMGCL	Hmgcl	Hydroxymethylglutaryl-CoA lyase, mitochondrial	sp|P38060|HMGCL_MOUSE Hydroxymethylglutaryl-CoA lyase, mitochondrial OS=Mus musculus OX=10090 GN=Hmgcl PE=1 SV=2	2	8	8	8	7	7	7	6	7	8	5	6	5	6	5	6	7	7	7	6	7	8	5	6	5	6	5	6	7	7	7	6	7	8	5	6	5	6	5	6
sp|P39061|COIA1_MOUSE	sp|P39061|COIA1_MOUSE	8	8	8	P39061	COIA1	Col18a1	Collagen alpha-1(XVIII) chain	sp|P39061|COIA1_MOUSE Collagen alpha-1(XVIII) chain OS=Mus musculus OX=10090 GN=Col18a1 PE=1 SV=4	1	8	8	8	0	3	1	3	2	5	1	0	2	0	2	1	0	3	1	3	2	5	1	0	2	0	2	1	0	3	1	3	2	5	1	0	2	0	2	1
sp|P46412|GPX3_MOUSE;sp|P21765|GPX5_MOUSE	sp|P46412|GPX3_MOUSE	8;1	8;1	8;1	P46412	GPX3	Gpx3	Glutathione peroxidase 3	sp|P46412|GPX3_MOUSE Glutathione peroxidase 3 OS=Mus musculus OX=10090 GN=Gpx3 PE=1 SV=2	2	8	8	8	6	6	5	8	8	8	8	6	6	4	7	6	6	6	5	8	8	8	8	6	6	4	7	6	6	6	5	8	8	8	8	6	6	4	7	6
sp|P54822|PUR8_MOUSE	sp|P54822|PUR8_MOUSE	8	8	8	P54822	PUR8	Adsl	Adenylosuccinate lyase	sp|P54822|PUR8_MOUSE Adenylosuccinate lyase OS=Mus musculus OX=10090 GN=Adsl PE=1 SV=2	1	8	8	8	5	4	4	4	5	2	1	3	2	1	1	1	5	4	4	4	5	2	1	3	2	1	1	1	5	4	4	4	5	2	1	3	2	1	1	1
sp|P56395|CYB5_MOUSE	sp|P56395|CYB5_MOUSE	8	8	8	P56395	CYB5	Cyb5a	Cytochrome b5	sp|P56395|CYB5_MOUSE Cytochrome b5 OS=Mus musculus OX=10090 GN=Cyb5a PE=1 SV=2	1	8	8	8	7	5	6	6	7	7	8	7	7	7	7	7	7	5	6	6	7	7	8	7	7	7	7	7	7	5	6	6	7	7	8	7	7	7	7	7
sp|P60335|PCBP1_MOUSE;sp|P57722|PCBP3_MOUSE;sp|P57724|PCBP4_MOUSE	sp|P60335|PCBP1_MOUSE	8;3;1	8;3;1	5;0;0	P60335	PCBP1	Pcbp1	Poly(rC)-binding protein 1	sp|P60335|PCBP1_MOUSE Poly(rC)-binding protein 1 OS=Mus musculus OX=10090 GN=Pcbp1 PE=1 SV=1	3	8	8	5	4	3	4	5	4	3	4	3	1	3	3	3	4	3	4	5	4	3	4	3	1	3	3	3	3	3	3	4	3	2	3	2	0	1	1	1
sp|P61089|UBE2N_MOUSE;sp|Q9CQ37|UBE2T_MOUSE	sp|P61089|UBE2N_MOUSE	8;1	8;1	8;1	P61089	UBE2N	Ube2n	Ubiquitin-conjugating enzyme E2 N	sp|P61089|UBE2N_MOUSE Ubiquitin-conjugating enzyme E2 N OS=Mus musculus OX=10090 GN=Ube2n PE=1 SV=1	2	8	8	8	4	4	5	4	6	3	3	1	3	1	2	1	4	4	5	4	6	3	3	1	3	1	2	1	4	4	5	4	6	3	3	1	3	1	2	1
sp|P61458|PHS_MOUSE	sp|P61458|PHS_MOUSE	8	8	7	P61458	PHS	Pcbd1	Pterin-4-alpha-carbinolamine dehydratase	sp|P61458|PHS_MOUSE Pterin-4-alpha-carbinolamine dehydratase OS=Mus musculus OX=10090 GN=Pcbd1 PE=1 SV=2	1	8	8	7	7	6	6	8	6	6	4	3	3	6	5	4	7	6	6	8	6	6	4	3	3	6	5	4	7	6	5	7	6	6	4	3	3	5	4	4
sp|P62281|RS11_MOUSE	sp|P62281|RS11_MOUSE	8	8	8	P62281	RS11	Rps11	40S ribosomal protein S11	sp|P62281|RS11_MOUSE 40S ribosomal protein S11 OS=Mus musculus OX=10090 GN=Rps11 PE=1 SV=3	1	8	8	8	4	3	4	5	4	4	3	3	4	5	4	3	4	3	4	5	4	4	3	3	4	5	4	3	4	3	4	5	4	4	3	3	4	5	4	3
sp|P62301|RS13_MOUSE	sp|P62301|RS13_MOUSE	8	8	8	P62301	RS13	Rps13	40S ribosomal protein S13	sp|P62301|RS13_MOUSE 40S ribosomal protein S13 OS=Mus musculus OX=10090 GN=Rps13 PE=1 SV=2	1	8	8	8	3	6	6	5	6	4	1	3	2	5	3	3	3	6	6	5	6	4	1	3	2	5	3	3	3	6	6	5	6	4	1	3	2	5	3	3
sp|P62827|RAN_MOUSE;sp|Q61820|RANT_MOUSE	sp|P62827|RAN_MOUSE;sp|Q61820|RANT_MOUSE	8;4	8;4	8;4	P62827	RAN	Ran	GTP-binding nuclear protein Ran	sp|P62827|RAN_MOUSE GTP-binding nuclear protein Ran OS=Mus musculus OX=10090 GN=Ran PE=1 SV=3;sp|Q61820|RANT_MOUSE GTP-binding nuclear protein Ran, testis-specific isoform OS=Mus musculus OX=10090 GN=Rasl2-9 PE=2 SV=1	2	8	8	8	6	5	6	6	7	6	5	5	5	6	6	6	6	5	6	6	7	6	5	5	5	6	6	6	6	5	6	6	7	6	5	5	5	6	6	6
sp|P62874|GBB1_MOUSE	sp|P62874|GBB1_MOUSE	8	3	3	P62874	GBB1	Gnb1	Guanine nucleotide-binding protein G(I)/G(S)/G(T) subunit beta-1	sp|P62874|GBB1_MOUSE Guanine nucleotide-binding protein G(I)/G(S)/G(T) subunit beta-1 OS=Mus musculus OX=10090 GN=Gnb1 PE=1 SV=3	1	8	3	3	7	5	5	5	8	4	6	6	4	6	6	3	2	1	1	1	3	1	1	2	1	2	2	1	2	1	1	1	3	1	1	2	1	2	2	1
sp|P62918|RL8_MOUSE	sp|P62918|RL8_MOUSE	8	8	8	P62918	RL8	Rpl8	60S ribosomal protein L8	sp|P62918|RL8_MOUSE 60S ribosomal protein L8 OS=Mus musculus OX=10090 GN=Rpl8 PE=1 SV=2	1	8	8	8	4	1	3	4	4	5	5	3	2	3	2	2	4	1	3	4	4	5	5	3	2	3	2	2	4	1	3	4	4	5	5	3	2	3	2	2
sp|P63030|MPC1_MOUSE	sp|P63030|MPC1_MOUSE	8	8	8	P63030	MPC1	Mpc1	Mitochondrial pyruvate carrier 1	sp|P63030|MPC1_MOUSE Mitochondrial pyruvate carrier 1 OS=Mus musculus OX=10090 GN=Mpc1 PE=1 SV=1	1	8	8	8	7	5	5	6	6	6	5	4	4	3	5	2	7	5	5	6	6	6	5	4	4	3	5	2	7	5	5	6	6	6	5	4	4	3	5	2
sp|P68433|H31_MOUSE	sp|P68433|H31_MOUSE	8	1	1	P68433	H31	Hist1h3a	Histone H3.1	sp|P68433|H31_MOUSE Histone H3.1 OS=Mus musculus OX=10090 GN=Hist1h3a PE=1 SV=2	1	8	1	1	7	5	5	6	6	6	5	5	5	5	5	5	1	0	0	1	0	1	0	0	0	0	0	0	1	0	0	1	0	1	0	0	0	0	0	0
sp|P84228|H32_MOUSE	sp|P84228|H32_MOUSE	8	1	1	P84228	H32	Hist1h3b	Histone H3.2	sp|P84228|H32_MOUSE Histone H3.2 OS=Mus musculus OX=10090 GN=Hist1h3b PE=1 SV=2	1	8	1	1	7	6	6	6	7	6	6	6	6	6	6	6	1	1	1	1	1	1	1	1	1	1	1	1	1	1	1	1	1	1	1	1	1	1	1	1
sp|P84244|H33_MOUSE;sp|P02301|H3C_MOUSE	sp|P84244|H33_MOUSE;sp|P02301|H3C_MOUSE	8;8	8;8	1;1	P84244	H33	H3f3a	Histone H3.3	sp|P84244|H33_MOUSE Histone H3.3 OS=Mus musculus OX=10090 GN=H3f3a PE=1 SV=2;sp|P02301|H3C_MOUSE Histone H3.3C OS=Mus musculus OX=10090 GN=H3f3c PE=3 SV=3	2	8	8	1	7	6	6	6	7	6	6	6	6	6	6	6	7	6	6	6	7	6	6	6	6	6	6	6	1	1	1	1	1	1	1	1	1	1	1	1
sp|P97461|RS5_MOUSE	sp|P97461|RS5_MOUSE	8	8	8	P97461	RS5	Rps5	40S ribosomal protein S5	sp|P97461|RS5_MOUSE 40S ribosomal protein S5 OS=Mus musculus OX=10090 GN=Rps5 PE=1 SV=3	1	8	8	8	2	3	3	4	3	7	3	5	3	2	2	2	2	3	3	4	3	7	3	5	3	2	2	2	2	3	3	4	3	7	3	5	3	2	2	2
sp|Q06185|ATP5I_MOUSE	sp|Q06185|ATP5I_MOUSE	8	8	8	Q06185	ATP5I	Atp5me	ATP synthase subunit e, mitochondrial	sp|Q06185|ATP5I_MOUSE ATP synthase subunit e, mitochondrial OS=Mus musculus OX=10090 GN=Atp5me PE=1 SV=2	1	8	8	8	5	3	4	5	4	6	6	4	3	3	3	2	5	3	4	5	4	6	6	4	3	3	3	2	5	3	4	5	4	6	6	4	3	3	3	2
sp|Q3TC72|FAHD2_MOUSE	sp|Q3TC72|FAHD2_MOUSE	8	8	8	Q3TC72	FAHD2	Fahd2	Fumarylacetoacetate hydrolase domain-containing protein 2A	sp|Q3TC72|FAHD2_MOUSE Fumarylacetoacetate hydrolase domain-containing protein 2A OS=Mus musculus OX=10090 GN=Fahd2 PE=1 SV=1	1	8	8	8	5	2	2	4	4	6	5	4	5	3	4	2	5	2	2	4	4	6	5	4	5	3	4	2	5	2	2	4	4	6	5	4	5	3	4	2
sp|Q3THE2|ML12B_MOUSE	sp|Q3THE2|ML12B_MOUSE	8	3	3	Q3THE2	ML12B	Myl12b	Myosin regulatory light chain 12B	sp|Q3THE2|ML12B_MOUSE Myosin regulatory light chain 12B OS=Mus musculus OX=10090 GN=Myl12b PE=1 SV=2	1	8	3	3	6	7	7	6	7	7	4	2	4	4	5	3	3	3	3	3	3	3	3	2	3	3	3	3	3	3	3	3	3	3	3	2	3	3	3	3
sp|Q60648|SAP3_MOUSE	sp|Q60648|SAP3_MOUSE	8	8	8	Q60648	SAP3	Gm2a	Ganglioside GM2 activator	sp|Q60648|SAP3_MOUSE Ganglioside GM2 activator OS=Mus musculus OX=10090 GN=Gm2a PE=1 SV=2	1	8	8	8	5	5	7	3	6	4	3	4	5	6	5	4	5	5	7	3	6	4	3	4	5	6	5	4	5	5	7	3	6	4	3	4	5	6	5	4
sp|Q60825|NPT2A_MOUSE;sp|Q9DBP0|NPT2B_MOUSE	sp|Q60825|NPT2A_MOUSE	8;1	8;1	8;1	Q60825	NPT2A	Slc34a1	Sodium-dependent phosphate transport protein 2A	sp|Q60825|NPT2A_MOUSE Sodium-dependent phosphate transport protein 2A OS=Mus musculus OX=10090 GN=Slc34a1 PE=1 SV=2	2	8	8	8	2	1	6	5	4	5	2	1	3	3	4	4	2	1	6	5	4	5	2	1	3	3	4	4	2	1	6	5	4	5	2	1	3	3	4	4
sp|Q60865|CAPR1_MOUSE	sp|Q60865|CAPR1_MOUSE	8	8	8	Q60865	CAPR1	Caprin1	Caprin-1	sp|Q60865|CAPR1_MOUSE Caprin-1 OS=Mus musculus OX=10090 GN=Caprin1 PE=1 SV=2	1	8	8	8	1	1	1	2	4	1	1	2	1	3	1	3	1	1	1	2	4	1	1	2	1	3	1	3	1	1	1	2	4	1	1	2	1	3	1	3
sp|Q61767|3BHS4_MOUSE;sp|Q61694|3BHS5_MOUSE;sp|P26150|3BHS3_MOUSE;sp|P26149|3BHS2_MOUSE;sp|O35469|3BHS6_MOUSE;sp|P24815|3BHS1_MOUSE	sp|Q61767|3BHS4_MOUSE;sp|Q61694|3BHS5_MOUSE	8;4;2;2;2;1	8;4;2;2;2;1	8;4;2;2;2;1	Q61767	3BHS4	Hsd3b4	NADPH-dependent 3-keto-steroid reductase Hsd3b4	sp|Q61767|3BHS4_MOUSE NADPH-dependent 3-keto-steroid reductase Hsd3b4 OS=Mus musculus OX=10090 GN=Hsd3b4 PE=1 SV=3;sp|Q61694|3BHS5_MOUSE NADPH-dependent 3-keto-steroid reductase Hsd3b5 OS=Mus musculus OX=10090 GN=Hsd3b5 PE=1 SV=4	6	8	8	8	6	6	7	4	7	6	4	3	4	4	4	4	6	6	7	4	7	6	4	3	4	4	4	4	6	6	7	4	7	6	4	3	4	4	4	4
sp|Q61792|LASP1_MOUSE	sp|Q61792|LASP1_MOUSE	8	8	8	Q61792	LASP1	Lasp1	LIM and SH3 domain protein 1	sp|Q61792|LASP1_MOUSE LIM and SH3 domain protein 1 OS=Mus musculus OX=10090 GN=Lasp1 PE=1 SV=1	1	8	8	8	5	3	5	2	4	4	5	3	3	4	3	3	5	3	5	2	4	4	5	3	3	4	3	3	5	3	5	2	4	4	5	3	3	4	3	3
sp|Q64669|NQO1_MOUSE	sp|Q64669|NQO1_MOUSE	8	8	8	Q64669	NQO1	Nqo1	NAD(P)H dehydrogenase [quinone] 1	sp|Q64669|NQO1_MOUSE NAD(P)H dehydrogenase [quinone] 1 OS=Mus musculus OX=10090 GN=Nqo1 PE=1 SV=3	1	8	8	8	0	1	2	0	5	1	3	2	0	1	0	2	0	1	2	0	5	1	3	2	0	1	0	2	0	1	2	0	5	1	3	2	0	1	0	2
sp|Q6ZQI3|MLEC_MOUSE	sp|Q6ZQI3|MLEC_MOUSE	8	8	8	Q6ZQI3	MLEC	Mlec	Malectin	sp|Q6ZQI3|MLEC_MOUSE Malectin OS=Mus musculus OX=10090 GN=Mlec PE=1 SV=2	1	8	8	8	2	3	2	5	1	4	3	3	3	3	2	1	2	3	2	5	1	4	3	3	3	3	2	1	2	3	2	5	1	4	3	3	3	3	2	1
sp|Q8BGQ7|SYAC_MOUSE	sp|Q8BGQ7|SYAC_MOUSE	8	8	8	Q8BGQ7	SYAC	Aars	Alanine--tRNA ligase, cytoplasmic	sp|Q8BGQ7|SYAC_MOUSE Alanine--tRNA ligase, cytoplasmic OS=Mus musculus OX=10090 GN=Aars PE=1 SV=1	1	8	8	8	1	1	0	1	0	1	3	2	2	2	0	1	1	1	0	1	0	1	3	2	2	2	0	1	1	1	0	1	0	1	3	2	2	2	0	1
sp|Q8BWM0|PGES2_MOUSE	sp|Q8BWM0|PGES2_MOUSE	8	8	8	Q8BWM0	PGES2	Ptges2	Prostaglandin E synthase 2	sp|Q8BWM0|PGES2_MOUSE Prostaglandin E synthase 2 OS=Mus musculus OX=10090 GN=Ptges2 PE=1 SV=3	1	8	8	8	3	4	3	4	6	4	2	3	4	2	2	1	3	4	3	4	6	4	2	3	4	2	2	1	3	4	3	4	6	4	2	3	4	2	2	1
sp|Q8CC86|PNCB_MOUSE	sp|Q8CC86|PNCB_MOUSE	8	8	8	Q8CC86	PNCB	Naprt	Nicotinate phosphoribosyltransferase	sp|Q8CC86|PNCB_MOUSE Nicotinate phosphoribosyltransferase OS=Mus musculus OX=10090 GN=Naprt PE=1 SV=1	1	8	8	8	1	2	4	2	5	2	2	1	3	2	1	2	1	2	4	2	5	2	2	1	3	2	1	2	1	2	4	2	5	2	2	1	3	2	1	2
sp|Q8JZU2|TXTP_MOUSE	sp|Q8JZU2|TXTP_MOUSE	8	8	8	Q8JZU2	TXTP	Slc25a1	Tricarboxylate transport protein, mitochondrial	sp|Q8JZU2|TXTP_MOUSE Tricarboxylate transport protein, mitochondrial OS=Mus musculus OX=10090 GN=Slc25a1 PE=1 SV=1	1	8	8	8	5	5	6	6	3	7	4	4	3	3	4	4	5	5	6	6	3	7	4	4	3	3	4	4	5	5	6	6	3	7	4	4	3	3	4	4
sp|Q8K1Z0|COQ9_MOUSE	sp|Q8K1Z0|COQ9_MOUSE	8	8	8	Q8K1Z0	COQ9	Coq9	Ubiquinone biosynthesis protein COQ9, mitochondrial	sp|Q8K1Z0|COQ9_MOUSE Ubiquinone biosynthesis protein COQ9, mitochondrial OS=Mus musculus OX=10090 GN=Coq9 PE=1 SV=1	1	8	8	8	6	6	5	2	3	2	3	2	4	5	4	4	6	6	5	2	3	2	3	2	4	5	4	4	6	6	5	2	3	2	3	2	4	5	4	4
sp|Q8K2I3|FMO2_MOUSE	sp|Q8K2I3|FMO2_MOUSE	8	8	8	Q8K2I3	FMO2	Fmo2	Dimethylaniline monooxygenase [N-oxide-forming] 2	sp|Q8K2I3|FMO2_MOUSE Dimethylaniline monooxygenase [N-oxide-forming] 2 OS=Mus musculus OX=10090 GN=Fmo2 PE=1 SV=3	1	8	8	8	2	2	2	3	3	3	3	0	4	1	0	1	2	2	2	3	3	3	3	0	4	1	0	1	2	2	2	3	3	3	3	0	4	1	0	1
sp|Q8R1G2|CMBL_MOUSE	sp|Q8R1G2|CMBL_MOUSE	8	8	8	Q8R1G2	CMBL	Cmbl	Carboxymethylenebutenolidase homolog	sp|Q8R1G2|CMBL_MOUSE Carboxymethylenebutenolidase homolog OS=Mus musculus OX=10090 GN=Cmbl PE=1 SV=1	1	8	8	8	2	5	3	2	3	1	3	1	2	3	3	4	2	5	3	2	3	1	3	1	2	3	3	4	2	5	3	2	3	1	3	1	2	3	3	4
sp|Q8R5C5|ACTY_MOUSE	sp|Q8R5C5|ACTY_MOUSE	8	8	4	Q8R5C5	ACTY	Actr1b	Beta-centractin	sp|Q8R5C5|ACTY_MOUSE Beta-centractin OS=Mus musculus OX=10090 GN=Actr1b PE=1 SV=1	1	8	8	4	4	2	4	4	3	4	5	3	2	5	5	3	4	2	4	4	3	4	5	3	2	5	5	3	1	0	1	2	2	1	2	1	0	3	2	2
sp|Q8VDJ3|VIGLN_MOUSE	sp|Q8VDJ3|VIGLN_MOUSE	8	8	8	Q8VDJ3	VIGLN	Hdlbp	Vigilin	sp|Q8VDJ3|VIGLN_MOUSE Vigilin OS=Mus musculus OX=10090 GN=Hdlbp PE=1 SV=1	1	8	8	8	2	2	2	1	3	3	1	0	2	3	2	1	2	2	2	1	3	3	1	0	2	3	2	1	2	2	2	1	3	3	1	0	2	3	2	1
sp|Q91VI7|RINI_MOUSE	sp|Q91VI7|RINI_MOUSE	8	8	8	Q91VI7	RINI	Rnh1	Ribonuclease inhibitor	sp|Q91VI7|RINI_MOUSE Ribonuclease inhibitor OS=Mus musculus OX=10090 GN=Rnh1 PE=1 SV=1	1	8	8	8	5	5	4	5	7	4	5	4	3	4	2	2	5	5	4	5	7	4	5	4	3	4	2	2	5	5	4	5	7	4	5	4	3	4	2	2
sp|Q91VR5|DDX1_MOUSE	sp|Q91VR5|DDX1_MOUSE	8	8	8	Q91VR5	DDX1	Ddx1	ATP-dependent RNA helicase DDX1	sp|Q91VR5|DDX1_MOUSE ATP-dependent RNA helicase DDX1 OS=Mus musculus OX=10090 GN=Ddx1 PE=1 SV=1	1	8	8	8	3	2	3	2	4	4	4	2	2	2	2	3	3	2	3	2	4	4	4	2	2	2	2	3	3	2	3	2	4	4	4	2	2	2	2	3
sp|Q9CQ75|NDUA2_MOUSE	sp|Q9CQ75|NDUA2_MOUSE	8	8	8	Q9CQ75	NDUA2	Ndufa2	NADH dehydrogenase [ubiquinone] 1 alpha subcomplex subunit 2	sp|Q9CQ75|NDUA2_MOUSE NADH dehydrogenase [ubiquinone] 1 alpha subcomplex subunit 2 OS=Mus musculus OX=10090 GN=Ndufa2 PE=1 SV=3	1	8	8	8	3	1	3	6	4	5	5	2	4	4	4	3	3	1	3	6	4	5	5	2	4	4	4	3	3	1	3	6	4	5	5	2	4	4	4	3
sp|Q9CZ42|NNRD_MOUSE	sp|Q9CZ42|NNRD_MOUSE	8	8	8	Q9CZ42	NNRD	Naxd	ATP-dependent (S)-NAD(P)H-hydrate dehydratase	sp|Q9CZ42|NNRD_MOUSE ATP-dependent (S)-NAD(P)H-hydrate dehydratase OS=Mus musculus OX=10090 GN=Naxd PE=1 SV=1	1	8	8	8	2	1	2	5	4	2	1	2	2	0	5	1	2	1	2	5	4	2	1	2	2	0	5	1	2	1	2	5	4	2	1	2	2	0	5	1
sp|Q9D023|MPC2_MOUSE	sp|Q9D023|MPC2_MOUSE	8	8	8	Q9D023	MPC2	Mpc2	Mitochondrial pyruvate carrier 2	sp|Q9D023|MPC2_MOUSE Mitochondrial pyruvate carrier 2 OS=Mus musculus OX=10090 GN=Mpc2 PE=1 SV=1	1	8	8	8	6	4	5	7	5	6	4	5	4	2	3	3	6	4	5	7	5	6	4	5	4	2	3	3	6	4	5	7	5	6	4	5	4	2	3	3
sp|Q9DCL9|PUR6_MOUSE	sp|Q9DCL9|PUR6_MOUSE	8	8	8	Q9DCL9	PUR6	Paics	Multifunctional protein ADE2	sp|Q9DCL9|PUR6_MOUSE Multifunctional protein ADE2 OS=Mus musculus OX=10090 GN=Paics PE=1 SV=4	1	8	8	8	5	3	4	5	3	5	3	4	2	3	4	4	5	3	4	5	3	5	3	4	2	3	4	4	5	3	4	5	3	5	3	4	2	3	4	4
sp|Q9EQK5|MVP_MOUSE	sp|Q9EQK5|MVP_MOUSE	8	8	8	Q9EQK5	MVP	Mvp	Major vault protein	sp|Q9EQK5|MVP_MOUSE Major vault protein OS=Mus musculus OX=10090 GN=Mvp PE=1 SV=4	1	8	8	8	2	0	2	1	1	5	1	1	3	2	1	1	2	0	2	1	1	5	1	1	3	2	1	1	2	0	2	1	1	5	1	1	3	2	1	1
sp|Q9ERK4|XPO2_MOUSE	sp|Q9ERK4|XPO2_MOUSE	8	8	8	Q9ERK4	XPO2	Cse1l	Exportin-2	sp|Q9ERK4|XPO2_MOUSE Exportin-2 OS=Mus musculus OX=10090 GN=Cse1l PE=1 SV=1	1	8	8	8	1	3	1	3	0	3	0	2	0	1	3	0	1	3	1	3	0	3	0	2	0	1	3	0	1	3	1	3	0	3	0	2	0	1	3	0
sp|Q9ERS2|NDUAD_MOUSE	sp|Q9ERS2|NDUAD_MOUSE	8	8	8	Q9ERS2	NDUAD	Ndufa13	NADH dehydrogenase [ubiquinone] 1 alpha subcomplex subunit 13	sp|Q9ERS2|NDUAD_MOUSE NADH dehydrogenase [ubiquinone] 1 alpha subcomplex subunit 13 OS=Mus musculus OX=10090 GN=Ndufa13 PE=1 SV=3	1	8	8	8	6	6	5	6	6	6	5	4	6	5	4	5	6	6	5	6	6	6	5	4	6	5	4	5	6	6	5	6	6	6	5	4	6	5	4	5
sp|Q9ESB3|HRG_MOUSE	sp|Q9ESB3|HRG_MOUSE	8	8	8	Q9ESB3	HRG	Hrg	Histidine-rich glycoprotein	sp|Q9ESB3|HRG_MOUSE Histidine-rich glycoprotein OS=Mus musculus OX=10090 GN=Hrg PE=1 SV=2	1	8	8	8	5	5	4	4	4	4	2	2	3	3	3	2	5	5	4	4	4	4	2	2	3	3	3	2	5	5	4	4	4	4	2	2	3	3	3	2
sp|Q9JHJ0|TMOD3_MOUSE	sp|Q9JHJ0|TMOD3_MOUSE	8	8	8	Q9JHJ0	TMOD3	Tmod3	Tropomodulin-3	sp|Q9JHJ0|TMOD3_MOUSE Tropomodulin-3 OS=Mus musculus OX=10090 GN=Tmod3 PE=1 SV=1	1	8	8	8	5	4	3	5	6	4	2	2	2	3	3	2	5	4	3	5	6	4	2	2	2	3	3	2	5	4	3	5	6	4	2	2	2	3	3	2
sp|Q9R0Y5|KAD1_MOUSE	sp|Q9R0Y5|KAD1_MOUSE	8	8	8	Q9R0Y5	KAD1	Ak1	Adenylate kinase isoenzyme 1	sp|Q9R0Y5|KAD1_MOUSE Adenylate kinase isoenzyme 1 OS=Mus musculus OX=10090 GN=Ak1 PE=1 SV=1	1	8	8	8	5	3	3	3	6	4	2	1	3	3	1	3	5	3	3	3	6	4	2	1	3	3	1	3	5	3	3	3	6	4	2	1	3	3	1	3
sp|Q9R1P0|PSA4_MOUSE	sp|Q9R1P0|PSA4_MOUSE	8	8	8	Q9R1P0	PSA4	Psma4	Proteasome subunit alpha type-4	sp|Q9R1P0|PSA4_MOUSE Proteasome subunit alpha type-4 OS=Mus musculus OX=10090 GN=Psma4 PE=1 SV=1	1	8	8	8	4	1	3	3	2	4	1	5	1	1	3	1	4	1	3	3	2	4	1	5	1	1	3	1	4	1	3	3	2	4	1	5	1	1	3	1
sp|Q9WUR2|ECI2_MOUSE	sp|Q9WUR2|ECI2_MOUSE	8	2	2	Q9WUR2	ECI2	Eci2	Enoyl-CoA delta isomerase 2, mitochondrial	sp|Q9WUR2|ECI2_MOUSE Enoyl-CoA delta isomerase 2, mitochondrial OS=Mus musculus OX=10090 GN=Eci2 PE=1 SV=2	1	8	2	2	7	5	6	8	7	8	7	6	6	6	5	6	2	1	1	2	2	2	1	1	1	2	1	2	2	1	1	2	2	2	1	1	1	2	1	2
sp|Q9WV55|VAPA_MOUSE	sp|Q9WV55|VAPA_MOUSE	8	8	7	Q9WV55	VAPA	Vapa	Vesicle-associated membrane protein-associated protein A	sp|Q9WV55|VAPA_MOUSE Vesicle-associated membrane protein-associated protein A OS=Mus musculus OX=10090 GN=Vapa PE=1 SV=2	1	8	8	7	2	2	3	3	3	5	4	4	5	5	3	4	2	2	3	3	3	5	4	4	5	5	3	4	2	1	2	2	3	4	4	4	5	5	3	3
sp|Q9Z2X1|HNRPF_MOUSE	sp|Q9Z2X1|HNRPF_MOUSE	8	8	6	Q9Z2X1	HNRPF	Hnrnpf	Heterogeneous nuclear ribonucleoprotein F	sp|Q9Z2X1|HNRPF_MOUSE Heterogeneous nuclear ribonucleoprotein F OS=Mus musculus OX=10090 GN=Hnrnpf PE=1 SV=3	1	8	8	6	5	5	4	6	7	5	4	2	6	6	5	7	5	5	4	6	7	5	4	2	6	6	5	7	4	3	2	4	5	4	2	1	4	4	3	5
sp|Q9Z2Y8|PLPHP_MOUSE	sp|Q9Z2Y8|PLPHP_MOUSE	8	8	8	Q9Z2Y8	PLPHP	Plpbp	Pyridoxal phosphate homeostasis protein	sp|Q9Z2Y8|PLPHP_MOUSE Pyridoxal phosphate homeostasis protein OS=Mus musculus OX=10090 GN=Plpbp PE=1 SV=1	1	8	8	8	4	2	4	3	7	4	2	3	3	3	2	3	4	2	4	3	7	4	2	3	3	3	2	3	4	2	4	3	7	4	2	3	3	3	2	3
sp|Q9Z2Z6|MCAT_MOUSE	sp|Q9Z2Z6|MCAT_MOUSE	8	8	8	Q9Z2Z6	MCAT	Slc25a20	Mitochondrial carnitine/acylcarnitine carrier protein	sp|Q9Z2Z6|MCAT_MOUSE Mitochondrial carnitine/acylcarnitine carrier protein OS=Mus musculus OX=10090 GN=Slc25a20 PE=1 SV=1	1	8	8	8	2	6	2	5	2	4	2	2	0	1	2	1	2	6	2	5	2	4	2	2	0	1	2	1	2	6	2	5	2	4	2	2	0	1	2	1
sp|A2AJL3|FGGY_MOUSE	sp|A2AJL3|FGGY_MOUSE	7	7	7	A2AJL3	FGGY	Fggy	FGGY carbohydrate kinase domain-containing protein	sp|A2AJL3|FGGY_MOUSE FGGY carbohydrate kinase domain-containing protein OS=Mus musculus OX=10090 GN=Fggy PE=1 SV=1	1	7	7	7	2	5	4	4	5	2	2	2	3	2	0	2	2	5	4	4	5	2	2	2	3	2	0	2	2	5	4	4	5	2	2	2	3	2	0	2
sp|O09061|PSB1_MOUSE	sp|O09061|PSB1_MOUSE	7	7	7	O09061	PSB1	Psmb1	Proteasome subunit beta type-1	sp|O09061|PSB1_MOUSE Proteasome subunit beta type-1 OS=Mus musculus OX=10090 GN=Psmb1 PE=1 SV=1	1	7	7	7	2	3	3	5	2	3	2	3	3	2	3	3	2	3	3	5	2	3	2	3	3	2	3	3	2	3	3	5	2	3	2	3	3	2	3	3
sp|O09131|GSTO1_MOUSE;sp|Q8K2Q2|GSTO2_MOUSE	sp|O09131|GSTO1_MOUSE	7;1	7;1	7;1	O09131	GSTO1	Gsto1	Glutathione S-transferase omega-1	sp|O09131|GSTO1_MOUSE Glutathione S-transferase omega-1 OS=Mus musculus OX=10090 GN=Gsto1 PE=1 SV=2	2	7	7	7	1	1	2	4	4	2	0	0	0	0	0	0	1	1	2	4	4	2	0	0	0	0	0	0	1	1	2	4	4	2	0	0	0	0	0	0
sp|O35286|DHX15_MOUSE	sp|O35286|DHX15_MOUSE	7	7	6	O35286	DHX15	Dhx15	Pre-mRNA-splicing factor ATP-dependent RNA helicase DHX15	sp|O35286|DHX15_MOUSE Pre-mRNA-splicing factor ATP-dependent RNA helicase DHX15 OS=Mus musculus OX=10090 GN=Dhx15 PE=1 SV=2	1	7	7	6	3	2	1	4	2	1	1	0	0	2	1	1	3	2	1	4	2	1	1	0	0	2	1	1	3	2	1	4	2	0	1	0	0	2	1	1
sp|O35490|BHMT1_MOUSE	sp|O35490|BHMT1_MOUSE	7	7	6	O35490	BHMT1	Bhmt	Betaine--homocysteine S-methyltransferase 1	sp|O35490|BHMT1_MOUSE Betaine--homocysteine S-methyltransferase 1 OS=Mus musculus OX=10090 GN=Bhmt PE=1 SV=1	1	7	7	6	4	2	4	6	6	3	0	0	0	0	0	1	4	2	4	6	6	3	0	0	0	0	0	1	3	1	3	5	5	3	0	0	0	0	0	1
sp|O70439|STX7_MOUSE	sp|O70439|STX7_MOUSE	7	7	7	O70439	STX7	Stx7	Syntaxin-7	sp|O70439|STX7_MOUSE Syntaxin-7 OS=Mus musculus OX=10090 GN=Stx7 PE=1 SV=3	1	7	7	7	2	2	3	3	2	4	1	2	1	4	3	2	2	2	3	3	2	4	1	2	1	4	3	2	2	2	3	3	2	4	1	2	1	4	3	2
sp|O70456|1433S_MOUSE	sp|O70456|1433S_MOUSE	7	2	2	O70456	1433S	Sfn	14-3-3 protein sigma	sp|O70456|1433S_MOUSE 14-3-3 protein sigma OS=Mus musculus OX=10090 GN=Sfn PE=1 SV=2	1	7	2	2	5	3	5	5	5	5	5	5	6	2	3	4	1	0	1	1	1	1	1	1	1	1	0	1	1	0	1	1	1	1	1	1	1	1	0	1
sp|O88587|COMT_MOUSE	sp|O88587|COMT_MOUSE	7	7	7	O88587	COMT	Comt	Catechol O-methyltransferase	sp|O88587|COMT_MOUSE Catechol O-methyltransferase OS=Mus musculus OX=10090 GN=Comt PE=1 SV=2	1	7	7	7	3	4	4	4	5	3	5	4	4	6	5	5	3	4	4	4	5	3	5	4	4	6	5	5	3	4	4	4	5	3	5	4	4	6	5	5
sp|O88909|S22A8_MOUSE	sp|O88909|S22A8_MOUSE	7	7	7	O88909	S22A8	Slc22a8	Solute carrier family 22 member 8	sp|O88909|S22A8_MOUSE Solute carrier family 22 member 8 OS=Mus musculus OX=10090 GN=Slc22a8 PE=1 SV=2	1	7	7	7	6	4	4	6	5	6	0	0	0	2	1	0	6	4	4	6	5	6	0	0	0	2	1	0	6	4	4	6	5	6	0	0	0	2	1	0
sp|P01863|GCAA_MOUSE;sp|P01865|GCAM_MOUSE	sp|P01863|GCAA_MOUSE;sp|P01865|GCAM_MOUSE	7;7	7;7	5;5	P01863	GCAA	Ighg	Ig gamma-2A chain C region, A allele	sp|P01863|GCAA_MOUSE Ig gamma-2A chain C region, A allele OS=Mus musculus OX=10090 GN=Ighg PE=1 SV=1;sp|P01865|GCAM_MOUSE Ig gamma-2A chain C region, membrane-bound form OS=Mus musculus OX=10090 GN=Igh-1a PE=1 SV=3	2	7	7	5	6	4	3	5	6	6	4	5	3	1	5	2	6	4	3	5	6	6	4	5	3	1	5	2	4	3	2	4	5	5	4	4	2	1	4	1
sp|P01897|HA1L_MOUSE	sp|P01897|HA1L_MOUSE	7	1	1	P01897	HA1L	H2-L	H-2 class I histocompatibility antigen, L-D alpha chain	sp|P01897|HA1L_MOUSE H-2 class I histocompatibility antigen, L-D alpha chain OS=Mus musculus OX=10090 GN=H2-L PE=1 SV=2	1	7	1	1	0	0	0	2	2	3	1	4	1	3	2	1	0	0	0	0	1	1	0	1	1	1	1	1	0	0	0	0	1	1	0	1	1	1	1	1
sp|P08752|GNAI2_MOUSE	sp|P08752|GNAI2_MOUSE	7	6	5	P08752	GNAI2	Gnai2	Guanine nucleotide-binding protein G(i) subunit alpha-2	sp|P08752|GNAI2_MOUSE Guanine nucleotide-binding protein G(i) subunit alpha-2 OS=Mus musculus OX=10090 GN=Gnai2 PE=1 SV=5	1	7	6	5	2	3	3	1	4	5	2	1	4	2	2	3	1	2	2	1	3	4	1	0	3	1	1	2	0	1	1	1	2	3	0	0	3	1	1	2
sp|P10639|THIO_MOUSE	sp|P10639|THIO_MOUSE	7	7	7	P10639	THIO	Txn	Thioredoxin	sp|P10639|THIO_MOUSE Thioredoxin OS=Mus musculus OX=10090 GN=Txn PE=1 SV=3	1	7	7	7	5	4	4	4	5	5	4	4	3	4	3	4	5	4	4	4	5	5	4	4	3	4	3	4	5	4	4	4	5	5	4	4	3	4	3	4
sp|P11859|ANGT_MOUSE	sp|P11859|ANGT_MOUSE	7	7	7	P11859	ANGT	Agt	Angiotensinogen	sp|P11859|ANGT_MOUSE Angiotensinogen OS=Mus musculus OX=10090 GN=Agt PE=1 SV=1	1	7	7	7	3	6	3	2	3	3	3	2	2	5	3	3	3	6	3	2	3	3	3	2	2	5	3	3	3	6	3	2	3	3	3	2	2	5	3	3
sp|P12367|KAP2_MOUSE	sp|P12367|KAP2_MOUSE	7	7	6	P12367	KAP2	Prkar2a	cAMP-dependent protein kinase type II-alpha regulatory subunit	sp|P12367|KAP2_MOUSE cAMP-dependent protein kinase type II-alpha regulatory subunit OS=Mus musculus OX=10090 GN=Prkar2a PE=1 SV=2	1	7	7	6	2	3	3	3	4	2	2	3	2	4	2	3	2	3	3	3	4	2	2	3	2	4	2	3	2	3	3	3	4	2	2	3	2	3	2	3
sp|P14869|RLA0_MOUSE	sp|P14869|RLA0_MOUSE	7	7	7	P14869	RLA0	Rplp0	60S acidic ribosomal protein P0	sp|P14869|RLA0_MOUSE 60S acidic ribosomal protein P0 OS=Mus musculus OX=10090 GN=Rplp0 PE=1 SV=3	1	7	7	7	4	4	5	6	5	5	2	3	1	5	5	4	4	4	5	6	5	5	2	3	1	5	5	4	4	4	5	6	5	5	2	3	1	5	5	4
sp|P18572|BASI_MOUSE	sp|P18572|BASI_MOUSE	7	7	7	P18572	BASI	Bsg	Basigin	sp|P18572|BASI_MOUSE Basigin OS=Mus musculus OX=10090 GN=Bsg PE=1 SV=2	1	7	7	7	6	4	5	6	5	5	4	5	6	3	5	3	6	4	5	6	5	5	4	5	6	3	5	3	6	4	5	6	5	5	4	5	6	3	5	3
sp|P19536|COX5B_MOUSE	sp|P19536|COX5B_MOUSE	7	7	7	P19536	COX5B	Cox5b	Cytochrome c oxidase subunit 5B, mitochondrial	sp|P19536|COX5B_MOUSE Cytochrome c oxidase subunit 5B, mitochondrial OS=Mus musculus OX=10090 GN=Cox5b PE=1 SV=1	1	7	7	7	7	7	7	6	7	6	7	6	6	5	7	5	7	7	7	6	7	6	7	6	6	5	7	5	7	7	7	6	7	6	7	6	6	5	7	5
sp|P20060|HEXB_MOUSE	sp|P20060|HEXB_MOUSE	7	7	7	P20060	HEXB	Hexb	Beta-hexosaminidase subunit beta	sp|P20060|HEXB_MOUSE Beta-hexosaminidase subunit beta OS=Mus musculus OX=10090 GN=Hexb PE=1 SV=2	1	7	7	7	1	0	4	4	0	4	0	0	0	3	1	0	1	0	4	4	0	4	0	0	0	3	1	0	1	0	4	4	0	4	0	0	0	3	1	0
sp|P35979|RL12_MOUSE	sp|P35979|RL12_MOUSE	7	7	7	P35979	RL12	Rpl12	60S ribosomal protein L12	sp|P35979|RL12_MOUSE 60S ribosomal protein L12 OS=Mus musculus OX=10090 GN=Rpl12 PE=1 SV=2	1	7	7	7	2	2	3	4	3	2	2	3	4	3	3	3	2	2	3	4	3	2	2	3	4	3	3	3	2	2	3	4	3	2	2	3	4	3	3	3
sp|P35980|RL18_MOUSE	sp|P35980|RL18_MOUSE	7	7	7	P35980	RL18	Rpl18	60S ribosomal protein L18	sp|P35980|RL18_MOUSE 60S ribosomal protein L18 OS=Mus musculus OX=10090 GN=Rpl18 PE=1 SV=3	1	7	7	7	4	3	5	7	6	6	6	4	6	4	4	2	4	3	5	7	6	6	6	4	6	4	4	2	4	3	5	7	6	6	6	4	6	4	4	2
sp|P42208|SEPT2_MOUSE	sp|P42208|SEPT2_MOUSE	7	7	7	P42208	Sept2	Sept2	Septin-2	sp|P42208|SEPT2_MOUSE Septin-2 OS=Mus musculus OX=10090 GN=Sept2 PE=1 SV=2	1	7	7	7	3	2	3	3	5	4	2	3	3	3	1	2	3	2	3	3	5	4	2	3	3	3	1	2	3	2	3	3	5	4	2	3	3	3	1	2
sp|P47740|AL3A2_MOUSE	sp|P47740|AL3A2_MOUSE	7	7	6	P47740	AL3A2	Aldh3a2	Fatty aldehyde dehydrogenase	sp|P47740|AL3A2_MOUSE Fatty aldehyde dehydrogenase OS=Mus musculus OX=10090 GN=Aldh3a2 PE=1 SV=2	1	7	7	6	5	4	5	6	4	5	6	4	4	6	5	4	5	4	5	6	4	5	6	4	4	6	5	4	5	4	5	6	3	5	5	3	4	5	5	4
sp|P47754|CAZA2_MOUSE	sp|P47754|CAZA2_MOUSE	7	7	6	P47754	CAZA2	Capza2	F-actin-capping protein subunit alpha-2	sp|P47754|CAZA2_MOUSE F-actin-capping protein subunit alpha-2 OS=Mus musculus OX=10090 GN=Capza2 PE=1 SV=3	1	7	7	6	4	6	2	3	3	3	3	4	1	1	1	2	4	6	2	3	3	3	3	4	1	1	1	2	4	5	2	3	3	3	2	3	1	0	0	1
sp|P47757|CAPZB_MOUSE	sp|P47757|CAPZB_MOUSE	7	7	7	P47757	CAPZB	Capzb	F-actin-capping protein subunit beta	sp|P47757|CAPZB_MOUSE F-actin-capping protein subunit beta OS=Mus musculus OX=10090 GN=Capzb PE=1 SV=3	1	7	7	7	3	6	4	4	4	4	3	1	4	3	2	1	3	6	4	4	4	4	3	1	4	3	2	1	3	6	4	4	4	4	3	1	4	3	2	1
sp|P47802|MTX1_MOUSE	sp|P47802|MTX1_MOUSE	7	7	7	P47802	MTX1	Mtx1	Metaxin-1	sp|P47802|MTX1_MOUSE Metaxin-1 OS=Mus musculus OX=10090 GN=Mtx1 PE=1 SV=1	1	7	7	7	1	3	2	4	2	2	2	4	2	3	3	3	1	3	2	4	2	2	2	4	2	3	3	3	1	3	2	4	2	2	2	4	2	3	3	3
sp|P49312|ROA1_MOUSE	sp|P49312|ROA1_MOUSE	7	7	7	P49312	ROA1	Hnrnpa1	Heterogeneous nuclear ribonucleoprotein A1	sp|P49312|ROA1_MOUSE Heterogeneous nuclear ribonucleoprotein A1 OS=Mus musculus OX=10090 GN=Hnrnpa1 PE=1 SV=2	1	7	7	7	2	2	0	2	4	2	1	1	2	3	2	2	2	2	0	2	4	2	1	1	2	3	2	2	2	2	0	2	4	2	1	1	2	3	2	2
sp|P52503|NDUS6_MOUSE	sp|P52503|NDUS6_MOUSE	7	7	7	P52503	NDUS6	Ndufs6	NADH dehydrogenase [ubiquinone] iron-sulfur protein 6, mitochondrial	sp|P52503|NDUS6_MOUSE NADH dehydrogenase [ubiquinone] iron-sulfur protein 6, mitochondrial OS=Mus musculus OX=10090 GN=Ndufs6 PE=1 SV=2	1	7	7	7	5	4	5	6	5	4	4	3	3	5	3	4	5	4	5	6	5	4	4	3	3	5	3	4	5	4	5	6	5	4	4	3	3	5	3	4
sp|P53026|RL10A_MOUSE	sp|P53026|RL10A_MOUSE	7	7	7	P53026	RL10A	Rpl10a	60S ribosomal protein L10a	sp|P53026|RL10A_MOUSE 60S ribosomal protein L10a OS=Mus musculus OX=10090 GN=Rpl10a PE=1 SV=3	1	7	7	7	5	3	7	5	5	7	4	3	3	6	2	4	5	3	7	5	5	7	4	3	3	6	2	4	5	3	7	5	5	7	4	3	3	6	2	4
sp|P57759|ERP29_MOUSE	sp|P57759|ERP29_MOUSE	7	7	7	P57759	ERP29	Erp29	Endoplasmic reticulum resident protein 29	sp|P57759|ERP29_MOUSE Endoplasmic reticulum resident protein 29 OS=Mus musculus OX=10090 GN=Erp29 PE=1 SV=2	1	7	7	7	2	3	4	3	4	3	1	1	1	4	3	1	2	3	4	3	4	3	1	1	1	4	3	1	2	3	4	3	4	3	1	1	1	4	3	1
sp|P58389|PTPA_MOUSE	sp|P58389|PTPA_MOUSE	7	7	7	P58389	PTPA	Ptpa	Serine/threonine-protein phosphatase 2A activator	sp|P58389|PTPA_MOUSE Serine/threonine-protein phosphatase 2A activator OS=Mus musculus OX=10090 GN=Ptpa PE=1 SV=1	1	7	7	7	3	4	3	2	4	3	2	1	1	1	1	1	3	4	3	2	4	3	2	1	1	1	1	1	3	4	3	2	4	3	2	1	1	1	1	1
sp|P60229|EIF3E_MOUSE	sp|P60229|EIF3E_MOUSE	7	7	7	P60229	EIF3E	Eif3e	Eukaryotic translation initiation factor 3 subunit E	sp|P60229|EIF3E_MOUSE Eukaryotic translation initiation factor 3 subunit E OS=Mus musculus OX=10090 GN=Eif3e PE=1 SV=1	1	7	7	7	0	2	4	3	2	2	3	3	0	3	3	3	0	2	4	3	2	2	3	3	0	3	3	3	0	2	4	3	2	2	3	3	0	3	3	3
sp|P61358|RL27_MOUSE	sp|P61358|RL27_MOUSE	7	7	7	P61358	RL27	Rpl27	60S ribosomal protein L27	sp|P61358|RL27_MOUSE 60S ribosomal protein L27 OS=Mus musculus OX=10090 GN=Rpl27 PE=1 SV=2	1	7	7	7	3	4	3	4	5	4	1	0	1	1	1	1	3	4	3	4	5	4	1	0	1	1	1	1	3	4	3	4	5	4	1	0	1	1	1	1
sp|P62137|PP1A_MOUSE	sp|P62137|PP1A_MOUSE	7	3	3	P62137	PP1A	Ppp1ca	Serine/threonine-protein phosphatase PP1-alpha catalytic subunit	sp|P62137|PP1A_MOUSE Serine/threonine-protein phosphatase PP1-alpha catalytic subunit OS=Mus musculus OX=10090 GN=Ppp1ca PE=1 SV=1	1	7	3	3	2	3	1	3	2	3	1	3	2	3	2	3	1	1	0	0	0	0	0	1	1	1	0	1	1	1	0	0	0	0	0	1	1	1	0	1
sp|P62141|PP1B_MOUSE	sp|P62141|PP1B_MOUSE	7	7	3	P62141	PP1B	Ppp1cb	Serine/threonine-protein phosphatase PP1-beta catalytic subunit	sp|P62141|PP1B_MOUSE Serine/threonine-protein phosphatase PP1-beta catalytic subunit OS=Mus musculus OX=10090 GN=Ppp1cb PE=1 SV=3	1	7	7	3	2	4	3	4	4	6	2	3	2	3	2	3	2	4	3	4	4	6	2	3	2	3	2	3	1	2	2	2	2	2	1	1	1	1	0	1
sp|P62196|PRS8_MOUSE	sp|P62196|PRS8_MOUSE	7	7	7	P62196	PRS8	Psmc5	26S proteasome regulatory subunit 8	sp|P62196|PRS8_MOUSE 26S proteasome regulatory subunit 8 OS=Mus musculus OX=10090 GN=Psmc5 PE=1 SV=1	1	7	7	7	2	2	2	2	5	3	3	2	3	3	2	1	2	2	2	2	5	3	3	2	3	3	2	1	2	2	2	2	5	3	3	2	3	3	2	1
sp|P62334|PRS10_MOUSE	sp|P62334|PRS10_MOUSE	7	7	7	P62334	PRS10	Psmc6	26S proteasome regulatory subunit 10B	sp|P62334|PRS10_MOUSE 26S proteasome regulatory subunit 10B OS=Mus musculus OX=10090 GN=Psmc6 PE=1 SV=1	1	7	7	7	2	4	1	1	5	1	0	2	2	4	1	1	2	4	1	1	5	1	0	2	2	4	1	1	2	4	1	1	5	1	0	2	2	4	1	1
sp|P62830|RL23_MOUSE	sp|P62830|RL23_MOUSE	7	7	7	P62830	RL23	Rpl23	60S ribosomal protein L23	sp|P62830|RL23_MOUSE 60S ribosomal protein L23 OS=Mus musculus OX=10090 GN=Rpl23 PE=1 SV=1	1	7	7	7	1	1	1	3	1	2	2	3	4	3	3	3	1	1	1	3	1	2	2	3	4	3	3	3	1	1	1	3	1	2	2	3	4	3	3	3
sp|P62900|RL31_MOUSE	sp|P62900|RL31_MOUSE	7	7	7	P62900	RL31	Rpl31	60S ribosomal protein L31	sp|P62900|RL31_MOUSE 60S ribosomal protein L31 OS=Mus musculus OX=10090 GN=Rpl31 PE=1 SV=1	1	7	7	7	2	3	2	3	3	3	3	3	2	2	1	2	2	3	2	3	3	3	3	3	2	2	1	2	2	3	2	3	3	3	3	3	2	2	1	2
sp|P63001|RAC1_MOUSE;sp|P60764|RAC3_MOUSE;sp|Q05144|RAC2_MOUSE	sp|P63001|RAC1_MOUSE	7;3;3	7;3;3	7;3;3	P63001	RAC1	Rac1	Ras-related C3 botulinum toxin substrate 1	sp|P63001|RAC1_MOUSE Ras-related C3 botulinum toxin substrate 1 OS=Mus musculus OX=10090 GN=Rac1 PE=1 SV=1	3	7	7	7	4	2	5	4	2	5	3	2	2	3	3	3	4	2	5	4	2	5	3	2	2	3	3	3	4	2	5	4	2	5	3	2	2	3	3	3
sp|P63087|PP1G_MOUSE	sp|P63087|PP1G_MOUSE	7	3	2	P63087	PP1G	Ppp1cc	Serine/threonine-protein phosphatase PP1-gamma catalytic subunit	sp|P63087|PP1G_MOUSE Serine/threonine-protein phosphatase PP1-gamma catalytic subunit OS=Mus musculus OX=10090 GN=Ppp1cc PE=1 SV=1	1	7	3	2	3	3	2	4	3	5	2	2	2	2	3	3	2	1	1	2	1	1	1	0	1	0	1	1	2	0	1	1	1	1	1	0	1	0	1	1
sp|P70290|EM55_MOUSE	sp|P70290|EM55_MOUSE	7	7	7	P70290	EM55	Mpp1	55 kDa erythrocyte membrane protein	sp|P70290|EM55_MOUSE 55 kDa erythrocyte membrane protein OS=Mus musculus OX=10090 GN=Mpp1 PE=1 SV=1	1	7	7	7	4	3	2	4	5	4	3	3	3	3	3	3	4	3	2	4	5	4	3	3	3	3	3	3	4	3	2	4	5	4	3	3	3	3	3	3
sp|P70349|HINT1_MOUSE	sp|P70349|HINT1_MOUSE	7	7	7	P70349	HINT1	Hint1	Histidine triad nucleotide-binding protein 1	sp|P70349|HINT1_MOUSE Histidine triad nucleotide-binding protein 1 OS=Mus musculus OX=10090 GN=Hint1 PE=1 SV=3	1	7	7	7	4	1	4	6	4	5	2	4	4	3	4	3	4	1	4	6	4	5	2	4	4	3	4	3	4	1	4	6	4	5	2	4	4	3	4	3
sp|P82343|RENBP_MOUSE	sp|P82343|RENBP_MOUSE	7	7	7	P82343	RENBP	Renbp	N-acylglucosamine 2-epimerase	sp|P82343|RENBP_MOUSE N-acylglucosamine 2-epimerase OS=Mus musculus OX=10090 GN=Renbp PE=1 SV=3	1	7	7	7	4	2	5	5	4	3	3	4	2	4	3	1	4	2	5	5	4	3	3	4	2	4	3	1	4	2	5	5	4	3	3	4	2	4	3	1
sp|P97371|PSME1_MOUSE	sp|P97371|PSME1_MOUSE	7	7	7	P97371	PSME1	Psme1	Proteasome activator complex subunit 1	sp|P97371|PSME1_MOUSE Proteasome activator complex subunit 1 OS=Mus musculus OX=10090 GN=Psme1 PE=1 SV=2	1	7	7	7	3	5	2	4	2	4	1	2	0	2	1	1	3	5	2	4	2	4	1	2	0	2	1	1	3	5	2	4	2	4	1	2	0	2	1	1
sp|P97372|PSME2_MOUSE	sp|P97372|PSME2_MOUSE	7	7	7	P97372	PSME2	Psme2	Proteasome activator complex subunit 2	sp|P97372|PSME2_MOUSE Proteasome activator complex subunit 2 OS=Mus musculus OX=10090 GN=Psme2 PE=1 SV=4	1	7	7	7	1	1	2	1	2	2	2	3	0	2	2	0	1	1	2	1	2	2	2	3	0	2	2	0	1	1	2	1	2	2	2	3	0	2	2	0
sp|P97823|LYPA1_MOUSE	sp|P97823|LYPA1_MOUSE	7	7	7	P97823	LYPA1	Lypla1	Acyl-protein thioesterase 1	sp|P97823|LYPA1_MOUSE Acyl-protein thioesterase 1 OS=Mus musculus OX=10090 GN=Lypla1 PE=1 SV=1	1	7	7	7	6	3	4	4	5	6	3	3	5	6	4	3	6	3	4	4	5	6	3	3	5	6	4	3	6	3	4	4	5	6	3	3	5	6	4	3
sp|P99026|PSB4_MOUSE	sp|P99026|PSB4_MOUSE	7	7	7	P99026	PSB4	Psmb4	Proteasome subunit beta type-4	sp|P99026|PSB4_MOUSE Proteasome subunit beta type-4 OS=Mus musculus OX=10090 GN=Psmb4 PE=1 SV=1	1	7	7	7	5	5	3	5	5	3	5	6	5	4	3	4	5	5	3	5	5	3	5	6	5	4	3	4	5	5	3	5	5	3	5	6	5	4	3	4
sp|Q01405|SC23A_MOUSE	sp|Q01405|SC23A_MOUSE	7	7	4	Q01405	SC23A	Sec23a	Protein transport protein Sec23A	sp|Q01405|SC23A_MOUSE Protein transport protein Sec23A OS=Mus musculus OX=10090 GN=Sec23a PE=1 SV=2	1	7	7	4	1	2	3	1	2	4	0	1	1	3	2	1	1	2	3	1	2	4	0	1	1	3	2	1	1	1	1	1	2	2	0	0	0	2	2	1
sp|Q03734|SPA3M_MOUSE	sp|Q03734|SPA3M_MOUSE	7	1	1	Q03734	SPA3M	Serpina3m	Serine protease inhibitor A3M	sp|Q03734|SPA3M_MOUSE Serine protease inhibitor A3M OS=Mus musculus OX=10090 GN=Serpina3m PE=1 SV=2	1	7	1	1	6	6	7	6	6	6	7	6	6	7	7	6	1	1	1	0	0	0	1	0	0	1	1	0	1	1	1	0	0	0	1	0	0	1	1	0
sp|Q11136|PEPD_MOUSE	sp|Q11136|PEPD_MOUSE	7	7	7	Q11136	PEPD	Pepd	Xaa-Pro dipeptidase	sp|Q11136|PEPD_MOUSE Xaa-Pro dipeptidase OS=Mus musculus OX=10090 GN=Pepd PE=1 SV=3	1	7	7	7	1	3	1	1	4	1	2	1	1	2	2	2	1	3	1	1	4	1	2	1	1	2	2	2	1	3	1	1	4	1	2	1	1	2	2	2
sp|Q3UIU2|NDUB6_MOUSE	sp|Q3UIU2|NDUB6_MOUSE	7	7	7	Q3UIU2	NDUB6	Ndufb6	NADH dehydrogenase [ubiquinone] 1 beta subcomplex subunit 6	sp|Q3UIU2|NDUB6_MOUSE NADH dehydrogenase [ubiquinone] 1 beta subcomplex subunit 6 OS=Mus musculus OX=10090 GN=Ndufb6 PE=1 SV=3	1	7	7	7	5	3	5	5	5	6	5	4	5	5	5	5	5	3	5	5	5	6	5	4	5	5	5	5	5	3	5	5	5	6	5	4	5	5	5	5
sp|Q3UQ44|IQGA2_MOUSE	sp|Q3UQ44|IQGA2_MOUSE	7	4	4	Q3UQ44	IQGA2	Iqgap2	Ras GTPase-activating-like protein IQGAP2	sp|Q3UQ44|IQGA2_MOUSE Ras GTPase-activating-like protein IQGAP2 OS=Mus musculus OX=10090 GN=Iqgap2 PE=1 SV=2	1	7	4	4	3	3	3	3	4	2	2	2	2	2	2	3	2	1	2	2	3	2	2	2	2	2	2	3	2	1	2	2	3	2	2	2	2	2	2	3
sp|Q3URE1|ACSF3_MOUSE	sp|Q3URE1|ACSF3_MOUSE	7	7	7	Q3URE1	ACSF3	Acsf3	Acyl-CoA synthetase family member 3, mitochondrial	sp|Q3URE1|ACSF3_MOUSE Acyl-CoA synthetase family member 3, mitochondrial OS=Mus musculus OX=10090 GN=Acsf3 PE=1 SV=2	1	7	7	7	1	1	2	2	2	2	2	3	2	6	3	3	1	1	2	2	2	2	2	3	2	6	3	3	1	1	2	2	2	2	2	3	2	6	3	3
sp|Q501J6|DDX17_MOUSE	sp|Q501J6|DDX17_MOUSE	7	1	1	Q501J6	DDX17	Ddx17	Probable ATP-dependent RNA helicase DDX17	sp|Q501J6|DDX17_MOUSE Probable ATP-dependent RNA helicase DDX17 OS=Mus musculus OX=10090 GN=Ddx17 PE=1 SV=1	1	7	1	1	3	3	4	4	7	4	4	1	2	3	2	3	0	0	0	0	1	0	0	0	0	0	0	0	0	0	0	0	1	0	0	0	0	0	0	0
sp|Q5M8N4|D39U1_MOUSE	sp|Q5M8N4|D39U1_MOUSE	7	7	7	Q5M8N4	D39U1	Sdr39u1	Epimerase family protein SDR39U1	sp|Q5M8N4|D39U1_MOUSE Epimerase family protein SDR39U1 OS=Mus musculus OX=10090 GN=Sdr39u1 PE=1 SV=2	1	7	7	7	2	2	2	3	3	2	5	4	5	4	6	6	2	2	2	3	3	2	5	4	5	4	6	6	2	2	2	3	3	2	5	4	5	4	6	6
sp|Q60854|SPB6_MOUSE	sp|Q60854|SPB6_MOUSE	7	7	7	Q60854	SPB6	Serpinb6	Serpin B6	sp|Q60854|SPB6_MOUSE Serpin B6 OS=Mus musculus OX=10090 GN=Serpinb6 PE=1 SV=1	1	7	7	7	1	3	2	2	3	1	1	2	1	3	1	2	1	3	2	2	3	1	1	2	1	3	1	2	1	3	2	2	3	1	1	2	1	3	1	2
sp|Q60931|VDAC3_MOUSE	sp|Q60931|VDAC3_MOUSE	7	7	7	Q60931	VDAC3	Vdac3	Voltage-dependent anion-selective channel protein 3	sp|Q60931|VDAC3_MOUSE Voltage-dependent anion-selective channel protein 3 OS=Mus musculus OX=10090 GN=Vdac3 PE=1 SV=1	1	7	7	7	4	5	4	6	5	5	5	4	3	5	4	3	4	5	4	6	5	5	5	4	3	5	4	3	4	5	4	6	5	5	5	4	3	5	4	3
sp|Q61704|ITIH3_MOUSE;CON__Q0V8M9	sp|Q61704|ITIH3_MOUSE	7;2	7;2	7;2	Q61704	ITIH3	Itih3	Inter-alpha-trypsin inhibitor heavy chain H3	sp|Q61704|ITIH3_MOUSE Inter-alpha-trypsin inhibitor heavy chain H3 OS=Mus musculus OX=10090 GN=Itih3 PE=1 SV=3	2	7	7	7	3	1	2	3	3	3	5	3	4	2	2	0	3	1	2	3	3	3	5	3	4	2	2	0	3	1	2	3	3	3	5	3	4	2	2	0
sp|Q62425|NDUA4_MOUSE	sp|Q62425|NDUA4_MOUSE	7	7	7	Q62425	NDUA4	Ndufa4	Cytochrome c oxidase subunit NDUFA4	sp|Q62425|NDUA4_MOUSE Cytochrome c oxidase subunit NDUFA4 OS=Mus musculus OX=10090 GN=Ndufa4 PE=1 SV=2	1	7	7	7	7	5	3	6	7	7	6	6	4	3	4	4	7	5	3	6	7	7	6	6	4	3	4	4	7	5	3	6	7	7	6	6	4	3	4	4
sp|Q64522|H2A2B_MOUSE	sp|Q64522|H2A2B_MOUSE	7	1	1	Q64522	H2A2B	Hist2h2ab	Histone H2A type 2-B	sp|Q64522|H2A2B_MOUSE Histone H2A type 2-B OS=Mus musculus OX=10090 GN=Hist2h2ab PE=1 SV=3	1	7	1	1	6	4	7	7	7	6	7	4	5	5	4	5	1	0	1	1	1	1	1	0	0	0	0	0	1	0	1	1	1	1	1	0	0	0	0	0
sp|Q6P069|SORCN_MOUSE	sp|Q6P069|SORCN_MOUSE	7	7	7	Q6P069	SORCN	Sri	Sorcin	sp|Q6P069|SORCN_MOUSE Sorcin OS=Mus musculus OX=10090 GN=Sri PE=1 SV=1	1	7	7	7	5	6	4	4	5	5	2	1	2	2	1	0	5	6	4	4	5	5	2	1	2	2	1	0	5	6	4	4	5	5	2	1	2	2	1	0
sp|Q6PDM2|SRSF1_MOUSE	sp|Q6PDM2|SRSF1_MOUSE	7	7	7	Q6PDM2	SRSF1	Srsf1	Serine/arginine-rich splicing factor 1	sp|Q6PDM2|SRSF1_MOUSE Serine/arginine-rich splicing factor 1 OS=Mus musculus OX=10090 GN=Srsf1 PE=1 SV=3	1	7	7	7	3	5	3	4	5	5	3	1	2	1	2	3	3	5	3	4	5	5	3	1	2	1	2	3	3	5	3	4	5	5	3	1	2	1	2	3
sp|Q6ZWV3|RL10_MOUSE;sp|P86048|RL10L_MOUSE	sp|Q6ZWV3|RL10_MOUSE;sp|P86048|RL10L_MOUSE	7;5	7;5	7;5	Q6ZWV3	RL10	Rpl10	60S ribosomal protein L10	sp|Q6ZWV3|RL10_MOUSE 60S ribosomal protein L10 OS=Mus musculus OX=10090 GN=Rpl10 PE=1 SV=3;sp|P86048|RL10L_MOUSE 60S ribosomal protein L10-like OS=Mus musculus OX=10090 GN=Rpl10l PE=2 SV=1	2	7	7	7	4	2	5	5	4	5	3	5	1	1	3	2	4	2	5	5	4	5	3	5	1	1	3	2	4	2	5	5	4	5	3	5	1	1	3	2
sp|Q8BGD9|IF4B_MOUSE	sp|Q8BGD9|IF4B_MOUSE	7	7	7	Q8BGD9	IF4B	Eif4b	Eukaryotic translation initiation factor 4B	sp|Q8BGD9|IF4B_MOUSE Eukaryotic translation initiation factor 4B OS=Mus musculus OX=10090 GN=Eif4b PE=1 SV=1	1	7	7	7	3	1	2	2	4	4	4	3	3	1	3	2	3	1	2	2	4	4	4	3	3	1	3	2	3	1	2	2	4	4	4	3	3	1	3	2
sp|Q8BP47|SYNC_MOUSE	sp|Q8BP47|SYNC_MOUSE	7	7	7	Q8BP47	SYNC	Nars	Asparagine--tRNA ligase, cytoplasmic	sp|Q8BP47|SYNC_MOUSE Asparagine--tRNA ligase, cytoplasmic OS=Mus musculus OX=10090 GN=Nars PE=1 SV=2	1	7	7	7	1	3	2	2	4	2	1	3	2	1	3	0	1	3	2	2	4	2	1	3	2	1	3	0	1	3	2	2	4	2	1	3	2	1	3	0
sp|Q8C5H8|NAKD2_MOUSE	sp|Q8C5H8|NAKD2_MOUSE	7	7	7	Q8C5H8	NAKD2	Nadk2	NAD kinase 2, mitochondrial	sp|Q8C5H8|NAKD2_MOUSE NAD kinase 2, mitochondrial OS=Mus musculus OX=10090 GN=Nadk2 PE=1 SV=2	1	7	7	7	2	3	1	3	1	2	2	1	1	1	0	0	2	3	1	3	1	2	2	1	1	1	0	0	2	3	1	3	1	2	2	1	1	1	0	0
sp|Q8K1M6|DNM1L_MOUSE	sp|Q8K1M6|DNM1L_MOUSE	7	7	7	Q8K1M6	DNM1L	Dnm1l	Dynamin-1-like protein	sp|Q8K1M6|DNM1L_MOUSE Dynamin-1-like protein OS=Mus musculus OX=10090 GN=Dnm1l PE=1 SV=2	1	7	7	7	2	4	2	3	3	3	3	5	3	3	3	3	2	4	2	3	3	3	3	5	3	3	3	3	2	4	2	3	3	3	3	5	3	3	3	3
sp|Q8K4F5|ABHDB_MOUSE	sp|Q8K4F5|ABHDB_MOUSE	7	7	7	Q8K4F5	ABHDB	Abhd11	Protein ABHD11	sp|Q8K4F5|ABHDB_MOUSE Protein ABHD11 OS=Mus musculus OX=10090 GN=Abhd11 PE=1 SV=1	1	7	7	7	1	3	2	4	2	2	1	3	1	1	1	1	1	3	2	4	2	2	1	3	1	1	1	1	1	3	2	4	2	2	1	3	1	1	1	1
sp|Q8QZY2|GLCTK_MOUSE	sp|Q8QZY2|GLCTK_MOUSE	7	7	7	Q8QZY2	GLCTK	Glyctk	Glycerate kinase	sp|Q8QZY2|GLCTK_MOUSE Glycerate kinase OS=Mus musculus OX=10090 GN=Glyctk PE=1 SV=1	1	7	7	7	1	3	3	3	4	3	3	3	4	3	3	4	1	3	3	3	4	3	3	3	4	3	3	4	1	3	3	3	4	3	3	3	4	3	3	4
sp|Q8R081|HNRPL_MOUSE	sp|Q8R081|HNRPL_MOUSE	7	7	7	Q8R081	HNRPL	Hnrnpl	Heterogeneous nuclear ribonucleoprotein L	sp|Q8R081|HNRPL_MOUSE Heterogeneous nuclear ribonucleoprotein L OS=Mus musculus OX=10090 GN=Hnrnpl PE=1 SV=2	1	7	7	7	1	1	3	3	4	4	5	0	4	3	2	4	1	1	3	3	4	4	5	0	4	3	2	4	1	1	3	3	4	4	5	0	4	3	2	4
sp|Q8VCN5|CGL_MOUSE	sp|Q8VCN5|CGL_MOUSE	7	7	7	Q8VCN5	CGL	Cth	Cystathionine gamma-lyase	sp|Q8VCN5|CGL_MOUSE Cystathionine gamma-lyase OS=Mus musculus OX=10090 GN=Cth PE=1 SV=1	1	7	7	7	4	6	3	2	6	3	2	2	2	2	2	0	4	6	3	2	6	3	2	2	2	2	2	0	4	6	3	2	6	3	2	2	2	2	2	0
sp|Q91VC3|IF4A3_MOUSE	sp|Q91VC3|IF4A3_MOUSE	7	4	4	Q91VC3	IF4A3	Eif4a3	Eukaryotic initiation factor 4A-III	sp|Q91VC3|IF4A3_MOUSE Eukaryotic initiation factor 4A-III OS=Mus musculus OX=10090 GN=Eif4a3 PE=1 SV=3	1	7	4	4	2	2	3	5	4	5	3	1	1	3	2	2	1	1	1	2	3	2	1	0	0	2	1	1	1	1	1	2	3	2	1	0	0	2	1	1
sp|Q91WN4|KMO_MOUSE	sp|Q91WN4|KMO_MOUSE	7	7	7	Q91WN4	KMO	Kmo	Kynurenine 3-monooxygenase	sp|Q91WN4|KMO_MOUSE Kynurenine 3-monooxygenase OS=Mus musculus OX=10090 GN=Kmo PE=1 SV=1	1	7	7	7	4	5	4	3	4	5	2	2	2	5	3	3	4	5	4	3	4	5	2	2	2	5	3	3	4	5	4	3	4	5	2	2	2	5	3	3
sp|Q91WT9|CBS_MOUSE	sp|Q91WT9|CBS_MOUSE	7	7	7	Q91WT9	CBS	Cbs	Cystathionine beta-synthase	sp|Q91WT9|CBS_MOUSE Cystathionine beta-synthase OS=Mus musculus OX=10090 GN=Cbs PE=1 SV=3	1	7	7	7	0	0	2	2	3	0	5	5	3	4	6	4	0	0	2	2	3	0	5	5	3	4	6	4	0	0	2	2	3	0	5	5	3	4	6	4
sp|Q91X91|NADC_MOUSE	sp|Q91X91|NADC_MOUSE	7	7	7	Q91X91	NADC	Qprt	Nicotinate-nucleotide pyrophosphorylase [carboxylating]	sp|Q91X91|NADC_MOUSE Nicotinate-nucleotide pyrophosphorylase [carboxylating] OS=Mus musculus OX=10090 GN=Qprt PE=1 SV=1	1	7	7	7	2	4	3	4	7	4	3	3	4	2	1	2	2	4	3	4	7	4	3	3	4	2	1	2	2	4	3	4	7	4	3	3	4	2	1	2
sp|Q91XU3|PI42C_MOUSE	sp|Q91XU3|PI42C_MOUSE	7	7	7	Q91XU3	PI42C	Pip4k2c	Phosphatidylinositol 5-phosphate 4-kinase type-2 gamma	sp|Q91XU3|PI42C_MOUSE Phosphatidylinositol 5-phosphate 4-kinase type-2 gamma OS=Mus musculus OX=10090 GN=Pip4k2c PE=1 SV=1	1	7	7	7	0	2	2	2	4	4	1	1	1	1	1	3	0	2	2	2	4	4	1	1	1	1	1	3	0	2	2	2	4	4	1	1	1	1	1	3
sp|Q91YR1|TWF1_MOUSE	sp|Q91YR1|TWF1_MOUSE	7	7	7	Q91YR1	TWF1	Twf1	Twinfilin-1	sp|Q91YR1|TWF1_MOUSE Twinfilin-1 OS=Mus musculus OX=10090 GN=Twf1 PE=1 SV=2	1	7	7	7	2	1	2	2	2	0	2	2	2	2	2	2	2	1	2	2	2	0	2	2	2	2	2	2	2	1	2	2	2	0	2	2	2	2	2	2
sp|Q921F2|TADBP_MOUSE	sp|Q921F2|TADBP_MOUSE	7	7	7	Q921F2	TADBP	Tardbp	TAR DNA-binding protein 43	sp|Q921F2|TADBP_MOUSE TAR DNA-binding protein 43 OS=Mus musculus OX=10090 GN=Tardbp PE=1 SV=1	1	7	7	7	2	3	4	5	4	4	1	1	3	2	3	3	2	3	4	5	4	4	1	1	3	2	3	3	2	3	4	5	4	4	1	1	3	2	3	3
sp|Q99JR5|TINAL_MOUSE	sp|Q99JR5|TINAL_MOUSE	7	7	7	Q99JR5	TINAL	Tinagl1	Tubulointerstitial nephritis antigen-like	sp|Q99JR5|TINAL_MOUSE Tubulointerstitial nephritis antigen-like OS=Mus musculus OX=10090 GN=Tinagl1 PE=1 SV=1	1	7	7	7	2	2	2	4	4	5	3	1	1	0	2	2	2	2	2	4	4	5	3	1	1	0	2	2	2	2	2	4	4	5	3	1	1	0	2	2
sp|Q99KB8|GLO2_MOUSE	sp|Q99KB8|GLO2_MOUSE	7	7	7	Q99KB8	GLO2	Hagh	Hydroxyacylglutathione hydrolase, mitochondrial	sp|Q99KB8|GLO2_MOUSE Hydroxyacylglutathione hydrolase, mitochondrial OS=Mus musculus OX=10090 GN=Hagh PE=1 SV=2	1	7	7	7	4	5	4	5	2	5	4	4	3	4	5	4	4	5	4	5	2	5	4	4	3	4	5	4	4	5	4	5	2	5	4	4	3	4	5	4
sp|Q99KJ8|DCTN2_MOUSE	sp|Q99KJ8|DCTN2_MOUSE	7	7	7	Q99KJ8	DCTN2	Dctn2	Dynactin subunit 2	sp|Q99KJ8|DCTN2_MOUSE Dynactin subunit 2 OS=Mus musculus OX=10090 GN=Dctn2 PE=1 SV=3	1	7	7	7	2	0	2	2	1	2	4	2	3	3	5	4	2	0	2	2	1	2	4	2	3	3	5	4	2	0	2	2	1	2	4	2	3	3	5	4
sp|Q99LD8|DDAH2_MOUSE	sp|Q99LD8|DDAH2_MOUSE	7	6	6	Q99LD8	DDAH2	Ddah2	N(G),N(G)-dimethylarginine dimethylaminohydrolase 2	sp|Q99LD8|DDAH2_MOUSE N(G),N(G)-dimethylarginine dimethylaminohydrolase 2 OS=Mus musculus OX=10090 GN=Ddah2 PE=1 SV=1	1	7	6	6	4	1	4	4	2	2	2	2	2	3	2	3	3	0	3	3	1	1	1	1	1	2	1	2	3	0	3	3	1	1	1	1	1	2	1	2
sp|Q99LP6|GRPE1_MOUSE	sp|Q99LP6|GRPE1_MOUSE	7	7	7	Q99LP6	GRPE1	Grpel1	GrpE protein homolog 1, mitochondrial	sp|Q99LP6|GRPE1_MOUSE GrpE protein homolog 1, mitochondrial OS=Mus musculus OX=10090 GN=Grpel1 PE=1 SV=1	1	7	7	7	4	2	3	4	2	5	2	3	3	1	0	1	4	2	3	4	2	5	2	3	3	1	0	1	4	2	3	4	2	5	2	3	3	1	0	1
sp|Q99MN1|SYK_MOUSE	sp|Q99MN1|SYK_MOUSE	7	7	7	Q99MN1	SYK	Kars	Lysine--tRNA ligase	sp|Q99MN1|SYK_MOUSE Lysine--tRNA ligase OS=Mus musculus OX=10090 GN=Kars PE=1 SV=1	1	7	7	7	1	2	1	5	2	1	1	0	1	1	2	1	1	2	1	5	2	1	1	0	1	1	2	1	1	2	1	5	2	1	1	0	1	1	2	1
sp|Q99MZ6|MYO7B_MOUSE	sp|Q99MZ6|MYO7B_MOUSE	7	7	7	Q99MZ6	MYO7B	Myo7b	Unconventional myosin-VIIb	sp|Q99MZ6|MYO7B_MOUSE Unconventional myosin-VIIb OS=Mus musculus OX=10090 GN=Myo7b PE=1 SV=3	1	7	7	7	4	1	0	2	3	4	0	0	0	3	2	3	4	1	0	2	3	4	0	0	0	3	2	3	4	1	0	2	3	4	0	0	0	3	2	3
sp|Q9CPQ8|ATP5L_MOUSE	sp|Q9CPQ8|ATP5L_MOUSE	7	7	7	Q9CPQ8	ATP5L	Atp5mg	ATP synthase subunit g, mitochondrial	sp|Q9CPQ8|ATP5L_MOUSE ATP synthase subunit g, mitochondrial OS=Mus musculus OX=10090 GN=Atp5mg PE=1 SV=1	1	7	7	7	5	4	4	5	5	6	6	7	5	5	6	5	5	4	4	5	5	6	6	7	5	5	6	5	5	4	4	5	5	6	6	7	5	5	6	5
sp|Q9CPR4|RL17_MOUSE	sp|Q9CPR4|RL17_MOUSE	7	7	7	Q9CPR4	RL17	Rpl17	60S ribosomal protein L17	sp|Q9CPR4|RL17_MOUSE 60S ribosomal protein L17 OS=Mus musculus OX=10090 GN=Rpl17 PE=1 SV=3	1	7	7	7	1	2	2	2	7	4	1	1	0	2	0	0	1	2	2	2	7	4	1	1	0	2	0	0	1	2	2	2	7	4	1	1	0	2	0	0
sp|Q9CQ92|FIS1_MOUSE	sp|Q9CQ92|FIS1_MOUSE	7	7	7	Q9CQ92	FIS1	Fis1	Mitochondrial fission 1 protein	sp|Q9CQ92|FIS1_MOUSE Mitochondrial fission 1 protein OS=Mus musculus OX=10090 GN=Fis1 PE=1 SV=1	1	7	7	7	4	3	6	6	6	4	5	6	6	5	4	5	4	3	6	6	6	4	5	6	6	5	4	5	4	3	6	6	6	4	5	6	6	5	4	5
sp|Q9CQC7|NDUB4_MOUSE	sp|Q9CQC7|NDUB4_MOUSE	7	7	7	Q9CQC7	NDUB4	Ndufb4	NADH dehydrogenase [ubiquinone] 1 beta subcomplex subunit 4	sp|Q9CQC7|NDUB4_MOUSE NADH dehydrogenase [ubiquinone] 1 beta subcomplex subunit 4 OS=Mus musculus OX=10090 GN=Ndufb4 PE=1 SV=3	1	7	7	7	5	6	6	6	6	6	6	4	6	5	6	4	5	6	6	6	6	6	6	4	6	5	6	4	5	6	6	6	6	6	6	4	6	5	6	4
sp|Q9CQJ8|NDUB9_MOUSE	sp|Q9CQJ8|NDUB9_MOUSE	7	7	7	Q9CQJ8	NDUB9	Ndufb9	NADH dehydrogenase [ubiquinone] 1 beta subcomplex subunit 9	sp|Q9CQJ8|NDUB9_MOUSE NADH dehydrogenase [ubiquinone] 1 beta subcomplex subunit 9 OS=Mus musculus OX=10090 GN=Ndufb9 PE=1 SV=3	1	7	7	7	3	4	4	4	4	4	3	2	4	4	3	2	3	4	4	4	4	4	3	2	4	4	3	2	3	4	4	4	4	4	3	2	4	4	3	2
sp|Q9CQR4|ACO13_MOUSE	sp|Q9CQR4|ACO13_MOUSE	7	7	7	Q9CQR4	ACO13	Acot13	Acyl-coenzyme A thioesterase 13	sp|Q9CQR4|ACO13_MOUSE Acyl-coenzyme A thioesterase 13 OS=Mus musculus OX=10090 GN=Acot13 PE=1 SV=1	1	7	7	7	6	4	5	5	5	3	4	3	4	4	4	4	6	4	5	5	5	3	4	3	4	4	4	4	6	4	5	5	5	3	4	3	4	4	4	4
sp|Q9CWJ9|PUR9_MOUSE	sp|Q9CWJ9|PUR9_MOUSE	7	7	7	Q9CWJ9	PUR9	Atic	Bifunctional purine biosynthesis protein PURH	sp|Q9CWJ9|PUR9_MOUSE Bifunctional purine biosynthesis protein PURH OS=Mus musculus OX=10090 GN=Atic PE=1 SV=2	1	7	7	7	5	4	1	4	4	4	1	1	2	2	1	2	5	4	1	4	4	4	1	1	2	2	1	2	5	4	1	4	4	4	1	1	2	2	1	2
sp|Q9CXW4|RL11_MOUSE	sp|Q9CXW4|RL11_MOUSE	7	7	7	Q9CXW4	RL11	Rpl11	60S ribosomal protein L11	sp|Q9CXW4|RL11_MOUSE 60S ribosomal protein L11 OS=Mus musculus OX=10090 GN=Rpl11 PE=1 SV=4	1	7	7	7	6	4	3	4	5	6	4	3	4	3	3	3	6	4	3	4	5	6	4	3	4	3	3	3	6	4	3	4	5	6	4	3	4	3	3	3
sp|Q9CZ44|NSF1C_MOUSE	sp|Q9CZ44|NSF1C_MOUSE	7	7	7	Q9CZ44	NSF1C	Nsfl1c	NSFL1 cofactor p47	sp|Q9CZ44|NSF1C_MOUSE NSFL1 cofactor p47 OS=Mus musculus OX=10090 GN=Nsfl1c PE=1 SV=1	1	7	7	7	1	1	2	5	3	4	4	3	3	3	3	2	1	1	2	5	3	4	4	3	3	3	3	2	1	1	2	5	3	4	4	3	3	3	3	2
sp|Q9D1D4|TMEDA_MOUSE	sp|Q9D1D4|TMEDA_MOUSE	7	7	7	Q9D1D4	TMEDA	Tmed10	Transmembrane emp24 domain-containing protein 10	sp|Q9D1D4|TMEDA_MOUSE Transmembrane emp24 domain-containing protein 10 OS=Mus musculus OX=10090 GN=Tmed10 PE=1 SV=1	1	7	7	7	4	2	3	6	5	6	5	2	4	4	3	3	4	2	3	6	5	6	5	2	4	4	3	3	4	2	3	6	5	6	5	2	4	4	3	3
sp|Q9D6J5|NDUB8_MOUSE	sp|Q9D6J5|NDUB8_MOUSE	7	7	7	Q9D6J5	NDUB8	Ndufb8	NADH dehydrogenase [ubiquinone] 1 beta subcomplex subunit 8, mitochondrial	sp|Q9D6J5|NDUB8_MOUSE NADH dehydrogenase [ubiquinone] 1 beta subcomplex subunit 8, mitochondrial OS=Mus musculus OX=10090 GN=Ndufb8 PE=1 SV=1	1	7	7	7	6	4	6	5	5	6	4	4	6	5	5	4	6	4	6	5	5	6	4	4	6	5	5	4	6	4	6	5	5	6	4	4	6	5	5	4
sp|Q9D7N9|APMAP_MOUSE	sp|Q9D7N9|APMAP_MOUSE	7	7	7	Q9D7N9	APMAP	Apmap	Adipocyte plasma membrane-associated protein	sp|Q9D7N9|APMAP_MOUSE Adipocyte plasma membrane-associated protein OS=Mus musculus OX=10090 GN=Apmap PE=1 SV=1	1	7	7	7	2	3	4	5	2	4	2	1	2	1	2	1	2	3	4	5	2	4	2	1	2	1	2	1	2	3	4	5	2	4	2	1	2	1	2	1
sp|Q9D880|TIM50_MOUSE	sp|Q9D880|TIM50_MOUSE	7	7	7	Q9D880	TIM50	Timm50	Mitochondrial import inner membrane translocase subunit TIM50	sp|Q9D880|TIM50_MOUSE Mitochondrial import inner membrane translocase subunit TIM50 OS=Mus musculus OX=10090 GN=Timm50 PE=1 SV=1	1	7	7	7	3	3	4	3	3	4	2	3	2	3	2	3	3	3	4	3	3	4	2	3	2	3	2	3	3	3	4	3	3	4	2	3	2	3	2	3
sp|Q9D8W5|PSD12_MOUSE	sp|Q9D8W5|PSD12_MOUSE	7	7	7	Q9D8W5	PSD12	Psmd12	26S proteasome non-ATPase regulatory subunit 12	sp|Q9D8W5|PSD12_MOUSE 26S proteasome non-ATPase regulatory subunit 12 OS=Mus musculus OX=10090 GN=Psmd12 PE=1 SV=4	1	7	7	7	2	5	2	3	4	4	2	3	2	3	2	1	2	5	2	3	4	4	2	3	2	3	2	1	2	5	2	3	4	4	2	3	2	3	2	1
sp|Q9DBD0|ICA_MOUSE	sp|Q9DBD0|ICA_MOUSE	7	6	6	Q9DBD0	ICA	Ica	Inhibitor of carbonic anhydrase	sp|Q9DBD0|ICA_MOUSE Inhibitor of carbonic anhydrase OS=Mus musculus OX=10090 GN=Ica PE=1 SV=1	1	7	6	6	2	4	2	4	2	3	2	2	2	1	3	1	1	3	1	3	1	2	1	1	1	1	2	1	1	3	1	3	1	2	1	1	1	1	2	1
sp|Q9DBL1|ACDSB_MOUSE	sp|Q9DBL1|ACDSB_MOUSE	7	7	7	Q9DBL1	ACDSB	Acadsb	Short/branched chain specific acyl-CoA dehydrogenase, mitochondrial	sp|Q9DBL1|ACDSB_MOUSE Short/branched chain specific acyl-CoA dehydrogenase, mitochondrial OS=Mus musculus OX=10090 GN=Acadsb PE=1 SV=1	1	7	7	7	4	5	4	4	5	5	4	4	3	3	1	2	4	5	4	4	5	5	4	4	3	3	1	2	4	5	4	4	5	5	4	4	3	3	1	2
sp|Q9DC70|NDUS7_MOUSE	sp|Q9DC70|NDUS7_MOUSE	7	7	7	Q9DC70	NDUS7	Ndufs7	NADH dehydrogenase [ubiquinone] iron-sulfur protein 7, mitochondrial	sp|Q9DC70|NDUS7_MOUSE NADH dehydrogenase [ubiquinone] iron-sulfur protein 7, mitochondrial OS=Mus musculus OX=10090 GN=Ndufs7 PE=1 SV=1	1	7	7	7	5	5	4	6	4	6	4	4	5	2	4	1	5	5	4	6	4	6	4	4	5	2	4	1	5	5	4	6	4	6	4	4	5	2	4	1
sp|Q9DCJ5|NDUA8_MOUSE	sp|Q9DCJ5|NDUA8_MOUSE	7	7	7	Q9DCJ5	NDUA8	Ndufa8	NADH dehydrogenase [ubiquinone] 1 alpha subcomplex subunit 8	sp|Q9DCJ5|NDUA8_MOUSE NADH dehydrogenase [ubiquinone] 1 alpha subcomplex subunit 8 OS=Mus musculus OX=10090 GN=Ndufa8 PE=1 SV=3	1	7	7	7	5	3	5	6	6	6	4	3	4	2	4	4	5	3	5	6	6	6	4	3	4	2	4	4	5	3	5	6	6	6	4	3	4	2	4	4
sp|Q9DCJ9|NPL_MOUSE	sp|Q9DCJ9|NPL_MOUSE	7	7	7	Q9DCJ9	NPL	Npl	N-acetylneuraminate lyase	sp|Q9DCJ9|NPL_MOUSE N-acetylneuraminate lyase OS=Mus musculus OX=10090 GN=Npl PE=1 SV=1	1	7	7	7	4	2	5	3	5	3	1	2	3	3	2	1	4	2	5	3	5	3	1	2	3	3	2	1	4	2	5	3	5	3	1	2	3	3	2	1
sp|Q9DCM0|ETHE1_MOUSE	sp|Q9DCM0|ETHE1_MOUSE	7	7	7	Q9DCM0	ETHE1	Ethe1	Persulfide dioxygenase ETHE1, mitochondrial	sp|Q9DCM0|ETHE1_MOUSE Persulfide dioxygenase ETHE1, mitochondrial OS=Mus musculus OX=10090 GN=Ethe1 PE=1 SV=2	1	7	7	7	4	3	5	4	4	5	3	3	3	3	5	5	4	3	5	4	4	5	3	3	3	3	5	5	4	3	5	4	4	5	3	3	3	3	5	5
sp|Q9DCS9|NDUBA_MOUSE	sp|Q9DCS9|NDUBA_MOUSE	7	7	7	Q9DCS9	NDUBA	Ndufb10	NADH dehydrogenase [ubiquinone] 1 beta subcomplex subunit 10	sp|Q9DCS9|NDUBA_MOUSE NADH dehydrogenase [ubiquinone] 1 beta subcomplex subunit 10 OS=Mus musculus OX=10090 GN=Ndufb10 PE=1 SV=3	1	7	7	7	5	6	5	7	6	6	5	6	5	6	6	5	5	6	5	7	6	6	5	6	5	6	6	5	5	6	5	7	6	6	5	6	5	6	6	5
sp|Q9DCZ4|MIC26_MOUSE	sp|Q9DCZ4|MIC26_MOUSE	7	7	7	Q9DCZ4	MIC26	Apoo	MICOS complex subunit Mic26	sp|Q9DCZ4|MIC26_MOUSE MICOS complex subunit Mic26 OS=Mus musculus OX=10090 GN=Apoo PE=1 SV=2	1	7	7	7	3	4	2	5	5	4	1	2	1	2	2	2	3	4	2	5	5	4	1	2	1	2	2	2	3	4	2	5	5	4	1	2	1	2	2	2
sp|Q9EP69|SAC1_MOUSE	sp|Q9EP69|SAC1_MOUSE	7	7	7	Q9EP69	SAC1	Sacm1l	Phosphatidylinositide phosphatase SAC1	sp|Q9EP69|SAC1_MOUSE Phosphatidylinositide phosphatase SAC1 OS=Mus musculus OX=10090 GN=Sacm1l PE=1 SV=1	1	7	7	7	2	2	4	3	2	2	1	1	2	1	1	1	2	2	4	3	2	2	1	1	2	1	1	1	2	2	4	3	2	2	1	1	2	1	1	1
sp|Q9ET01|PYGL_MOUSE	sp|Q9ET01|PYGL_MOUSE	7	4	3	Q9ET01	PYGL	Pygl	Glycogen phosphorylase, liver form	sp|Q9ET01|PYGL_MOUSE Glycogen phosphorylase, liver form OS=Mus musculus OX=10090 GN=Pygl PE=1 SV=4	1	7	4	3	4	3	4	3	4	3	1	3	2	2	1	1	2	1	2	1	2	1	0	1	1	1	0	0	2	1	2	0	2	1	0	1	1	1	0	0
sp|Q9QUM9|PSA6_MOUSE	sp|Q9QUM9|PSA6_MOUSE	7	7	7	Q9QUM9	PSA6	Psma6	Proteasome subunit alpha type-6	sp|Q9QUM9|PSA6_MOUSE Proteasome subunit alpha type-6 OS=Mus musculus OX=10090 GN=Psma6 PE=1 SV=1	1	7	7	7	4	2	3	5	3	5	1	1	0	0	0	0	4	2	3	5	3	5	1	1	0	0	0	0	4	2	3	5	3	5	1	1	0	0	0	0
sp|Q9QXG4|ACSA_MOUSE	sp|Q9QXG4|ACSA_MOUSE	7	7	7	Q9QXG4	ACSA	Acss2	Acetyl-coenzyme A synthetase, cytoplasmic	sp|Q9QXG4|ACSA_MOUSE Acetyl-coenzyme A synthetase, cytoplasmic OS=Mus musculus OX=10090 GN=Acss2 PE=1 SV=2	1	7	7	7	2	1	2	2	2	0	1	3	4	3	4	4	2	1	2	2	2	0	1	3	4	3	4	4	2	1	2	2	2	0	1	3	4	3	4	4
sp|Q9QXN5|MIOX_MOUSE	sp|Q9QXN5|MIOX_MOUSE	7	7	7	Q9QXN5	MIOX	Miox	Inositol oxygenase	sp|Q9QXN5|MIOX_MOUSE Inositol oxygenase OS=Mus musculus OX=10090 GN=Miox PE=1 SV=2	1	7	7	7	6	6	7	5	7	6	4	5	3	5	5	5	6	6	7	5	7	6	4	5	3	5	5	5	6	6	7	5	7	6	4	5	3	5	5	5
sp|Q9QZE5|COPG1_MOUSE	sp|Q9QZE5|COPG1_MOUSE	7	7	6	Q9QZE5	COPG1	Copg1	Coatomer subunit gamma-1	sp|Q9QZE5|COPG1_MOUSE Coatomer subunit gamma-1 OS=Mus musculus OX=10090 GN=Copg1 PE=1 SV=1	1	7	7	6	3	2	3	1	3	2	2	2	3	4	5	3	3	2	3	1	3	2	2	2	3	4	5	3	2	1	3	0	3	1	2	2	3	3	4	2
sp|Q9R1P3|PSB2_MOUSE	sp|Q9R1P3|PSB2_MOUSE	7	7	7	Q9R1P3	PSB2	Psmb2	Proteasome subunit beta type-2	sp|Q9R1P3|PSB2_MOUSE Proteasome subunit beta type-2 OS=Mus musculus OX=10090 GN=Psmb2 PE=1 SV=1	1	7	7	7	2	3	3	2	2	1	0	1	1	2	1	1	2	3	3	2	2	1	0	1	1	2	1	1	2	3	3	2	2	1	0	1	1	2	1	1
sp|Q9WTX5|SKP1_MOUSE	sp|Q9WTX5|SKP1_MOUSE	7	7	7	Q9WTX5	SKP1	Skp1	S-phase kinase-associated protein 1	sp|Q9WTX5|SKP1_MOUSE S-phase kinase-associated protein 1 OS=Mus musculus OX=10090 GN=Skp1 PE=1 SV=3	1	7	7	7	0	3	3	2	4	3	0	0	1	1	1	3	0	3	3	2	4	3	0	0	1	1	1	3	0	3	3	2	4	3	0	0	1	1	1	3
sp|Q9Z1N5|DX39B_MOUSE;sp|Q8VDW0|DX39A_MOUSE	sp|Q9Z1N5|DX39B_MOUSE	7;3	7;3	7;3	Q9Z1N5	DX39B	Ddx39b	Spliceosome RNA helicase Ddx39b	sp|Q9Z1N5|DX39B_MOUSE Spliceosome RNA helicase Ddx39b OS=Mus musculus OX=10090 GN=Ddx39b PE=1 SV=1	2	7	7	7	2	4	2	3	6	2	1	0	1	3	1	1	2	4	2	3	6	2	1	0	1	3	1	1	2	4	2	3	6	2	1	0	1	3	1	1
sp|Q9Z204|HNRPC_MOUSE	sp|Q9Z204|HNRPC_MOUSE	7	7	7	Q9Z204	HNRPC	Hnrnpc	Heterogeneous nuclear ribonucleoproteins C1/C2	sp|Q9Z204|HNRPC_MOUSE Heterogeneous nuclear ribonucleoproteins C1/C2 OS=Mus musculus OX=10090 GN=Hnrnpc PE=1 SV=1	1	7	7	7	3	4	3	3	5	4	2	2	4	4	3	3	3	4	3	3	5	4	2	2	4	4	3	3	3	4	3	3	5	4	2	2	4	4	3	3
sp|Q9Z2W0|DNPEP_MOUSE	sp|Q9Z2W0|DNPEP_MOUSE	7	7	7	Q9Z2W0	DNPEP	Dnpep	Aspartyl aminopeptidase	sp|Q9Z2W0|DNPEP_MOUSE Aspartyl aminopeptidase OS=Mus musculus OX=10090 GN=Dnpep PE=1 SV=2	1	7	7	7	4	1	3	4	2	2	1	0	0	1	2	1	4	1	3	4	2	2	1	0	0	1	2	1	4	1	3	4	2	2	1	0	0	1	2	1
sp|O08529|CAN2_MOUSE	sp|O08529|CAN2_MOUSE	6	6	6	O08529	CAN2	Capn2	Calpain-2 catalytic subunit	sp|O08529|CAN2_MOUSE Calpain-2 catalytic subunit OS=Mus musculus OX=10090 GN=Capn2 PE=1 SV=4	1	6	6	6	0	1	3	4	1	2	1	1	2	1	1	0	0	1	3	4	1	2	1	1	2	1	1	0	0	1	3	4	1	2	1	1	2	1	1	0
sp|O09167|RL21_MOUSE	sp|O09167|RL21_MOUSE	6	6	6	O09167	RL21	Rpl21	60S ribosomal protein L21	sp|O09167|RL21_MOUSE 60S ribosomal protein L21 OS=Mus musculus OX=10090 GN=Rpl21 PE=1 SV=3	1	6	6	6	5	0	3	3	4	5	1	3	5	4	3	2	5	0	3	3	4	5	1	3	5	4	3	2	5	0	3	3	4	5	1	3	5	4	3	2
sp|O35658|C1QBP_MOUSE	sp|O35658|C1QBP_MOUSE	6	6	6	O35658	C1QBP	C1qbp	Complement component 1 Q subcomponent-binding protein, mitochondrial	sp|O35658|C1QBP_MOUSE Complement component 1 Q subcomponent-binding protein, mitochondrial OS=Mus musculus OX=10090 GN=C1qbp PE=1 SV=1	1	6	6	6	2	4	2	3	4	3	1	0	2	2	1	1	2	4	2	3	4	3	1	0	2	2	1	1	2	4	2	3	4	3	1	0	2	2	1	1
sp|O35737|HNRH1_MOUSE	sp|O35737|HNRH1_MOUSE	6	4	2	O35737	HNRH1	Hnrnph1	Heterogeneous nuclear ribonucleoprotein H	sp|O35737|HNRH1_MOUSE Heterogeneous nuclear ribonucleoprotein H OS=Mus musculus OX=10090 GN=Hnrnph1 PE=1 SV=3	1	6	4	2	1	5	3	5	4	3	4	2	3	4	4	4	0	3	1	3	2	2	2	1	1	2	2	2	0	1	0	1	0	0	0	0	0	0	0	0
sp|O55126|NIPS2_MOUSE	sp|O55126|NIPS2_MOUSE	6	6	6	O55126	NIPS2	Nipsnap2	Protein NipSnap homolog 2	sp|O55126|NIPS2_MOUSE Protein NipSnap homolog 2 OS=Mus musculus OX=10090 GN=Nipsnap2 PE=1 SV=1	1	6	6	6	4	2	6	4	4	5	3	2	3	2	2	3	4	2	6	4	4	5	3	2	3	2	2	3	4	2	6	4	4	5	3	2	3	2	2	3
sp|O55131|SEPT7_MOUSE;sp|Q8C650|SEP10_MOUSE	sp|O55131|SEPT7_MOUSE	6;1	6;1	5;0	O55131	Sept7	Sept7	Septin-7	sp|O55131|SEPT7_MOUSE Septin-7 OS=Mus musculus OX=10090 GN=Sept7 PE=1 SV=1	2	6	6	5	2	1	2	3	6	4	1	2	1	2	1	1	2	1	2	3	6	4	1	2	1	2	1	1	1	1	1	2	5	3	1	2	1	2	1	1
sp|O88456|CPNS1_MOUSE;sp|Q9D7J7|CPNS2_MOUSE	sp|O88456|CPNS1_MOUSE	6;1	6;1	6;1	O88456	CPNS1	Capns1	Calpain small subunit 1	sp|O88456|CPNS1_MOUSE Calpain small subunit 1 OS=Mus musculus OX=10090 GN=Capns1 PE=1 SV=1	2	6	6	6	1	2	3	2	4	3	0	0	1	2	1	2	1	2	3	2	4	3	0	0	1	2	1	2	1	2	3	2	4	3	0	0	1	2	1	2
sp|O88533|DDC_MOUSE	sp|O88533|DDC_MOUSE	6	6	6	O88533	DDC	Ddc	Aromatic-L-amino-acid decarboxylase	sp|O88533|DDC_MOUSE Aromatic-L-amino-acid decarboxylase OS=Mus musculus OX=10090 GN=Ddc PE=1 SV=1	1	6	6	6	1	4	3	5	4	2	0	0	0	0	0	0	1	4	3	5	4	2	0	0	0	0	0	0	1	4	3	5	4	2	0	0	0	0	0	0
sp|P01867|IGG2B_MOUSE	sp|P01867|IGG2B_MOUSE	6	6	6	P01867	IGG2B	Igh-3	Ig gamma-2B chain C region	sp|P01867|IGG2B_MOUSE Ig gamma-2B chain C region OS=Mus musculus OX=10090 GN=Igh-3 PE=1 SV=3	1	6	6	6	4	5	3	4	5	5	2	2	4	4	3	2	4	5	3	4	5	5	2	2	4	4	3	2	4	5	3	4	5	5	2	2	4	4	3	2
sp|P01868|IGHG1_MOUSE;sp|P01869|IGH1M_MOUSE	sp|P01868|IGHG1_MOUSE;sp|P01869|IGH1M_MOUSE	6;6	6;6	6;6	P01868	IGHG1	Ighg1	Ig gamma-1 chain C region secreted form	sp|P01868|IGHG1_MOUSE Ig gamma-1 chain C region secreted form OS=Mus musculus OX=10090 GN=Ighg1 PE=1 SV=1;sp|P01869|IGH1M_MOUSE Ig gamma-1 chain C region, membrane-bound form OS=Mus musculus OX=10090 GN=Ighg1 PE=1 SV=2	2	6	6	6	6	3	5	5	5	5	5	4	5	4	4	4	6	3	5	5	5	5	5	4	5	4	4	4	6	3	5	5	5	5	5	4	5	4	4	4
sp|P01872|IGHM_MOUSE	sp|P01872|IGHM_MOUSE	6	6	6	P01872	IGHM	Ighm	Immunoglobulin heavy constant mu	sp|P01872|IGHM_MOUSE Immunoglobulin heavy constant mu OS=Mus musculus OX=10090 GN=Ighm PE=1 SV=2	1	6	6	6	4	3	3	1	3	6	3	2	1	1	2	2	4	3	3	1	3	6	3	2	1	1	2	2	4	3	3	1	3	6	3	2	1	1	2	2
sp|P01900|HA12_MOUSE;sp|P01895|HA1Y_MOUSE;sp|P14428|HA1Q_MOUSE;sp|P03991|HA1W_MOUSE;sp|P01901|HA1B_MOUSE;sp|P14430|HA18_MOUSE;sp|P14429|HA17_MOUSE;sp|P06339|HA15_MOUSE;sp|P14426|HA13_MOUSE;sp|P14427|HA14_MOUSE;sp|P14431|HA19_MOUSE	sp|P01900|HA12_MOUSE;sp|P01895|HA1Y_MOUSE;sp|P14428|HA1Q_MOUSE;sp|P03991|HA1W_MOUSE;sp|P01901|HA1B_MOUSE	6;3;3;3;3;2;2;2;2;2;1	2;1;0;0;0;0;0;1;0;0;0	2;1;0;0;0;0;0;1;0;0;0	P01900	HA12	H2-D1	H-2 class I histocompatibility antigen, D-D alpha chain	sp|P01900|HA12_MOUSE H-2 class I histocompatibility antigen, D-D alpha chain OS=Mus musculus OX=10090 GN=H2-D1 PE=1 SV=1;sp|P01895|HA1Y_MOUSE H-2 class I histocompatibility antigen, alpha chain (Fragment) OS=Mus musculus OX=10090 GN=H2-D1 PE=1 SV=1;sp|P144	11	6	2	2	1	1	1	2	1	3	1	2	1	4	1	0	1	0	0	0	0	0	0	1	0	2	0	0	1	0	0	0	0	0	0	1	0	2	0	0
sp|P04939|MUP3_MOUSE	sp|P04939|MUP3_MOUSE	6	6	4	P04939	MUP3	Mup3	Major urinary protein 3	sp|P04939|MUP3_MOUSE Major urinary protein 3 OS=Mus musculus OX=10090 GN=Mup3 PE=1 SV=1	1	6	6	4	0	1	2	1	3	1	3	3	4	5	6	3	0	1	2	1	3	1	3	3	4	5	6	3	0	1	1	0	2	0	2	2	3	3	4	2
sp|P06683|CO9_MOUSE	sp|P06683|CO9_MOUSE	6	6	6	P06683	CO9	C9	Complement component C9	sp|P06683|CO9_MOUSE Complement component C9 OS=Mus musculus OX=10090 GN=C9 PE=1 SV=2	1	6	6	6	1	1	1	2	1	1	1	3	1	2	3	2	1	1	1	2	1	1	1	3	1	2	3	2	1	1	1	2	1	1	1	3	1	2	3	2
sp|P09803|CADH1_MOUSE	sp|P09803|CADH1_MOUSE	6	6	6	P09803	CADH1	Cdh1	Cadherin-1	sp|P09803|CADH1_MOUSE Cadherin-1 OS=Mus musculus OX=10090 GN=Cdh1 PE=1 SV=1	1	6	6	6	1	1	1	3	2	2	2	2	3	2	3	2	1	1	1	3	2	2	2	2	3	2	3	2	1	1	1	3	2	2	2	2	3	2	3	2
sp|P10922|H10_MOUSE	sp|P10922|H10_MOUSE	6	6	6	P10922	H10	H1f0	Histone H1.0	sp|P10922|H10_MOUSE Histone H1.0 OS=Mus musculus OX=10090 GN=H1f0 PE=2 SV=4	1	6	6	6	5	5	6	6	6	5	6	5	6	4	5	5	5	5	6	6	6	5	6	5	6	4	5	5	5	5	6	6	6	5	6	5	6	4	5	5
sp|P14602|HSPB1_MOUSE	sp|P14602|HSPB1_MOUSE	6	6	6	P14602	HSPB1	Hspb1	Heat shock protein beta-1	sp|P14602|HSPB1_MOUSE Heat shock protein beta-1 OS=Mus musculus OX=10090 GN=Hspb1 PE=1 SV=3	1	6	6	6	2	2	2	2	3	4	2	1	3	1	2	1	2	2	2	2	3	4	2	1	3	1	2	1	2	2	2	2	3	4	2	1	3	1	2	1
sp|P21279|GNAQ_MOUSE;sp|O70443|GNAZ_MOUSE;sp|P27600|GNA12_MOUSE	sp|P21279|GNAQ_MOUSE	6;1;1	5;0;0	4;0;0	P21279	GNAQ	Gnaq	Guanine nucleotide-binding protein G(q) subunit alpha	sp|P21279|GNAQ_MOUSE Guanine nucleotide-binding protein G(q) subunit alpha OS=Mus musculus OX=10090 GN=Gnaq PE=1 SV=4	3	6	5	4	2	1	1	4	2	2	2	3	3	3	2	1	2	1	1	3	1	2	2	3	3	2	2	1	2	0	1	3	1	2	2	3	3	2	2	1
sp|P22892|AP1G1_MOUSE	sp|P22892|AP1G1_MOUSE	6	6	6	P22892	AP1G1	Ap1g1	AP-1 complex subunit gamma-1	sp|P22892|AP1G1_MOUSE AP-1 complex subunit gamma-1 OS=Mus musculus OX=10090 GN=Ap1g1 PE=1 SV=3	1	6	6	6	1	2	2	4	2	4	1	2	2	2	2	2	1	2	2	4	2	4	1	2	2	2	2	2	1	2	2	4	2	4	1	2	2	2	2	2
sp|P24288|BCAT1_MOUSE	sp|P24288|BCAT1_MOUSE	6	6	6	P24288	BCAT1	Bcat1	Branched-chain-amino-acid aminotransferase, cytosolic	sp|P24288|BCAT1_MOUSE Branched-chain-amino-acid aminotransferase, cytosolic OS=Mus musculus OX=10090 GN=Bcat1 PE=1 SV=2	1	6	6	6	0	0	0	0	0	0	0	4	0	5	1	0	0	0	0	0	0	0	0	4	0	5	1	0	0	0	0	0	0	0	0	4	0	5	1	0
sp|P24452|CAPG_MOUSE	sp|P24452|CAPG_MOUSE	6	6	6	P24452	CAPG	Capg	Macrophage-capping protein	sp|P24452|CAPG_MOUSE Macrophage-capping protein OS=Mus musculus OX=10090 GN=Capg PE=1 SV=2	1	6	6	6	3	3	3	3	6	4	1	1	0	1	0	0	3	3	3	3	6	4	1	1	0	1	0	0	3	3	3	3	6	4	1	1	0	1	0	0
sp|P26350|PTMA_MOUSE	sp|P26350|PTMA_MOUSE	6	6	6	P26350	PTMA	Ptma	Prothymosin alpha	sp|P26350|PTMA_MOUSE Prothymosin alpha OS=Mus musculus OX=10090 GN=Ptma PE=1 SV=2	1	6	6	6	3	5	4	4	5	5	3	4	3	5	5	5	3	5	4	4	5	5	3	4	3	5	5	5	3	5	4	4	5	5	3	4	3	5	5	5
sp|P27601|GNA13_MOUSE	sp|P27601|GNA13_MOUSE	6	5	5	P27601	GNA13	Gna13	Guanine nucleotide-binding protein subunit alpha-13	sp|P27601|GNA13_MOUSE Guanine nucleotide-binding protein subunit alpha-13 OS=Mus musculus OX=10090 GN=Gna13 PE=1 SV=1	1	6	5	5	0	0	0	3	4	2	1	0	3	2	1	1	0	0	0	2	3	2	1	0	3	1	1	1	0	0	0	2	3	2	1	0	3	1	1	1
sp|P29699|FETUA_MOUSE	sp|P29699|FETUA_MOUSE	6	6	6	P29699	FETUA	Ahsg	Alpha-2-HS-glycoprotein	sp|P29699|FETUA_MOUSE Alpha-2-HS-glycoprotein OS=Mus musculus OX=10090 GN=Ahsg PE=1 SV=1	1	6	6	6	5	2	3	5	4	5	6	4	5	4	3	4	5	2	3	5	4	5	6	4	5	4	3	4	5	2	3	5	4	5	6	4	5	4	3	4
sp|P30416|FKBP4_MOUSE	sp|P30416|FKBP4_MOUSE	6	6	6	P30416	FKBP4	Fkbp4	Peptidyl-prolyl cis-trans isomerase FKBP4	sp|P30416|FKBP4_MOUSE Peptidyl-prolyl cis-trans isomerase FKBP4 OS=Mus musculus OX=10090 GN=Fkbp4 PE=1 SV=5	1	6	6	6	1	2	1	1	3	2	0	0	0	1	0	1	1	2	1	1	3	2	0	0	0	1	0	1	1	2	1	1	3	2	0	0	0	1	0	1
sp|P30999|CTND1_MOUSE	sp|P30999|CTND1_MOUSE	6	6	6	P30999	CTND1	Ctnnd1	Catenin delta-1	sp|P30999|CTND1_MOUSE Catenin delta-1 OS=Mus musculus OX=10090 GN=Ctnnd1 PE=1 SV=2	1	6	6	6	2	2	3	2	3	3	2	2	2	3	2	2	2	2	3	2	3	3	2	2	2	3	2	2	2	2	3	2	3	3	2	2	2	3	2	2
sp|P32067|LA_MOUSE	sp|P32067|LA_MOUSE	6	6	6	P32067	LA	Ssb	Lupus La protein homolog	sp|P32067|LA_MOUSE Lupus La protein homolog OS=Mus musculus OX=10090 GN=Ssb PE=1 SV=1	1	6	6	6	2	1	2	3	3	3	0	1	1	2	2	1	2	1	2	3	3	3	0	1	1	2	2	1	2	1	2	3	3	3	0	1	1	2	2	1
sp|P34884|MIF_MOUSE	sp|P34884|MIF_MOUSE	6	6	6	P34884	MIF	Mif	Macrophage migration inhibitory factor	sp|P34884|MIF_MOUSE Macrophage migration inhibitory factor OS=Mus musculus OX=10090 GN=Mif PE=1 SV=2	1	6	6	6	3	5	5	5	5	4	5	4	3	4	2	1	3	5	5	5	5	4	5	4	3	4	2	1	3	5	5	5	5	4	5	4	3	4	2	1
sp|P35279|RAB6A_MOUSE;sp|P61294|RAB6B_MOUSE;sp|Q8BHD0|RB39A_MOUSE	sp|P35279|RAB6A_MOUSE;sp|P61294|RAB6B_MOUSE	6;4;1	6;4;1	6;4;1	P35279	RAB6A	Rab6a	Ras-related protein Rab-6A	sp|P35279|RAB6A_MOUSE Ras-related protein Rab-6A OS=Mus musculus OX=10090 GN=Rab6a PE=1 SV=4;sp|P61294|RAB6B_MOUSE Ras-related protein Rab-6B OS=Mus musculus OX=10090 GN=Rab6b PE=1 SV=1	3	6	6	6	2	2	1	1	3	4	2	2	1	2	1	2	2	2	1	1	3	4	2	2	1	2	1	2	2	2	1	1	3	4	2	2	1	2	1	2
sp|P35293|RAB18_MOUSE	sp|P35293|RAB18_MOUSE	6	6	6	P35293	RAB18	Rab18	Ras-related protein Rab-18	sp|P35293|RAB18_MOUSE Ras-related protein Rab-18 OS=Mus musculus OX=10090 GN=Rab18 PE=1 SV=2	1	6	6	6	2	3	2	2	2	2	2	2	2	1	2	1	2	3	2	2	2	2	2	2	2	1	2	1	2	3	2	2	2	2	2	2	2	1	2	1
sp|P42669|PURA_MOUSE	sp|P42669|PURA_MOUSE	6	6	6	P42669	PURA	Pura	Transcriptional activator protein Pur-alpha	sp|P42669|PURA_MOUSE Transcriptional activator protein Pur-alpha OS=Mus musculus OX=10090 GN=Pura PE=1 SV=1	1	6	6	6	2	3	3	3	4	4	1	2	2	3	3	1	2	3	3	3	4	4	1	2	2	3	3	1	2	3	3	3	4	4	1	2	2	3	3	1
sp|P43276|H15_MOUSE	sp|P43276|H15_MOUSE	6	4	4	P43276	H15	Hist1h1b	Histone H1.5	sp|P43276|H15_MOUSE Histone H1.5 OS=Mus musculus OX=10090 GN=Hist1h1b PE=1 SV=2	1	6	4	4	3	2	3	5	4	3	1	0	3	1	1	2	1	1	1	3	2	1	1	0	2	1	1	1	1	1	1	3	2	1	1	0	2	1	1	1
sp|P45591|COF2_MOUSE	sp|P45591|COF2_MOUSE	6	4	4	P45591	COF2	Cfl2	Cofilin-2	sp|P45591|COF2_MOUSE Cofilin-2 OS=Mus musculus OX=10090 GN=Cfl2 PE=1 SV=1	1	6	4	4	3	4	4	4	2	3	4	3	3	2	2	2	1	2	2	2	1	1	2	1	2	0	1	1	1	2	2	2	1	1	2	1	2	0	1	1
sp|P46471|PRS7_MOUSE	sp|P46471|PRS7_MOUSE	6	6	6	P46471	PRS7	Psmc2	26S proteasome regulatory subunit 7	sp|P46471|PRS7_MOUSE 26S proteasome regulatory subunit 7 OS=Mus musculus OX=10090 GN=Psmc2 PE=1 SV=5	1	6	6	6	2	4	3	2	4	2	3	2	2	2	2	2	2	4	3	2	4	2	3	2	2	2	2	2	2	4	3	2	4	2	3	2	2	2	2	2
sp|P46664|PURA2_MOUSE	sp|P46664|PURA2_MOUSE	6	6	6	P46664	PURA2	Adss	Adenylosuccinate synthetase isozyme 2	sp|P46664|PURA2_MOUSE Adenylosuccinate synthetase isozyme 2 OS=Mus musculus OX=10090 GN=Adss PE=1 SV=2	1	6	6	6	1	3	1	0	3	0	1	1	1	0	0	1	1	3	1	0	3	0	1	1	1	0	0	1	1	3	1	0	3	0	1	1	1	0	0	1
sp|P49722|PSA2_MOUSE	sp|P49722|PSA2_MOUSE	6	6	6	P49722	PSA2	Psma2	Proteasome subunit alpha type-2	sp|P49722|PSA2_MOUSE Proteasome subunit alpha type-2 OS=Mus musculus OX=10090 GN=Psma2 PE=1 SV=3	1	6	6	6	3	1	3	2	3	1	2	3	2	3	1	3	3	1	3	2	3	1	2	3	2	3	1	3	3	1	3	2	3	1	2	3	2	3	1	3
sp|P51410|RL9_MOUSE	sp|P51410|RL9_MOUSE	6	6	6	P51410	RL9	Rpl9	60S ribosomal protein L9	sp|P51410|RL9_MOUSE 60S ribosomal protein L9 OS=Mus musculus OX=10090 GN=Rpl9 PE=2 SV=2	1	6	6	6	1	3	2	3	5	3	2	1	5	2	2	1	1	3	2	3	5	3	2	1	5	2	2	1	1	3	2	3	5	3	2	1	5	2	2	1
sp|P55258|RAB8A_MOUSE;sp|Q8K386|RAB15_MOUSE	sp|P55258|RAB8A_MOUSE	6;1	4;0	4;0	P55258	RAB8A	Rab8a	Ras-related protein Rab-8A	sp|P55258|RAB8A_MOUSE Ras-related protein Rab-8A OS=Mus musculus OX=10090 GN=Rab8a PE=1 SV=2	2	6	4	4	3	4	5	5	4	3	2	3	3	2	3	2	1	2	3	3	2	1	1	1	1	1	1	0	1	2	3	3	2	1	1	1	1	1	1	0
sp|P59999|ARPC4_MOUSE	sp|P59999|ARPC4_MOUSE	6	6	6	P59999	ARPC4	Arpc4	Actin-related protein 2/3 complex subunit 4	sp|P59999|ARPC4_MOUSE Actin-related protein 2/3 complex subunit 4 OS=Mus musculus OX=10090 GN=Arpc4 PE=1 SV=3	1	6	6	6	5	5	5	5	6	5	4	4	4	3	3	2	5	5	5	5	6	5	4	4	4	3	3	2	5	5	5	5	6	5	4	4	4	3	3	2
sp|P61027|RAB10_MOUSE;sp|Q9DD03|RAB13_MOUSE	sp|P61027|RAB10_MOUSE	6;2	5;1	5;1	P61027	RAB10	Rab10	Ras-related protein Rab-10	sp|P61027|RAB10_MOUSE Ras-related protein Rab-10 OS=Mus musculus OX=10090 GN=Rab10 PE=1 SV=1	2	6	5	5	3	3	3	4	4	4	3	3	3	4	4	4	2	2	2	3	3	3	2	2	2	3	3	3	2	2	2	3	3	3	2	2	2	3	3	3
sp|P62192|PRS4_MOUSE	sp|P62192|PRS4_MOUSE	6	6	6	P62192	PRS4	Psmc1	26S proteasome regulatory subunit 4	sp|P62192|PRS4_MOUSE 26S proteasome regulatory subunit 4 OS=Mus musculus OX=10090 GN=Psmc1 PE=1 SV=1	1	6	6	6	2	2	1	2	2	1	1	2	1	1	1	2	2	2	1	2	2	1	1	2	1	1	1	2	2	2	1	2	2	1	1	2	1	1	1	2
sp|P62245|RS15A_MOUSE	sp|P62245|RS15A_MOUSE	6	6	6	P62245	RS15A	Rps15a	40S ribosomal protein S15a	sp|P62245|RS15A_MOUSE 40S ribosomal protein S15a OS=Mus musculus OX=10090 GN=Rps15a PE=1 SV=2	1	6	6	6	4	3	4	6	3	5	1	0	0	1	2	1	4	3	4	6	3	5	1	0	0	1	2	1	4	3	4	6	3	5	1	0	0	1	2	1
sp|P62264|RS14_MOUSE	sp|P62264|RS14_MOUSE	6	6	6	P62264	RS14	Rps14	40S ribosomal protein S14	sp|P62264|RS14_MOUSE 40S ribosomal protein S14 OS=Mus musculus OX=10090 GN=Rps14 PE=1 SV=3	1	6	6	6	3	3	4	4	3	2	1	1	3	3	1	2	3	3	4	4	3	2	1	1	3	3	1	2	3	3	4	4	3	2	1	1	3	3	1	2
sp|P62843|RS15_MOUSE	sp|P62843|RS15_MOUSE	6	6	6	P62843	RS15	Rps15	40S ribosomal protein S15	sp|P62843|RS15_MOUSE 40S ribosomal protein S15 OS=Mus musculus OX=10090 GN=Rps15 PE=1 SV=2	1	6	6	6	5	1	4	3	5	4	4	3	4	2	1	2	5	1	4	3	5	4	4	3	4	2	1	2	5	1	4	3	5	4	4	3	4	2	1	2
sp|P62983|RS27A_MOUSE;sp|P62984|RL40_MOUSE;sp|P0CG49|UBB_MOUSE;sp|P0CG50|UBC_MOUSE	sp|P62983|RS27A_MOUSE;sp|P62984|RL40_MOUSE;sp|P0CG49|UBB_MOUSE;sp|P0CG50|UBC_MOUSE	6;5;5;5	6;5;5;5	6;5;5;5	P62983	RS27A	Rps27a	Ubiquitin-40S ribosomal protein S27a	sp|P62983|RS27A_MOUSE Ubiquitin-40S ribosomal protein S27a OS=Mus musculus OX=10090 GN=Rps27a PE=1 SV=2;sp|P62984|RL40_MOUSE Ubiquitin-60S ribosomal protein L40 OS=Mus musculus OX=10090 GN=Uba52 PE=1 SV=2;sp|P0CG49|UBB_MOUSE Polyubiquitin-B OS=Mus musculus	4	6	6	6	4	4	4	5	4	4	4	4	5	4	4	4	4	4	4	5	4	4	4	4	5	4	4	4	4	4	4	5	4	4	4	4	5	4	4	4
sp|P63028|TCTP_MOUSE	sp|P63028|TCTP_MOUSE	6	6	6	P63028	TCTP	Tpt1	Translationally-controlled tumor protein	sp|P63028|TCTP_MOUSE Translationally-controlled tumor protein OS=Mus musculus OX=10090 GN=Tpt1 PE=1 SV=1	1	6	6	6	4	3	4	4	4	3	4	5	4	2	3	3	4	3	4	4	4	3	4	5	4	2	3	3	4	3	4	4	4	3	4	5	4	2	3	3
sp|P63276|RS17_MOUSE	sp|P63276|RS17_MOUSE	6	6	6	P63276	RS17	Rps17	40S ribosomal protein S17	sp|P63276|RS17_MOUSE 40S ribosomal protein S17 OS=Mus musculus OX=10090 GN=Rps17 PE=1 SV=2	1	6	6	6	4	3	3	4	2	4	4	4	5	3	3	4	4	3	3	4	2	4	4	4	5	3	3	4	4	3	3	4	2	4	4	4	5	3	3	4
sp|P70372|ELAV1_MOUSE	sp|P70372|ELAV1_MOUSE	6	6	6	P70372	ELAV1	Elavl1	ELAV-like protein 1	sp|P70372|ELAV1_MOUSE ELAV-like protein 1 OS=Mus musculus OX=10090 GN=Elavl1 PE=1 SV=2	1	6	6	6	1	2	1	2	5	1	2	1	1	0	2	1	1	2	1	2	5	1	2	1	1	0	2	1	1	2	1	2	5	1	2	1	1	0	2	1
sp|P70695|F16P2_MOUSE	sp|P70695|F16P2_MOUSE	6	5	5	P70695	F16P2	Fbp2	Fructose-1,6-bisphosphatase isozyme 2	sp|P70695|F16P2_MOUSE Fructose-1,6-bisphosphatase isozyme 2 OS=Mus musculus OX=10090 GN=Fbp2 PE=1 SV=2	1	6	5	5	1	2	3	1	3	2	0	1	1	0	1	1	1	2	3	1	3	2	0	1	0	0	1	0	1	2	3	1	3	2	0	1	0	0	1	0
sp|P84084|ARF5_MOUSE	sp|P84084|ARF5_MOUSE	6	2	2	P84084	ARF5	Arf5	ADP-ribosylation factor 5	sp|P84084|ARF5_MOUSE ADP-ribosylation factor 5 OS=Mus musculus OX=10090 GN=Arf5 PE=1 SV=2	1	6	2	2	1	5	2	3	3	4	3	1	2	3	2	1	0	2	1	1	1	2	0	0	1	0	0	0	0	2	1	1	1	2	0	0	1	0	0	0
sp|P97364|SPS2_MOUSE	sp|P97364|SPS2_MOUSE	6	6	6	P97364	SPS2	Sephs2	Selenide, water dikinase 2	sp|P97364|SPS2_MOUSE Selenide, water dikinase 2 OS=Mus musculus OX=10090 GN=Sephs2 PE=1 SV=3	1	6	6	6	0	1	2	1	4	0	2	1	1	1	0	1	0	1	2	1	4	0	2	1	1	1	0	1	0	1	2	1	4	0	2	1	1	1	0	1
sp|Q02013|AQP1_MOUSE	sp|Q02013|AQP1_MOUSE	6	6	6	Q02013	AQP1	Aqp1	Aquaporin-1	sp|Q02013|AQP1_MOUSE Aquaporin-1 OS=Mus musculus OX=10090 GN=Aqp1 PE=1 SV=3	1	6	6	6	4	4	5	3	5	4	3	3	2	4	3	4	4	4	5	3	5	4	3	3	2	4	3	4	4	4	5	3	5	4	3	3	2	4	3	4
sp|Q3THW5|H2AV_MOUSE;sp|P0C0S6|H2AZ_MOUSE	sp|Q3THW5|H2AV_MOUSE;sp|P0C0S6|H2AZ_MOUSE	6;6	4;4	4;4	Q3THW5	H2AV	H2afv	Histone H2A.V	sp|Q3THW5|H2AV_MOUSE Histone H2A.V OS=Mus musculus OX=10090 GN=H2afv PE=1 SV=3;sp|P0C0S6|H2AZ_MOUSE Histone H2A.Z OS=Mus musculus OX=10090 GN=H2afz PE=1 SV=2	2	6	4	4	5	4	6	6	6	5	4	4	5	5	5	5	3	2	4	4	4	3	2	2	3	3	3	3	3	2	4	4	4	3	2	2	3	3	3	3
sp|Q3TXS7|PSMD1_MOUSE	sp|Q3TXS7|PSMD1_MOUSE	6	6	6	Q3TXS7	PSMD1	Psmd1	26S proteasome non-ATPase regulatory subunit 1	sp|Q3TXS7|PSMD1_MOUSE 26S proteasome non-ATPase regulatory subunit 1 OS=Mus musculus OX=10090 GN=Psmd1 PE=1 SV=1	1	6	6	6	1	2	2	1	3	1	1	2	3	3	3	1	1	2	2	1	3	1	1	2	3	3	3	1	1	2	2	1	3	1	1	2	3	3	3	1
sp|Q3ULJ0|GPD1L_MOUSE	sp|Q3ULJ0|GPD1L_MOUSE	6	4	4	Q3ULJ0	GPD1L	Gpd1l	Glycerol-3-phosphate dehydrogenase 1-like protein	sp|Q3ULJ0|GPD1L_MOUSE Glycerol-3-phosphate dehydrogenase 1-like protein OS=Mus musculus OX=10090 GN=Gpd1l PE=1 SV=2	1	6	4	4	2	4	3	2	4	3	1	2	2	3	2	2	1	3	2	1	3	2	0	1	1	2	1	1	1	3	2	1	3	2	0	1	1	2	1	1
sp|Q60766|IRGM1_MOUSE	sp|Q60766|IRGM1_MOUSE	6	6	6	Q60766	IRGM1	Irgm1	Immunity-related GTPase family M protein 1	sp|Q60766|IRGM1_MOUSE Immunity-related GTPase family M protein 1 OS=Mus musculus OX=10090 GN=Irgm1 PE=1 SV=1	1	6	6	6	0	1	0	0	0	1	0	5	0	1	0	1	0	1	0	0	0	1	0	5	0	1	0	1	0	1	0	0	0	1	0	5	0	1	0	1
sp|Q60972|RBBP4_MOUSE	sp|Q60972|RBBP4_MOUSE	6	6	3	Q60972	RBBP4	Rbbp4	Histone-binding protein RBBP4	sp|Q60972|RBBP4_MOUSE Histone-binding protein RBBP4 OS=Mus musculus OX=10090 GN=Rbbp4 PE=1 SV=5	1	6	6	3	4	2	5	3	3	4	2	2	2	2	2	3	4	2	5	3	3	4	2	2	2	2	2	3	2	0	2	2	2	2	2	2	2	2	2	3
sp|Q61335|BAP31_MOUSE	sp|Q61335|BAP31_MOUSE	6	6	6	Q61335	BAP31	Bcap31	B-cell receptor-associated protein 31	sp|Q61335|BAP31_MOUSE B-cell receptor-associated protein 31 OS=Mus musculus OX=10090 GN=Bcap31 PE=1 SV=4	1	6	6	6	2	1	1	2	1	2	3	1	2	3	2	1	2	1	1	2	1	2	3	1	2	3	2	1	2	1	1	2	1	2	3	1	2	3	2	1
sp|Q61646|HPT_MOUSE	sp|Q61646|HPT_MOUSE	6	6	6	Q61646	HPT	Hp	Haptoglobin	sp|Q61646|HPT_MOUSE Haptoglobin OS=Mus musculus OX=10090 GN=Hp PE=1 SV=1	1	6	6	6	3	0	2	3	1	5	0	2	0	2	1	0	3	0	2	3	1	5	0	2	0	2	1	0	3	0	2	3	1	5	0	2	0	2	1	0
sp|Q61990|PCBP2_MOUSE	sp|Q61990|PCBP2_MOUSE	6	3	3	Q61990	PCBP2	Pcbp2	Poly(rC)-binding protein 2	sp|Q61990|PCBP2_MOUSE Poly(rC)-binding protein 2 OS=Mus musculus OX=10090 GN=Pcbp2 PE=1 SV=1	1	6	3	3	1	1	1	1	2	3	1	2	2	4	2	2	0	1	0	0	1	2	0	1	1	2	0	0	0	1	0	0	1	2	0	1	1	2	0	0
sp|Q62376|RU17_MOUSE	sp|Q62376|RU17_MOUSE	6	6	6	Q62376	RU17	Snrnp70	U1 small nuclear ribonucleoprotein 70 kDa	sp|Q62376|RU17_MOUSE U1 small nuclear ribonucleoprotein 70 kDa OS=Mus musculus OX=10090 GN=Snrnp70 PE=1 SV=2	1	6	6	6	2	2	1	1	5	3	1	2	2	2	1	3	2	2	1	1	5	3	1	2	2	2	1	3	2	2	1	1	5	3	1	2	2	2	1	3
sp|Q62418|DBNL_MOUSE	sp|Q62418|DBNL_MOUSE	6	6	6	Q62418	DBNL	Dbnl	Drebrin-like protein	sp|Q62418|DBNL_MOUSE Drebrin-like protein OS=Mus musculus OX=10090 GN=Dbnl PE=1 SV=2	1	6	6	6	2	3	1	1	2	1	0	0	2	0	1	0	2	3	1	1	2	1	0	0	2	0	1	0	2	3	1	1	2	1	0	0	2	0	1	0
sp|Q6IRU5|CLCB_MOUSE	sp|Q6IRU5|CLCB_MOUSE	6	6	6	Q6IRU5	CLCB	Cltb	Clathrin light chain B	sp|Q6IRU5|CLCB_MOUSE Clathrin light chain B OS=Mus musculus OX=10090 GN=Cltb PE=1 SV=1	1	6	6	6	2	2	4	5	3	3	0	3	3	1	0	1	2	2	4	5	3	3	0	3	3	1	0	1	2	2	4	5	3	3	0	3	3	1	0	1
sp|Q6P5E4|UGGG1_MOUSE	sp|Q6P5E4|UGGG1_MOUSE	6	6	6	Q6P5E4	UGGG1	Uggt1	UDP-glucose:glycoprotein glucosyltransferase 1	sp|Q6P5E4|UGGG1_MOUSE UDP-glucose:glycoprotein glucosyltransferase 1 OS=Mus musculus OX=10090 GN=Uggt1 PE=1 SV=4	1	6	6	6	1	1	4	3	1	2	3	1	3	4	3	1	1	1	4	3	1	2	3	1	3	4	3	1	1	1	4	3	1	2	3	1	3	4	3	1
sp|Q78IK4|MIC27_MOUSE	sp|Q78IK4|MIC27_MOUSE	6	6	6	Q78IK4	MIC27	Apool	MICOS complex subunit Mic27	sp|Q78IK4|MIC27_MOUSE MICOS complex subunit Mic27 OS=Mus musculus OX=10090 GN=Apool PE=1 SV=1	1	6	6	6	3	2	4	6	4	3	3	3	2	4	2	1	3	2	4	6	4	3	3	3	2	4	2	1	3	2	4	6	4	3	3	3	2	4	2	1
sp|Q7TMK9|HNRPQ_MOUSE	sp|Q7TMK9|HNRPQ_MOUSE	6	6	6	Q7TMK9	HNRPQ	Syncrip	Heterogeneous nuclear ribonucleoprotein Q	sp|Q7TMK9|HNRPQ_MOUSE Heterogeneous nuclear ribonucleoprotein Q OS=Mus musculus OX=10090 GN=Syncrip PE=1 SV=2	1	6	6	6	1	1	2	4	5	3	1	1	2	1	2	1	1	1	2	4	5	3	1	1	2	1	2	1	1	1	2	4	5	3	1	1	2	1	2	1
sp|Q80X19|COEA1_MOUSE	sp|Q80X19|COEA1_MOUSE	6	6	6	Q80X19	COEA1	Col14a1	Collagen alpha-1(XIV) chain	sp|Q80X19|COEA1_MOUSE Collagen alpha-1(XIV) chain OS=Mus musculus OX=10090 GN=Col14a1 PE=1 SV=2	1	6	6	6	0	2	2	3	3	1	0	1	0	2	0	0	0	2	2	3	3	1	0	1	0	2	0	0	0	2	2	3	3	1	0	1	0	2	0	0
sp|Q8BG32|PSD11_MOUSE	sp|Q8BG32|PSD11_MOUSE	6	6	6	Q8BG32	PSD11	Psmd11	26S proteasome non-ATPase regulatory subunit 11	sp|Q8BG32|PSD11_MOUSE 26S proteasome non-ATPase regulatory subunit 11 OS=Mus musculus OX=10090 GN=Psmd11 PE=1 SV=3	1	6	6	6	0	1	0	2	2	2	1	1	1	3	1	0	0	1	0	2	2	2	1	1	1	3	1	0	0	1	0	2	2	2	1	1	1	3	1	0
sp|Q8BH64|EHD2_MOUSE	sp|Q8BH64|EHD2_MOUSE	6	4	4	Q8BH64	EHD2	Ehd2	EH domain-containing protein 2	sp|Q8BH64|EHD2_MOUSE EH domain-containing protein 2 OS=Mus musculus OX=10090 GN=Ehd2 PE=1 SV=1	1	6	4	4	3	5	2	1	3	1	0	1	1	2	1	3	1	4	1	1	2	1	0	1	1	2	1	3	1	4	1	1	2	1	0	1	1	2	1	3
sp|Q8BIG7|CMTD1_MOUSE	sp|Q8BIG7|CMTD1_MOUSE	6	6	6	Q8BIG7	CMTD1	Comtd1	Catechol O-methyltransferase domain-containing protein 1	sp|Q8BIG7|CMTD1_MOUSE Catechol O-methyltransferase domain-containing protein 1 OS=Mus musculus OX=10090 GN=Comtd1 PE=1 SV=1	1	6	6	6	3	3	4	5	3	4	4	5	3	6	6	4	3	3	4	5	3	4	4	5	3	6	6	4	3	3	4	5	3	4	4	5	3	6	6	4
sp|Q8BL66|EEA1_MOUSE	sp|Q8BL66|EEA1_MOUSE	6	6	6	Q8BL66	EEA1	Eea1	Early endosome antigen 1	sp|Q8BL66|EEA1_MOUSE Early endosome antigen 1 OS=Mus musculus OX=10090 GN=Eea1 PE=1 SV=2	1	6	6	6	1	0	1	0	1	1	1	1	2	4	2	2	1	0	1	0	1	1	1	1	2	4	2	2	1	0	1	0	1	1	1	1	2	4	2	2
sp|Q8BML9|SYQ_MOUSE	sp|Q8BML9|SYQ_MOUSE	6	6	6	Q8BML9	SYQ	Qars	Glutamine--tRNA ligase	sp|Q8BML9|SYQ_MOUSE Glutamine--tRNA ligase OS=Mus musculus OX=10090 GN=Qars PE=1 SV=1	1	6	6	6	0	1	0	1	2	1	0	1	2	1	1	2	0	1	0	1	2	1	0	1	2	1	1	2	0	1	0	1	2	1	0	1	2	1	1	2
sp|Q8C0C7|SYFA_MOUSE	sp|Q8C0C7|SYFA_MOUSE	6	6	6	Q8C0C7	SYFA	Farsa	Phenylalanine--tRNA ligase alpha subunit	sp|Q8C0C7|SYFA_MOUSE Phenylalanine--tRNA ligase alpha subunit OS=Mus musculus OX=10090 GN=Farsa PE=1 SV=1	1	6	6	6	1	1	2	3	3	2	3	2	3	4	3	4	1	1	2	3	3	2	3	2	3	4	3	4	1	1	2	3	3	2	3	2	3	4	3	4
sp|Q8CDN6|TXNL1_MOUSE	sp|Q8CDN6|TXNL1_MOUSE	6	6	6	Q8CDN6	TXNL1	Txnl1	Thioredoxin-like protein 1	sp|Q8CDN6|TXNL1_MOUSE Thioredoxin-like protein 1 OS=Mus musculus OX=10090 GN=Txnl1 PE=1 SV=3	1	6	6	6	1	3	1	3	1	4	0	0	0	1	0	1	1	3	1	3	1	4	0	0	0	1	0	1	1	3	1	3	1	4	0	0	0	1	0	1
sp|Q8CFZ5|S22AC_MOUSE	sp|Q8CFZ5|S22AC_MOUSE	6	6	6	Q8CFZ5	S22AC	Slc22a12	Solute carrier family 22 member 12	sp|Q8CFZ5|S22AC_MOUSE Solute carrier family 22 member 12 OS=Mus musculus OX=10090 GN=Slc22a12 PE=1 SV=1	1	6	6	6	2	1	3	3	5	4	3	2	2	2	3	2	2	1	3	3	5	4	3	2	2	2	3	2	2	1	3	3	5	4	3	2	2	2	3	2
sp|Q8CI85|CAH12_MOUSE	sp|Q8CI85|CAH12_MOUSE	6	6	6	Q8CI85	CAH12	Ca12	Carbonic anhydrase 12	sp|Q8CI85|CAH12_MOUSE Carbonic anhydrase 12 OS=Mus musculus OX=10090 GN=Ca12 PE=1 SV=1	1	6	6	6	1	2	1	3	2	2	3	1	2	1	1	0	1	2	1	3	2	2	3	1	2	1	1	0	1	2	1	3	2	2	3	1	2	1	1	0
sp|Q8JZQ2|AFG32_MOUSE;sp|Q920A7|AFG31_MOUSE	sp|Q8JZQ2|AFG32_MOUSE	6;1	6;1	6;1	Q8JZQ2	AFG32	Afg3l2	AFG3-like protein 2	sp|Q8JZQ2|AFG32_MOUSE AFG3-like protein 2 OS=Mus musculus OX=10090 GN=Afg3l2 PE=1 SV=1	2	6	6	6	3	3	0	2	2	2	1	3	2	0	0	0	3	3	0	2	2	2	1	3	2	0	0	0	3	3	0	2	2	2	1	3	2	0	0	0
sp|Q8K4Z3|NNRE_MOUSE	sp|Q8K4Z3|NNRE_MOUSE	6	6	6	Q8K4Z3	NNRE	Naxe	NAD(P)H-hydrate epimerase	sp|Q8K4Z3|NNRE_MOUSE NAD(P)H-hydrate epimerase OS=Mus musculus OX=10090 GN=Naxe PE=1 SV=1	1	6	6	6	5	4	6	5	4	4	4	4	2	3	3	3	5	4	6	5	4	4	4	4	2	3	3	3	5	4	6	5	4	4	4	4	2	3	3	3
sp|Q8R1B4|EIF3C_MOUSE	sp|Q8R1B4|EIF3C_MOUSE	6	6	6	Q8R1B4	EIF3C	Eif3c	Eukaryotic translation initiation factor 3 subunit C	sp|Q8R1B4|EIF3C_MOUSE Eukaryotic translation initiation factor 3 subunit C OS=Mus musculus OX=10090 GN=Eif3c PE=1 SV=1	1	6	6	6	2	2	3	2	2	2	2	1	0	3	1	2	2	2	3	2	2	2	2	1	0	3	1	2	2	2	3	2	2	2	2	1	0	3	1	2
sp|Q8R1F5|HYI_MOUSE	sp|Q8R1F5|HYI_MOUSE	6	6	6	Q8R1F5	HYI	Hyi	Putative hydroxypyruvate isomerase	sp|Q8R1F5|HYI_MOUSE Putative hydroxypyruvate isomerase OS=Mus musculus OX=10090 GN=Hyi PE=1 SV=2	1	6	6	6	2	2	3	4	2	3	3	2	2	3	3	2	2	2	3	4	2	3	3	2	2	3	3	2	2	2	3	4	2	3	3	2	2	3	3	2
sp|Q8VC69|S22A6_MOUSE	sp|Q8VC69|S22A6_MOUSE	6	6	6	Q8VC69	S22A6	Slc22a6	Solute carrier family 22 member 6	sp|Q8VC69|S22A6_MOUSE Solute carrier family 22 member 6 OS=Mus musculus OX=10090 GN=Slc22a6 PE=1 SV=1	1	6	6	6	2	0	4	3	3	3	4	4	2	3	3	3	2	0	4	3	3	3	4	4	2	3	3	3	2	0	4	3	3	3	4	4	2	3	3	3
sp|Q91VC4|PLVAP_MOUSE	sp|Q91VC4|PLVAP_MOUSE	6	6	6	Q91VC4	PLVAP	Plvap	Plasmalemma vesicle-associated protein	sp|Q91VC4|PLVAP_MOUSE Plasmalemma vesicle-associated protein OS=Mus musculus OX=10090 GN=Plvap PE=1 SV=1	1	6	6	6	2	1	1	1	1	1	0	2	1	1	0	1	2	1	1	1	1	1	0	2	1	1	0	1	2	1	1	1	1	1	0	2	1	1	0	1
sp|Q91VT4|CBR4_MOUSE	sp|Q91VT4|CBR4_MOUSE	6	6	6	Q91VT4	CBR4	Cbr4	Carbonyl reductase family member 4	sp|Q91VT4|CBR4_MOUSE Carbonyl reductase family member 4 OS=Mus musculus OX=10090 GN=Cbr4 PE=1 SV=2	1	6	6	6	3	0	4	5	2	4	1	2	1	2	1	1	3	0	4	5	2	4	1	2	1	2	1	1	3	0	4	5	2	4	1	2	1	2	1	1
sp|Q91WQ3|SYYC_MOUSE	sp|Q91WQ3|SYYC_MOUSE	6	6	6	Q91WQ3	SYYC	Yars	Tyrosine--tRNA ligase, cytoplasmic	sp|Q91WQ3|SYYC_MOUSE Tyrosine--tRNA ligase, cytoplasmic OS=Mus musculus OX=10090 GN=Yars PE=1 SV=3	1	6	6	6	0	1	0	0	4	1	0	0	1	0	0	0	0	1	0	0	4	1	0	0	1	0	0	0	0	1	0	0	4	1	0	0	1	0	0	0
sp|Q91WS0|CISD1_MOUSE	sp|Q91WS0|CISD1_MOUSE	6	6	6	Q91WS0	CISD1	Cisd1	CDGSH iron-sulfur domain-containing protein 1	sp|Q91WS0|CISD1_MOUSE CDGSH iron-sulfur domain-containing protein 1 OS=Mus musculus OX=10090 GN=Cisd1 PE=1 SV=1	1	6	6	6	4	3	3	3	4	4	4	4	4	4	5	4	4	3	3	3	4	4	4	4	4	4	5	4	4	3	3	3	4	4	4	4	4	4	5	4
sp|Q91YN5|UAP1_MOUSE	sp|Q91YN5|UAP1_MOUSE	6	5	5	Q91YN5	UAP1	Uap1	UDP-N-acetylhexosamine pyrophosphorylase	sp|Q91YN5|UAP1_MOUSE UDP-N-acetylhexosamine pyrophosphorylase OS=Mus musculus OX=10090 GN=Uap1 PE=1 SV=1	1	6	5	5	0	3	3	1	1	1	1	1	0	1	2	5	0	2	3	1	1	1	1	1	0	1	2	5	0	2	3	1	1	1	1	1	0	1	2	5
sp|Q923I7|SC5A2_MOUSE	sp|Q923I7|SC5A2_MOUSE	6	6	5	Q923I7	SC5A2	Slc5a2	Sodium/glucose cotransporter 2	sp|Q923I7|SC5A2_MOUSE Sodium/glucose cotransporter 2 OS=Mus musculus OX=10090 GN=Slc5a2 PE=1 SV=1	1	6	6	5	3	5	3	6	2	5	4	2	4	5	4	2	3	5	3	6	2	5	4	2	4	5	4	2	2	4	2	5	1	4	4	2	4	4	4	2
sp|Q99JI6|RAP1B_MOUSE;sp|P62835|RAP1A_MOUSE	sp|Q99JI6|RAP1B_MOUSE;sp|P62835|RAP1A_MOUSE	6;6	6;6	6;6	Q99JI6	RAP1B	Rap1b	Ras-related protein Rap-1b	sp|Q99JI6|RAP1B_MOUSE Ras-related protein Rap-1b OS=Mus musculus OX=10090 GN=Rap1b PE=1 SV=2;sp|P62835|RAP1A_MOUSE Ras-related protein Rap-1A OS=Mus musculus OX=10090 GN=Rap1a PE=1 SV=1	2	6	6	6	3	3	3	2	5	4	2	3	5	4	2	2	3	3	3	2	5	4	2	3	5	4	2	2	3	3	3	2	5	4	2	3	5	4	2	2
sp|Q99L04|DHRS1_MOUSE	sp|Q99L04|DHRS1_MOUSE	6	6	6	Q99L04	DHRS1	Dhrs1	Dehydrogenase/reductase SDR family member 1	sp|Q99L04|DHRS1_MOUSE Dehydrogenase/reductase SDR family member 1 OS=Mus musculus OX=10090 GN=Dhrs1 PE=1 SV=1	1	6	6	6	2	2	2	3	4	3	4	3	2	4	2	2	2	2	2	3	4	3	4	3	2	4	2	2	2	2	2	3	4	3	4	3	2	4	2	2
sp|Q99L20|GSTT3_MOUSE	sp|Q99L20|GSTT3_MOUSE	6	5	5	Q99L20	GSTT3	Gstt3	Glutathione S-transferase theta-3	sp|Q99L20|GSTT3_MOUSE Glutathione S-transferase theta-3 OS=Mus musculus OX=10090 GN=Gstt3 PE=1 SV=1	1	6	5	5	2	4	3	2	5	3	2	0	4	4	2	3	1	3	2	1	4	2	1	0	3	3	1	2	1	3	2	1	4	2	1	0	3	3	1	2
sp|Q99L47|F10A1_MOUSE	sp|Q99L47|F10A1_MOUSE	6	6	6	Q99L47	F10A1	St13	Hsc70-interacting protein	sp|Q99L47|F10A1_MOUSE Hsc70-interacting protein OS=Mus musculus OX=10090 GN=St13 PE=1 SV=1	1	6	6	6	4	4	5	6	5	6	3	3	3	4	4	3	4	4	5	6	5	6	3	3	3	4	4	3	4	4	5	6	5	6	3	3	3	4	4	3
sp|Q99LY9|NDUS5_MOUSE	sp|Q99LY9|NDUS5_MOUSE	6	6	6	Q99LY9	NDUS5	Ndufs5	NADH dehydrogenase [ubiquinone] iron-sulfur protein 5	sp|Q99LY9|NDUS5_MOUSE NADH dehydrogenase [ubiquinone] iron-sulfur protein 5 OS=Mus musculus OX=10090 GN=Ndufs5 PE=1 SV=3	1	6	6	6	3	4	3	5	4	6	2	4	2	1	2	2	3	4	3	5	4	6	2	4	2	1	2	2	3	4	3	5	4	6	2	4	2	1	2	2
sp|Q99PV0|PRP8_MOUSE	sp|Q99PV0|PRP8_MOUSE	6	6	6	Q99PV0	PRP8	Prpf8	Pre-mRNA-processing-splicing factor 8	sp|Q99PV0|PRP8_MOUSE Pre-mRNA-processing-splicing factor 8 OS=Mus musculus OX=10090 GN=Prpf8 PE=1 SV=2	1	6	6	6	1	3	2	1	4	2	1	1	1	1	1	2	1	3	2	1	4	2	1	1	1	1	1	2	1	3	2	1	4	2	1	1	1	1	1	2
sp|Q9CQX2|CYB5B_MOUSE	sp|Q9CQX2|CYB5B_MOUSE	6	6	6	Q9CQX2	CYB5B	Cyb5b	Cytochrome b5 type B	sp|Q9CQX2|CYB5B_MOUSE Cytochrome b5 type B OS=Mus musculus OX=10090 GN=Cyb5b PE=1 SV=1	1	6	6	6	4	3	5	5	5	5	3	4	4	5	4	4	4	3	5	5	5	5	3	4	4	5	4	4	4	3	5	5	5	5	3	4	4	5	4	4
sp|Q9CR51|VATG1_MOUSE	sp|Q9CR51|VATG1_MOUSE	6	6	6	Q9CR51	VATG1	Atp6v1g1	V-type proton ATPase subunit G 1	sp|Q9CR51|VATG1_MOUSE V-type proton ATPase subunit G 1 OS=Mus musculus OX=10090 GN=Atp6v1g1 PE=1 SV=3	1	6	6	6	5	3	4	3	4	4	5	4	5	5	4	4	5	3	4	3	4	4	5	4	5	5	4	4	5	3	4	3	4	4	5	4	5	5	4	4
sp|Q9CYH2|PXL2A_MOUSE	sp|Q9CYH2|PXL2A_MOUSE	6	6	6	Q9CYH2	PXL2A	Prxl2a	Peroxiredoxin-like 2A	sp|Q9CYH2|PXL2A_MOUSE Peroxiredoxin-like 2A OS=Mus musculus OX=10090 GN=Prxl2a PE=1 SV=2	1	6	6	6	1	2	3	2	5	3	2	2	2	2	1	1	1	2	3	2	5	3	2	2	2	2	1	1	1	2	3	2	5	3	2	2	2	2	1	1
sp|Q9D0I9|SYRC_MOUSE	sp|Q9D0I9|SYRC_MOUSE	6	6	6	Q9D0I9	SYRC	Rars	Arginine--tRNA ligase, cytoplasmic	sp|Q9D0I9|SYRC_MOUSE Arginine--tRNA ligase, cytoplasmic OS=Mus musculus OX=10090 GN=Rars PE=1 SV=2	1	6	6	6	0	1	1	2	2	2	0	0	0	1	1	0	0	1	1	2	2	2	0	0	0	1	1	0	0	1	1	2	2	2	0	0	0	1	1	0
sp|Q9D662|SC23B_MOUSE	sp|Q9D662|SC23B_MOUSE	6	3	3	Q9D662	SC23B	Sec23b	Protein transport protein Sec23B	sp|Q9D662|SC23B_MOUSE Protein transport protein Sec23B OS=Mus musculus OX=10090 GN=Sec23b PE=1 SV=1	1	6	3	3	0	2	2	1	1	3	1	2	2	3	0	1	0	1	0	1	1	1	1	1	1	2	0	1	0	1	0	1	1	1	1	1	1	2	0	1
sp|Q9D7G0|PRPS1_MOUSE;sp|Q9CS42|PRPS2_MOUSE	sp|Q9D7G0|PRPS1_MOUSE;sp|Q9CS42|PRPS2_MOUSE	6;5	6;5	6;5	Q9D7G0	PRPS1	Prps1	Ribose-phosphate pyrophosphokinase 1	sp|Q9D7G0|PRPS1_MOUSE Ribose-phosphate pyrophosphokinase 1 OS=Mus musculus OX=10090 GN=Prps1 PE=1 SV=4;sp|Q9CS42|PRPS2_MOUSE Ribose-phosphate pyrophosphokinase 2 OS=Mus musculus OX=10090 GN=Prps2 PE=1 SV=4	2	6	6	6	2	4	1	3	3	2	0	2	1	1	2	1	2	4	1	3	3	2	0	2	1	1	2	1	2	4	1	3	3	2	0	2	1	1	2	1
sp|Q9D8U8|SNX5_MOUSE	sp|Q9D8U8|SNX5_MOUSE	6	6	6	Q9D8U8	SNX5	Snx5	Sorting nexin-5	sp|Q9D8U8|SNX5_MOUSE Sorting nexin-5 OS=Mus musculus OX=10090 GN=Snx5 PE=1 SV=1	1	6	6	6	0	0	3	0	2	1	1	1	1	1	3	3	0	0	3	0	2	1	1	1	1	1	3	3	0	0	3	0	2	1	1	1	1	1	3	3
sp|Q9D9V3|ECHD1_MOUSE	sp|Q9D9V3|ECHD1_MOUSE	6	6	6	Q9D9V3	ECHD1	Echdc1	Ethylmalonyl-CoA decarboxylase	sp|Q9D9V3|ECHD1_MOUSE Ethylmalonyl-CoA decarboxylase OS=Mus musculus OX=10090 GN=Echdc1 PE=1 SV=2	1	6	6	6	2	2	1	2	1	2	0	0	0	0	0	0	2	2	1	2	1	2	0	0	0	0	0	0	2	2	1	2	1	2	0	0	0	0	0	0
sp|Q9DB15|RM12_MOUSE	sp|Q9DB15|RM12_MOUSE	6	6	6	Q9DB15	RM12	Mrpl12	39S ribosomal protein L12, mitochondrial	sp|Q9DB15|RM12_MOUSE 39S ribosomal protein L12, mitochondrial OS=Mus musculus OX=10090 GN=Mrpl12 PE=1 SV=2	1	6	6	6	5	1	3	3	3	3	3	1	5	2	2	2	5	1	3	3	3	3	3	1	5	2	2	2	5	1	3	3	3	3	3	1	5	2	2	2
sp|Q9JIY7|NAT8_MOUSE;sp|E0CYC6|NAT8B_MOUSE;sp|Q8CHQ9|NT8F2_MOUSE	sp|Q9JIY7|NAT8_MOUSE;sp|E0CYC6|NAT8B_MOUSE	6;3;2	6;3;2	3;0;0	Q9JIY7	NAT8	Nat8	N-acetyltransferase 8	sp|Q9JIY7|NAT8_MOUSE N-acetyltransferase 8 OS=Mus musculus OX=10090 GN=Nat8 PE=1 SV=1;sp|E0CYC6|NAT8B_MOUSE Putative N-acetyltransferase 8B OS=Mus musculus OX=10090 GN=Nat8b-ps PE=5 SV=1	3	6	6	3	3	1	1	3	1	3	4	3	2	2	2	1	3	1	1	3	1	3	4	3	2	2	2	1	1	0	0	0	0	1	1	1	0	0	1	0
sp|Q9JM76|ARPC3_MOUSE	sp|Q9JM76|ARPC3_MOUSE	6	6	6	Q9JM76	ARPC3	Arpc3	Actin-related protein 2/3 complex subunit 3	sp|Q9JM76|ARPC3_MOUSE Actin-related protein 2/3 complex subunit 3 OS=Mus musculus OX=10090 GN=Arpc3 PE=1 SV=3	1	6	6	6	2	4	2	2	2	3	3	0	2	1	2	2	2	4	2	2	2	3	3	0	2	1	2	2	2	4	2	2	2	3	3	0	2	1	2	2
sp|Q9JMH9|MY18A_MOUSE	sp|Q9JMH9|MY18A_MOUSE	6	6	6	Q9JMH9	MY18A	Myo18a	Unconventional myosin-XVIIIa	sp|Q9JMH9|MY18A_MOUSE Unconventional myosin-XVIIIa OS=Mus musculus OX=10090 GN=Myo18a PE=1 SV=2	1	6	6	6	0	0	1	1	3	1	1	0	1	2	1	0	0	0	1	1	3	1	1	0	1	2	1	0	0	0	1	1	3	1	1	0	1	2	1	0
sp|Q9QY76|VAPB_MOUSE	sp|Q9QY76|VAPB_MOUSE	6	5	5	Q9QY76	VAPB	Vapb	Vesicle-associated membrane protein-associated protein B	sp|Q9QY76|VAPB_MOUSE Vesicle-associated membrane protein-associated protein B OS=Mus musculus OX=10090 GN=Vapb PE=1 SV=3	1	6	5	5	0	2	2	1	2	2	1	1	1	3	0	2	0	1	1	0	2	1	1	1	1	3	0	1	0	1	1	0	2	1	1	1	1	3	0	1
sp|Q9R0Q6|ARC1A_MOUSE	sp|Q9R0Q6|ARC1A_MOUSE	6	6	6	Q9R0Q6	ARC1A	Arpc1a	Actin-related protein 2/3 complex subunit 1A	sp|Q9R0Q6|ARC1A_MOUSE Actin-related protein 2/3 complex subunit 1A OS=Mus musculus OX=10090 GN=Arpc1a PE=1 SV=1	1	6	6	6	0	2	0	3	0	2	0	0	0	0	0	0	0	2	0	3	0	2	0	0	0	0	0	0	0	2	0	3	0	2	0	0	0	0	0	0
sp|Q9R1P1|PSB3_MOUSE	sp|Q9R1P1|PSB3_MOUSE	6	6	6	Q9R1P1	PSB3	Psmb3	Proteasome subunit beta type-3	sp|Q9R1P1|PSB3_MOUSE Proteasome subunit beta type-3 OS=Mus musculus OX=10090 GN=Psmb3 PE=1 SV=1	1	6	6	6	1	4	0	4	4	2	2	3	0	2	2	1	1	4	0	4	4	2	2	3	0	2	2	1	1	4	0	4	4	2	2	3	0	2	2	1
sp|Q9R257|HEBP1_MOUSE	sp|Q9R257|HEBP1_MOUSE	6	6	6	Q9R257	HEBP1	Hebp1	Heme-binding protein 1	sp|Q9R257|HEBP1_MOUSE Heme-binding protein 1 OS=Mus musculus OX=10090 GN=Hebp1 PE=1 SV=2	1	6	6	6	4	3	3	3	6	2	3	2	4	0	1	1	4	3	3	3	6	2	3	2	4	0	1	1	4	3	3	3	6	2	3	2	4	0	1	1
sp|Q9WUA3|PFKAP_MOUSE	sp|Q9WUA3|PFKAP_MOUSE	6	4	4	Q9WUA3	PFKAP	Pfkp	ATP-dependent 6-phosphofructokinase, platelet type	sp|Q9WUA3|PFKAP_MOUSE ATP-dependent 6-phosphofructokinase, platelet type OS=Mus musculus OX=10090 GN=Pfkp PE=1 SV=1	1	6	4	4	3	2	3	1	2	3	0	0	2	1	0	0	2	1	3	1	2	2	0	0	1	0	0	0	2	1	3	1	2	2	0	0	1	0	0	0
sp|Q9WUM4|COR1C_MOUSE	sp|Q9WUM4|COR1C_MOUSE	6	6	6	Q9WUM4	COR1C	Coro1c	Coronin-1C	sp|Q9WUM4|COR1C_MOUSE Coronin-1C OS=Mus musculus OX=10090 GN=Coro1c PE=1 SV=2	1	6	6	6	1	2	0	3	4	0	0	0	1	3	1	0	1	2	0	3	4	0	0	0	1	3	1	0	1	2	0	3	4	0	0	0	1	3	1	0
sp|Q9WV85|NDK3_MOUSE	sp|Q9WV85|NDK3_MOUSE	6	6	6	Q9WV85	NDK3	Nme3	Nucleoside diphosphate kinase 3	sp|Q9WV85|NDK3_MOUSE Nucleoside diphosphate kinase 3 OS=Mus musculus OX=10090 GN=Nme3 PE=1 SV=3	1	6	6	6	0	1	3	2	2	3	1	1	0	2	2	1	0	1	3	2	2	3	1	1	0	2	2	1	0	1	3	2	2	3	1	1	0	2	2	1
sp|Q9WV92|E41L3_MOUSE	sp|Q9WV92|E41L3_MOUSE	6	5	4	Q9WV92	E41L3	Epb41l3	Band 4.1-like protein 3	sp|Q9WV92|E41L3_MOUSE Band 4.1-like protein 3 OS=Mus musculus OX=10090 GN=Epb41l3 PE=1 SV=1	1	6	5	4	0	0	0	3	0	2	2	0	1	0	0	0	0	0	0	3	0	1	2	0	1	0	0	0	0	0	0	2	0	1	2	0	1	0	0	0
sp|Q9WVJ2|PSD13_MOUSE	sp|Q9WVJ2|PSD13_MOUSE	6	6	6	Q9WVJ2	PSD13	Psmd13	26S proteasome non-ATPase regulatory subunit 13	sp|Q9WVJ2|PSD13_MOUSE 26S proteasome non-ATPase regulatory subunit 13 OS=Mus musculus OX=10090 GN=Psmd13 PE=1 SV=1	1	6	6	6	3	2	1	2	2	4	2	2	1	3	4	3	3	2	1	2	2	4	2	2	1	3	4	3	3	2	1	2	2	4	2	2	1	3	4	3
sp|Q9Z1P6|NDUA7_MOUSE	sp|Q9Z1P6|NDUA7_MOUSE	6	6	6	Q9Z1P6	NDUA7	Ndufa7	NADH dehydrogenase [ubiquinone] 1 alpha subcomplex subunit 7	sp|Q9Z1P6|NDUA7_MOUSE NADH dehydrogenase [ubiquinone] 1 alpha subcomplex subunit 7 OS=Mus musculus OX=10090 GN=Ndufa7 PE=1 SV=3	1	6	6	6	3	3	2	4	2	5	2	2	3	3	2	2	3	3	2	4	2	5	2	2	3	3	2	2	3	3	2	4	2	5	2	2	3	3	2	2
sp|Q9Z1W8|AT12A_MOUSE	sp|Q9Z1W8|AT12A_MOUSE	6	1	1	Q9Z1W8	AT12A	Atp12a	Potassium-transporting ATPase alpha chain 2	sp|Q9Z1W8|AT12A_MOUSE Potassium-transporting ATPase alpha chain 2 OS=Mus musculus OX=10090 GN=Atp12a PE=1 SV=3	1	6	1	1	6	5	5	5	6	6	5	6	4	5	3	5	1	1	1	1	1	1	0	1	0	1	0	1	1	1	1	1	1	1	0	1	0	1	0	1
sp|Q9Z2H7|GIPC2_MOUSE	sp|Q9Z2H7|GIPC2_MOUSE	6	6	6	Q9Z2H7	GIPC2	Gipc2	PDZ domain-containing protein GIPC2	sp|Q9Z2H7|GIPC2_MOUSE PDZ domain-containing protein GIPC2 OS=Mus musculus OX=10090 GN=Gipc2 PE=1 SV=1	1	6	6	6	3	3	2	3	2	1	0	1	1	3	1	1	3	3	2	3	2	1	0	1	1	3	1	1	3	3	2	3	2	1	0	1	1	3	1	1
sp|Q9Z2U1|PSA5_MOUSE	sp|Q9Z2U1|PSA5_MOUSE	6	6	6	Q9Z2U1	PSA5	Psma5	Proteasome subunit alpha type-5	sp|Q9Z2U1|PSA5_MOUSE Proteasome subunit alpha type-5 OS=Mus musculus OX=10090 GN=Psma5 PE=1 SV=1	1	6	6	6	2	3	3	6	4	3	2	4	2	5	2	2	2	3	3	6	4	3	2	4	2	5	2	2	2	3	3	6	4	3	2	4	2	5	2	2
sp|A3KMP2|TTC38_MOUSE	sp|A3KMP2|TTC38_MOUSE	5	5	5	A3KMP2	TTC38	Ttc38	Tetratricopeptide repeat protein 38	sp|A3KMP2|TTC38_MOUSE Tetratricopeptide repeat protein 38 OS=Mus musculus OX=10090 GN=Ttc38 PE=1 SV=2	1	5	5	5	2	2	2	0	0	0	2	3	1	1	2	1	2	2	2	0	0	0	2	3	1	1	2	1	2	2	2	0	0	0	2	3	1	1	2	1
sp|G3X9C2|FBX50_MOUSE	sp|G3X9C2|FBX50_MOUSE	5	5	5	G3X9C2	FBX50	Nccrp1	F-box only protein 50	sp|G3X9C2|FBX50_MOUSE F-box only protein 50 OS=Mus musculus OX=10090 GN=Nccrp1 PE=1 SV=2	1	5	5	5	2	2	2	2	3	2	1	1	0	1	0	0	2	2	2	2	3	2	1	1	0	1	0	0	2	2	2	2	3	2	1	1	0	1	0	0
sp|O08692|NGP_MOUSE	sp|O08692|NGP_MOUSE	5	5	5	O08692	NGP	Ngp	Neutrophilic granule protein	sp|O08692|NGP_MOUSE Neutrophilic granule protein OS=Mus musculus OX=10090 GN=Ngp PE=1 SV=1	1	5	5	5	3	1	5	4	0	3	4	4	3	2	2	2	3	1	5	4	0	3	4	4	3	2	2	2	3	1	5	4	0	3	4	4	3	2	2	2
sp|O08788|DCTN1_MOUSE	sp|O08788|DCTN1_MOUSE	5	5	5	O08788	DCTN1	Dctn1	Dynactin subunit 1	sp|O08788|DCTN1_MOUSE Dynactin subunit 1 OS=Mus musculus OX=10090 GN=Dctn1 PE=1 SV=3	1	5	5	5	0	1	0	2	1	0	0	2	0	1	0	0	0	1	0	2	1	0	0	2	0	1	0	0	0	1	0	2	1	0	0	2	0	1	0	0
sp|O08966|S22A1_MOUSE	sp|O08966|S22A1_MOUSE	5	5	4	O08966	S22A1	Slc22a1	Solute carrier family 22 member 1	sp|O08966|S22A1_MOUSE Solute carrier family 22 member 1 OS=Mus musculus OX=10090 GN=Slc22a1 PE=1 SV=2	1	5	5	4	3	2	3	4	3	4	2	1	1	1	2	0	3	2	3	4	3	4	2	1	1	1	2	0	2	2	3	3	2	3	1	1	1	1	1	0
sp|O09043|NAPSA_MOUSE	sp|O09043|NAPSA_MOUSE	5	5	5	O09043	NAPSA	Napsa	Napsin-A	sp|O09043|NAPSA_MOUSE Napsin-A OS=Mus musculus OX=10090 GN=Napsa PE=1 SV=1	1	5	5	5	3	3	3	2	4	3	1	3	3	4	3	4	3	3	3	2	4	3	1	3	3	4	3	4	3	3	3	2	4	3	1	3	3	4	3	4
sp|O09111|NDUBB_MOUSE	sp|O09111|NDUBB_MOUSE	5	5	5	O09111	NDUBB	Ndufb11	NADH dehydrogenase [ubiquinone] 1 beta subcomplex subunit 11, mitochondrial	sp|O09111|NDUBB_MOUSE NADH dehydrogenase [ubiquinone] 1 beta subcomplex subunit 11, mitochondrial OS=Mus musculus OX=10090 GN=Ndufb11 PE=1 SV=2	1	5	5	5	4	4	4	3	4	3	2	3	2	5	4	4	4	4	4	3	4	3	2	3	2	5	4	4	4	4	4	3	4	3	2	3	2	5	4	4
sp|O09172|GSH0_MOUSE	sp|O09172|GSH0_MOUSE	5	5	5	O09172	GSH0	Gclm	Glutamate--cysteine ligase regulatory subunit	sp|O09172|GSH0_MOUSE Glutamate--cysteine ligase regulatory subunit OS=Mus musculus OX=10090 GN=Gclm PE=1 SV=1	1	5	5	5	4	1	3	2	3	3	4	3	4	4	3	4	4	1	3	2	3	3	4	3	4	4	3	4	4	1	3	2	3	3	4	3	4	4	3	4
sp|O35639|ANXA3_MOUSE	sp|O35639|ANXA3_MOUSE	5	5	5	O35639	ANXA3	Anxa3	Annexin A3	sp|O35639|ANXA3_MOUSE Annexin A3 OS=Mus musculus OX=10090 GN=Anxa3 PE=1 SV=4	1	5	5	5	1	2	3	3	2	2	2	0	2	1	2	2	1	2	3	3	2	2	2	0	2	1	2	2	1	2	3	3	2	2	2	0	2	1	2	2
sp|O35887|CALU_MOUSE	sp|O35887|CALU_MOUSE	5	5	5	O35887	CALU	Calu	Calumenin	sp|O35887|CALU_MOUSE Calumenin OS=Mus musculus OX=10090 GN=Calu PE=1 SV=1	1	5	5	5	0	1	2	2	2	2	1	2	2	2	2	1	0	1	2	2	2	2	1	2	2	2	2	1	0	1	2	2	2	2	1	2	2	2	2	1
sp|O54984|ASNA_MOUSE	sp|O54984|ASNA_MOUSE	5	5	5	O54984	ASNA	Asna1	ATPase Asna1	sp|O54984|ASNA_MOUSE ATPase Asna1 OS=Mus musculus OX=10090 GN=Asna1 PE=1 SV=2	1	5	5	5	1	2	3	2	5	0	2	2	2	1	1	2	1	2	3	2	5	0	2	2	2	1	1	2	1	2	3	2	5	0	2	2	2	1	1	2
sp|O55022|PGRC1_MOUSE	sp|O55022|PGRC1_MOUSE	5	5	5	O55022	PGRC1	Pgrmc1	Membrane-associated progesterone receptor component 1	sp|O55022|PGRC1_MOUSE Membrane-associated progesterone receptor component 1 OS=Mus musculus OX=10090 GN=Pgrmc1 PE=1 SV=4	1	5	5	5	3	3	2	3	5	3	2	1	2	2	2	2	3	3	2	3	5	3	2	1	2	2	2	2	3	3	2	3	5	3	2	1	2	2	2	2
sp|O55023|IMPA1_MOUSE	sp|O55023|IMPA1_MOUSE	5	5	5	O55023	IMPA1	Impa1	Inositol monophosphatase 1	sp|O55023|IMPA1_MOUSE Inositol monophosphatase 1 OS=Mus musculus OX=10090 GN=Impa1 PE=1 SV=1	1	5	5	5	2	2	3	0	4	1	0	0	0	1	0	0	2	2	3	0	4	1	0	0	0	1	0	0	2	2	3	0	4	1	0	0	0	1	0	0
sp|O55029|COPB2_MOUSE	sp|O55029|COPB2_MOUSE	5	5	5	O55029	COPB2	Copb2	Coatomer subunit beta	sp|O55029|COPB2_MOUSE Coatomer subunit beta OS=Mus musculus OX=10090 GN=Copb2 PE=1 SV=2	1	5	5	5	0	2	3	2	4	5	2	1	2	1	1	1	0	2	3	2	4	5	2	1	2	1	1	1	0	2	3	2	4	5	2	1	2	1	1	1
sp|O55142|RL35A_MOUSE	sp|O55142|RL35A_MOUSE	5	5	5	O55142	RL35A	Rpl35a	60S ribosomal protein L35a	sp|O55142|RL35A_MOUSE 60S ribosomal protein L35a OS=Mus musculus OX=10090 GN=Rpl35a PE=1 SV=2	1	5	5	5	1	1	2	0	2	2	1	1	1	0	0	0	1	1	2	0	2	2	1	1	1	0	0	0	1	1	2	0	2	2	1	1	1	0	0	0
sp|O70325|GPX4_MOUSE	sp|O70325|GPX4_MOUSE	5	5	5	O70325	GPX4	Gpx4	Phospholipid hydroperoxide glutathione peroxidase	sp|O70325|GPX4_MOUSE Phospholipid hydroperoxide glutathione peroxidase OS=Mus musculus OX=10090 GN=Gpx4 PE=1 SV=4	1	5	5	5	2	1	3	1	4	4	2	2	1	3	2	1	2	1	3	1	4	4	2	2	1	3	2	1	2	1	3	1	4	4	2	2	1	3	2	1
sp|O88451|RDH7_MOUSE;sp|Q9R092|H17B6_MOUSE	sp|O88451|RDH7_MOUSE;sp|Q9R092|H17B6_MOUSE	5;4	5;4	5;4	O88451	RDH7	Rdh7	Retinol dehydrogenase 7	sp|O88451|RDH7_MOUSE Retinol dehydrogenase 7 OS=Mus musculus OX=10090 GN=Rdh7 PE=1 SV=1;sp|Q9R092|H17B6_MOUSE 17-beta-hydroxysteroid dehydrogenase type 6 OS=Mus musculus OX=10090 GN=Hsd17b6 PE=1 SV=1	2	5	5	5	2	3	3	3	3	3	0	1	0	1	0	2	2	3	3	3	3	3	0	1	0	1	0	2	2	3	3	3	3	3	0	1	0	1	0	2
sp|P00375|DYR_MOUSE	sp|P00375|DYR_MOUSE	5	5	5	P00375	DYR	Dhfr	Dihydrofolate reductase	sp|P00375|DYR_MOUSE Dihydrofolate reductase OS=Mus musculus OX=10090 GN=Dhfr PE=1 SV=3	1	5	5	5	2	3	4	3	3	2	3	3	3	1	3	2	2	3	4	3	3	2	3	3	3	1	3	2	2	3	4	3	3	2	3	3	3	1	3	2
sp|P01864|GCAB_MOUSE	sp|P01864|GCAB_MOUSE	5	3	3	P01864	GCAB		Ig gamma-2A chain C region secreted form	sp|P01864|GCAB_MOUSE Ig gamma-2A chain C region secreted form OS=Mus musculus OX=10090 PE=1 SV=1	1	5	3	3	5	1	3	1	1	1	0	1	1	1	1	1	3	0	2	0	0	0	0	0	0	1	0	0	3	0	2	0	0	0	0	0	0	1	0	0
sp|P03911|NU4M_MOUSE	sp|P03911|NU4M_MOUSE	5	5	5	P03911	NU4M	Mtnd4	NADH-ubiquinone oxidoreductase chain 4	sp|P03911|NU4M_MOUSE NADH-ubiquinone oxidoreductase chain 4 OS=Mus musculus OX=10090 GN=Mtnd4 PE=1 SV=1	1	5	5	5	5	3	5	4	5	3	3	4	5	4	4	4	5	3	5	4	5	3	3	4	5	4	4	4	5	3	5	4	5	3	3	4	5	4	4	4
sp|P06345|HB2S_MOUSE;sp|P06346|HB2F_MOUSE;sp|P06344|HB2U_MOUSE;sp|P06342|HB2Q_MOUSE;sp|P06343|HB2K_MOUSE;sp|P18469|HB2J_MOUSE;sp|P01915|HB22_MOUSE;sp|P14483|HB2A_MOUSE	sp|P06345|HB2S_MOUSE;sp|P06346|HB2F_MOUSE;sp|P06344|HB2U_MOUSE	5;3;3;2;1;1;1;1	5;3;3;2;1;1;1;1	5;3;3;2;1;1;1;1	P06345	HB2S	H2-Ab1	H-2 class II histocompatibility antigen, A-S beta chain	sp|P06345|HB2S_MOUSE H-2 class II histocompatibility antigen, A-S beta chain OS=Mus musculus OX=10090 GN=H2-Ab1 PE=1 SV=1;sp|P06346|HB2F_MOUSE H-2 class II histocompatibility antigen, A-F beta chain (Fragment) OS=Mus musculus OX=10090 GN=H2-Ab1 PE=1 SV=1;s	8	5	5	5	0	0	1	1	0	2	0	4	0	0	0	0	0	0	1	1	0	2	0	4	0	0	0	0	0	0	1	1	0	2	0	4	0	0	0	0
sp|P06909|CFAH_MOUSE	sp|P06909|CFAH_MOUSE	5	5	5	P06909	CFAH	Cfh	Complement factor H	sp|P06909|CFAH_MOUSE Complement factor H OS=Mus musculus OX=10090 GN=Cfh PE=1 SV=2	1	5	5	5	4	3	4	3	3	4	2	2	3	1	3	0	4	3	4	3	3	4	2	2	3	1	3	0	4	3	4	3	3	4	2	2	3	1	3	0
sp|P07310|KCRM_MOUSE	sp|P07310|KCRM_MOUSE	5	5	5	P07310	KCRM	Ckm	Creatine kinase M-type	sp|P07310|KCRM_MOUSE Creatine kinase M-type OS=Mus musculus OX=10090 GN=Ckm PE=1 SV=1	1	5	5	5	3	0	2	0	0	0	1	2	0	0	0	0	3	0	2	0	0	0	1	2	0	0	0	0	3	0	2	0	0	0	1	2	0	0	0	0
sp|P08030|APT_MOUSE	sp|P08030|APT_MOUSE	5	5	5	P08030	APT	Aprt	Adenine phosphoribosyltransferase	sp|P08030|APT_MOUSE Adenine phosphoribosyltransferase OS=Mus musculus OX=10090 GN=Aprt PE=1 SV=2	1	5	5	5	3	3	3	3	5	3	2	2	2	3	2	2	3	3	3	3	5	3	2	2	2	3	2	2	3	3	3	3	5	3	2	2	2	3	2	2
sp|P08071|TRFL_MOUSE	sp|P08071|TRFL_MOUSE	5	5	5	P08071	TRFL	Ltf	Lactotransferrin	sp|P08071|TRFL_MOUSE Lactotransferrin OS=Mus musculus OX=10090 GN=Ltf PE=1 SV=4	1	5	5	5	1	0	2	1	0	0	0	0	1	1	1	1	1	0	2	1	0	0	0	0	1	1	1	1	1	0	2	1	0	0	0	0	1	1	1	1
sp|P08905|LYZ2_MOUSE;sp|P17897|LYZ1_MOUSE	sp|P08905|LYZ2_MOUSE;sp|P17897|LYZ1_MOUSE	5;3	5;3	5;3	P08905	LYZ2	Lyz2	Lysozyme C-2	sp|P08905|LYZ2_MOUSE Lysozyme C-2 OS=Mus musculus OX=10090 GN=Lyz2 PE=1 SV=2;sp|P17897|LYZ1_MOUSE Lysozyme C-1 OS=Mus musculus OX=10090 GN=Lyz1 PE=1 SV=1	2	5	5	5	3	2	3	3	4	2	4	3	4	3	3	4	3	2	3	3	4	2	4	3	4	3	3	4	3	2	3	3	4	2	4	3	4	3	3	4
sp|P11714|CP2D9_MOUSE	sp|P11714|CP2D9_MOUSE	5	4	3	P11714	CP2D9	Cyp2d9	Cytochrome P450 2D9	sp|P11714|CP2D9_MOUSE Cytochrome P450 2D9 OS=Mus musculus OX=10090 GN=Cyp2d9 PE=1 SV=2	1	5	4	3	0	0	1	1	0	1	2	2	2	2	2	4	0	0	0	0	0	0	2	2	2	2	2	4	0	0	0	0	0	0	2	2	2	2	2	3
sp|P14901|HMOX1_MOUSE	sp|P14901|HMOX1_MOUSE	5	5	5	P14901	HMOX1	Hmox1	Heme oxygenase 1	sp|P14901|HMOX1_MOUSE Heme oxygenase 1 OS=Mus musculus OX=10090 GN=Hmox1 PE=1 SV=1	1	5	5	5	0	0	0	0	0	0	1	1	1	3	0	4	0	0	0	0	0	0	1	1	1	3	0	4	0	0	0	0	0	0	1	1	1	3	0	4
sp|P16675|PPGB_MOUSE	sp|P16675|PPGB_MOUSE	5	5	5	P16675	PPGB	Ctsa	Lysosomal protective protein	sp|P16675|PPGB_MOUSE Lysosomal protective protein OS=Mus musculus OX=10090 GN=Ctsa PE=1 SV=1	1	5	5	5	0	0	1	2	3	0	3	3	2	4	3	1	0	0	1	2	3	0	3	3	2	4	3	1	0	0	1	2	3	0	3	3	2	4	3	1
sp|P17183|ENOG_MOUSE	sp|P17183|ENOG_MOUSE	5	1	1	P17183	ENOG	Eno2	Gamma-enolase	sp|P17183|ENOG_MOUSE Gamma-enolase OS=Mus musculus OX=10090 GN=Eno2 PE=1 SV=2	1	5	1	1	4	3	2	2	3	3	3	3	2	3	3	2	1	0	0	0	0	0	0	1	0	1	1	0	1	0	0	0	0	0	0	1	0	1	1	0
sp|P17717|UDB17_MOUSE	sp|P17717|UDB17_MOUSE	5	4	4	P17717	UDB17	Ugt2b17	UDP-glucuronosyltransferase 2B17	sp|P17717|UDB17_MOUSE UDP-glucuronosyltransferase 2B17 OS=Mus musculus OX=10090 GN=Ugt2b17 PE=1 SV=1	1	5	4	4	1	1	1	1	1	1	1	3	3	2	1	3	0	0	0	0	0	0	0	2	2	1	0	2	0	0	0	0	0	0	0	2	2	1	0	2
sp|P19324|SERPH_MOUSE	sp|P19324|SERPH_MOUSE	5	5	5	P19324	SERPH	Serpinh1	Serpin H1	sp|P19324|SERPH_MOUSE Serpin H1 OS=Mus musculus OX=10090 GN=Serpinh1 PE=1 SV=3	1	5	5	5	1	3	2	3	3	4	3	3	3	2	2	4	1	3	2	3	3	4	3	3	3	2	2	4	1	3	2	3	3	4	3	3	3	2	2	4
sp|P24549|AL1A1_MOUSE;sp|O35945|AL1A7_MOUSE	sp|P24549|AL1A1_MOUSE;sp|O35945|AL1A7_MOUSE	5;3	3;1	3;1	P24549	AL1A1	Aldh1a1	Retinal dehydrogenase 1	sp|P24549|AL1A1_MOUSE Retinal dehydrogenase 1 OS=Mus musculus OX=10090 GN=Aldh1a1 PE=1 SV=5;sp|O35945|AL1A7_MOUSE Aldehyde dehydrogenase, cytosolic 1 OS=Mus musculus OX=10090 GN=Aldh1a7 PE=1 SV=1	2	5	3	3	3	1	1	2	3	2	0	3	1	0	1	1	1	1	0	2	1	1	0	2	1	0	0	0	1	1	0	2	1	1	0	2	1	0	0	0
sp|P28656|NP1L1_MOUSE	sp|P28656|NP1L1_MOUSE	5	5	4	P28656	NP1L1	Nap1l1	Nucleosome assembly protein 1-like 1	sp|P28656|NP1L1_MOUSE Nucleosome assembly protein 1-like 1 OS=Mus musculus OX=10090 GN=Nap1l1 PE=1 SV=2	1	5	5	4	4	4	4	2	4	4	2	1	3	3	3	3	4	4	4	2	4	4	2	1	3	3	3	3	3	3	3	2	4	3	1	0	2	2	2	2
sp|P30681|HMGB2_MOUSE	sp|P30681|HMGB2_MOUSE	5	3	3	P30681	HMGB2	Hmgb2	High mobility group protein B2	sp|P30681|HMGB2_MOUSE High mobility group protein B2 OS=Mus musculus OX=10090 GN=Hmgb2 PE=1 SV=3	1	5	3	3	0	1	1	3	2	2	1	1	2	3	1	0	0	0	1	1	1	1	1	1	2	2	1	0	0	0	1	1	1	1	1	1	2	2	1	0
sp|P32848|PRVA_MOUSE	sp|P32848|PRVA_MOUSE	5	5	5	P32848	PRVA	Pvalb	Parvalbumin alpha	sp|P32848|PRVA_MOUSE Parvalbumin alpha OS=Mus musculus OX=10090 GN=Pvalb PE=1 SV=3	1	5	5	5	1	2	3	3	4	3	1	0	0	3	1	2	1	2	3	3	4	3	1	0	0	3	1	2	1	2	3	3	4	3	1	0	0	3	1	2
sp|P35585|AP1M1_MOUSE;sp|Q9WVP1|AP1M2_MOUSE	sp|P35585|AP1M1_MOUSE	5;2	5;2	5;2	P35585	AP1M1	Ap1m1	AP-1 complex subunit mu-1	sp|P35585|AP1M1_MOUSE AP-1 complex subunit mu-1 OS=Mus musculus OX=10090 GN=Ap1m1 PE=1 SV=3	2	5	5	5	0	0	0	1	2	1	1	3	1	3	1	1	0	0	0	1	2	1	1	3	1	3	1	1	0	0	0	1	2	1	1	3	1	3	1	1
sp|P36552|HEM6_MOUSE	sp|P36552|HEM6_MOUSE	5	5	5	P36552	HEM6	Cpox	Oxygen-dependent coproporphyrinogen-III oxidase, mitochondrial	sp|P36552|HEM6_MOUSE Oxygen-dependent coproporphyrinogen-III oxidase, mitochondrial OS=Mus musculus OX=10090 GN=Cpox PE=1 SV=2	1	5	5	5	1	0	1	1	1	1	2	1	2	2	2	0	1	0	1	1	1	1	2	1	2	2	2	0	1	0	1	1	1	1	2	1	2	2	2	0
sp|P39054|DYN2_MOUSE;sp|P39053|DYN1_MOUSE	sp|P39054|DYN2_MOUSE	5;1	5;1	3;1	P39054	DYN2	Dnm2	Dynamin-2	sp|P39054|DYN2_MOUSE Dynamin-2 OS=Mus musculus OX=10090 GN=Dnm2 PE=1 SV=2	2	5	5	3	1	1	1	2	2	3	0	1	1	0	1	0	1	1	1	2	2	3	0	1	1	0	1	0	1	0	1	1	1	2	0	1	1	0	1	0
sp|P41105|RL28_MOUSE	sp|P41105|RL28_MOUSE	5	5	5	P41105	RL28	Rpl28	60S ribosomal protein L28	sp|P41105|RL28_MOUSE 60S ribosomal protein L28 OS=Mus musculus OX=10090 GN=Rpl28 PE=1 SV=2	1	5	5	5	1	1	3	1	3	2	0	1	3	1	1	0	1	1	3	1	3	2	0	1	3	1	1	0	1	1	3	1	3	2	0	1	3	1	1	0
sp|P42859|HD_MOUSE	sp|P42859|HD_MOUSE	5	5	5	P42859	HD	Htt	Huntingtin	sp|P42859|HD_MOUSE Huntingtin OS=Mus musculus OX=10090 GN=Htt PE=1 SV=2	1	5	5	5	0	0	0	1	1	2	2	0	0	1	1	1	0	0	0	1	1	2	2	0	0	1	1	1	0	0	0	1	1	2	2	0	0	1	1	1
sp|P50171|DHB8_MOUSE	sp|P50171|DHB8_MOUSE	5	5	5	P50171	DHB8	Hsd17b8	Estradiol 17-beta-dehydrogenase 8	sp|P50171|DHB8_MOUSE Estradiol 17-beta-dehydrogenase 8 OS=Mus musculus OX=10090 GN=Hsd17b8 PE=1 SV=2	1	5	5	5	2	2	4	2	4	4	4	2	2	3	1	1	2	2	4	2	4	4	4	2	2	3	1	1	2	2	4	2	4	4	4	2	2	3	1	1
sp|P50172|DHI1_MOUSE	sp|P50172|DHI1_MOUSE	5	5	5	P50172	DHI1	Hsd11b1	Corticosteroid 11-beta-dehydrogenase isozyme 1	sp|P50172|DHI1_MOUSE Corticosteroid 11-beta-dehydrogenase isozyme 1 OS=Mus musculus OX=10090 GN=Hsd11b1 PE=1 SV=3	1	5	5	5	1	0	1	1	1	2	3	2	0	1	3	0	1	0	1	1	1	2	3	2	0	1	3	0	1	0	1	1	1	2	3	2	0	1	3	0
sp|P50580|PA2G4_MOUSE	sp|P50580|PA2G4_MOUSE	5	5	5	P50580	PA2G4	Pa2g4	Proliferation-associated protein 2G4	sp|P50580|PA2G4_MOUSE Proliferation-associated protein 2G4 OS=Mus musculus OX=10090 GN=Pa2g4 PE=1 SV=3	1	5	5	5	1	0	3	1	2	1	1	1	0	0	0	0	1	0	3	1	2	1	1	1	0	0	0	0	1	0	3	1	2	1	1	1	0	0	0	0
sp|P51859|HDGF_MOUSE	sp|P51859|HDGF_MOUSE	5	5	5	P51859	HDGF	Hdgf	Hepatoma-derived growth factor	sp|P51859|HDGF_MOUSE Hepatoma-derived growth factor OS=Mus musculus OX=10090 GN=Hdgf PE=1 SV=2	1	5	5	5	2	0	2	0	1	1	2	2	3	3	1	2	2	0	2	0	1	1	2	2	3	3	1	2	2	0	2	0	1	1	2	2	3	3	1	2
sp|P51885|LUM_MOUSE;CON__Q05443	sp|P51885|LUM_MOUSE	5;2	5;2	5;2	P51885	LUM	Lum	Lumican	sp|P51885|LUM_MOUSE Lumican OS=Mus musculus OX=10090 GN=Lum PE=1 SV=2	2	5	5	5	2	3	2	1	1	1	1	2	1	2	0	1	2	3	2	1	1	1	1	2	1	2	0	1	2	3	2	1	1	1	1	2	1	2	0	1
sp|P54775|PRS6B_MOUSE	sp|P54775|PRS6B_MOUSE	5	5	5	P54775	PRS6B	Psmc4	26S proteasome regulatory subunit 6B	sp|P54775|PRS6B_MOUSE 26S proteasome regulatory subunit 6B OS=Mus musculus OX=10090 GN=Psmc4 PE=1 SV=2	1	5	5	5	2	2	3	3	3	2	1	3	3	3	3	4	2	2	3	3	3	2	1	3	3	3	3	4	2	2	3	3	3	2	1	3	3	3	3	4
sp|P56135|ATPK_MOUSE	sp|P56135|ATPK_MOUSE	5	5	5	P56135	ATPK	Atp5mf	ATP synthase subunit f, mitochondrial	sp|P56135|ATPK_MOUSE ATP synthase subunit f, mitochondrial OS=Mus musculus OX=10090 GN=Atp5mf PE=1 SV=3	1	5	5	5	5	4	4	4	4	4	4	4	4	4	4	4	5	4	4	4	4	4	4	4	4	4	4	4	5	4	4	4	4	4	4	4	4	4	4	4
sp|P56389|CDD_MOUSE	sp|P56389|CDD_MOUSE	5	5	5	P56389	CDD	Cda	Cytidine deaminase	sp|P56389|CDD_MOUSE Cytidine deaminase OS=Mus musculus OX=10090 GN=Cda PE=1 SV=2	1	5	5	5	5	4	5	5	5	5	5	4	5	4	4	4	5	4	5	5	5	5	5	4	5	4	4	4	5	4	5	5	5	5	5	4	5	4	4	4
sp|P57776|EF1D_MOUSE	sp|P57776|EF1D_MOUSE	5	5	5	P57776	EF1D	Eef1d	Elongation factor 1-delta	sp|P57776|EF1D_MOUSE Elongation factor 1-delta OS=Mus musculus OX=10090 GN=Eef1d PE=1 SV=3	1	5	5	5	3	3	3	3	4	3	3	1	1	2	1	1	3	3	3	3	4	3	3	1	1	2	1	1	3	3	3	3	4	3	3	1	1	2	1	1
sp|P60766|CDC42_MOUSE	sp|P60766|CDC42_MOUSE	5	5	5	P60766	CDC42	Cdc42	Cell division control protein 42 homolog	sp|P60766|CDC42_MOUSE Cell division control protein 42 homolog OS=Mus musculus OX=10090 GN=Cdc42 PE=1 SV=2	1	5	5	5	4	3	4	4	4	5	3	2	3	3	2	3	4	3	4	4	4	5	3	2	3	3	2	3	4	3	4	4	4	5	3	2	3	3	2	3
sp|P61164|ACTZ_MOUSE	sp|P61164|ACTZ_MOUSE	5	1	1	P61164	ACTZ	Actr1a	Alpha-centractin	sp|P61164|ACTZ_MOUSE Alpha-centractin OS=Mus musculus OX=10090 GN=Actr1a PE=1 SV=1	1	5	1	1	3	2	3	2	1	3	3	2	2	3	3	1	0	0	0	0	0	0	0	0	0	1	0	0	0	0	0	0	0	0	0	0	0	1	0	0
sp|P62267|RS23_MOUSE	sp|P62267|RS23_MOUSE	5	5	5	P62267	RS23	Rps23	40S ribosomal protein S23	sp|P62267|RS23_MOUSE 40S ribosomal protein S23 OS=Mus musculus OX=10090 GN=Rps23 PE=1 SV=3	1	5	5	5	2	1	2	3	3	4	1	0	1	2	1	0	2	1	2	3	3	4	1	0	1	2	1	0	2	1	2	3	3	4	1	0	1	2	1	0
sp|P62852|RS25_MOUSE	sp|P62852|RS25_MOUSE	5	5	5	P62852	RS25	Rps25	40S ribosomal protein S25	sp|P62852|RS25_MOUSE 40S ribosomal protein S25 OS=Mus musculus OX=10090 GN=Rps25 PE=1 SV=1	1	5	5	5	3	4	4	3	4	3	2	2	2	3	2	2	3	4	4	3	4	3	2	2	2	3	2	2	3	4	4	3	4	3	2	2	2	3	2	2
sp|P63037|DNJA1_MOUSE	sp|P63037|DNJA1_MOUSE	5	5	5	P63037	DNJA1	Dnaja1	DnaJ homolog subfamily A member 1	sp|P63037|DNJA1_MOUSE DnaJ homolog subfamily A member 1 OS=Mus musculus OX=10090 GN=Dnaja1 PE=1 SV=1	1	5	5	5	4	0	4	2	4	1	4	4	3	4	2	4	4	0	4	2	4	1	4	4	3	4	2	4	4	0	4	2	4	1	4	4	3	4	2	4
sp|P63325|RS10_MOUSE	sp|P63325|RS10_MOUSE	5	5	5	P63325	RS10	Rps10	40S ribosomal protein S10	sp|P63325|RS10_MOUSE 40S ribosomal protein S10 OS=Mus musculus OX=10090 GN=Rps10 PE=1 SV=1	1	5	5	5	4	2	3	4	3	3	4	4	1	1	1	1	4	2	3	4	3	3	4	4	1	1	1	1	4	2	3	4	3	3	4	4	1	1	1	1
sp|P70333|HNRH2_MOUSE	sp|P70333|HNRH2_MOUSE	5	2	2	P70333	HNRH2	Hnrnph2	Heterogeneous nuclear ribonucleoprotein H2	sp|P70333|HNRH2_MOUSE Heterogeneous nuclear ribonucleoprotein H2 OS=Mus musculus OX=10090 GN=Hnrnph2 PE=1 SV=1	1	5	2	2	1	3	2	3	3	4	4	3	4	5	5	5	0	0	0	0	0	1	1	1	2	2	2	2	0	0	0	0	0	1	1	1	2	2	2	2
sp|P84099|RL19_MOUSE	sp|P84099|RL19_MOUSE	5	5	5	P84099	RL19	Rpl19	60S ribosomal protein L19	sp|P84099|RL19_MOUSE 60S ribosomal protein L19 OS=Mus musculus OX=10090 GN=Rpl19 PE=1 SV=1	1	5	5	5	4	1	3	3	3	4	4	3	3	1	2	1	4	1	3	3	3	4	4	3	3	1	2	1	4	1	3	3	3	4	4	3	3	1	2	1
sp|P97816|S100G_MOUSE	sp|P97816|S100G_MOUSE	5	5	5	P97816	S100G	S100g	Protein S100-G	sp|P97816|S100G_MOUSE Protein S100-G OS=Mus musculus OX=10090 GN=S100g PE=1 SV=3	1	5	5	5	2	3	2	4	3	3	2	2	2	2	2	2	2	3	2	4	3	3	2	2	2	2	2	2	2	3	2	4	3	3	2	2	2	2	2	2
sp|P97872|FMO5_MOUSE	sp|P97872|FMO5_MOUSE	5	5	5	P97872	FMO5	Fmo5	Dimethylaniline monooxygenase [N-oxide-forming] 5	sp|P97872|FMO5_MOUSE Dimethylaniline monooxygenase [N-oxide-forming] 5 OS=Mus musculus OX=10090 GN=Fmo5 PE=1 SV=4	1	5	5	5	0	0	0	0	0	0	4	1	1	2	3	2	0	0	0	0	0	0	4	1	1	2	3	2	0	0	0	0	0	0	4	1	1	2	3	2
sp|Q01339|APOH_MOUSE	sp|Q01339|APOH_MOUSE	5	5	5	Q01339	APOH	Apoh	Beta-2-glycoprotein 1	sp|Q01339|APOH_MOUSE Beta-2-glycoprotein 1 OS=Mus musculus OX=10090 GN=Apoh PE=1 SV=1	1	5	5	5	3	1	1	2	1	3	4	0	1	0	2	0	3	1	1	2	1	3	4	0	1	0	2	0	3	1	1	2	1	3	4	0	1	0	2	0
sp|Q07456|AMBP_MOUSE;CON__P00978	sp|Q07456|AMBP_MOUSE	5;1	5;1	5;1	Q07456	AMBP	Ambp	Protein AMBP	sp|Q07456|AMBP_MOUSE Protein AMBP OS=Mus musculus OX=10090 GN=Ambp PE=1 SV=2	2	5	5	5	2	4	2	0	1	1	2	1	1	1	2	1	2	4	2	0	1	1	2	1	1	1	2	1	2	4	2	0	1	1	2	1	1	1	2	1
sp|Q2TPA8|HSDL2_MOUSE	sp|Q2TPA8|HSDL2_MOUSE	5	5	5	Q2TPA8	HSDL2	Hsdl2	Hydroxysteroid dehydrogenase-like protein 2	sp|Q2TPA8|HSDL2_MOUSE Hydroxysteroid dehydrogenase-like protein 2 OS=Mus musculus OX=10090 GN=Hsdl2 PE=1 SV=1	1	5	5	5	0	3	1	0	0	3	0	0	0	0	0	0	0	3	1	0	0	3	0	0	0	0	0	0	0	3	1	0	0	3	0	0	0	0	0	0
sp|Q3THS6|METK2_MOUSE;sp|Q91X83|METK1_MOUSE	sp|Q3THS6|METK2_MOUSE	5;1	5;1	5;1	Q3THS6	METK2	Mat2a	S-adenosylmethionine synthase isoform type-2	sp|Q3THS6|METK2_MOUSE S-adenosylmethionine synthase isoform type-2 OS=Mus musculus OX=10090 GN=Mat2a PE=1 SV=2	2	5	5	5	1	2	0	1	4	2	0	0	1	3	0	2	1	2	0	1	4	2	0	0	1	3	0	2	1	2	0	1	4	2	0	0	1	3	0	2
sp|Q3UMF0|COBL1_MOUSE	sp|Q3UMF0|COBL1_MOUSE	5	5	5	Q3UMF0	COBL1	Cobll1	Cordon-bleu protein-like 1	sp|Q3UMF0|COBL1_MOUSE Cordon-bleu protein-like 1 OS=Mus musculus OX=10090 GN=Cobll1 PE=1 SV=2	1	5	5	5	1	1	2	1	4	2	0	0	0	0	0	0	1	1	2	1	4	2	0	0	0	0	0	0	1	1	2	1	4	2	0	0	0	0	0	0
sp|Q571I9|A16A1_MOUSE	sp|Q571I9|A16A1_MOUSE	5	5	5	Q571I9	A16A1	Aldh16a1	Aldehyde dehydrogenase family 16 member A1	sp|Q571I9|A16A1_MOUSE Aldehyde dehydrogenase family 16 member A1 OS=Mus musculus OX=10090 GN=Aldh16a1 PE=1 SV=2	1	5	5	5	1	2	2	1	3	1	1	0	0	3	2	2	1	2	2	1	3	1	1	0	0	3	2	2	1	2	2	1	3	1	1	0	0	3	2	2
sp|Q60692|PSB6_MOUSE	sp|Q60692|PSB6_MOUSE	5	5	5	Q60692	PSB6	Psmb6	Proteasome subunit beta type-6	sp|Q60692|PSB6_MOUSE Proteasome subunit beta type-6 OS=Mus musculus OX=10090 GN=Psmb6 PE=1 SV=3	1	5	5	5	1	3	2	4	2	1	1	1	2	0	2	1	1	3	2	4	2	1	1	1	2	0	2	1	1	3	2	4	2	1	1	1	2	0	2	1
sp|Q60973|RBBP7_MOUSE	sp|Q60973|RBBP7_MOUSE	5	2	2	Q60973	RBBP7	Rbbp7	Histone-binding protein RBBP7	sp|Q60973|RBBP7_MOUSE Histone-binding protein RBBP7 OS=Mus musculus OX=10090 GN=Rbbp7 PE=1 SV=1	1	5	2	2	3	2	4	3	1	4	0	0	0	1	1	1	1	0	1	2	0	2	0	0	0	1	1	1	1	0	1	2	0	2	0	0	0	1	1	1
sp|Q61703|ITIH2_MOUSE	sp|Q61703|ITIH2_MOUSE	5	5	5	Q61703	ITIH2	Itih2	Inter-alpha-trypsin inhibitor heavy chain H2	sp|Q61703|ITIH2_MOUSE Inter-alpha-trypsin inhibitor heavy chain H2 OS=Mus musculus OX=10090 GN=Itih2 PE=1 SV=1	1	5	5	5	3	2	2	2	2	2	2	0	2	1	1	0	3	2	2	2	2	2	2	0	2	1	1	0	3	2	2	2	2	2	2	0	2	1	1	0
sp|Q62426|CYTB_MOUSE	sp|Q62426|CYTB_MOUSE	5	5	5	Q62426	CYTB	Cstb	Cystatin-B	sp|Q62426|CYTB_MOUSE Cystatin-B OS=Mus musculus OX=10090 GN=Cstb PE=1 SV=1	1	5	5	5	1	2	0	3	5	3	1	1	2	1	1	1	1	2	0	3	5	3	1	1	2	1	1	1	1	2	0	3	5	3	1	1	2	1	1	1
sp|Q62465|VAT1_MOUSE	sp|Q62465|VAT1_MOUSE	5	5	5	Q62465	VAT1	Vat1	Synaptic vesicle membrane protein VAT-1 homolog	sp|Q62465|VAT1_MOUSE Synaptic vesicle membrane protein VAT-1 homolog OS=Mus musculus OX=10090 GN=Vat1 PE=1 SV=3	1	5	5	5	1	3	2	4	4	3	0	2	2	1	3	1	1	3	2	4	4	3	0	2	2	1	3	1	1	3	2	4	4	3	0	2	2	1	3	1
sp|Q64176|EST1E_MOUSE	sp|Q64176|EST1E_MOUSE	5	2	2	Q64176	EST1E	Ces1e	Carboxylesterase 1E	sp|Q64176|EST1E_MOUSE Carboxylesterase 1E OS=Mus musculus OX=10090 GN=Ces1e PE=1 SV=1	1	5	2	2	2	1	2	3	2	3	4	3	3	4	4	5	0	0	0	0	0	0	2	0	1	1	1	2	0	0	0	0	0	0	2	0	1	1	1	2
sp|Q6PDI5|ECM29_MOUSE	sp|Q6PDI5|ECM29_MOUSE	5	5	5	Q6PDI5	ECM29	Ecpas	Proteasome adapter and scaffold protein ECM29	sp|Q6PDI5|ECM29_MOUSE Proteasome adapter and scaffold protein ECM29 OS=Mus musculus OX=10090 GN=Ecpas PE=1 SV=3	1	5	5	5	0	0	1	1	1	2	1	0	1	1	1	2	0	0	1	1	1	2	1	0	1	1	1	2	0	0	1	1	1	2	1	0	1	1	1	2
sp|Q6PDN3|MYLK_MOUSE	sp|Q6PDN3|MYLK_MOUSE	5	5	5	Q6PDN3	MYLK	Mylk	Myosin light chain kinase, smooth muscle	sp|Q6PDN3|MYLK_MOUSE Myosin light chain kinase, smooth muscle OS=Mus musculus OX=10090 GN=Mylk PE=1 SV=3	1	5	5	5	2	2	2	3	2	2	0	0	1	1	0	1	2	2	2	3	2	2	0	0	1	1	0	1	2	2	2	3	2	2	0	0	1	1	0	1
sp|Q6Q477|AT2B4_MOUSE;sp|G5E829|AT2B1_MOUSE;sp|Q9R0K7|AT2B2_MOUSE	sp|Q6Q477|AT2B4_MOUSE;sp|G5E829|AT2B1_MOUSE	5;4;2	5;4;2	5;4;2	Q6Q477	AT2B4	Atp2b4	Plasma membrane calcium-transporting ATPase 4	sp|Q6Q477|AT2B4_MOUSE Plasma membrane calcium-transporting ATPase 4 OS=Mus musculus OX=10090 GN=Atp2b4 PE=1 SV=1;sp|G5E829|AT2B1_MOUSE Plasma membrane calcium-transporting ATPase 1 OS=Mus musculus OX=10090 GN=Atp2b1 PE=1 SV=1	3	5	5	5	0	1	2	2	3	2	0	0	3	2	0	0	0	1	2	2	3	2	0	0	3	2	0	0	0	1	2	2	3	2	0	0	3	2	0	0
sp|Q78KK3|S22AI_MOUSE	sp|Q78KK3|S22AI_MOUSE	5	5	5	Q78KK3	S22AI	Slc22a18	Solute carrier family 22 member 18	sp|Q78KK3|S22AI_MOUSE Solute carrier family 22 member 18 OS=Mus musculus OX=10090 GN=Slc22a18 PE=1 SV=2	1	5	5	5	0	1	1	3	2	2	2	1	2	1	4	2	0	1	1	3	2	2	2	1	2	1	4	2	0	1	1	3	2	2	2	1	2	1	4	2
sp|Q7TQI3|OTUB1_MOUSE	sp|Q7TQI3|OTUB1_MOUSE	5	5	5	Q7TQI3	OTUB1	Otub1	Ubiquitin thioesterase OTUB1	sp|Q7TQI3|OTUB1_MOUSE Ubiquitin thioesterase OTUB1 OS=Mus musculus OX=10090 GN=Otub1 PE=1 SV=2	1	5	5	5	1	1	2	3	2	1	0	0	0	2	1	3	1	1	2	3	2	1	0	0	0	2	1	3	1	1	2	3	2	1	0	0	0	2	1	3
sp|Q80SW1|SAHH2_MOUSE	sp|Q80SW1|SAHH2_MOUSE	5	5	2	Q80SW1	SAHH2	Ahcyl1	S-adenosylhomocysteine hydrolase-like protein 1	sp|Q80SW1|SAHH2_MOUSE S-adenosylhomocysteine hydrolase-like protein 1 OS=Mus musculus OX=10090 GN=Ahcyl1 PE=1 SV=1	1	5	5	2	1	1	2	3	2	2	2	1	2	2	1	0	1	1	2	3	2	2	2	1	2	2	1	0	0	0	0	1	0	1	1	0	1	1	0	0
sp|Q80W54|FACE1_MOUSE	sp|Q80W54|FACE1_MOUSE	5	5	5	Q80W54	FACE1	Zmpste24	CAAX prenyl protease 1 homolog	sp|Q80W54|FACE1_MOUSE CAAX prenyl protease 1 homolog OS=Mus musculus OX=10090 GN=Zmpste24 PE=1 SV=2	1	5	5	5	1	1	1	1	2	2	2	3	2	3	3	1	1	1	1	1	2	2	2	3	2	3	3	1	1	1	1	1	2	2	2	3	2	3	3	1
sp|Q811D0|DLG1_MOUSE	sp|Q811D0|DLG1_MOUSE	5	5	5	Q811D0	DLG1	Dlg1	Disks large homolog 1	sp|Q811D0|DLG1_MOUSE Disks large homolog 1 OS=Mus musculus OX=10090 GN=Dlg1 PE=1 SV=1	1	5	5	5	2	3	3	2	2	1	1	2	0	1	0	1	2	3	3	2	2	1	1	2	0	1	0	1	2	3	3	2	2	1	1	2	0	1	0	1
sp|Q8BJY1|PSMD5_MOUSE	sp|Q8BJY1|PSMD5_MOUSE	5	5	5	Q8BJY1	PSMD5	Psmd5	26S proteasome non-ATPase regulatory subunit 5	sp|Q8BJY1|PSMD5_MOUSE 26S proteasome non-ATPase regulatory subunit 5 OS=Mus musculus OX=10090 GN=Psmd5 PE=1 SV=4	1	5	5	5	3	1	2	2	2	3	2	3	2	2	2	3	3	1	2	2	2	3	2	3	2	2	2	3	3	1	2	2	2	3	2	3	2	2	2	3
sp|Q8BKC5|IPO5_MOUSE	sp|Q8BKC5|IPO5_MOUSE	5	5	5	Q8BKC5	IPO5	Ipo5	Importin-5	sp|Q8BKC5|IPO5_MOUSE Importin-5 OS=Mus musculus OX=10090 GN=Ipo5 PE=1 SV=3	1	5	5	5	1	2	0	1	2	1	2	4	2	3	1	2	1	2	0	1	2	1	2	4	2	3	1	2	1	2	0	1	2	1	2	4	2	3	1	2
sp|Q8BMC1|VATG3_MOUSE	sp|Q8BMC1|VATG3_MOUSE	5	5	5	Q8BMC1	VATG3	Atp6v1g3	V-type proton ATPase subunit G 3	sp|Q8BMC1|VATG3_MOUSE V-type proton ATPase subunit G 3 OS=Mus musculus OX=10090 GN=Atp6v1g3 PE=1 SV=1	1	5	5	5	1	2	2	2	2	1	0	2	4	1	1	0	1	2	2	2	2	1	0	2	4	1	1	0	1	2	2	2	2	1	0	2	4	1	1	0
sp|Q8BXK9|CLIC5_MOUSE;sp|Q8BHB9|CLIC6_MOUSE	sp|Q8BXK9|CLIC5_MOUSE	5;1	5;1	5;1	Q8BXK9	CLIC5	Clic5	Chloride intracellular channel protein 5	sp|Q8BXK9|CLIC5_MOUSE Chloride intracellular channel protein 5 OS=Mus musculus OX=10090 GN=Clic5 PE=1 SV=1	2	5	5	5	2	3	1	2	4	1	2	2	3	2	2	2	2	3	1	2	4	1	2	2	3	2	2	2	2	3	1	2	4	1	2	2	3	2	2	2
sp|Q8K1B8|URP2_MOUSE	sp|Q8K1B8|URP2_MOUSE	5	5	5	Q8K1B8	URP2	Fermt3	Fermitin family homolog 3	sp|Q8K1B8|URP2_MOUSE Fermitin family homolog 3 OS=Mus musculus OX=10090 GN=Fermt3 PE=1 SV=1	1	5	5	5	2	0	0	0	0	5	0	0	1	0	0	0	2	0	0	0	0	5	0	0	1	0	0	0	2	0	0	0	0	5	0	0	1	0	0	0
sp|Q8K310|MATR3_MOUSE	sp|Q8K310|MATR3_MOUSE	5	5	5	Q8K310	MATR3	Matr3	Matrin-3	sp|Q8K310|MATR3_MOUSE Matrin-3 OS=Mus musculus OX=10090 GN=Matr3 PE=1 SV=1	1	5	5	5	1	1	2	1	2	3	1	1	2	1	1	1	1	1	2	1	2	3	1	1	2	1	1	1	1	1	2	1	2	3	1	1	2	1	1	1
sp|Q8QZW3|F151A_MOUSE	sp|Q8QZW3|F151A_MOUSE	5	5	5	Q8QZW3	F151A	Fam151a	Protein FAM151A	sp|Q8QZW3|F151A_MOUSE Protein FAM151A OS=Mus musculus OX=10090 GN=Fam151a PE=1 SV=1	1	5	5	5	2	4	2	4	4	5	2	4	1	1	2	1	2	4	2	4	4	5	2	4	1	1	2	1	2	4	2	4	4	5	2	4	1	1	2	1
sp|Q8R3P0|ACY2_MOUSE	sp|Q8R3P0|ACY2_MOUSE	5	5	5	Q8R3P0	ACY2	Aspa	Aspartoacylase	sp|Q8R3P0|ACY2_MOUSE Aspartoacylase OS=Mus musculus OX=10090 GN=Aspa PE=1 SV=2	1	5	5	5	1	2	2	1	3	1	1	1	2	1	1	3	1	2	2	1	3	1	1	1	2	1	1	3	1	2	2	1	3	1	1	1	2	1	1	3
sp|Q8VIM4|BSND_MOUSE	sp|Q8VIM4|BSND_MOUSE	5	5	5	Q8VIM4	BSND	Bsnd	Barttin	sp|Q8VIM4|BSND_MOUSE Barttin OS=Mus musculus OX=10090 GN=Bsnd PE=1 SV=3	1	5	5	5	1	2	2	2	4	3	1	0	2	2	2	2	1	2	2	2	4	3	1	0	2	2	2	2	1	2	2	2	4	3	1	0	2	2	2	2
sp|Q91V61|SFXN3_MOUSE	sp|Q91V61|SFXN3_MOUSE	5	4	4	Q91V61	SFXN3	Sfxn3	Sideroflexin-3	sp|Q91V61|SFXN3_MOUSE Sideroflexin-3 OS=Mus musculus OX=10090 GN=Sfxn3 PE=1 SV=1	1	5	4	4	2	2	0	3	4	1	2	0	1	3	2	2	1	1	0	2	3	0	1	0	0	3	1	1	1	1	0	2	3	0	1	0	0	3	1	1
sp|Q91V64|ISOC1_MOUSE	sp|Q91V64|ISOC1_MOUSE	5	5	5	Q91V64	ISOC1	Isoc1	Isochorismatase domain-containing protein 1	sp|Q91V64|ISOC1_MOUSE Isochorismatase domain-containing protein 1 OS=Mus musculus OX=10090 GN=Isoc1 PE=1 SV=1	1	5	5	5	3	3	1	2	4	1	2	3	2	2	3	3	3	3	1	2	4	1	2	3	2	2	3	3	3	3	1	2	4	1	2	3	2	2	3	3
sp|Q91W90|TXND5_MOUSE	sp|Q91W90|TXND5_MOUSE	5	5	5	Q91W90	TXND5	Txndc5	Thioredoxin domain-containing protein 5	sp|Q91W90|TXND5_MOUSE Thioredoxin domain-containing protein 5 OS=Mus musculus OX=10090 GN=Txndc5 PE=1 SV=2	1	5	5	5	2	2	3	0	5	2	0	0	0	0	0	1	2	2	3	0	5	2	0	0	0	0	0	1	2	2	3	0	5	2	0	0	0	0	0	1
sp|Q91WK2|EIF3H_MOUSE	sp|Q91WK2|EIF3H_MOUSE	5	5	5	Q91WK2	EIF3H	Eif3h	Eukaryotic translation initiation factor 3 subunit H	sp|Q91WK2|EIF3H_MOUSE Eukaryotic translation initiation factor 3 subunit H OS=Mus musculus OX=10090 GN=Eif3h PE=1 SV=1	1	5	5	5	1	0	3	3	3	2	3	4	3	3	3	3	1	0	3	3	3	2	3	4	3	3	3	3	1	0	3	3	3	2	3	4	3	3	3	3
sp|Q91X17|UROM_MOUSE	sp|Q91X17|UROM_MOUSE	5	5	5	Q91X17	UROM	Umod	Uromodulin	sp|Q91X17|UROM_MOUSE Uromodulin OS=Mus musculus OX=10090 GN=Umod PE=1 SV=1	1	5	5	5	2	3	3	3	5	2	2	0	3	2	0	1	2	3	3	3	5	2	2	0	3	2	0	1	2	3	3	3	5	2	2	0	3	2	0	1
sp|Q924X2|CPT1B_MOUSE	sp|Q924X2|CPT1B_MOUSE	5	4	4	Q924X2	CPT1B	Cpt1b	Carnitine O-palmitoyltransferase 1, muscle isoform	sp|Q924X2|CPT1B_MOUSE Carnitine O-palmitoyltransferase 1, muscle isoform OS=Mus musculus OX=10090 GN=Cpt1b PE=1 SV=1	1	5	4	4	2	1	1	3	1	3	0	1	0	2	1	1	2	1	1	2	1	3	0	1	0	2	1	1	2	1	1	2	1	3	0	1	0	2	1	1
sp|Q99JX4|EIF3M_MOUSE	sp|Q99JX4|EIF3M_MOUSE	5	5	5	Q99JX4	EIF3M	Eif3m	Eukaryotic translation initiation factor 3 subunit M	sp|Q99JX4|EIF3M_MOUSE Eukaryotic translation initiation factor 3 subunit M OS=Mus musculus OX=10090 GN=Eif3m PE=1 SV=1	1	5	5	5	0	1	3	1	2	4	1	1	1	1	1	2	0	1	3	1	2	4	1	1	1	1	1	2	0	1	3	1	2	4	1	1	1	1	1	2
sp|Q99KC8|VMA5A_MOUSE	sp|Q99KC8|VMA5A_MOUSE	5	5	5	Q99KC8	VMA5A	Vwa5a	von Willebrand factor A domain-containing protein 5A	sp|Q99KC8|VMA5A_MOUSE von Willebrand factor A domain-containing protein 5A OS=Mus musculus OX=10090 GN=Vwa5a PE=1 SV=2	1	5	5	5	1	3	1	1	1	2	0	1	0	1	0	1	1	3	1	1	1	2	0	1	0	1	0	1	1	3	1	1	1	2	0	1	0	1	0	1
sp|Q9CQC9|SAR1B_MOUSE	sp|Q9CQC9|SAR1B_MOUSE	5	5	4	Q9CQC9	SAR1B	Sar1b	GTP-binding protein SAR1b	sp|Q9CQC9|SAR1B_MOUSE GTP-binding protein SAR1b OS=Mus musculus OX=10090 GN=Sar1b PE=1 SV=1	1	5	5	4	2	3	4	3	2	3	3	2	1	3	2	2	2	3	4	3	2	3	3	2	1	3	2	2	1	2	3	2	1	2	2	2	1	2	2	2
sp|Q9CQE8|RTRAF_MOUSE	sp|Q9CQE8|RTRAF_MOUSE	5	5	5	Q9CQE8	RTRAF	RTRAF	RNA transcription, translation and transport factor protein	sp|Q9CQE8|RTRAF_MOUSE RNA transcription, translation and transport factor protein OS=Mus musculus OX=10090 GN=RTRAF PE=1 SV=1	1	5	5	5	0	1	2	2	3	2	0	2	1	2	3	2	0	1	2	2	3	2	0	2	1	2	3	2	0	1	2	2	3	2	0	2	1	2	3	2
sp|Q9CQH0|PDZ1I_MOUSE	sp|Q9CQH0|PDZ1I_MOUSE	5	5	5	Q9CQH0	PDZ1I	Pdzk1ip1	PDZK1-interacting protein 1	sp|Q9CQH0|PDZ1I_MOUSE PDZK1-interacting protein 1 OS=Mus musculus OX=10090 GN=Pdzk1ip1 PE=1 SV=1	1	5	5	5	5	3	4	3	4	4	4	2	2	3	4	3	5	3	4	3	4	4	4	2	2	3	4	3	5	3	4	3	4	4	4	2	2	3	4	3
sp|Q9CQI3|GMFB_MOUSE;sp|Q9ERL7|GMFG_MOUSE	sp|Q9CQI3|GMFB_MOUSE	5;1	5;1	5;1	Q9CQI3	GMFB	Gmfb	Glia maturation factor beta	sp|Q9CQI3|GMFB_MOUSE Glia maturation factor beta OS=Mus musculus OX=10090 GN=Gmfb PE=1 SV=3	2	5	5	5	3	3	2	1	5	2	2	0	0	1	1	0	3	3	2	1	5	2	2	0	0	1	1	0	3	3	2	1	5	2	2	0	0	1	1	0
sp|Q9CQX8|RT36_MOUSE	sp|Q9CQX8|RT36_MOUSE	5	5	5	Q9CQX8	RT36	Mrps36	28S ribosomal protein S36, mitochondrial	sp|Q9CQX8|RT36_MOUSE 28S ribosomal protein S36, mitochondrial OS=Mus musculus OX=10090 GN=Mrps36 PE=1 SV=1	1	5	5	5	3	1	4	3	4	2	3	4	2	3	4	4	3	1	4	3	4	2	3	4	2	3	4	4	3	1	4	3	4	2	3	4	2	3	4	4
sp|Q9CQZ6|NDUB3_MOUSE	sp|Q9CQZ6|NDUB3_MOUSE	5	5	5	Q9CQZ6	NDUB3	Ndufb3	NADH dehydrogenase [ubiquinone] 1 beta subcomplex subunit 3	sp|Q9CQZ6|NDUB3_MOUSE NADH dehydrogenase [ubiquinone] 1 beta subcomplex subunit 3 OS=Mus musculus OX=10090 GN=Ndufb3 PE=1 SV=1	1	5	5	5	3	2	4	2	4	4	3	3	1	2	0	0	3	2	4	2	4	4	3	3	1	2	0	0	3	2	4	2	4	4	3	3	1	2	0	0
sp|Q9CR21|ACPM_MOUSE	sp|Q9CR21|ACPM_MOUSE	5	5	5	Q9CR21	ACPM	Ndufab1	Acyl carrier protein, mitochondrial	sp|Q9CR21|ACPM_MOUSE Acyl carrier protein, mitochondrial OS=Mus musculus OX=10090 GN=Ndufab1 PE=1 SV=1	1	5	5	5	5	1	4	3	5	5	2	2	3	2	2	3	5	1	4	3	5	5	2	2	3	2	2	3	5	1	4	3	5	5	2	2	3	2	2	3
sp|Q9CR57|RL14_MOUSE	sp|Q9CR57|RL14_MOUSE	5	5	5	Q9CR57	RL14	Rpl14	60S ribosomal protein L14	sp|Q9CR57|RL14_MOUSE 60S ribosomal protein L14 OS=Mus musculus OX=10090 GN=Rpl14 PE=1 SV=3	1	5	5	5	1	1	1	3	1	2	3	1	0	1	1	1	1	1	1	3	1	2	3	1	0	1	1	1	1	1	1	3	1	2	3	1	0	1	1	1
sp|Q9CY27|TECR_MOUSE	sp|Q9CY27|TECR_MOUSE	5	5	5	Q9CY27	TECR	Tecr	Very-long-chain enoyl-CoA reductase	sp|Q9CY27|TECR_MOUSE Very-long-chain enoyl-CoA reductase OS=Mus musculus OX=10090 GN=Tecr PE=1 SV=1	1	5	5	5	3	1	4	4	2	4	3	4	2	1	1	1	3	1	4	4	2	4	3	4	2	1	1	1	3	1	4	4	2	4	3	4	2	1	1	1
sp|Q9CY58|PAIRB_MOUSE	sp|Q9CY58|PAIRB_MOUSE	5	5	5	Q9CY58	PAIRB	Serbp1	Plasminogen activator inhibitor 1 RNA-binding protein	sp|Q9CY58|PAIRB_MOUSE Plasminogen activator inhibitor 1 RNA-binding protein OS=Mus musculus OX=10090 GN=Serbp1 PE=1 SV=2	1	5	5	5	3	1	2	3	3	4	2	3	4	2	2	1	3	1	2	3	3	4	2	3	4	2	2	1	3	1	2	3	3	4	2	3	4	2	2	1
sp|Q9CYR6|AGM1_MOUSE	sp|Q9CYR6|AGM1_MOUSE	5	5	5	Q9CYR6	AGM1	Pgm3	Phosphoacetylglucosamine mutase	sp|Q9CYR6|AGM1_MOUSE Phosphoacetylglucosamine mutase OS=Mus musculus OX=10090 GN=Pgm3 PE=1 SV=1	1	5	5	5	1	0	0	0	3	0	0	0	0	1	0	0	1	0	0	0	3	0	0	0	0	1	0	0	1	0	0	0	3	0	0	0	0	1	0	0
sp|Q9CZY3|UB2V1_MOUSE;sp|Q9D2M8|UB2V2_MOUSE	sp|Q9CZY3|UB2V1_MOUSE;sp|Q9D2M8|UB2V2_MOUSE	5;3	5;3	5;3	Q9CZY3	UB2V1	Ube2v1	Ubiquitin-conjugating enzyme E2 variant 1	sp|Q9CZY3|UB2V1_MOUSE Ubiquitin-conjugating enzyme E2 variant 1 OS=Mus musculus OX=10090 GN=Ube2v1 PE=1 SV=1;sp|Q9D2M8|UB2V2_MOUSE Ubiquitin-conjugating enzyme E2 variant 2 OS=Mus musculus OX=10090 GN=Ube2v2 PE=1 SV=4	2	5	5	5	1	2	2	4	2	3	0	1	0	2	0	1	1	2	2	4	2	3	0	1	0	2	0	1	1	2	2	4	2	3	0	1	0	2	0	1
sp|Q9D1K2|VATF_MOUSE	sp|Q9D1K2|VATF_MOUSE	5	5	5	Q9D1K2	VATF	Atp6v1f	V-type proton ATPase subunit F	sp|Q9D1K2|VATF_MOUSE V-type proton ATPase subunit F OS=Mus musculus OX=10090 GN=Atp6v1f PE=1 SV=2	1	5	5	5	3	3	3	3	3	3	1	2	2	3	3	1	3	3	3	3	3	3	1	2	2	3	3	1	3	3	3	3	3	3	1	2	2	3	3	1
sp|Q9D1Q6|ERP44_MOUSE	sp|Q9D1Q6|ERP44_MOUSE	5	5	5	Q9D1Q6	ERP44	Erp44	Endoplasmic reticulum resident protein 44	sp|Q9D1Q6|ERP44_MOUSE Endoplasmic reticulum resident protein 44 OS=Mus musculus OX=10090 GN=Erp44 PE=1 SV=1	1	5	5	5	0	0	1	4	1	4	0	0	2	0	2	1	0	0	1	4	1	4	0	0	2	0	2	1	0	0	1	4	1	4	0	0	2	0	2	1
sp|Q9D379|HYEP_MOUSE	sp|Q9D379|HYEP_MOUSE	5	5	5	Q9D379	HYEP	Ephx1	Epoxide hydrolase 1	sp|Q9D379|HYEP_MOUSE Epoxide hydrolase 1 OS=Mus musculus OX=10090 GN=Ephx1 PE=1 SV=2	1	5	5	5	0	0	0	2	1	3	0	0	1	0	0	0	0	0	0	2	1	3	0	0	1	0	0	0	0	0	0	2	1	3	0	0	1	0	0	0
sp|Q9D3D9|ATPD_MOUSE	sp|Q9D3D9|ATPD_MOUSE	5	5	5	Q9D3D9	ATPD	Atp5f1d	ATP synthase subunit delta, mitochondrial	sp|Q9D3D9|ATPD_MOUSE ATP synthase subunit delta, mitochondrial OS=Mus musculus OX=10090 GN=Atp5f1d PE=1 SV=1	1	5	5	5	4	4	4	4	4	5	4	5	4	4	4	4	4	4	4	4	4	5	4	5	4	4	4	4	4	4	4	4	4	5	4	5	4	4	4	4
sp|Q9D7J9|ECHD3_MOUSE	sp|Q9D7J9|ECHD3_MOUSE	5	5	5	Q9D7J9	ECHD3	Echdc3	Enoyl-CoA hydratase domain-containing protein 3, mitochondrial	sp|Q9D7J9|ECHD3_MOUSE Enoyl-CoA hydratase domain-containing protein 3, mitochondrial OS=Mus musculus OX=10090 GN=Echdc3 PE=1 SV=1	1	5	5	5	2	3	4	3	4	1	2	3	2	3	2	2	2	3	4	3	4	1	2	3	2	3	2	2	2	3	4	3	4	1	2	3	2	3	2	2
sp|Q9D819|IPYR_MOUSE	sp|Q9D819|IPYR_MOUSE	5	5	5	Q9D819	IPYR	Ppa1	Inorganic pyrophosphatase	sp|Q9D819|IPYR_MOUSE Inorganic pyrophosphatase OS=Mus musculus OX=10090 GN=Ppa1 PE=1 SV=1	1	5	5	5	4	3	3	3	5	3	2	3	2	2	2	2	4	3	3	3	5	3	2	3	2	2	2	2	4	3	3	3	5	3	2	3	2	2	2	2
sp|Q9DAS9|GBG12_MOUSE	sp|Q9DAS9|GBG12_MOUSE	5	5	5	Q9DAS9	GBG12	Gng12	Guanine nucleotide-binding protein G(I)/G(S)/G(O) subunit gamma-12	sp|Q9DAS9|GBG12_MOUSE Guanine nucleotide-binding protein G(I)/G(S)/G(O) subunit gamma-12 OS=Mus musculus OX=10090 GN=Gng12 PE=1 SV=3	1	5	5	5	4	3	3	4	3	3	2	1	3	2	3	2	4	3	3	4	3	3	2	1	3	2	3	2	4	3	3	4	3	3	2	1	3	2	3	2
sp|Q9DAW9|CNN3_MOUSE	sp|Q9DAW9|CNN3_MOUSE	5	5	4	Q9DAW9	CNN3	Cnn3	Calponin-3	sp|Q9DAW9|CNN3_MOUSE Calponin-3 OS=Mus musculus OX=10090 GN=Cnn3 PE=1 SV=1	1	5	5	4	2	0	0	2	1	3	1	0	0	0	0	1	2	0	0	2	1	3	1	0	0	0	0	1	1	0	0	2	0	2	1	0	0	0	0	1
sp|Q9DBH5|LMAN2_MOUSE	sp|Q9DBH5|LMAN2_MOUSE	5	5	5	Q9DBH5	LMAN2	Lman2	Vesicular integral-membrane protein VIP36	sp|Q9DBH5|LMAN2_MOUSE Vesicular integral-membrane protein VIP36 OS=Mus musculus OX=10090 GN=Lman2 PE=1 SV=2	1	5	5	5	0	2	1	0	2	1	0	0	0	0	0	0	0	2	1	0	2	1	0	0	0	0	0	0	0	2	1	0	2	1	0	0	0	0	0	0
sp|Q9DC61|MPPA_MOUSE	sp|Q9DC61|MPPA_MOUSE	5	5	5	Q9DC61	MPPA	Pmpca	Mitochondrial-processing peptidase subunit alpha	sp|Q9DC61|MPPA_MOUSE Mitochondrial-processing peptidase subunit alpha OS=Mus musculus OX=10090 GN=Pmpca PE=1 SV=1	1	5	5	5	3	3	3	3	3	3	3	4	4	2	2	2	3	3	3	3	3	3	3	4	4	2	2	2	3	3	3	3	3	3	3	4	4	2	2	2
sp|Q9DCQ2|ASPD_MOUSE	sp|Q9DCQ2|ASPD_MOUSE	5	5	5	Q9DCQ2	ASPD	Aspdh	Putative L-aspartate dehydrogenase	sp|Q9DCQ2|ASPD_MOUSE Putative L-aspartate dehydrogenase OS=Mus musculus OX=10090 GN=Aspdh PE=1 SV=1	1	5	5	5	0	0	4	1	2	0	0	2	1	0	1	2	0	0	4	1	2	0	0	2	1	0	1	2	0	0	4	1	2	0	0	2	1	0	1	2
sp|Q9EQU5|SET_MOUSE	sp|Q9EQU5|SET_MOUSE	5	5	5	Q9EQU5	SET	Set	Protein SET	sp|Q9EQU5|SET_MOUSE Protein SET OS=Mus musculus OX=10090 GN=Set PE=1 SV=1	1	5	5	5	1	4	3	3	4	3	2	2	3	3	3	3	1	4	3	3	4	3	2	2	3	3	3	3	1	4	3	3	4	3	2	2	3	3	3	3
sp|Q9JIZ0|CMLO1_MOUSE	sp|Q9JIZ0|CMLO1_MOUSE	5	2	2	Q9JIZ0	CMLO1	Cml1	Probable N-acetyltransferase CML1	sp|Q9JIZ0|CMLO1_MOUSE Probable N-acetyltransferase CML1 OS=Mus musculus OX=10090 GN=Cml1 PE=1 SV=1	1	5	2	2	3	3	1	4	2	4	5	2	2	2	2	2	1	2	0	1	1	2	2	0	0	0	1	1	1	2	0	1	1	2	2	0	0	0	1	1
sp|Q9JLF6|TGM1_MOUSE	sp|Q9JLF6|TGM1_MOUSE	5	5	5	Q9JLF6	TGM1	Tgm1	Protein-glutamine gamma-glutamyltransferase K	sp|Q9JLF6|TGM1_MOUSE Protein-glutamine gamma-glutamyltransferase K OS=Mus musculus OX=10090 GN=Tgm1 PE=1 SV=2	1	5	5	5	0	0	1	0	0	1	1	2	1	1	0	0	0	0	1	0	0	1	1	2	1	1	0	0	0	0	1	0	0	1	1	2	1	1	0	0
sp|Q9JLI6|SCLY_MOUSE	sp|Q9JLI6|SCLY_MOUSE	5	5	5	Q9JLI6	SCLY	Scly	Selenocysteine lyase	sp|Q9JLI6|SCLY_MOUSE Selenocysteine lyase OS=Mus musculus OX=10090 GN=Scly PE=1 SV=1	1	5	5	5	1	2	2	1	3	1	1	0	0	1	0	1	1	2	2	1	3	1	1	0	0	1	0	1	1	2	2	1	3	1	1	0	0	1	0	1
sp|Q9QWR8|NAGAB_MOUSE	sp|Q9QWR8|NAGAB_MOUSE	5	5	5	Q9QWR8	NAGAB	Naga	Alpha-N-acetylgalactosaminidase	sp|Q9QWR8|NAGAB_MOUSE Alpha-N-acetylgalactosaminidase OS=Mus musculus OX=10090 GN=Naga PE=1 SV=2	1	5	5	5	3	2	2	2	4	3	1	1	1	2	2	1	3	2	2	2	4	3	1	1	1	2	2	1	3	2	2	2	4	3	1	1	1	2	2	1
sp|Q9QXC1|FETUB_MOUSE	sp|Q9QXC1|FETUB_MOUSE	5	5	5	Q9QXC1	FETUB	Fetub	Fetuin-B	sp|Q9QXC1|FETUB_MOUSE Fetuin-B OS=Mus musculus OX=10090 GN=Fetub PE=1 SV=1	1	5	5	5	5	4	5	5	5	4	3	2	4	3	2	2	5	4	5	5	5	4	3	2	4	3	2	2	5	4	5	5	5	4	3	2	4	3	2	2
sp|Q9QYJ0|DNJA2_MOUSE	sp|Q9QYJ0|DNJA2_MOUSE	5	5	5	Q9QYJ0	DNJA2	Dnaja2	DnaJ homolog subfamily A member 2	sp|Q9QYJ0|DNJA2_MOUSE DnaJ homolog subfamily A member 2 OS=Mus musculus OX=10090 GN=Dnaja2 PE=1 SV=1	1	5	5	5	2	1	2	2	3	2	1	0	0	1	0	0	2	1	2	2	3	2	1	0	0	1	0	0	2	1	2	2	3	2	1	0	0	1	0	0
sp|Q9QZD9|EIF3I_MOUSE	sp|Q9QZD9|EIF3I_MOUSE	5	5	5	Q9QZD9	EIF3I	Eif3i	Eukaryotic translation initiation factor 3 subunit I	sp|Q9QZD9|EIF3I_MOUSE Eukaryotic translation initiation factor 3 subunit I OS=Mus musculus OX=10090 GN=Eif3i PE=1 SV=1	1	5	5	5	1	1	2	1	1	0	0	0	0	3	0	1	1	1	2	1	1	0	0	0	0	3	0	1	1	1	2	1	1	0	0	0	0	3	0	1
sp|Q9R0N0|GALK1_MOUSE	sp|Q9R0N0|GALK1_MOUSE	5	5	5	Q9R0N0	GALK1	Galk1	Galactokinase	sp|Q9R0N0|GALK1_MOUSE Galactokinase OS=Mus musculus OX=10090 GN=Galk1 PE=1 SV=2	1	5	5	5	1	2	1	2	2	2	1	0	1	2	0	1	1	2	1	2	2	2	1	0	1	2	0	1	1	2	1	2	2	2	1	0	1	2	0	1
sp|Q9R0P5|DEST_MOUSE	sp|Q9R0P5|DEST_MOUSE	5	4	4	Q9R0P5	DEST	Dstn	Destrin	sp|Q9R0P5|DEST_MOUSE Destrin OS=Mus musculus OX=10090 GN=Dstn PE=1 SV=3	1	5	4	4	2	5	4	4	4	4	3	4	2	3	2	2	1	4	3	3	3	3	2	3	2	2	2	2	1	4	3	3	3	3	2	3	2	2	2	2
sp|Q9WUB3|PYGM_MOUSE	sp|Q9WUB3|PYGM_MOUSE	5	1	1	Q9WUB3	PYGM	Pygm	Glycogen phosphorylase, muscle form	sp|Q9WUB3|PYGM_MOUSE Glycogen phosphorylase, muscle form OS=Mus musculus OX=10090 GN=Pygm PE=1 SV=3	1	5	1	1	3	2	2	3	2	2	1	2	1	1	1	1	1	0	0	0	0	0	0	0	0	0	0	0	1	0	0	0	0	0	0	0	0	0	0	0
sp|Q9WUM3|COR1B_MOUSE	sp|Q9WUM3|COR1B_MOUSE	5	5	5	Q9WUM3	COR1B	Coro1b	Coronin-1B	sp|Q9WUM3|COR1B_MOUSE Coronin-1B OS=Mus musculus OX=10090 GN=Coro1b PE=1 SV=1	1	5	5	5	0	1	2	1	2	0	0	0	0	0	0	0	0	1	2	1	2	0	0	0	0	0	0	0	0	1	2	1	2	0	0	0	0	0	0	0
sp|Q9WVJ3|CBPQ_MOUSE	sp|Q9WVJ3|CBPQ_MOUSE	5	5	5	Q9WVJ3	CBPQ	Cpq	Carboxypeptidase Q	sp|Q9WVJ3|CBPQ_MOUSE Carboxypeptidase Q OS=Mus musculus OX=10090 GN=Cpq PE=1 SV=1	1	5	5	5	0	1	0	1	0	0	2	2	2	2	0	1	0	1	0	1	0	0	2	2	2	2	0	1	0	1	0	1	0	0	2	2	2	2	0	1
sp|A2ASQ1|AGRIN_MOUSE	sp|A2ASQ1|AGRIN_MOUSE	4	4	4	A2ASQ1	AGRIN	Agrn	Agrin	sp|A2ASQ1|AGRIN_MOUSE Agrin OS=Mus musculus OX=10090 GN=Agrn PE=1 SV=1	1	4	4	4	2	0	1	0	2	2	2	0	3	2	2	4	2	0	1	0	2	2	2	0	3	2	2	4	2	0	1	0	2	2	2	0	3	2	2	4
sp|E9PVA8|GCN1_MOUSE	sp|E9PVA8|GCN1_MOUSE	4	4	4	E9PVA8	GCN1	Gcn1	eIF-2-alpha kinase activator GCN1	sp|E9PVA8|GCN1_MOUSE eIF-2-alpha kinase activator GCN1 OS=Mus musculus OX=10090 GN=Gcn1 PE=1 SV=1	1	4	4	4	0	0	0	1	1	1	1	0	0	2	3	2	0	0	0	1	1	1	1	0	0	2	3	2	0	0	0	1	1	1	1	0	0	2	3	2
sp|E9Q7G0|NUMA1_MOUSE	sp|E9Q7G0|NUMA1_MOUSE	4	4	4	E9Q7G0	NUMA1	Numa1	Nuclear mitotic apparatus protein 1	sp|E9Q7G0|NUMA1_MOUSE Nuclear mitotic apparatus protein 1 OS=Mus musculus OX=10090 GN=Numa1 PE=1 SV=1	1	4	4	4	0	0	2	1	0	0	0	0	0	1	0	1	0	0	2	1	0	0	0	0	0	1	0	1	0	0	2	1	0	0	0	0	0	1	0	1
sp|E9QA62|LMOD3_MOUSE	sp|E9QA62|LMOD3_MOUSE	4	4	4	E9QA62	LMOD3	Lmod3	Leiomodin-3	sp|E9QA62|LMOD3_MOUSE Leiomodin-3 OS=Mus musculus OX=10090 GN=Lmod3 PE=1 SV=1	1	4	4	4	1	2	1	0	1	0	0	0	1	2	1	2	1	2	1	0	1	0	0	0	1	2	1	2	1	2	1	0	1	0	0	0	1	2	1	2
sp|O08600|NUCG_MOUSE	sp|O08600|NUCG_MOUSE	4	4	4	O08600	NUCG	Endog	Endonuclease G, mitochondrial	sp|O08600|NUCG_MOUSE Endonuclease G, mitochondrial OS=Mus musculus OX=10090 GN=Endog PE=1 SV=1	1	4	4	4	1	1	0	0	1	1	0	0	1	0	1	0	1	1	0	0	1	1	0	0	1	0	1	0	1	1	0	0	1	1	0	0	1	0	1	0
sp|O08810|U5S1_MOUSE	sp|O08810|U5S1_MOUSE	4	3	3	O08810	U5S1	Eftud2	116 kDa U5 small nuclear ribonucleoprotein component	sp|O08810|U5S1_MOUSE 116 kDa U5 small nuclear ribonucleoprotein component OS=Mus musculus OX=10090 GN=Eftud2 PE=1 SV=1	1	4	3	3	2	2	3	3	3	2	2	1	1	2	2	2	1	2	2	2	2	1	2	1	1	2	2	2	1	2	2	2	2	1	2	1	1	2	2	2
sp|O08914|FAAH1_MOUSE	sp|O08914|FAAH1_MOUSE	4	4	4	O08914	FAAH1	Faah	Fatty-acid amide hydrolase 1	sp|O08914|FAAH1_MOUSE Fatty-acid amide hydrolase 1 OS=Mus musculus OX=10090 GN=Faah PE=1 SV=1	1	4	4	4	0	1	0	0	1	2	1	1	3	3	1	0	0	1	0	0	1	2	1	1	3	3	1	0	0	1	0	0	1	2	1	1	3	3	1	0
sp|O08997|ATOX1_MOUSE	sp|O08997|ATOX1_MOUSE	4	4	4	O08997	ATOX1	Atox1	Copper transport protein ATOX1	sp|O08997|ATOX1_MOUSE Copper transport protein ATOX1 OS=Mus musculus OX=10090 GN=Atox1 PE=1 SV=1	1	4	4	4	2	2	3	3	4	3	3	1	2	2	2	3	2	2	3	3	4	3	3	1	2	2	2	3	2	2	3	3	4	3	3	1	2	2	2	3
sp|O35386|PAHX_MOUSE	sp|O35386|PAHX_MOUSE	4	4	4	O35386	PAHX	Phyh	Phytanoyl-CoA dioxygenase, peroxisomal	sp|O35386|PAHX_MOUSE Phytanoyl-CoA dioxygenase, peroxisomal OS=Mus musculus OX=10090 GN=Phyh PE=1 SV=1	1	4	4	4	0	1	0	1	0	0	3	0	0	1	3	0	0	1	0	1	0	0	3	0	0	1	3	0	0	1	0	1	0	0	3	0	0	1	3	0
sp|O35593|PSDE_MOUSE	sp|O35593|PSDE_MOUSE	4	4	4	O35593	PSDE	Psmd14	26S proteasome non-ATPase regulatory subunit 14	sp|O35593|PSDE_MOUSE 26S proteasome non-ATPase regulatory subunit 14 OS=Mus musculus OX=10090 GN=Psmd14 PE=1 SV=2	1	4	4	4	1	1	2	2	3	2	2	2	2	2	2	1	1	1	2	2	3	2	2	2	2	2	2	1	1	1	2	2	3	2	2	2	2	2	2	1
sp|O70194|EIF3D_MOUSE	sp|O70194|EIF3D_MOUSE	4	4	4	O70194	EIF3D	Eif3d	Eukaryotic translation initiation factor 3 subunit D	sp|O70194|EIF3D_MOUSE Eukaryotic translation initiation factor 3 subunit D OS=Mus musculus OX=10090 GN=Eif3d PE=1 SV=2	1	4	4	4	0	0	0	0	2	2	0	0	0	1	0	0	0	0	0	0	2	2	0	0	0	1	0	0	0	0	0	0	2	2	0	0	0	1	0	0
sp|O70251|EF1B_MOUSE	sp|O70251|EF1B_MOUSE	4	4	4	O70251	EF1B	Eef1b	Elongation factor 1-beta	sp|O70251|EF1B_MOUSE Elongation factor 1-beta OS=Mus musculus OX=10090 GN=Eef1b PE=1 SV=5	1	4	4	4	3	2	3	2	4	3	1	2	2	2	1	3	3	2	3	2	4	3	1	2	2	2	1	3	3	2	3	2	4	3	1	2	2	2	1	3
sp|O70503|DHB12_MOUSE	sp|O70503|DHB12_MOUSE	4	4	4	O70503	DHB12	Hsd17b12	Very-long-chain 3-oxoacyl-CoA reductase	sp|O70503|DHB12_MOUSE Very-long-chain 3-oxoacyl-CoA reductase OS=Mus musculus OX=10090 GN=Hsd17b12 PE=1 SV=1	1	4	4	4	0	1	0	1	1	1	1	1	2	1	1	3	0	1	0	1	1	1	1	1	2	1	1	3	0	1	0	1	1	1	1	1	2	1	1	3
sp|O70577|S22A2_MOUSE	sp|O70577|S22A2_MOUSE	4	3	3	O70577	S22A2	Slc22a2	Solute carrier family 22 member 2	sp|O70577|S22A2_MOUSE Solute carrier family 22 member 2 OS=Mus musculus OX=10090 GN=Slc22a2 PE=1 SV=1	1	4	3	3	4	3	2	4	4	4	4	2	2	3	4	3	3	3	2	3	3	3	3	2	2	3	3	3	3	3	2	3	3	3	3	2	2	3	3	3
sp|O88441|MTX2_MOUSE	sp|O88441|MTX2_MOUSE	4	4	4	O88441	MTX2	Mtx2	Metaxin-2	sp|O88441|MTX2_MOUSE Metaxin-2 OS=Mus musculus OX=10090 GN=Mtx2 PE=1 SV=1	1	4	4	4	2	3	4	4	3	4	2	1	1	3	3	2	2	3	4	4	3	4	2	1	1	3	3	2	2	3	4	4	3	4	2	1	1	3	3	2
sp|O88544|CSN4_MOUSE	sp|O88544|CSN4_MOUSE	4	4	4	O88544	CSN4	Cops4	COP9 signalosome complex subunit 4	sp|O88544|CSN4_MOUSE COP9 signalosome complex subunit 4 OS=Mus musculus OX=10090 GN=Cops4 PE=1 SV=1	1	4	4	4	0	1	2	0	1	0	1	1	2	1	0	0	0	1	2	0	1	0	1	1	2	1	0	0	0	1	2	0	1	0	1	1	2	1	0	0
sp|O88851|RBBP9_MOUSE	sp|O88851|RBBP9_MOUSE	4	4	4	O88851	RBBP9	Rbbp9	Putative hydrolase RBBP9	sp|O88851|RBBP9_MOUSE Putative hydrolase RBBP9 OS=Mus musculus OX=10090 GN=Rbbp9 PE=1 SV=2	1	4	4	4	0	0	1	0	2	1	2	0	0	1	0	1	0	0	1	0	2	1	2	0	0	1	0	1	0	0	1	0	2	1	2	0	0	1	0	1
sp|O88952|LIN7C_MOUSE;sp|Q8JZS0|LIN7A_MOUSE;sp|O88951|LIN7B_MOUSE	sp|O88952|LIN7C_MOUSE;sp|Q8JZS0|LIN7A_MOUSE	4;2;1	4;2;1	4;2;1	O88952	LIN7C	Lin7c	Protein lin-7 homolog C	sp|O88952|LIN7C_MOUSE Protein lin-7 homolog C OS=Mus musculus OX=10090 GN=Lin7c PE=1 SV=2;sp|Q8JZS0|LIN7A_MOUSE Protein lin-7 homolog A OS=Mus musculus OX=10090 GN=Lin7a PE=1 SV=2	3	4	4	4	3	1	3	2	3	2	2	1	1	2	1	0	3	1	3	2	3	2	2	1	1	2	1	0	3	1	3	2	3	2	2	1	1	2	1	0
sp|O88958|GNPI1_MOUSE;sp|Q9CRC9|GNPI2_MOUSE	sp|O88958|GNPI1_MOUSE	4;1	4;1	4;1	O88958	GNPI1	Gnpda1	Glucosamine-6-phosphate isomerase 1	sp|O88958|GNPI1_MOUSE Glucosamine-6-phosphate isomerase 1 OS=Mus musculus OX=10090 GN=Gnpda1 PE=1 SV=3	2	4	4	4	2	3	3	3	3	3	2	1	0	2	2	2	2	3	3	3	3	3	2	1	0	2	2	2	2	3	3	3	3	3	2	1	0	2	2	2
sp|O88968|TCO2_MOUSE	sp|O88968|TCO2_MOUSE	4	4	4	O88968	TCO2	Tcn2	Transcobalamin-2	sp|O88968|TCO2_MOUSE Transcobalamin-2 OS=Mus musculus OX=10090 GN=Tcn2 PE=1 SV=1	1	4	4	4	1	3	3	2	2	2	1	1	1	2	2	3	1	3	3	2	2	2	1	1	1	2	2	3	1	3	3	2	2	2	1	1	1	2	2	3
sp|O89023|TPP1_MOUSE	sp|O89023|TPP1_MOUSE	4	4	4	O89023	TPP1	Tpp1	Tripeptidyl-peptidase 1	sp|O89023|TPP1_MOUSE Tripeptidyl-peptidase 1 OS=Mus musculus OX=10090 GN=Tpp1 PE=1 SV=2	1	4	4	4	1	3	4	2	4	4	1	3	4	4	3	2	1	3	4	2	4	4	1	3	4	4	3	2	1	3	4	2	4	4	1	3	4	4	3	2
sp|O89053|COR1A_MOUSE	sp|O89053|COR1A_MOUSE	4	4	4	O89053	COR1A	Coro1a	Coronin-1A	sp|O89053|COR1A_MOUSE Coronin-1A OS=Mus musculus OX=10090 GN=Coro1a PE=1 SV=5	1	4	4	4	1	2	2	2	2	3	0	2	0	1	1	2	1	2	2	2	2	3	0	2	0	1	1	2	1	2	2	2	2	3	0	2	0	1	1	2
sp|P00493|HPRT_MOUSE	sp|P00493|HPRT_MOUSE	4	4	4	P00493	HPRT	Hprt1	Hypoxanthine-guanine phosphoribosyltransferase	sp|P00493|HPRT_MOUSE Hypoxanthine-guanine phosphoribosyltransferase OS=Mus musculus OX=10090 GN=Hprt1 PE=1 SV=3	1	4	4	4	2	3	4	3	4	3	1	0	0	1	1	1	2	3	4	3	4	3	1	0	0	1	1	1	2	3	4	3	4	3	1	0	0	1	1	1
sp|P01878|IGHA_MOUSE	sp|P01878|IGHA_MOUSE	4	4	4	P01878	IGHA		Ig alpha chain C region	sp|P01878|IGHA_MOUSE Ig alpha chain C region OS=Mus musculus OX=10090 PE=1 SV=1	1	4	4	4	1	2	0	1	1	1	0	0	0	0	2	0	1	2	0	1	1	1	0	0	0	0	2	0	1	2	0	1	1	1	0	0	0	0	2	0
sp|P01887|B2MG_MOUSE	sp|P01887|B2MG_MOUSE	4	4	4	P01887	B2MG	B2m	Beta-2-microglobulin	sp|P01887|B2MG_MOUSE Beta-2-microglobulin OS=Mus musculus OX=10090 GN=B2m PE=1 SV=2	1	4	4	4	3	3	1	3	3	2	1	3	1	2	2	1	3	3	1	3	3	2	1	3	1	2	2	1	3	3	1	3	3	2	1	3	1	2	2	1
sp|P04223|HA1K_MOUSE	sp|P04223|HA1K_MOUSE	4	1	1	P04223	HA1K	H2-K1	H-2 class I histocompatibility antigen, K-K alpha chain	sp|P04223|HA1K_MOUSE H-2 class I histocompatibility antigen, K-K alpha chain OS=Mus musculus OX=10090 GN=H2-K1 PE=1 SV=1	1	4	1	1	0	1	1	2	1	2	0	2	1	1	1	0	0	0	0	1	0	0	0	1	0	0	1	0	0	0	0	1	0	0	0	1	0	0	1	0
sp|P06330|HVM51_MOUSE;sp|P01757|HVM13_MOUSE;sp|P01756|HVM12_MOUSE	sp|P06330|HVM51_MOUSE;sp|P01757|HVM13_MOUSE;sp|P01756|HVM12_MOUSE	4;2;2	4;2;2	3;1;1	P06330	HVM51		Ig heavy chain V region AC38 205.12	sp|P06330|HVM51_MOUSE Ig heavy chain V region AC38 205.12 OS=Mus musculus OX=10090 PE=1 SV=1;sp|P01757|HVM13_MOUSE Ig heavy chain V region J558 OS=Mus musculus OX=10090 PE=1 SV=1;sp|P01756|HVM12_MOUSE Ig heavy chain V region MOPC 104E OS=Mus musculus OX=10	3	4	4	3	2	2	2	2	1	2	2	1	0	1	1	1	2	2	2	2	1	2	2	1	0	1	1	1	1	1	2	1	0	1	1	0	0	0	0	0
sp|P08207|S10AA_MOUSE	sp|P08207|S10AA_MOUSE	4	4	4	P08207	S10AA	S100a10	Protein S100-A10	sp|P08207|S10AA_MOUSE Protein S100-A10 OS=Mus musculus OX=10090 GN=S100a10 PE=1 SV=2	1	4	4	4	1	1	1	1	4	1	1	0	1	0	1	2	1	1	1	1	4	1	1	0	1	0	1	2	1	1	1	1	4	1	1	0	1	0	1	2
sp|P11672|NGAL_MOUSE	sp|P11672|NGAL_MOUSE	4	4	4	P11672	NGAL	Lcn2	Neutrophil gelatinase-associated lipocalin	sp|P11672|NGAL_MOUSE Neutrophil gelatinase-associated lipocalin OS=Mus musculus OX=10090 GN=Lcn2 PE=1 SV=1	1	4	4	4	0	2	2	1	1	0	2	0	1	2	1	1	0	2	2	1	1	0	2	0	1	2	1	1	0	2	2	1	1	0	2	0	1	2	1	1
sp|P14069|S10A6_MOUSE	sp|P14069|S10A6_MOUSE	4	4	4	P14069	S10A6	S100a6	Protein S100-A6	sp|P14069|S10A6_MOUSE Protein S100-A6 OS=Mus musculus OX=10090 GN=S100a6 PE=1 SV=3	1	4	4	4	1	2	0	1	4	3	2	2	2	3	1	2	1	2	0	1	4	3	2	2	2	3	1	2	1	2	0	1	4	3	2	2	2	3	1	2
sp|P14576|SRP54_MOUSE	sp|P14576|SRP54_MOUSE	4	4	4	P14576	SRP54	Srp54	Signal recognition particle 54 kDa protein	sp|P14576|SRP54_MOUSE Signal recognition particle 54 kDa protein OS=Mus musculus OX=10090 GN=Srp54 PE=1 SV=2	1	4	4	4	1	1	1	3	1	1	1	2	1	1	2	0	1	1	1	3	1	1	1	2	1	1	2	0	1	1	1	3	1	1	1	2	1	1	2	0
sp|P14685|PSMD3_MOUSE	sp|P14685|PSMD3_MOUSE	4	4	4	P14685	PSMD3	Psmd3	26S proteasome non-ATPase regulatory subunit 3	sp|P14685|PSMD3_MOUSE 26S proteasome non-ATPase regulatory subunit 3 OS=Mus musculus OX=10090 GN=Psmd3 PE=1 SV=3	1	4	4	4	3	3	3	3	2	2	3	2	3	3	3	3	3	3	3	3	2	2	3	2	3	3	3	3	3	3	3	3	2	2	3	2	3	3	3	3
sp|P16045|LEG1_MOUSE	sp|P16045|LEG1_MOUSE	4	4	4	P16045	LEG1	Lgals1	Galectin-1	sp|P16045|LEG1_MOUSE Galectin-1 OS=Mus musculus OX=10090 GN=Lgals1 PE=1 SV=3	1	4	4	4	2	3	2	1	2	3	2	2	2	3	3	2	2	3	2	1	2	3	2	2	2	3	3	2	2	3	2	1	2	3	2	2	2	3	3	2
sp|P19253|RL13A_MOUSE	sp|P19253|RL13A_MOUSE	4	4	4	P19253	RL13A	Rpl13a	60S ribosomal protein L13a	sp|P19253|RL13A_MOUSE 60S ribosomal protein L13a OS=Mus musculus OX=10090 GN=Rpl13a PE=1 SV=4	1	4	4	4	2	2	3	1	3	2	2	3	2	2	2	1	2	2	3	1	3	2	2	3	2	2	2	1	2	2	3	1	3	2	2	3	2	2	2	1
sp|P21271|MYO5B_MOUSE;sp|Q99104|MYO5A_MOUSE	sp|P21271|MYO5B_MOUSE	4;1	4;1	4;1	P21271	MYO5B	Myo5b	Unconventional myosin-Vb	sp|P21271|MYO5B_MOUSE Unconventional myosin-Vb OS=Mus musculus OX=10090 GN=Myo5b PE=1 SV=2	2	4	4	4	1	0	0	1	0	2	0	1	0	0	0	0	1	0	0	1	0	2	0	1	0	0	0	0	1	0	0	1	0	2	0	1	0	0	0	0
sp|P26369|U2AF2_MOUSE	sp|P26369|U2AF2_MOUSE	4	4	4	P26369	U2AF2	U2af2	Splicing factor U2AF 65 kDa subunit	sp|P26369|U2AF2_MOUSE Splicing factor U2AF 65 kDa subunit OS=Mus musculus OX=10090 GN=U2af2 PE=1 SV=3	1	4	4	4	1	1	1	2	1	2	1	1	3	3	2	3	1	1	1	2	1	2	1	1	3	3	2	3	1	1	1	2	1	2	1	1	3	3	2	3
sp|P26516|PSMD7_MOUSE	sp|P26516|PSMD7_MOUSE	4	4	4	P26516	PSMD7	Psmd7	26S proteasome non-ATPase regulatory subunit 7	sp|P26516|PSMD7_MOUSE 26S proteasome non-ATPase regulatory subunit 7 OS=Mus musculus OX=10090 GN=Psmd7 PE=1 SV=2	1	4	4	4	1	1	1	1	2	3	1	1	1	2	2	1	1	1	1	1	2	3	1	1	1	2	2	1	1	1	1	1	2	3	1	1	1	2	2	1
sp|P27005|S10A8_MOUSE	sp|P27005|S10A8_MOUSE	4	4	4	P27005	S10A8	S100a8	Protein S100-A8	sp|P27005|S10A8_MOUSE Protein S100-A8 OS=Mus musculus OX=10090 GN=S100a8 PE=1 SV=3	1	4	4	4	2	2	2	2	1	2	3	2	3	2	2	2	2	2	2	2	1	2	3	2	3	2	2	2	2	2	2	2	1	2	3	2	3	2	2	2
sp|P30412|PPIC_MOUSE	sp|P30412|PPIC_MOUSE	4	4	4	P30412	PPIC	Ppic	Peptidyl-prolyl cis-trans isomerase C	sp|P30412|PPIC_MOUSE Peptidyl-prolyl cis-trans isomerase C OS=Mus musculus OX=10090 GN=Ppic PE=1 SV=1	1	4	4	4	4	3	4	4	2	4	2	1	0	1	0	1	4	3	4	4	2	4	2	1	0	1	0	1	4	3	4	4	2	4	2	1	0	1	0	1
sp|P36536|SAR1A_MOUSE	sp|P36536|SAR1A_MOUSE	4	3	3	P36536	SAR1A	Sar1a	GTP-binding protein SAR1a	sp|P36536|SAR1A_MOUSE GTP-binding protein SAR1a OS=Mus musculus OX=10090 GN=Sar1a PE=1 SV=1	1	4	3	3	1	2	1	1	2	2	1	0	0	2	2	2	0	1	0	0	1	1	0	0	0	1	2	2	0	1	0	0	1	1	0	0	0	1	2	2
sp|P42703|LIFR_MOUSE	sp|P42703|LIFR_MOUSE	4	4	4	P42703	LIFR	Lifr	Leukemia inhibitory factor receptor	sp|P42703|LIFR_MOUSE Leukemia inhibitory factor receptor OS=Mus musculus OX=10090 GN=Lifr PE=1 SV=1	1	4	4	4	1	0	1	2	1	0	0	2	0	2	1	1	1	0	1	2	1	0	0	2	0	2	1	1	1	0	1	2	1	0	0	2	0	2	1	1
sp|P43024|CX6A1_MOUSE	sp|P43024|CX6A1_MOUSE	4	4	4	P43024	CX6A1	Cox6a1	Cytochrome c oxidase subunit 6A1, mitochondrial	sp|P43024|CX6A1_MOUSE Cytochrome c oxidase subunit 6A1, mitochondrial OS=Mus musculus OX=10090 GN=Cox6a1 PE=1 SV=2	1	4	4	4	4	2	4	3	2	4	2	3	3	3	2	3	4	2	4	3	2	4	2	3	3	3	2	3	4	2	4	3	2	4	2	3	3	3	2	3
sp|P43275|H11_MOUSE	sp|P43275|H11_MOUSE	4	1	1	P43275	H11	Hist1h1a	Histone H1.1	sp|P43275|H11_MOUSE Histone H1.1 OS=Mus musculus OX=10090 GN=Hist1h1a PE=1 SV=2	1	4	1	1	3	2	3	3	3	3	2	2	2	2	3	3	0	0	0	0	0	0	0	0	0	0	1	0	0	0	0	0	0	0	0	0	0	0	1	0
sp|P46935|NEDD4_MOUSE;sp|Q8CFI0|NED4L_MOUSE	sp|P46935|NEDD4_MOUSE	4;1	4;1	4;1	P46935	NEDD4	Nedd4	E3 ubiquitin-protein ligase NEDD4	sp|P46935|NEDD4_MOUSE E3 ubiquitin-protein ligase NEDD4 OS=Mus musculus OX=10090 GN=Nedd4 PE=1 SV=3	2	4	4	4	1	3	0	1	2	1	1	0	0	2	1	1	1	3	0	1	2	1	1	0	0	2	1	1	1	3	0	1	2	1	1	0	0	2	1	1
sp|P46978|STT3A_MOUSE	sp|P46978|STT3A_MOUSE	4	4	4	P46978	STT3A	Stt3a	Dolichyl-diphosphooligosaccharide--protein glycosyltransferase subunit STT3A	sp|P46978|STT3A_MOUSE Dolichyl-diphosphooligosaccharide--protein glycosyltransferase subunit STT3A OS=Mus musculus OX=10090 GN=Stt3a PE=1 SV=1	1	4	4	4	1	2	0	2	0	1	0	1	0	1	0	0	1	2	0	2	0	1	0	1	0	1	0	0	1	2	0	2	0	1	0	1	0	1	0	0
sp|P47857|PFKAM_MOUSE	sp|P47857|PFKAM_MOUSE	4	2	2	P47857	PFKAM	Pfkm	ATP-dependent 6-phosphofructokinase, muscle type	sp|P47857|PFKAM_MOUSE ATP-dependent 6-phosphofructokinase, muscle type OS=Mus musculus OX=10090 GN=Pfkm PE=1 SV=3	1	4	2	2	3	2	2	1	2	2	1	0	0	0	0	0	2	1	1	0	2	0	1	0	0	0	0	0	2	1	1	0	2	0	1	0	0	0	0	0
sp|P48771|CX7A2_MOUSE	sp|P48771|CX7A2_MOUSE	4	4	4	P48771	CX7A2	Cox7a2	Cytochrome c oxidase subunit 7A2, mitochondrial	sp|P48771|CX7A2_MOUSE Cytochrome c oxidase subunit 7A2, mitochondrial OS=Mus musculus OX=10090 GN=Cox7a2 PE=1 SV=2	1	4	4	4	4	4	2	3	4	4	2	4	4	4	4	3	4	4	2	3	4	4	2	4	4	4	4	3	4	4	2	3	4	4	2	4	4	4	4	3
sp|P50543|S10AB_MOUSE	sp|P50543|S10AB_MOUSE	4	4	4	P50543	S10AB	S100a11	Protein S100-A11	sp|P50543|S10AB_MOUSE Protein S100-A11 OS=Mus musculus OX=10090 GN=S100a11 PE=1 SV=1	1	4	4	4	1	1	2	2	2	3	2	2	3	2	2	2	1	1	2	2	2	3	2	2	3	2	2	2	1	1	2	2	2	3	2	2	3	2	2	2
sp|P50637|TSPO_MOUSE	sp|P50637|TSPO_MOUSE	4	4	4	P50637	TSPO	Tspo	Translocator protein	sp|P50637|TSPO_MOUSE Translocator protein OS=Mus musculus OX=10090 GN=Tspo PE=1 SV=1	1	4	4	4	2	2	2	2	2	4	2	2	2	2	2	2	2	2	2	2	2	4	2	2	2	2	2	2	2	2	2	2	2	4	2	2	2	2	2	2
sp|P53657|KPYR_MOUSE	sp|P53657|KPYR_MOUSE	4	3	3	P53657	KPYR	Pklr	Pyruvate kinase PKLR	sp|P53657|KPYR_MOUSE Pyruvate kinase PKLR OS=Mus musculus OX=10090 GN=Pklr PE=1 SV=1	1	4	3	3	1	2	1	1	1	1	1	3	2	3	2	2	0	1	1	1	1	0	0	2	1	2	1	1	0	1	1	1	1	0	0	2	1	2	1	1
sp|P56376|ACYP1_MOUSE	sp|P56376|ACYP1_MOUSE	4	4	4	P56376	ACYP1	Acyp1	Acylphosphatase-1	sp|P56376|ACYP1_MOUSE Acylphosphatase-1 OS=Mus musculus OX=10090 GN=Acyp1 PE=1 SV=2	1	4	4	4	0	1	0	0	3	0	0	0	0	1	0	0	0	1	0	0	3	0	0	0	0	1	0	0	0	1	0	0	3	0	0	0	0	1	0	0
sp|P58044|IDI1_MOUSE	sp|P58044|IDI1_MOUSE	4	4	4	P58044	IDI1	Idi1	Isopentenyl-diphosphate Delta-isomerase 1	sp|P58044|IDI1_MOUSE Isopentenyl-diphosphate Delta-isomerase 1 OS=Mus musculus OX=10090 GN=Idi1 PE=1 SV=1	1	4	4	4	0	3	1	1	1	1	2	3	1	3	2	2	0	3	1	1	1	1	2	3	1	3	2	2	0	3	1	1	1	1	2	3	1	3	2	2
sp|P58137|ACOT8_MOUSE	sp|P58137|ACOT8_MOUSE	4	4	4	P58137	ACOT8	Acot8	Acyl-coenzyme A thioesterase 8	sp|P58137|ACOT8_MOUSE Acyl-coenzyme A thioesterase 8 OS=Mus musculus OX=10090 GN=Acot8 PE=1 SV=1	1	4	4	4	2	2	3	3	3	2	1	3	1	1	1	0	2	2	3	3	3	2	1	3	1	1	1	0	2	2	3	3	3	2	1	3	1	1	1	0
sp|P60867|RS20_MOUSE	sp|P60867|RS20_MOUSE	4	4	4	P60867	RS20	Rps20	40S ribosomal protein S20	sp|P60867|RS20_MOUSE 40S ribosomal protein S20 OS=Mus musculus OX=10090 GN=Rps20 PE=1 SV=1	1	4	4	4	3	2	3	3	2	3	3	2	1	1	1	1	3	2	3	3	2	3	3	2	1	1	1	1	3	2	3	3	2	3	3	2	1	1	1	1
sp|P61021|RAB5B_MOUSE	sp|P61021|RAB5B_MOUSE	4	1	1	P61021	RAB5B	Rab5b	Ras-related protein Rab-5B	sp|P61021|RAB5B_MOUSE Ras-related protein Rab-5B OS=Mus musculus OX=10090 GN=Rab5b PE=1 SV=1	1	4	1	1	2	2	3	4	3	4	1	1	1	2	2	1	1	0	1	1	1	1	0	0	0	1	0	0	1	0	1	1	1	1	0	0	0	1	0	0
sp|P61222|ABCE1_MOUSE	sp|P61222|ABCE1_MOUSE	4	4	4	P61222	ABCE1	Abce1	ATP-binding cassette sub-family E member 1	sp|P61222|ABCE1_MOUSE ATP-binding cassette sub-family E member 1 OS=Mus musculus OX=10090 GN=Abce1 PE=1 SV=1	1	4	4	4	1	1	0	1	0	2	1	0	1	1	1	0	1	1	0	1	0	2	1	0	1	1	1	0	1	1	0	1	0	2	1	0	1	1	1	0
sp|P62071|RRAS2_MOUSE;sp|P10833|RRAS_MOUSE	sp|P62071|RRAS2_MOUSE;sp|P10833|RRAS_MOUSE	4;2	4;2	4;2	P62071	RRAS2	Rras2	Ras-related protein R-Ras2	sp|P62071|RRAS2_MOUSE Ras-related protein R-Ras2 OS=Mus musculus OX=10090 GN=Rras2 PE=1 SV=1;sp|P10833|RRAS_MOUSE Ras-related protein R-Ras OS=Mus musculus OX=10090 GN=Rras PE=1 SV=1	2	4	4	4	1	2	1	2	2	3	1	1	1	1	1	1	1	2	1	2	2	3	1	1	1	1	1	1	1	2	1	2	2	3	1	1	1	1	1	1
sp|P62717|RL18A_MOUSE	sp|P62717|RL18A_MOUSE	4	4	4	P62717	RL18A	Rpl18a	60S ribosomal protein L18a	sp|P62717|RL18A_MOUSE 60S ribosomal protein L18a OS=Mus musculus OX=10090 GN=Rpl18a PE=1 SV=1	1	4	4	4	1	2	2	2	2	2	0	1	1	1	2	1	1	2	2	2	2	2	0	1	1	1	2	1	1	2	2	2	2	2	0	1	1	1	2	1
sp|P63005|LIS1_MOUSE	sp|P63005|LIS1_MOUSE	4	4	4	P63005	LIS1	Pafah1b1	Platelet-activating factor acetylhydrolase IB subunit alpha	sp|P63005|LIS1_MOUSE Platelet-activating factor acetylhydrolase IB subunit alpha OS=Mus musculus OX=10090 GN=Pafah1b1 PE=1 SV=2	1	4	4	4	0	0	0	1	1	0	0	0	0	2	0	0	0	0	0	1	1	0	0	0	0	2	0	0	0	0	0	1	1	0	0	0	0	2	0	0
sp|P63321|RALA_MOUSE	sp|P63321|RALA_MOUSE	4	4	2	P63321	RALA	Rala	Ras-related protein Ral-A	sp|P63321|RALA_MOUSE Ras-related protein Ral-A OS=Mus musculus OX=10090 GN=Rala PE=1 SV=1	1	4	4	2	2	2	1	2	3	2	0	1	0	1	1	0	2	2	1	2	3	2	0	1	0	1	1	0	0	0	0	0	1	0	0	1	0	1	1	0
sp|P70398|USP9X_MOUSE	sp|P70398|USP9X_MOUSE	4	4	4	P70398	USP9X	Usp9x	Probable ubiquitin carboxyl-terminal hydrolase FAF-X	sp|P70398|USP9X_MOUSE Probable ubiquitin carboxyl-terminal hydrolase FAF-X OS=Mus musculus OX=10090 GN=Usp9x PE=1 SV=2	1	4	4	4	1	1	3	1	0	2	1	0	0	1	1	0	1	1	3	1	0	2	1	0	0	1	1	0	1	1	3	1	0	2	1	0	0	1	1	0
sp|P97450|ATP5J_MOUSE	sp|P97450|ATP5J_MOUSE	4	4	4	P97450	ATP5J	Atp5pf	ATP synthase-coupling factor 6, mitochondrial	sp|P97450|ATP5J_MOUSE ATP synthase-coupling factor 6, mitochondrial OS=Mus musculus OX=10090 GN=Atp5pf PE=1 SV=1	1	4	4	4	3	3	3	3	3	3	3	2	3	1	2	2	3	3	3	3	3	3	3	2	3	1	2	2	3	3	3	3	3	3	3	2	3	1	2	2
sp|P97478|COQ7_MOUSE	sp|P97478|COQ7_MOUSE	4	4	4	P97478	COQ7	Coq7	5-demethoxyubiquinone hydroxylase, mitochondrial	sp|P97478|COQ7_MOUSE 5-demethoxyubiquinone hydroxylase, mitochondrial OS=Mus musculus OX=10090 GN=Coq7 PE=1 SV=3	1	4	4	4	2	2	2	3	3	3	1	1	1	1	2	1	2	2	2	3	3	3	1	1	1	1	2	1	2	2	2	3	3	3	1	1	1	1	2	1
sp|P97855|G3BP1_MOUSE	sp|P97855|G3BP1_MOUSE	4	4	3	P97855	G3BP1	G3bp1	Ras GTPase-activating protein-binding protein 1	sp|P97855|G3BP1_MOUSE Ras GTPase-activating protein-binding protein 1 OS=Mus musculus OX=10090 GN=G3bp1 PE=1 SV=1	1	4	4	3	1	2	2	1	3	1	1	1	1	1	1	1	1	2	2	1	3	1	1	1	1	1	1	1	1	2	1	1	3	1	1	1	1	1	1	1
sp|P99027|RLA2_MOUSE	sp|P99027|RLA2_MOUSE	4	4	4	P99027	RLA2	Rplp2	60S acidic ribosomal protein P2	sp|P99027|RLA2_MOUSE 60S acidic ribosomal protein P2 OS=Mus musculus OX=10090 GN=Rplp2 PE=1 SV=3	1	4	4	4	3	3	2	2	3	2	3	3	4	1	3	3	3	3	2	2	3	2	3	3	4	1	3	3	3	3	2	2	3	2	3	3	4	1	3	3
sp|P99028|QCR6_MOUSE	sp|P99028|QCR6_MOUSE	4	4	4	P99028	QCR6	Uqcrh	Cytochrome b-c1 complex subunit 6, mitochondrial	sp|P99028|QCR6_MOUSE Cytochrome b-c1 complex subunit 6, mitochondrial OS=Mus musculus OX=10090 GN=Uqcrh PE=1 SV=2	1	4	4	4	2	3	3	3	3	3	4	4	2	2	1	1	2	3	3	3	3	3	4	4	2	2	1	1	2	3	3	3	3	3	4	4	2	2	1	1
sp|Q00612|G6PD1_MOUSE	sp|Q00612|G6PD1_MOUSE	4	4	4	Q00612	G6PD1	G6pdx	Glucose-6-phosphate 1-dehydrogenase X	sp|Q00612|G6PD1_MOUSE Glucose-6-phosphate 1-dehydrogenase X OS=Mus musculus OX=10090 GN=G6pdx PE=1 SV=3	1	4	4	4	1	0	1	3	1	1	2	2	0	3	1	1	1	0	1	3	1	1	2	2	0	3	1	1	1	0	1	3	1	1	2	2	0	3	1	1
sp|Q00PI9|HNRL2_MOUSE	sp|Q00PI9|HNRL2_MOUSE	4	4	4	Q00PI9	HNRL2	Hnrnpul2	Heterogeneous nuclear ribonucleoprotein U-like protein 2	sp|Q00PI9|HNRL2_MOUSE Heterogeneous nuclear ribonucleoprotein U-like protein 2 OS=Mus musculus OX=10090 GN=Hnrnpul2 PE=1 SV=2	1	4	4	4	0	0	1	1	1	1	0	2	4	1	1	1	0	0	1	1	1	1	0	2	4	1	1	1	0	0	1	1	1	1	0	2	4	1	1	1
sp|Q02357|ANK1_MOUSE	sp|Q02357|ANK1_MOUSE	4	3	3	Q02357	ANK1	Ank1	Ankyrin-1	sp|Q02357|ANK1_MOUSE Ankyrin-1 OS=Mus musculus OX=10090 GN=Ank1 PE=1 SV=2	1	4	3	3	2	0	0	1	0	3	0	0	0	0	0	0	1	0	0	1	0	3	0	0	0	0	0	0	1	0	0	1	0	3	0	0	0	0	0	0
sp|Q04447|KCRB_MOUSE	sp|Q04447|KCRB_MOUSE	4	4	4	Q04447	KCRB	Ckb	Creatine kinase B-type	sp|Q04447|KCRB_MOUSE Creatine kinase B-type OS=Mus musculus OX=10090 GN=Ckb PE=1 SV=1	1	4	4	4	1	3	2	1	3	1	1	1	1	1	1	1	1	3	2	1	3	1	1	1	1	1	1	1	1	3	2	1	3	1	1	1	1	1	1	1
sp|Q04646|ATNG_MOUSE	sp|Q04646|ATNG_MOUSE	4	4	4	Q04646	ATNG	Fxyd2	Sodium/potassium-transporting ATPase subunit gamma	sp|Q04646|ATNG_MOUSE Sodium/potassium-transporting ATPase subunit gamma OS=Mus musculus OX=10090 GN=Fxyd2 PE=1 SV=2	1	4	4	4	3	3	3	4	4	3	3	3	4	4	4	3	3	3	3	4	4	3	3	3	4	4	4	3	3	3	3	4	4	3	3	3	4	4	4	3
sp|Q04736|YES_MOUSE;sp|P39688|FYN_MOUSE;sp|P25911|LYN_MOUSE;sp|P08103|HCK_MOUSE;sp|P05480|SRC_MOUSE	sp|Q04736|YES_MOUSE;sp|P39688|FYN_MOUSE	4;2;1;1;1	4;2;1;1;1	4;2;1;1;1	Q04736	YES	Yes1	Tyrosine-protein kinase Yes	sp|Q04736|YES_MOUSE Tyrosine-protein kinase Yes OS=Mus musculus OX=10090 GN=Yes1 PE=1 SV=3;sp|P39688|FYN_MOUSE Tyrosine-protein kinase Fyn OS=Mus musculus OX=10090 GN=Fyn PE=1 SV=4	5	4	4	4	1	1	2	0	2	2	1	1	0	1	0	1	1	1	2	0	2	2	1	1	0	1	0	1	1	1	2	0	2	2	1	1	0	1	0	1
sp|Q06138|CAB39_MOUSE;sp|Q9DB16|CB39L_MOUSE	sp|Q06138|CAB39_MOUSE	4;1	4;1	4;1	Q06138	CAB39	Cab39	Calcium-binding protein 39	sp|Q06138|CAB39_MOUSE Calcium-binding protein 39 OS=Mus musculus OX=10090 GN=Cab39 PE=1 SV=2	2	4	4	4	0	2	0	2	2	1	0	0	0	0	1	0	0	2	0	2	2	1	0	0	0	0	1	0	0	2	0	2	2	1	0	0	0	0	1	0
sp|Q06770|CBG_MOUSE	sp|Q06770|CBG_MOUSE	4	4	4	Q06770	CBG	Serpina6	Corticosteroid-binding globulin	sp|Q06770|CBG_MOUSE Corticosteroid-binding globulin OS=Mus musculus OX=10090 GN=Serpina6 PE=1 SV=1	1	4	4	4	0	2	1	3	2	3	1	1	3	2	2	1	0	2	1	3	2	3	1	1	3	2	2	1	0	2	1	3	2	3	1	1	3	2	2	1
sp|Q08093|CNN2_MOUSE	sp|Q08093|CNN2_MOUSE	4	3	3	Q08093	CNN2	Cnn2	Calponin-2	sp|Q08093|CNN2_MOUSE Calponin-2 OS=Mus musculus OX=10090 GN=Cnn2 PE=1 SV=1	1	4	3	3	2	0	1	2	2	3	1	1	1	1	1	1	1	0	1	2	1	2	1	1	1	1	1	1	1	0	1	2	1	2	1	1	1	1	1	1
sp|Q149F3|ERF3B_MOUSE;sp|Q8R050|ERF3A_MOUSE	sp|Q149F3|ERF3B_MOUSE;sp|Q8R050|ERF3A_MOUSE	4;4	4;4	4;4	Q149F3	ERF3B	Gspt2	Eukaryotic peptide chain release factor GTP-binding subunit ERF3B	sp|Q149F3|ERF3B_MOUSE Eukaryotic peptide chain release factor GTP-binding subunit ERF3B OS=Mus musculus OX=10090 GN=Gspt2 PE=1 SV=1;sp|Q8R050|ERF3A_MOUSE Eukaryotic peptide chain release factor GTP-binding subunit ERF3A OS=Mus musculus OX=10090 GN=Gspt1 PE	2	4	4	4	0	0	0	1	2	0	2	1	2	0	1	1	0	0	0	1	2	0	2	1	2	0	1	1	0	0	0	1	2	0	2	1	2	0	1	1
sp|Q3TEA8|HP1B3_MOUSE	sp|Q3TEA8|HP1B3_MOUSE	4	4	4	Q3TEA8	HP1B3	Hp1bp3	Heterochromatin protein 1-binding protein 3	sp|Q3TEA8|HP1B3_MOUSE Heterochromatin protein 1-binding protein 3 OS=Mus musculus OX=10090 GN=Hp1bp3 PE=1 SV=1	1	4	4	4	1	1	1	1	2	1	1	1	1	1	2	0	1	1	1	1	2	1	1	1	1	1	2	0	1	1	1	1	2	1	1	1	1	1	2	0
sp|Q3U9G9|LBR_MOUSE	sp|Q3U9G9|LBR_MOUSE	4	4	4	Q3U9G9	LBR	Lbr	Delta(14)-sterol reductase	sp|Q3U9G9|LBR_MOUSE Delta(14)-sterol reductase OS=Mus musculus OX=10090 GN=Lbr PE=1 SV=2	1	4	4	4	1	0	1	2	2	2	3	2	2	0	1	1	1	0	1	2	2	2	3	2	2	0	1	1	1	0	1	2	2	2	3	2	2	0	1	1
sp|Q3UFF7|LYPL1_MOUSE	sp|Q3UFF7|LYPL1_MOUSE	4	4	4	Q3UFF7	LYPL1	Lyplal1	Lysophospholipase-like protein 1	sp|Q3UFF7|LYPL1_MOUSE Lysophospholipase-like protein 1 OS=Mus musculus OX=10090 GN=Lyplal1 PE=1 SV=3	1	4	4	4	2	2	4	1	3	2	0	0	0	0	0	0	2	2	4	1	3	2	0	0	0	0	0	0	2	2	4	1	3	2	0	0	0	0	0	0
sp|Q3UGR5|HDHD2_MOUSE	sp|Q3UGR5|HDHD2_MOUSE	4	4	4	Q3UGR5	HDHD2	Hdhd2	Haloacid dehalogenase-like hydrolase domain-containing protein 2	sp|Q3UGR5|HDHD2_MOUSE Haloacid dehalogenase-like hydrolase domain-containing protein 2 OS=Mus musculus OX=10090 GN=Hdhd2 PE=1 SV=2	1	4	4	4	0	2	3	1	2	1	2	1	1	1	0	0	0	2	3	1	2	1	2	1	1	1	0	0	0	2	3	1	2	1	2	1	1	1	0	0
sp|Q3UJU9|RMD3_MOUSE	sp|Q3UJU9|RMD3_MOUSE	4	4	4	Q3UJU9	RMD3	Rmdn3	Regulator of microtubule dynamics protein 3	sp|Q3UJU9|RMD3_MOUSE Regulator of microtubule dynamics protein 3 OS=Mus musculus OX=10090 GN=Rmdn3 PE=1 SV=2	1	4	4	4	2	1	2	1	3	2	1	1	2	1	1	2	2	1	2	1	3	2	1	1	2	1	1	2	2	1	2	1	3	2	1	1	2	1	1	2
sp|Q5FW60|MUP20_MOUSE;sp|P11590|MUP4_MOUSE	sp|Q5FW60|MUP20_MOUSE	4;1	1;0	1;0	Q5FW60	MUP20	Mup20	Major urinary protein 20	sp|Q5FW60|MUP20_MOUSE Major urinary protein 20 OS=Mus musculus OX=10090 GN=Mup20 PE=1 SV=1	2	4	1	1	0	1	2	1	2	2	2	2	2	4	4	2	0	0	0	0	0	0	0	0	0	1	1	0	0	0	0	0	0	0	0	0	0	1	1	0
sp|Q60710|SAMH1_MOUSE	sp|Q60710|SAMH1_MOUSE	4	4	4	Q60710	SAMH1	Samhd1	Deoxynucleoside triphosphate triphosphohydrolase SAMHD1	sp|Q60710|SAMH1_MOUSE Deoxynucleoside triphosphate triphosphohydrolase SAMHD1 OS=Mus musculus OX=10090 GN=Samhd1 PE=1 SV=3	1	4	4	4	1	1	2	1	3	3	0	1	0	4	1	2	1	1	2	1	3	3	0	1	0	4	1	2	1	1	2	1	3	3	0	1	0	4	1	2
sp|Q60817|NACA_MOUSE;sp|P70670|NACAM_MOUSE	sp|Q60817|NACA_MOUSE;sp|P70670|NACAM_MOUSE	4;4	4;4	4;4	Q60817	NACA	Naca	Nascent polypeptide-associated complex subunit alpha	sp|Q60817|NACA_MOUSE Nascent polypeptide-associated complex subunit alpha OS=Mus musculus OX=10090 GN=Naca PE=1 SV=1;sp|P70670|NACAM_MOUSE Nascent polypeptide-associated complex subunit alpha, muscle-specific form OS=Mus musculus OX=10090 GN=Naca PE=1 SV=2	2	4	4	4	3	3	2	3	3	4	3	3	4	3	4	3	3	3	2	3	3	4	3	3	4	3	4	3	3	3	2	3	3	4	3	3	4	3	4	3
sp|Q60991|CP7B1_MOUSE	sp|Q60991|CP7B1_MOUSE	4	4	4	Q60991	CP7B1	Cyp7b1	25-hydroxycholesterol 7-alpha-hydroxylase	sp|Q60991|CP7B1_MOUSE 25-hydroxycholesterol 7-alpha-hydroxylase OS=Mus musculus OX=10090 GN=Cyp7b1 PE=1 SV=2	1	4	4	4	0	0	0	0	0	0	0	1	0	2	3	0	0	0	0	0	0	0	0	1	0	2	3	0	0	0	0	0	0	0	0	1	0	2	3	0
sp|Q61029|LAP2B_MOUSE;sp|Q61033|LAP2A_MOUSE	sp|Q61029|LAP2B_MOUSE	4;1	4;1	4;1	Q61029	LAP2B	Tmpo	Lamina-associated polypeptide 2, isoforms beta/delta/epsilon/gamma	sp|Q61029|LAP2B_MOUSE Lamina-associated polypeptide 2, isoforms beta/delta/epsilon/gamma OS=Mus musculus OX=10090 GN=Tmpo PE=1 SV=4	2	4	4	4	3	1	2	2	3	2	1	1	1	2	1	2	3	1	2	2	3	2	1	1	1	2	1	2	3	1	2	2	3	2	1	1	1	2	1	2
sp|Q61081|CDC37_MOUSE	sp|Q61081|CDC37_MOUSE	4	4	4	Q61081	CDC37	Cdc37	Hsp90 co-chaperone Cdc37	sp|Q61081|CDC37_MOUSE Hsp90 co-chaperone Cdc37 OS=Mus musculus OX=10090 GN=Cdc37 PE=1 SV=1	1	4	4	4	1	0	0	1	2	0	1	2	3	1	2	2	1	0	0	1	2	0	1	2	3	1	2	2	1	0	0	1	2	0	1	2	3	1	2	2
sp|Q61387|COX7R_MOUSE	sp|Q61387|COX7R_MOUSE	4	4	4	Q61387	COX7R	Cox7a2l	Cytochrome c oxidase subunit 7A-related protein, mitochondrial	sp|Q61387|COX7R_MOUSE Cytochrome c oxidase subunit 7A-related protein, mitochondrial OS=Mus musculus OX=10090 GN=Cox7a2l PE=1 SV=1	1	4	4	4	3	2	3	3	2	4	1	2	1	3	1	0	3	2	3	3	2	4	1	2	1	3	1	0	3	2	3	3	2	4	1	2	1	3	1	0
sp|Q61599|GDIR2_MOUSE	sp|Q61599|GDIR2_MOUSE	4	4	4	Q61599	GDIR2	Arhgdib	Rho GDP-dissociation inhibitor 2	sp|Q61599|GDIR2_MOUSE Rho GDP-dissociation inhibitor 2 OS=Mus musculus OX=10090 GN=Arhgdib PE=1 SV=3	1	4	4	4	1	0	0	1	0	3	0	1	1	2	0	0	1	0	0	1	0	3	0	1	1	2	0	0	1	0	0	1	0	3	0	1	1	2	0	0
sp|Q61739|ITA6_MOUSE	sp|Q61739|ITA6_MOUSE	4	4	4	Q61739	ITA6	Itga6	Integrin alpha-6	sp|Q61739|ITA6_MOUSE Integrin alpha-6 OS=Mus musculus OX=10090 GN=Itga6 PE=1 SV=3	1	4	4	4	2	3	2	2	2	1	0	1	1	1	2	1	2	3	2	2	2	1	0	1	1	1	2	1	2	3	2	2	2	1	0	1	1	1	2	1
sp|Q62093|SRSF2_MOUSE	sp|Q62093|SRSF2_MOUSE	4	4	4	Q62093	SRSF2	Srsf2	Serine/arginine-rich splicing factor 2	sp|Q62093|SRSF2_MOUSE Serine/arginine-rich splicing factor 2 OS=Mus musculus OX=10090 GN=Srsf2 PE=1 SV=4	1	4	4	4	3	2	4	4	4	4	3	3	3	2	2	2	3	2	4	4	4	4	3	3	3	2	2	2	3	2	4	4	4	4	3	3	3	2	2	2
sp|Q62159|RHOC_MOUSE	sp|Q62159|RHOC_MOUSE	4	1	1	Q62159	RHOC	Rhoc	Rho-related GTP-binding protein RhoC	sp|Q62159|RHOC_MOUSE Rho-related GTP-binding protein RhoC OS=Mus musculus OX=10090 GN=Rhoc PE=1 SV=2	1	4	1	1	2	1	2	3	2	2	2	2	1	1	1	1	0	0	0	0	0	0	1	1	0	0	0	0	0	0	0	0	0	0	1	1	0	0	0	0
sp|Q62186|SSRD_MOUSE	sp|Q62186|SSRD_MOUSE	4	4	4	Q62186	SSRD	Ssr4	Translocon-associated protein subunit delta	sp|Q62186|SSRD_MOUSE Translocon-associated protein subunit delta OS=Mus musculus OX=10090 GN=Ssr4 PE=1 SV=1	1	4	4	4	1	1	0	1	2	3	1	1	0	1	1	1	1	1	0	1	2	3	1	1	0	1	1	1	1	1	0	1	2	3	1	1	0	1	1	1
sp|Q62188|DPYL3_MOUSE	sp|Q62188|DPYL3_MOUSE	4	1	1	Q62188	DPYL3	Dpysl3	Dihydropyrimidinase-related protein 3	sp|Q62188|DPYL3_MOUSE Dihydropyrimidinase-related protein 3 OS=Mus musculus OX=10090 GN=Dpysl3 PE=1 SV=1	1	4	1	1	1	2	2	2	2	2	0	1	1	4	2	2	0	0	0	0	0	0	0	0	0	1	0	0	0	0	0	0	0	0	0	0	0	1	0	0
sp|Q62446|FKBP3_MOUSE	sp|Q62446|FKBP3_MOUSE	4	4	4	Q62446	FKBP3	Fkbp3	Peptidyl-prolyl cis-trans isomerase FKBP3	sp|Q62446|FKBP3_MOUSE Peptidyl-prolyl cis-trans isomerase FKBP3 OS=Mus musculus OX=10090 GN=Fkbp3 PE=1 SV=2	1	4	4	4	1	2	0	1	2	0	1	1	1	0	0	0	1	2	0	1	2	0	1	1	1	0	0	0	1	2	0	1	2	0	1	1	1	0	0	0
sp|Q64010|CRK_MOUSE	sp|Q64010|CRK_MOUSE	4	4	4	Q64010	CRK	Crk	Adapter molecule crk	sp|Q64010|CRK_MOUSE Adapter molecule crk OS=Mus musculus OX=10090 GN=Crk PE=1 SV=1	1	4	4	4	2	1	1	2	3	1	1	2	2	2	1	1	2	1	1	2	3	1	1	2	2	2	1	1	2	1	1	2	3	1	1	2	2	2	1	1
sp|Q64324|STXB2_MOUSE	sp|Q64324|STXB2_MOUSE	4	4	4	Q64324	STXB2	Stxbp2	Syntaxin-binding protein 2	sp|Q64324|STXB2_MOUSE Syntaxin-binding protein 2 OS=Mus musculus OX=10090 GN=Stxbp2 PE=1 SV=1	1	4	4	4	0	1	1	1	2	1	1	0	0	1	2	0	0	1	1	1	2	1	1	0	0	1	2	0	0	1	1	1	2	1	1	0	0	1	2	0
sp|Q64374|RGN_MOUSE	sp|Q64374|RGN_MOUSE	4	4	4	Q64374	RGN	Rgn	Regucalcin	sp|Q64374|RGN_MOUSE Regucalcin OS=Mus musculus OX=10090 GN=Rgn PE=1 SV=1	1	4	4	4	1	2	2	0	2	0	0	0	0	0	0	1	1	2	2	0	2	0	0	0	0	0	0	1	1	2	2	0	2	0	0	0	0	0	0	1
sp|Q68FL4|SAHH3_MOUSE	sp|Q68FL4|SAHH3_MOUSE	4	1	1	Q68FL4	SAHH3	Ahcyl2	Putative adenosylhomocysteinase 3	sp|Q68FL4|SAHH3_MOUSE Putative adenosylhomocysteinase 3 OS=Mus musculus OX=10090 GN=Ahcyl2 PE=1 SV=1	1	4	1	1	1	1	2	2	2	1	1	2	2	2	2	1	0	0	0	0	0	0	0	1	1	1	1	1	0	0	0	0	0	0	0	1	1	1	1	1
sp|Q6AW69|CGNL1_MOUSE	sp|Q6AW69|CGNL1_MOUSE	4	4	4	Q6AW69	CGNL1	Cgnl1	Cingulin-like protein 1	sp|Q6AW69|CGNL1_MOUSE Cingulin-like protein 1 OS=Mus musculus OX=10090 GN=Cgnl1 PE=1 SV=2	1	4	4	4	2	0	2	0	3	0	0	0	0	1	0	0	2	0	2	0	3	0	0	0	0	1	0	0	2	0	2	0	3	0	0	0	0	1	0	0
sp|Q6NZJ6|IF4G1_MOUSE	sp|Q6NZJ6|IF4G1_MOUSE	4	4	4	Q6NZJ6	IF4G1	Eif4g1	Eukaryotic translation initiation factor 4 gamma 1	sp|Q6NZJ6|IF4G1_MOUSE Eukaryotic translation initiation factor 4 gamma 1 OS=Mus musculus OX=10090 GN=Eif4g1 PE=1 SV=1	1	4	4	4	2	3	1	1	1	1	1	0	0	1	2	1	2	3	1	1	1	1	1	0	0	1	2	1	2	3	1	1	1	1	1	0	0	1	2	1
sp|Q6P4T2|U520_MOUSE	sp|Q6P4T2|U520_MOUSE	4	4	4	Q6P4T2	U520	Snrnp200	U5 small nuclear ribonucleoprotein 200 kDa helicase	sp|Q6P4T2|U520_MOUSE U5 small nuclear ribonucleoprotein 200 kDa helicase OS=Mus musculus OX=10090 GN=Snrnp200 PE=1 SV=1	1	4	4	4	1	0	0	1	0	1	2	2	4	1	1	1	1	0	0	1	0	1	2	2	4	1	1	1	1	0	0	1	0	1	2	2	4	1	1	1
sp|Q6P8X1|SNX6_MOUSE	sp|Q6P8X1|SNX6_MOUSE	4	4	4	Q6P8X1	SNX6	Snx6	Sorting nexin-6	sp|Q6P8X1|SNX6_MOUSE Sorting nexin-6 OS=Mus musculus OX=10090 GN=Snx6 PE=1 SV=2	1	4	4	4	1	1	0	0	2	1	1	0	0	1	1	2	1	1	0	0	2	1	1	0	0	1	1	2	1	1	0	0	2	1	1	0	0	1	1	2
sp|Q6WVG3|KCD12_MOUSE	sp|Q6WVG3|KCD12_MOUSE	4	4	4	Q6WVG3	KCD12	Kctd12	BTB/POZ domain-containing protein KCTD12	sp|Q6WVG3|KCD12_MOUSE BTB/POZ domain-containing protein KCTD12 OS=Mus musculus OX=10090 GN=Kctd12 PE=1 SV=1	1	4	4	4	2	2	2	2	2	4	2	4	2	2	1	1	2	2	2	2	2	4	2	4	2	2	1	1	2	2	2	2	2	4	2	4	2	2	1	1
sp|Q78IK2|USMG5_MOUSE	sp|Q78IK2|USMG5_MOUSE	4	4	4	Q78IK2	USMG5	Atp5md	Up-regulated during skeletal muscle growth protein 5	sp|Q78IK2|USMG5_MOUSE Up-regulated during skeletal muscle growth protein 5 OS=Mus musculus OX=10090 GN=Atp5md PE=1 SV=1	1	4	4	4	1	3	1	1	1	2	3	2	1	2	1	1	1	3	1	1	1	2	3	2	1	2	1	1	1	3	1	1	1	2	3	2	1	2	1	1
sp|Q78ZA7|NP1L4_MOUSE	sp|Q78ZA7|NP1L4_MOUSE	4	3	3	Q78ZA7	NP1L4	Nap1l4	Nucleosome assembly protein 1-like 4	sp|Q78ZA7|NP1L4_MOUSE Nucleosome assembly protein 1-like 4 OS=Mus musculus OX=10090 GN=Nap1l4 PE=1 SV=1	1	4	3	3	2	4	1	0	2	2	3	2	3	2	2	2	1	3	0	0	2	1	2	1	2	1	1	1	1	3	0	0	2	1	2	1	2	1	1	1
sp|Q7TSV4|PGM2_MOUSE	sp|Q7TSV4|PGM2_MOUSE	4	4	4	Q7TSV4	PGM2	Pgm2	Phosphoglucomutase-2	sp|Q7TSV4|PGM2_MOUSE Phosphoglucomutase-2 OS=Mus musculus OX=10090 GN=Pgm2 PE=1 SV=1	1	4	4	4	3	1	1	2	1	2	0	1	0	0	1	0	3	1	1	2	1	2	0	1	0	0	1	0	3	1	1	2	1	2	0	1	0	0	1	0
sp|Q80TH2|ERBIN_MOUSE	sp|Q80TH2|ERBIN_MOUSE	4	4	4	Q80TH2	ERBIN	Erbin	Erbin	sp|Q80TH2|ERBIN_MOUSE Erbin OS=Mus musculus OX=10090 GN=Erbin PE=1 SV=3	1	4	4	4	1	1	0	0	0	2	1	1	1	1	2	1	1	1	0	0	0	2	1	1	1	1	2	1	1	1	0	0	0	2	1	1	1	1	2	1
sp|Q80VQ1|LRRC1_MOUSE;sp|Q80U72|SCRIB_MOUSE	sp|Q80VQ1|LRRC1_MOUSE	4;1	4;1	4;1	Q80VQ1	LRRC1	Lrrc1	Leucine-rich repeat-containing protein 1	sp|Q80VQ1|LRRC1_MOUSE Leucine-rich repeat-containing protein 1 OS=Mus musculus OX=10090 GN=Lrrc1 PE=1 SV=2	2	4	4	4	2	1	0	1	1	1	2	0	0	0	2	1	2	1	0	1	1	1	2	0	0	0	2	1	2	1	0	1	1	1	2	0	0	0	2	1
sp|Q8BHD7|PTBP3_MOUSE	sp|Q8BHD7|PTBP3_MOUSE	4	1	1	Q8BHD7	PTBP3	Ptbp3	Polypyrimidine tract-binding protein 3	sp|Q8BHD7|PTBP3_MOUSE Polypyrimidine tract-binding protein 3 OS=Mus musculus OX=10090 GN=Ptbp3 PE=1 SV=1	1	4	1	1	1	0	1	3	1	2	1	1	2	2	1	1	0	0	0	0	0	1	0	0	0	0	0	0	0	0	0	0	0	1	0	0	0	0	0	0
sp|Q8BL97|SRSF7_MOUSE	sp|Q8BL97|SRSF7_MOUSE	4	4	3	Q8BL97	SRSF7	Srsf7	Serine/arginine-rich splicing factor 7	sp|Q8BL97|SRSF7_MOUSE Serine/arginine-rich splicing factor 7 OS=Mus musculus OX=10090 GN=Srsf7 PE=1 SV=1	1	4	4	3	2	1	1	1	1	2	0	1	3	1	1	2	2	1	1	1	1	2	0	1	3	1	1	2	2	1	1	1	1	1	0	1	2	1	1	1
sp|Q8BTY1|KAT1_MOUSE	sp|Q8BTY1|KAT1_MOUSE	4	4	4	Q8BTY1	KAT1	Kyat1	Kynurenine--oxoglutarate transaminase 1	sp|Q8BTY1|KAT1_MOUSE Kynurenine--oxoglutarate transaminase 1 OS=Mus musculus OX=10090 GN=Kyat1 PE=1 SV=1	1	4	4	4	0	0	0	1	1	1	1	0	1	3	1	2	0	0	0	1	1	1	1	0	1	3	1	2	0	0	0	1	1	1	1	0	1	3	1	2
sp|Q8C1B7|SEP11_MOUSE;sp|Q9R1T4|SEPT6_MOUSE	sp|Q8C1B7|SEP11_MOUSE;sp|Q9R1T4|SEPT6_MOUSE	4;2	4;2	2;0	Q8C1B7	Sept11	Sept11	Septin-11	sp|Q8C1B7|SEP11_MOUSE Septin-11 OS=Mus musculus OX=10090 GN=Sept11 PE=1 SV=4;sp|Q9R1T4|SEPT6_MOUSE Septin-6 OS=Mus musculus OX=10090 GN=Sept6 PE=1 SV=4	2	4	4	2	2	1	2	2	3	2	1	1	1	2	1	1	2	1	2	2	3	2	1	1	1	2	1	1	1	1	1	1	2	1	1	1	1	1	1	1
sp|Q8C3K6|SC5A1_MOUSE	sp|Q8C3K6|SC5A1_MOUSE	4	4	4	Q8C3K6	SC5A1	Slc5a1	Sodium/glucose cotransporter 1	sp|Q8C3K6|SC5A1_MOUSE Sodium/glucose cotransporter 1 OS=Mus musculus OX=10090 GN=Slc5a1 PE=1 SV=1	1	4	4	4	1	1	2	2	2	3	1	1	1	2	1	1	1	1	2	2	2	3	1	1	1	2	1	1	1	1	2	2	2	3	1	1	1	2	1	1
sp|Q8C754|VPS52_MOUSE	sp|Q8C754|VPS52_MOUSE	4	4	4	Q8C754	VPS52	Vps52	Vacuolar protein sorting-associated protein 52 homolog	sp|Q8C754|VPS52_MOUSE Vacuolar protein sorting-associated protein 52 homolog OS=Mus musculus OX=10090 GN=Vps52 PE=1 SV=1	1	4	4	4	1	0	2	0	2	0	1	0	1	0	3	1	1	0	2	0	2	0	1	0	1	0	3	1	1	0	2	0	2	0	1	0	1	0	3	1
sp|Q8CI51|PDLI5_MOUSE	sp|Q8CI51|PDLI5_MOUSE	4	4	4	Q8CI51	PDLI5	Pdlim5	PDZ and LIM domain protein 5	sp|Q8CI51|PDLI5_MOUSE PDZ and LIM domain protein 5 OS=Mus musculus OX=10090 GN=Pdlim5 PE=1 SV=4	1	4	4	4	1	0	1	0	0	1	0	0	1	1	0	1	1	0	1	0	0	1	0	0	1	1	0	1	1	0	1	0	0	1	0	0	1	1	0	1
sp|Q8K0C4|CP51A_MOUSE	sp|Q8K0C4|CP51A_MOUSE	4	4	4	Q8K0C4	CP51A	Cyp51a1	Lanosterol 14-alpha demethylase	sp|Q8K0C4|CP51A_MOUSE Lanosterol 14-alpha demethylase OS=Mus musculus OX=10090 GN=Cyp51a1 PE=1 SV=1	1	4	4	4	1	1	0	0	0	1	1	1	0	2	2	2	1	1	0	0	0	1	1	1	0	2	2	2	1	1	0	0	0	1	1	1	0	2	2	2
sp|Q8R0Y8|S2542_MOUSE	sp|Q8R0Y8|S2542_MOUSE	4	4	4	Q8R0Y8	S2542	Slc25a42	Mitochondrial coenzyme A transporter SLC25A42	sp|Q8R0Y8|S2542_MOUSE Mitochondrial coenzyme A transporter SLC25A42 OS=Mus musculus OX=10090 GN=Slc25a42 PE=1 SV=1	1	4	4	4	2	2	2	2	2	2	2	2	3	2	2	2	2	2	2	2	2	2	2	2	3	2	2	2	2	2	2	2	2	2	2	2	3	2	2	2
sp|Q8VC60|GLB1L_MOUSE	sp|Q8VC60|GLB1L_MOUSE	4	4	4	Q8VC60	GLB1L	Glb1l	Beta-galactosidase-1-like protein	sp|Q8VC60|GLB1L_MOUSE Beta-galactosidase-1-like protein OS=Mus musculus OX=10090 GN=Glb1l PE=1 SV=1	1	4	4	4	1	1	4	4	2	2	0	1	1	1	2	1	1	1	4	4	2	2	0	1	1	1	2	1	1	1	4	4	2	2	0	1	1	1	2	1
sp|Q8VCA0|S22AJ_MOUSE;sp|Q76M72|S22AR_MOUSE	sp|Q8VCA0|S22AJ_MOUSE	4;1	4;1	4;1	Q8VCA0	S22AJ	Slc22a19	Solute carrier family 22 member 19	sp|Q8VCA0|S22AJ_MOUSE Solute carrier family 22 member 19 OS=Mus musculus OX=10090 GN=Slc22a19 PE=1 SV=1	2	4	4	4	1	1	1	2	1	2	1	0	0	0	0	0	1	1	1	2	1	2	1	0	0	0	0	0	1	1	1	2	1	2	1	0	0	0	0	0
sp|Q8VCW8|ACSF2_MOUSE	sp|Q8VCW8|ACSF2_MOUSE	4	4	4	Q8VCW8	ACSF2	Acsf2	Acyl-CoA synthetase family member 2, mitochondrial	sp|Q8VCW8|ACSF2_MOUSE Acyl-CoA synthetase family member 2, mitochondrial OS=Mus musculus OX=10090 GN=Acsf2 PE=1 SV=1	1	4	4	4	2	0	2	2	1	2	0	0	1	0	1	0	2	0	2	2	1	2	0	0	1	0	1	0	2	0	2	2	1	2	0	0	1	0	1	0
sp|Q8VI36|PAXI_MOUSE	sp|Q8VI36|PAXI_MOUSE	4	4	4	Q8VI36	PAXI	Pxn	Paxillin	sp|Q8VI36|PAXI_MOUSE Paxillin OS=Mus musculus OX=10090 GN=Pxn PE=1 SV=1	1	4	4	4	3	1	2	3	4	2	2	0	1	2	2	2	3	1	2	3	4	2	2	0	1	2	2	2	3	1	2	3	4	2	2	0	1	2	2	2
sp|Q8VI47|MRP2_MOUSE	sp|Q8VI47|MRP2_MOUSE	4	4	4	Q8VI47	MRP2	Abcc2	Canalicular multispecific organic anion transporter 1	sp|Q8VI47|MRP2_MOUSE Canalicular multispecific organic anion transporter 1 OS=Mus musculus OX=10090 GN=Abcc2 PE=1 SV=2	1	4	4	4	1	1	1	1	2	1	1	1	3	1	1	2	1	1	1	1	2	1	1	1	3	1	1	2	1	1	1	1	2	1	1	1	3	1	1	2
sp|Q91WT8|RBM47_MOUSE;sp|P86049|RBM46_MOUSE;sp|Q5YD48|A1CF_MOUSE	sp|Q91WT8|RBM47_MOUSE	4;1;1	4;1;1	4;1;1	Q91WT8	RBM47	Rbm47	RNA-binding protein 47	sp|Q91WT8|RBM47_MOUSE RNA-binding protein 47 OS=Mus musculus OX=10090 GN=Rbm47 PE=1 SV=1	3	4	4	4	0	0	0	2	1	0	0	0	1	1	1	0	0	0	0	2	1	0	0	0	1	1	1	0	0	0	0	2	1	0	0	0	1	1	1	0
sp|Q91Y63|S13A3_MOUSE	sp|Q91Y63|S13A3_MOUSE	4	4	4	Q91Y63	S13A3	Slc13a3	Solute carrier family 13 member 3	sp|Q91Y63|S13A3_MOUSE Solute carrier family 13 member 3 OS=Mus musculus OX=10090 GN=Slc13a3 PE=1 SV=1	1	4	4	4	2	1	2	3	2	3	2	2	1	2	3	2	2	1	2	3	2	3	2	2	1	2	3	2	2	1	2	3	2	3	2	2	1	2	3	2
sp|Q922H2|PDK3_MOUSE	sp|Q922H2|PDK3_MOUSE	4	4	4	Q922H2	PDK3	Pdk3	[Pyruvate dehydrogenase (acetyl-transferring)] kinase isozyme 3, mitochondrial	sp|Q922H2|PDK3_MOUSE [Pyruvate dehydrogenase (acetyl-transferring)] kinase isozyme 3, mitochondrial OS=Mus musculus OX=10090 GN=Pdk3 PE=1 SV=1	1	4	4	4	1	1	0	1	2	2	1	4	1	1	2	1	1	1	0	1	2	2	1	4	1	1	2	1	1	1	0	1	2	2	1	4	1	1	2	1
sp|Q922Q8|LRC59_MOUSE	sp|Q922Q8|LRC59_MOUSE	4	4	4	Q922Q8	LRC59	Lrrc59	Leucine-rich repeat-containing protein 59	sp|Q922Q8|LRC59_MOUSE Leucine-rich repeat-containing protein 59 OS=Mus musculus OX=10090 GN=Lrrc59 PE=1 SV=1	1	4	4	4	0	1	1	2	4	3	0	0	0	0	0	1	0	1	1	2	4	3	0	0	0	0	0	1	0	1	1	2	4	3	0	0	0	0	0	1
sp|Q99J94|SO1A6_MOUSE;sp|Q9EP96|SO1A4_MOUSE;sp|Q91YY5|SO1A5_MOUSE	sp|Q99J94|SO1A6_MOUSE	4;1;1	4;1;1	3;1;0	Q99J94	SO1A6	Slco1a6	Solute carrier organic anion transporter family member 1A6	sp|Q99J94|SO1A6_MOUSE Solute carrier organic anion transporter family member 1A6 OS=Mus musculus OX=10090 GN=Slco1a6 PE=1 SV=1	3	4	4	3	1	1	0	1	0	3	1	1	0	2	1	1	1	1	0	1	0	3	1	1	0	2	1	1	0	0	0	0	0	2	0	0	0	1	0	0
sp|Q99JB7|AMNLS_MOUSE	sp|Q99JB7|AMNLS_MOUSE	4	4	4	Q99JB7	AMNLS	Amn	Protein amnionless	sp|Q99JB7|AMNLS_MOUSE Protein amnionless OS=Mus musculus OX=10090 GN=Amn PE=1 SV=1	1	4	4	4	2	2	1	0	1	1	0	0	0	0	0	1	2	2	1	0	1	1	0	0	0	0	0	1	2	2	1	0	1	1	0	0	0	0	0	1
sp|Q99JI4|PSMD6_MOUSE	sp|Q99JI4|PSMD6_MOUSE	4	4	4	Q99JI4	PSMD6	Psmd6	26S proteasome non-ATPase regulatory subunit 6	sp|Q99JI4|PSMD6_MOUSE 26S proteasome non-ATPase regulatory subunit 6 OS=Mus musculus OX=10090 GN=Psmd6 PE=1 SV=1	1	4	4	4	0	1	0	1	2	2	1	1	0	0	0	0	0	1	0	1	2	2	1	1	0	0	0	0	0	1	0	1	2	2	1	1	0	0	0	0
sp|Q99KN9|EPN4_MOUSE	sp|Q99KN9|EPN4_MOUSE	4	4	4	Q99KN9	EPN4	Clint1	Clathrin interactor 1	sp|Q99KN9|EPN4_MOUSE Clathrin interactor 1 OS=Mus musculus OX=10090 GN=Clint1 PE=1 SV=2	1	4	4	4	0	0	0	0	0	0	0	1	1	2	3	2	0	0	0	0	0	0	0	1	1	2	3	2	0	0	0	0	0	0	0	1	1	2	3	2
sp|Q99L60|VATC2_MOUSE	sp|Q99L60|VATC2_MOUSE	4	4	4	Q99L60	VATC2	Atp6v1c2	V-type proton ATPase subunit C 2	sp|Q99L60|VATC2_MOUSE V-type proton ATPase subunit C 2 OS=Mus musculus OX=10090 GN=Atp6v1c2 PE=1 SV=1	1	4	4	4	3	3	3	3	4	3	3	3	3	2	2	2	3	3	3	3	4	3	3	3	3	2	2	2	3	3	3	3	4	3	3	3	3	2	2	2
sp|Q99PG0|AAAD_MOUSE	sp|Q99PG0|AAAD_MOUSE	4	4	4	Q99PG0	AAAD	Aadac	Arylacetamide deacetylase	sp|Q99PG0|AAAD_MOUSE Arylacetamide deacetylase OS=Mus musculus OX=10090 GN=Aadac PE=1 SV=3	1	4	4	4	1	1	1	1	3	1	0	0	0	1	1	0	1	1	1	1	3	1	0	0	0	1	1	0	1	1	1	1	3	1	0	0	0	1	1	0
sp|Q9CQD1|RAB5A_MOUSE	sp|Q9CQD1|RAB5A_MOUSE	4	1	1	Q9CQD1	RAB5A	Rab5a	Ras-related protein Rab-5A	sp|Q9CQD1|RAB5A_MOUSE Ras-related protein Rab-5A OS=Mus musculus OX=10090 GN=Rab5a PE=1 SV=1	1	4	1	1	1	2	2	3	2	4	1	1	1	2	2	1	0	0	0	0	0	1	0	0	0	1	0	0	0	0	0	0	0	1	0	0	0	1	0	0
sp|Q9CQH7|BT3L4_MOUSE	sp|Q9CQH7|BT3L4_MOUSE	4	4	4	Q9CQH7	BT3L4	Btf3l4	Transcription factor BTF3 homolog 4	sp|Q9CQH7|BT3L4_MOUSE Transcription factor BTF3 homolog 4 OS=Mus musculus OX=10090 GN=Btf3l4 PE=1 SV=1	1	4	4	4	1	1	1	0	0	1	1	0	2	2	0	2	1	1	1	0	0	1	1	0	2	2	0	2	1	1	1	0	0	1	1	0	2	2	0	2
sp|Q9CQM5|TXD17_MOUSE	sp|Q9CQM5|TXD17_MOUSE	4	4	4	Q9CQM5	TXD17	Txndc17	Thioredoxin domain-containing protein 17	sp|Q9CQM5|TXD17_MOUSE Thioredoxin domain-containing protein 17 OS=Mus musculus OX=10090 GN=Txndc17 PE=1 SV=1	1	4	4	4	1	3	1	2	2	2	1	2	4	3	2	3	1	3	1	2	2	2	1	2	4	3	2	3	1	3	1	2	2	2	1	2	4	3	2	3
sp|Q9CQM9|GLRX3_MOUSE	sp|Q9CQM9|GLRX3_MOUSE	4	4	4	Q9CQM9	GLRX3	Glrx3	Glutaredoxin-3	sp|Q9CQM9|GLRX3_MOUSE Glutaredoxin-3 OS=Mus musculus OX=10090 GN=Glrx3 PE=1 SV=1	1	4	4	4	2	1	0	0	2	2	1	1	2	1	1	2	2	1	0	0	2	2	1	1	2	1	1	2	2	1	0	0	2	2	1	1	2	1	1	2
sp|Q9CXJ4|ABCB8_MOUSE	sp|Q9CXJ4|ABCB8_MOUSE	4	4	4	Q9CXJ4	ABCB8	Abcb8	ATP-binding cassette sub-family B member 8, mitochondrial	sp|Q9CXJ4|ABCB8_MOUSE ATP-binding cassette sub-family B member 8, mitochondrial OS=Mus musculus OX=10090 GN=Abcb8 PE=1 SV=1	1	4	4	4	1	2	1	2	2	2	2	1	2	2	1	1	1	2	1	2	2	2	2	1	2	2	1	1	1	2	1	2	2	2	2	1	2	2	1	1
sp|Q9CXS4|CENPV_MOUSE	sp|Q9CXS4|CENPV_MOUSE	4	4	4	Q9CXS4	CENPV	Cenpv	Centromere protein V	sp|Q9CXS4|CENPV_MOUSE Centromere protein V OS=Mus musculus OX=10090 GN=Cenpv PE=1 SV=2	1	4	4	4	2	1	0	1	1	1	1	0	2	1	2	2	2	1	0	1	1	1	1	0	2	1	2	2	2	1	0	1	1	1	1	0	2	1	2	2
sp|Q9CZ30|OLA1_MOUSE	sp|Q9CZ30|OLA1_MOUSE	4	4	4	Q9CZ30	OLA1	Ola1	Obg-like ATPase 1	sp|Q9CZ30|OLA1_MOUSE Obg-like ATPase 1 OS=Mus musculus OX=10090 GN=Ola1 PE=1 SV=1	1	4	4	4	2	2	0	2	2	2	2	1	1	1	1	1	2	2	0	2	2	2	2	1	1	1	1	1	2	2	0	2	2	2	2	1	1	1	1	1
sp|Q9CZW5|TOM70_MOUSE	sp|Q9CZW5|TOM70_MOUSE	4	4	4	Q9CZW5	TOM70	Tomm70	Mitochondrial import receptor subunit TOM70	sp|Q9CZW5|TOM70_MOUSE Mitochondrial import receptor subunit TOM70 OS=Mus musculus OX=10090 GN=Tomm70 PE=1 SV=2	1	4	4	4	0	0	0	2	3	1	0	2	1	2	1	2	0	0	0	2	3	1	0	2	1	2	1	2	0	0	0	2	3	1	0	2	1	2	1	2
sp|Q9D024|CCD47_MOUSE	sp|Q9D024|CCD47_MOUSE	4	4	4	Q9D024	CCD47	Ccdc47	Coiled-coil domain-containing protein 47	sp|Q9D024|CCD47_MOUSE Coiled-coil domain-containing protein 47 OS=Mus musculus OX=10090 GN=Ccdc47 PE=1 SV=2	1	4	4	4	0	2	2	4	2	2	2	1	1	2	2	2	0	2	2	4	2	2	2	1	1	2	2	2	0	2	2	4	2	2	2	1	1	2	2	2
sp|Q9D0J8|PTMS_MOUSE	sp|Q9D0J8|PTMS_MOUSE	4	4	4	Q9D0J8	PTMS	Ptms	Parathymosin	sp|Q9D0J8|PTMS_MOUSE Parathymosin OS=Mus musculus OX=10090 GN=Ptms PE=1 SV=3	1	4	4	4	2	2	3	3	3	2	2	3	3	3	3	3	2	2	3	3	3	2	2	3	3	3	3	3	2	2	3	3	3	2	2	3	3	3	3	3
sp|Q9D0M5|DYL2_MOUSE;sp|P63168|DYL1_MOUSE	sp|Q9D0M5|DYL2_MOUSE	4;1	4;1	4;1	Q9D0M5	DYL2	Dynll2	Dynein light chain 2, cytoplasmic	sp|Q9D0M5|DYL2_MOUSE Dynein light chain 2, cytoplasmic OS=Mus musculus OX=10090 GN=Dynll2 PE=1 SV=1	2	4	4	4	1	1	2	2	2	2	2	2	2	1	1	0	1	1	2	2	2	2	2	2	2	1	1	0	1	1	2	2	2	2	2	2	2	1	1	0
sp|Q9D2R0|AACS_MOUSE	sp|Q9D2R0|AACS_MOUSE	4	4	4	Q9D2R0	AACS	Aacs	Acetoacetyl-CoA synthetase	sp|Q9D2R0|AACS_MOUSE Acetoacetyl-CoA synthetase OS=Mus musculus OX=10090 GN=Aacs PE=1 SV=1	1	4	4	4	1	1	2	2	1	2	1	0	0	0	1	1	1	1	2	2	1	2	1	0	0	0	1	1	1	1	2	2	1	2	1	0	0	0	1	1
sp|Q9D687|S6A19_MOUSE	sp|Q9D687|S6A19_MOUSE	4	4	4	Q9D687	S6A19	Slc6a19	Sodium-dependent neutral amino acid transporter B(0)AT1	sp|Q9D687|S6A19_MOUSE Sodium-dependent neutral amino acid transporter B(0)AT1 OS=Mus musculus OX=10090 GN=Slc6a19 PE=1 SV=1	1	4	4	4	2	2	3	3	2	3	2	1	0	1	2	1	2	2	3	3	2	3	2	1	0	1	2	1	2	2	3	3	2	3	2	1	0	1	2	1
sp|Q9D6S7|RRFM_MOUSE	sp|Q9D6S7|RRFM_MOUSE	4	4	4	Q9D6S7	RRFM	Mrrf	Ribosome-recycling factor, mitochondrial	sp|Q9D6S7|RRFM_MOUSE Ribosome-recycling factor, mitochondrial OS=Mus musculus OX=10090 GN=Mrrf PE=1 SV=1	1	4	4	4	0	0	1	2	1	1	0	1	0	2	2	1	0	0	1	2	1	1	0	1	0	2	2	1	0	0	1	2	1	1	0	1	0	2	2	1
sp|Q9D6U8|F162A_MOUSE	sp|Q9D6U8|F162A_MOUSE	4	4	4	Q9D6U8	F162A	Fam162a	Protein FAM162A	sp|Q9D6U8|F162A_MOUSE Protein FAM162A OS=Mus musculus OX=10090 GN=Fam162a PE=1 SV=1	1	4	4	4	3	1	2	2	1	2	1	1	1	0	1	0	3	1	2	2	1	2	1	1	1	0	1	0	3	1	2	2	1	2	1	1	1	0	1	0
[truncated: 985 more rows]
[truncated: 82 more columns]
