# Supplementary material for: Fibroblast expression of transmembrane protein smoothened governs microenvironment characteristics after acute kidney injury
Source: J Clin Invest. 2024 May 7;134(13):e165836. doi: 10.1172/JCI165836 (PMC11213467; doi:10.1172/JCI165836)
Supplement: Supplemental table 2 [file jci-134-165836-s096.xlsx]

## Sheet: ANOVA Significant 660 proteins
														Gli1-Smo-/-						Gli1-Smo+/+
Significant	LOG(P-value)	Difference	Accession	Entry	Gene Name	Protein Name	Symbol color	Symbol type	Symbol size	Show label	Peptides	Sequence coverage [%]	Mol. weight [kDa]	KO_rep1	KO_rep2	KO_rep3	KO_rep4	KO_rep5	KO_rep6	WT_rep1	WT_rep2	WT_rep3	WT_rep4	WT_rep5	WT_rep6
+	7.57113	6.24986	Q9QXD1	ACOX2	Acox2	Peroxisomal acyl-coenzyme A oxidase 2	Color2 [A=255, R=255, G=0, B=0]	9	4	+	33	49.6	76.862	31.5619	31.5715	31.9648	31.7326	32.0275	31.7267	23.9941	25.453	24.7675	26.1002	26.4411	26.3299
+	7.77231	6.07577	P48758	CBR1	Cbr1	Carbonyl reductase [NADPH] 1	Color2 [A=255, R=255, G=0, B=0]	9	4	+	25	81.9	30.641	31.5503	32.1859	32.0441	31.4077	32.6214	31.392	25.6043	24.9239	25.4546	27.2026	25.5567	26.0049
+	8.3148	5.14018	P49429	HPPD	Hpd	4-hydroxyphenylpyruvate dioxygenase	Color2 [A=255, R=255, G=0, B=0]	9	4	+	12	36.1	45.054	29.1058	29.7122	29.2593	29.1327	29.6175	28.5366	23.4921	23.8482	24.6105	23.9754	23.7217	24.8753
+	9.42213	4.85145	Q61391	NEP	Mme	Neprilysin	Color2 [A=255, R=255, G=0, B=0]	9	4	+	16	26.8	85.701	29.6257	29.696	29.8803	29.7654	29.416	29.9431	24.1845	25.3545	24.9339	25.0884	25.2154	24.441
+	6.96229	4.78334	Q8CIM7	CP2DQ	Cyp2d26	Cytochrome P450 2D26	Color2 [A=255, R=255, G=0, B=0]	9	4	+	19	46	56.975	29.9061	29.3498	29.825	29.8666	29.7853	30.0737	24.9408	24.8909	23.5317	25.2807	25.3714	26.0909
+	3.95222	4.58009	P06728	APOA4	Apoa4	Apolipoprotein A-IV	Color2 [A=255, R=255, G=0, B=0]	9	4	+	19	52.9	45.029	30.7107	29.4306	29.2965	30.4736	28.7901	31.135	27.128	26.7829	24.6328	24.1578	26.3734	23.2811
+	6.64111	4.53546	P70691	UD12	Ugt1a2	UDP-glucuronosyltransferase 1-2	Color2 [A=255, R=255, G=0, B=0]	9	4	+	17	34.5	60.285	29.6385	30.3811	29.08	30.0124	29.3723	29.5655	24.5016	24.8802	26.1324	26.0253	24.2813	25.0163
+	4.30401	4.09062	P04919	B3AT	Slc4a1	Band 3 anion transport protein	Color2 [A=255, R=255, G=0, B=0]	9	4	+	14	20.3	103.13	30.6005	28.6983	29.0856	29.1786	29.8328	30.3156	27.5328	25.8773	24.267	24.0273	25.5185	25.9446
+	6.5988	3.75291	P61358	RL27	Rpl27	60S ribosomal protein L27	Color2 [A=255, R=255, G=0, B=0]	9	4	+	7	48.5	15.798	28.3444	29.1057	28.2321	28.1815	28.5316	28.4086	24.5793	24.6137	24.257	26.0442	24.2124	24.58
+	4.06352	3.48702	P13745	GSTA1	Gsta1	Glutathione S-transferase A1	Color2 [A=255, R=255, G=0, B=0]	9	4		16	62.3	25.608	32.6028	32.3355	33.1322	33.0878	33.0214	32.4011	29.1266	28.8773	31.3351	29.9457	27.402	28.9721
+	4.36847	3.43597	P09055	ITB1	Itgb1	Integrin beta-1	Color2 [A=255, R=255, G=0, B=0]	9	4		9	15.9	88.231	28.6289	28.904	28.3212	28.4168	28.6777	28.6759	24.8576	23.9442	25.0729	27.3782	24.3289	25.427
+	6.245	3.39832	P28843	DPP4	Dpp4	Dipeptidyl peptidase 4	Color2 [A=255, R=255, G=0, B=0]	9	4	+	13	22.8	87.436	28.2593	28.6333	28.4525	29.4773	28.5615	28.5051	25.8649	24.6804	24.9611	26.1432	25.1163	24.7331
+	4.75486	3.39246	O88909	S22A8	Slc22a8	Solute carrier family 22 member 8	Color2 [A=255, R=255, G=0, B=0]	9	4	+	7	11	59.246	28.4496	28.6298	28.4432	28.9075	28.4307	28.8077	24.3463	25.7407	24.0286	26.9463	24.7723	25.4795
+	3.98052	3.38906	P47754	CAZA2	Capza2	F-actin-capping protein subunit alpha-2	Color2 [A=255, R=255, G=0, B=0]	9	4		7	38.1	32.967	28.0781	29.344	28.2122	28.0006	28.0384	27.9744	24.2995	25.0079	24.1593	26.7299	25.808	23.3088
+	4.56823	3.28038	Q922B2	SYDC	Dars	Aspartate--tRNA ligase, cytoplasmic	Color2 [A=255, R=255, G=0, B=0]	9	4		16	32.3	57.147	27.2077	28.3333	27.8772	27.6408	28.1803	28.0664	22.9339	25.8142	24.8177	25.0272	25.139	23.8912
+	3.72199	3.05409	Q9CQ19	MYL9	Myl9	Myosin regulatory light polypeptide 9	Color2 [A=255, R=255, G=0, B=0]	9	4	+	9	62.2	19.854	28.9089	29.1434	28.3843	28.4921	29.0873	28.8943	25.6734	25.0397	24.0374	27.2873	27.189	25.359
+	5.17101	3.00873	A2AKK5	ACNT1	Acnat1	Acyl-coenzyme A amino acid N-acyltransferase 1	Color2 [A=255, R=255, G=0, B=0]	9	4	+	11	33.4	46.07	28.5956	27.6981	28.9231	28.6223	28.8811	28.6369	26.1969	26.0568	25.2741	25.0344	24.4575	26.2851
+	4.15377	2.92856	P51863	VA0D1	Atp6v0d1	V-type proton ATPase subunit d 1	Color2 [A=255, R=255, G=0, B=0]	9	4		10	30.8	40.301	27.9797	27.8252	27.6328	28.2911	27.6709	28.2182	26.4268	24.2082	23.9098	26.1921	24.9895	24.3203
+	2.42021	2.9151	Q71RI9	KAT3	Kyat3	Kynurenine--oxoglutarate transaminase 3	Color2 [A=255, R=255, G=0, B=0]	9	4	+	15	46.2	51.126	30.1832	30.6122	30.3476	30.1185	30.5676	30.2247	26.5926	25.6495	26.4294	30.0547	29.607	26.2299
+	2.73278	2.8163	O35490	BHMT1	Bhmt	Betaine--homocysteine S-methyltransferase 1	Color2 [A=255, R=255, G=0, B=0]	9	4	+	7	21.9	45.02	28.5564	25.099	28.5836	28.4809	28.6791	28.5546	26.2498	24.5224	24.2154	25.9256	25.5095	24.6331
+	10.4363	2.79646	P41216	ACSL1	Acsl1	Long-chain-fatty-acid--CoA ligase 1	Color2 [A=255, R=255, G=0, B=0]	9	4	+	26	39.3	77.951	31.6011	31.5962	31.4697	31.2825	31.523	31.5682	28.6507	28.5926	28.5729	29.084	28.737	28.6248
+	3.21437	2.75594	O55222	ILK	Ilk	Integrin-linked protein kinase	Color2 [A=255, R=255, G=0, B=0]	9	4	+	13	35.2	51.373	28.4969	28.7529	28.3112	28.1173	28.5066	28.648	24.9598	24.6043	26.7948	27.9686	24.814	25.1557
+	5.86902	2.75455	O88428	PAPS2	Papss2	Bifunctional 3-phosphoadenosine 5-phosphosulfate synthase 2	Color2 [A=255, R=255, G=0, B=0]	9	4	+	27	44.4	70.35	30.3362	31.0056	30.7272	30.6982	30.8664	30.6618	28.1367	27.124	28.1646	27.4905	27.9181	28.9342
+	5.14962	2.69686	Q9WVD5	ORNT1	Slc25a15	Mitochondrial ornithine transporter 1	Color2 [A=255, R=255, G=0, B=0]	9	4		12	47.2	32.823	27.7023	27.0473	27.8717	28.0547	27.6931	28.2025	24.6754	25.5505	26.1451	24.4908	25.0498	24.4789
+	8.76183	2.68528	P29758	OAT	Oat	Ornithine aminotransferase, mitochondrial	Color2 [A=255, R=255, G=0, B=0]	9	4	+	23	70.2	48.354	31.5491	32.0851	31.7635	31.7824	31.6502	31.8869	29.0536	28.6489	29.3748	29.0116	29.2144	29.3021
+	4.52555	2.66653	O88533	DDC	Ddc	Aromatic-L-amino-acid decarboxylase	Color2 [A=255, R=255, G=0, B=0]	9	4		6	16.2	53.873	26.7492	27.9413	27.5848	27.6768	27.9357	26.9421	24.3469	25.2066	23.6231	25.7895	25.1195	24.7452
+	5.68778	2.58772	Q91VW3	SH3L3	Sh3bgrl3	SH3 domain-binding glutamic acid-rich-like protein 3	Color2 [A=255, R=255, G=0, B=0]	9	4	+	2	31.2	10.477	27.501	27.5792	27.9903	27.9082	26.8141	27.1545	25.3463	24.9423	24.4645	24.1922	25.2689	25.2067
+	2.57847	2.53677	P50431	GLYC	Shmt1	Serine hydroxymethyltransferase, cytosolic	Color2 [A=255, R=255, G=0, B=0]	9	4		13	37	52.6	28.3517	29.1969	28.767	28.4317	28.9253	28.374	26.0242	25.0991	26.4114	28.322	23.9266	27.0428
+	3.42181	2.53362	Q9DD20	MET7B	Mettl7b	Methyltransferase-like protein 7B	Color2 [A=255, R=255, G=0, B=0]	9	4		10	40.2	28.049	27.8278	27.1686	27.7163	27.6272	27.9312	28.1678	24.4205	26.0671	23.632	26.7982	24.9725	25.3469
+	5.47546	2.53218	Q9CZB0	C560	Sdhc	Succinate dehydrogenase cytochrome b560 subunit, mitochondrial	Color2 [A=255, R=255, G=0, B=0]	9	4		3	23.7	18.382	27.4392	26.4308	26.9383	27.4814	26.6089	27.7354	24.6545	25.0393	25.0048	24.4394	23.925	24.378
+	3.01986	2.52896	P06909	CFAH	Cfh	Complement factor H	Color2 [A=255, R=255, G=0, B=0]	9	4		5	4.5	139.14	28.8339	27.7591	28.1633	27.8667	27.3342	28.4707	27.5061	26.6674	24.9287	24.5789	24.7991	24.774
+	3.86528	2.4982	P14824	ANXA6	Anxa6	Annexin A6	Color2 [A=255, R=255, G=0, B=0]	9	4		28	48.4	75.884	30.3042	29.9651	29.7709	29.7711	30.1527	30.5182	25.814	27.9379	27.5584	28.7431	27.4446	27.9951
+	7.81342	2.47156	Q9WVM8	AADAT	Aadat	Kynurenine/alpha-aminoadipate aminotransferase, mitochondrial	Color2 [A=255, R=255, G=0, B=0]	9	4	+	23	56.9	47.597	33.096	33.7688	33.5674	33.0773	33.418	33.2926	30.8805	30.5856	30.7018	30.9041	31.3121	31.0066
+	4.86734	2.40364	P14115	RL27A	Rpl27a	60S ribosomal protein L27a	Color2 [A=255, R=255, G=0, B=0]	9	4		3	16.2	16.605	27.8083	28.0074	27.7695	26.8264	27.2208	27.2419	25.4474	25.5063	24.4655	24.2019	25.6234	25.2079
+	4.36601	2.39225	O70325	GPX4	Gpx4	Phospholipid hydroperoxide glutathione peroxidase	Color2 [A=255, R=255, G=0, B=0]	9	4		5	25.9	22.228	27.0149	27.4471	27.4894	27.4382	28.0953	27.127	24.514	24.2712	25.3889	25.7672	24.3304	25.9867
+	7.30361	2.39036	P03930	ATP8	Mtatp8	ATP synthase protein 8	Color2 [A=255, R=255, G=0, B=0]	9	4	+	2	26.9	7.7662	30.2494	29.8787	29.9252	29.9327	30.0798	30.3496	28.0865	27.9888	27.5807	27.5995	27.7322	27.0857
+	3.60429	2.34996	P24472	GSTA4	Gsta4	Glutathione S-transferase A4	Color2 [A=255, R=255, G=0, B=0]	9	4		8	36.5	25.564	29.1001	28.9814	29.3107	29.1185	29.2376	29.0875	25.708	26.099	28.4953	27.5301	26.4938	26.4098
+	2.45735	2.30562	Q9Z1T1	AP3B1	Ap3b1	AP-3 complex subunit beta-1	Color2 [A=255, R=255, G=0, B=0]	9	4		2	3.3	122.74	27.2833	25.5701	28.4826	27.7084	27.8834	28.1759	27.2223	24.2972	24.6175	24.6736	24.9629	25.4965
+	8.16514	2.28345	Q3UFF7	LYPL1	Lyplal1	Lysophospholipase-like protein 1	Color2 [A=255, R=255, G=0, B=0]	9	4	+	4	19.7	26.354	27.4663	27.3812	27.2514	27.071	27.0718	27.2518	25.0724	24.5541	25.2252	25.2586	24.8005	24.8821
+	2.70763	2.28181	P42932	TCPQ	Cct8	T-complex protein 1 subunit theta	Color2 [A=255, R=255, G=0, B=0]	9	4		19	35.6	59.555	28.4948	29.0305	28.6068	28.8533	28.8352	28.5029	27.4307	27.1298	25.3565	24.7911	25.7563	28.1683
+	4.76698	2.26718	Q91X17	UROM	Umod	Uromodulin	Color2 [A=255, R=255, G=0, B=0]	9	4		5	6.4	70.844	26.9442	27.8957	27.1952	27.042	28.1779	26.7489	24.9095	24.8464	25.6913	24.3989	25.2632	25.2915
+	3.94944	2.25687	P24452	CAPG	Capg	Macrophage-capping protein	Color2 [A=255, R=255, G=0, B=0]	9	4		6	28.1	39.24	28.2028	28.1197	27.9344	27.4235	28.9768	28.1961	27.0254	25.6049	25.1929	26.3233	26.1215	25.044
+	3.14699	2.24906	P30412	PPIC	Ppic	Peptidyl-prolyl cis-trans isomerase C	Color2 [A=255, R=255, G=0, B=0]	9	4		4	23.6	22.794	27.234	27.6528	26.7677	26.9025	27.3577	27.7221	25.8632	26.6118	24.2188	25.2565	23.8111	24.3813
+	2.32581	2.23976	P10493	NID1	Nid1	Nidogen-1	Color2 [A=255, R=255, G=0, B=0]	9	4		12	12.9	136.54	29.1016	28.7847	27.7583	28.2183	28.2878	28.7344	28.2441	24.4298	27.4246	25.2385	25.5197	26.5899
+	3.04465	2.22906	P59158	S12A3	Slc12a3	Solute carrier family 12 member 3	Color2 [A=255, R=255, G=0, B=0]	9	4		10	11	110.69	27.1266	28.7942	27.2251	27.1553	26.8191	26.6199	24.4037	25.0641	24.3197	25.7517	26.4603	24.3664
+	2.16785	2.22466	P01872	IGHM	Ighm	Immunoglobulin heavy constant mu	Color2 [A=255, R=255, G=0, B=0]	9	4		6	18.3	49.971	28.6695	27.7787	27.6443	25.3897	27.9934	28.9037	25.8448	26.6873	24.4347	25.2322	26.4871	24.3451
+	1.52848	2.22291	P19221	THRB	F2	Prothrombin	Color2 [A=255, R=255, G=0, B=0]	9	4		11	16.7	70.268	29.9328	28.4122	25.8902	29.3931	25.0812	29.6154	25.5237	24.8375	26.2818	25.9463	26.4114	25.9867
+	3.10667	2.16128	Q9CR57	RL14	Rpl14	60S ribosomal protein L14	Color2 [A=255, R=255, G=0, B=0]	9	4		5	22.6	23.564	27.1507	27.9233	26.1913	26.7923	26.5742	26.6753	25.2786	24.5929	23.3716	25.4297	25.7716	23.895
+	5.18743	2.12249	Q9CPR4	RL17	Rpl17	60S ribosomal protein L17	Color2 [A=255, R=255, G=0, B=0]	9	4		7	37	21.423	27.0056	26.5989	26.7434	26.7009	27.0478	27.3709	24.6511	25.6543	24.6239	25.1751	24.4581	24.1701
+	2.59308	2.08945	Q8K411	PREP	Pitrm1	Presequence protease, mitochondrial	Color2 [A=255, R=255, G=0, B=0]	9	4		9	12.3	117.37	24.4189	27.5359	26.5024	27.5195	27.2642	27.3791	24.2251	25.3631	24.5687	24.9516	24.595	24.3799
+	2.95683	2.06643	Q9D3R6	KATL2	Katnal2	Katanin p60 ATPase-containing subunit A-like 2	Color2 [A=255, R=255, G=0, B=0]	9	4		1	2.2	61.152	26.3284	26.338	26.538	26.6869	26.8003	26.8327	23.4791	24.3768	25.9104	23.9961	23.5298	25.8333
+	1.38312	2.05199	P01837	IGKC	Igkc	Immunoglobulin kappa constant	Color2 [A=255, R=255, G=0, B=0]	9	4		8	88.8	11.934	30.2296	29.1494	30.1331	30.0912	30.0497	30.8802	30.1015	28.8473	28.529	28.2139	28.5094	24.0201
+	2.61772	2.04193	O88451	RDH7	Rdh7	Retinol dehydrogenase 7	Color2 [A=255, R=255, G=0, B=0]	9	4		5	19	35.66	26.973	28.5588	27.6899	28.2316	27.8738	27.7321	24.658	25.1498	25.1292	26.8827	25.5082	27.4799
+	2.95056	2.04157	P15626	GSTM2	Gstm2	Glutathione S-transferase Mu 2	Color2 [A=255, R=255, G=0, B=0]	9	4		21	83.9	25.716	29.156	29.9307	29.6276	29.2704	29.5147	30.1333	29.0235	27.1476	28.2536	25.9888	27.2025	27.7673
+	2.73237	1.99834	Q9JLB4	CUBN	Cubn	Cubilin	Color2 [A=255, R=255, G=0, B=0]	9	4		22	7.9	399.09	28.9305	27.5159	28.9208	30.0849	28.8682	29.4788	25.6815	27.8042	26.6877	27.0014	27.8216	26.8126
+	2.06223	1.98435	Q7TPR4	ACTN1	Actn1	Alpha-actinin-1	Color2 [A=255, R=255, G=0, B=0]	9	4		37	52.7	103.07	29.0816	28.5305	28.7454	29.1931	28.8943	29.2789	28.7536	24.7924	27.9513	25.713	27.1251	27.4825
+	4.84602	1.97715	Q9QXE0	HACL1	Hacl1	2-hydroxyacyl-CoA lyase 1	Color2 [A=255, R=255, G=0, B=0]	9	4		10	27	63.66	28.8553	29.4288	28.9675	29.3805	28.6579	28.9109	26.5912	26.8765	26.3455	27.5987	27.6455	27.2806
+	2.5043	1.9615	Q9Z1N5	DX39B	Ddx39b	Spliceosome RNA helicase Ddx39b	Color2 [A=255, R=255, G=0, B=0]	9	4		7	20.3	49.035	27.3979	28.6342	27.5601	27.7552	27.5949	27.5094	24.2748	26.2525	27.1132	26.2841	24.415	26.3431
+	2.17616	1.94775	Q9JM76	ARPC3	Arpc3	Actin-related protein 2/3 complex subunit 3	Color2 [A=255, R=255, G=0, B=0]	9	4		6	45.5	20.524	27.4669	27.9945	27.6451	27.2756	27.8339	27.2089	25.3336	23.8456	27.9617	25.3549	26.1332	25.1095
+	2.66864	1.94486	Q9QUM9	PSA6	Psma6	Proteasome subunit alpha type-6	Color2 [A=255, R=255, G=0, B=0]	9	4		7	34.1	27.372	27.8244	26.8401	27.2385	27.5469	27.8075	27.8324	24.2888	27.6014	25.4003	25.4947	25.2652	25.3704
+	4.12449	1.91978	O35855	BCAT2	Bcat2	Branched-chain-amino-acid aminotransferase, mitochondrial	Color2 [A=255, R=255, G=0, B=0]	9	4		14	41.2	44.127	30.4354	31.0454	30.2179	30.121	30.6	30.4596	28.3639	27.833	28.85	29.6448	28.6569	28.0119
+	3.1321	1.88963	Q8K010	OPLA	Oplah	5-oxoprolinase	Color2 [A=255, R=255, G=0, B=0]	9	4		23	23.4	137.61	28.2443	28.5259	28.7119	28.4942	29.3998	28.6245	26.9618	25.2977	26.5822	26.9631	26.8127	28.0454
+	1.8905	1.86188	P56379	68MP	Mp68	6.8 kDa mitochondrial proteolipid	Color2 [A=255, R=255, G=0, B=0]	9	4		2	34.5	6.6979	29.426	29.3985	29.2556	29.1373	28.8112	29.4232	27.9915	27.6516	28.7712	28.563	26.4726	24.8306
+	1.51594	1.85481	Q9CQZ6	NDUB3	Ndufb3	NADH dehydrogenase [ubiquinone] 1 beta subcomplex subunit 3	Color2 [A=255, R=255, G=0, B=0]	9	4		5	42.3	11.692	29.0336	28.2254	29.258	28.7268	29.5221	28.9084	28.3891	28.5462	27.4865	28.2553	25.505	24.3633
+	1.41421	1.84497	Q99LP6	GRPE1	Grpel1	GrpE protein homolog 1, mitochondrial	Color2 [A=255, R=255, G=0, B=0]	9	4		7	35	24.307	28.2243	27.9878	28.3103	28.3964	27.6017	28.5418	28.564	27.8916	24.9542	24.0875	25.0073	27.4878
+	3.63209	1.82041	Q6P1B1	XPP1	Xpnpep1	Xaa-Pro aminopeptidase 1	Color2 [A=255, R=255, G=0, B=0]	9	4		22	40.3	69.59	30.0263	30.6416	30.2879	29.9434	30.3128	29.7574	27.077	28.2373	28.2259	29.2049	28.9074	28.3943
+	1.96597	1.7968	P01633	KV5A1	Igk-V19-17	Ig kappa chain V19-17	Color2 [A=255, R=255, G=0, B=0]	9	4		2	10.7	16.433	27.259	26.4802	27.44	27.4375	27.2169	28.2415	27.9615	24.5222	25.8311	24.4493	25.1881	25.3419
+	1.81541	1.79379	Q9D0E1	HNRPM	Hnrnpm	Heterogeneous nuclear ribonucleoprotein M	Color2 [A=255, R=255, G=0, B=0]	9	4		14	27	77.648	27.7011	29.1216	28.0749	28.0786	27.908	28.4602	24.5641	25.032	27.8061	26.3146	28.0197	26.8452
+	3.36573	1.79112	Q61767	3BHS4	Hsd3b4	NADPH-dependent 3-keto-steroid reductase Hsd3b4	Color2 [A=255, R=255, G=0, B=0]	9	4		8	25.2	41.766	30.2279	30.9482	30.0855	30.1256	29.645	30.2438	28.2852	27.0133	28.6681	29.0063	28.5779	28.9785
+	3.02513	1.78288	Q61838	PZP	Pzp	Pregnancy zone protein	Color2 [A=255, R=255, G=0, B=0]	9	4		37	30.8	165.85	30.9779	31.3576	30.7958	31.3326	31.1705	31.4602	30.8339	29.6812	29.1704	29.2634	28.0112	29.4372
+	3.99921	1.77251	P45878	FKBP2	Fkbp2	Peptidyl-prolyl cis-trans isomerase FKBP2	Color2 [A=255, R=255, G=0, B=0]	9	4		2	13.6	15.344	27.3966	27.6495	27.1907	27.299	27.8798	27.2027	26.0294	25.2514	24.5582	26.2494	25.8111	26.0837
+	2.58245	1.76601	P12382	PFKAL	Pfkl	ATP-dependent 6-phosphofructokinase, liver type	Color2 [A=255, R=255, G=0, B=0]	9	4		10	15.3	85.359	26.702	27.1716	26.4783	26.3282	24.4785	26.6659	24.4042	24.6674	24.2675	25.3595	24.8032	23.7266
+	2.56465	1.73502	Q9Z0T9	ITB6	Itgb6	Integrin beta-6	Color2 [A=255, R=255, G=0, B=0]	9	4		1	1.1	86.041	27.098	26.4253	26.1086	26.5716	27.1172	26.8457	24.6974	25.8813	26.1135	23.7505	23.9172	25.3966
+	1.6284	1.72781	P17665	COX7C	Cox7c	Cytochrome c oxidase subunit 7C, mitochondrial	Color2 [A=255, R=255, G=0, B=0]	9	4		2	28.6	7.3325	27.3037	26.6905	28.1389	27.9247	27.724	28.1295	27.4153	27.5148	26.7701	24.3746	25.11	24.3596
+	1.40518	1.72512	P03953	CFAD	Cfd	Complement factor D	Color2 [A=255, R=255, G=0, B=0]	9	4		3	18.1	28.057	27.0244	27.9091	27.2369	24.2892	26.8307	27.0603	23.6774	24.6228	25.4115	23.6294	26.8875	25.7713
+	2.25386	1.70326	O35409	FOLH1	Folh1	Glutamate carboxypeptidase 2	Color2 [A=255, R=255, G=0, B=0]	9	4		10	18.2	84.573	27.7247	27.9534	26.9851	27.2574	28.3921	26.9082	26.8251	24.9328	25.7005	24.4949	27.142	25.9061
+	2.16712	1.69703	P02089	HBB2	Hbb-b2	Hemoglobin subunit beta-2	Color2 [A=255, R=255, G=0, B=0]	9	4		8	44.9	15.878	27.54	27.1999	26.8288	25.7934	27.7732	27.2703	25.7753	25.9708	24.2026	24.3169	25.1763	26.7816
+	4.80541	1.67446	Q91W43	GCSP	Gldc	Glycine dehydrogenase (decarboxylating), mitochondrial	Color2 [A=255, R=255, G=0, B=0]	9	4		10	17	113.27	27.0206	27.3693	28.1382	27.4809	27.3163	28.092	26.0033	25.4978	25.8133	26.2099	26.1642	25.6821
+	1.40591	1.67401	P15105	GLNA	Glul	Glutamine synthetase	Color2 [A=255, R=255, G=0, B=0]	9	4		10	28.7	42.119	28.7187	28.308	30.1917	28.2469	30.2113	28.5293	28.4028	27.8422	29.3294	25.3153	26.2409	27.0312
+	2.4927	1.66126	P12815	PDCD6	Pdcd6	Programmed cell death protein 6	Color2 [A=255, R=255, G=0, B=0]	9	4		3	17.8	21.867	26.908	26.5846	26.0862	26.5482	26.7766	26.2537	24.966	25.2005	24.4435	25.4185	23.1077	26.0535
+	2.11516	1.6474	P63321	RALA	Rala	Ras-related protein Ral-A	Color2 [A=255, R=255, G=0, B=0]	9	4		4	22.8	23.553	26.6542	24.5914	26.538	26.8559	27.031	27.448	24.4442	24.7528	25.9287	23.9074	24.9612	25.2398
+	2.62074	1.63971	P97384	ANX11	Anxa11	Annexin A11	Color2 [A=255, R=255, G=0, B=0]	9	4		11	27.8	54.079	27.3885	28.38	26.8688	27.3354	28.3487	27.3723	24.9702	25.9996	25.2664	27.0544	25.9446	26.6202
+	2.98203	1.63888	P01631	KV2A7		Ig kappa chain V-II region 26-10	Color2 [A=255, R=255, G=0, B=0]	9	4		2	17.7	12.273	27.9998	27.868	27.8265	28.2939	28.2498	28.7517	27.6065	26.9174	27.0557	25.8158	26.2917	25.4693
+	2.55784	1.63052	Q9DC70	NDUS7	Ndufs7	NADH dehydrogenase [ubiquinone] iron-sulfur protein 7, mitochondrial	Color2 [A=255, R=255, G=0, B=0]	9	4		7	30.8	24.683	28.8918	29.2139	28.5726	29.3997	28.2937	29.3079	28.1366	26.4119	28.059	27.7133	27.6242	25.9515
+	1.30013	1.61793	Q91ZJ5	UGPA	Ugp2	UTP--glucose-1-phosphate uridylyltransferase	Color2 [A=255, R=255, G=0, B=0]	9	4		14	35.8	56.979	27.9212	27.3131	28.4041	28.23	28.9708	27.7004	26.8476	24.1183	24.6777	27.9371	27.152	28.0994
+	2.44393	1.61272	Q9CZY3	UB2V1	Ube2v1	Ubiquitin-conjugating enzyme E2 variant 1	Color2 [A=255, R=255, G=0, B=0]	9	4		5	35.4	16.355	27.6796	28.1917	27.1706	27.4682	27.1613	27.7682	25.6447	25.5248	24.9182	27.7763	25.8759	26.0234
+	1.57623	1.59655	P42208	2020-09-02	2020-09-02	Septin-2	Color2 [A=255, R=255, G=0, B=0]	9	4		7	28	41.525	27.3063	27.7476	27.5709	27.3648	27.9913	27.7543	23.3943	25.2552	26.3644	27.3981	26.7439	27.0001
+	1.35805	1.58193	Q9R112	SQOR	Sqor	Sulfide:quinone oxidoreductase, mitochondrial	Color2 [A=255, R=255, G=0, B=0]	9	4		17	48.4	50.282	28.4315	29.0184	27.8792	27.8612	27.8388	28.3756	23.9932	28.2379	25.5391	27.9984	27.2152	26.9294
+	1.48184	1.54885	Q91V61	SFXN3	Sfxn3	Sideroflexin-3	Color2 [A=255, R=255, G=0, B=0]	9	4		5	26.8	35.406	27.047	27.2105	24.3814	27.3165	27.5115	24.5582	24.7537	25.1381	24.0921	24.5701	24.6746	25.5032
+	1.41541	1.52362	Q61703	ITIH2	Itih2	Inter-alpha-trypsin inhibitor heavy chain H2	Color2 [A=255, R=255, G=0, B=0]	9	4		5	9.8	105.93	27.3691	27.8145	27.0284	26.8903	27.1132	27.3261	27.9828	24.1706	24.6804	27.277	24.9993	25.2897
+	1.54367	1.49992	Q9R1P3	PSB2	Psmb2	Proteasome subunit beta type-2	Color2 [A=255, R=255, G=0, B=0]	9	4		7	57.7	22.906	27.3476	28.1211	26.8753	27.9162	27.3557	27.6658	25.894	25.3381	25.4119	27.7545	27.5943	24.2894
+	1.43584	1.48339	P62245	RS15A	Rps15a	40S ribosomal protein S15a	Color2 [A=255, R=255, G=0, B=0]	9	4		6	43.8	14.839	28.1055	28.4349	27.8418	28.1894	27.9696	28.1419	24.9286	25.6085	25.3169	27.9254	28.1652	27.8382
+	1.08016	1.48222	Q8QZW3	F151A	Fam151a	Protein FAM151A	Color2 [A=255, R=255, G=0, B=0]	9	4		5	13	66.681	27.3237	28.0408	27.2404	27.7083	27.3654	28.1109	24.1388	27.9324	24.8709	24.4995	28.2324	27.2222
+	1.37003	1.47569	Q920R6	VPP4	Atp6v0a4	V-type proton ATPase 116 kDa subunit a isoform 4	Color2 [A=255, R=255, G=0, B=0]	9	4		15	23.4	95.604	29.4231	28.819	29.0716	29.1877	28.743	29.6135	24.9756	28.6285	28.4404	26.7369	28.8706	28.3518
+	1.34514	1.46759	P34928	APOC1	Apoc1	Apolipoprotein C-I	Color2 [A=255, R=255, G=0, B=0]	9	4		1	10.2	9.6963	26.7087	26.9527	26.0417	26.6798	23.1404	26.9447	24.3444	25.0644	24.2082	23.9324	24.7919	25.3212
+	1.41503	1.46374	Q8R1M2	H2AJ	H2afj	Histone H2A.J	Color2 [A=255, R=255, G=0, B=0]	9	4		9	63.6	14.045	29.3565	28.6133	28.5176	28.0781	28.5275	28.2068	28.0465	27.1958	27.6992	27.854	24.2138	27.508
+	1.34788	1.44394	Q99JR5	TINAL	Tinagl1	Tubulointerstitial nephritis antigen-like	Color2 [A=255, R=255, G=0, B=0]	9	4		7	17.8	52.664	27.5465	28.3556	26.6415	27.8098	27.8826	28.2777	27.58	26.9139	27.3251	24.5716	24.451	27.0086
+	2.12471	1.44124	P62862	RS30	Fau	40S ribosomal protein S30	Color2 [A=255, R=255, G=0, B=0]	9	4		1	16.9	6.6478	26.881	24.8861	26.4482	26.1209	27.0037	26.2925	25.7297	24.3143	24.7305	25.4756	23.7436	24.9913
+	1.92975	1.43725	P48678	LMNA	Lmna	Prelamin-A/C	Color2 [A=255, R=255, G=0, B=0]	9	4		34	50.5	74.237	30.2261	29.404	30.4747	30.1962	30.7031	30.8133	30.2257	27.5653	29.4045	29.543	27.9295	28.5258
+	1.32254	1.42801	Q9CPW4	ARPC5	Arpc5	Actin-related protein 2/3 complex subunit 5	Color2 [A=255, R=255, G=0, B=0]	9	4		2	20.5	16.288	27.2377	27.1632	27.0277	27.2975	27.1893	27.2326	24.5981	27.0989	24.0402	27.0325	27.3545	24.4558
+	2.07438	1.42699	Q9D687	S6A19	Slc6a19	Sodium-dependent neutral amino acid transporter B(0)AT1	Color2 [A=255, R=255, G=0, B=0]	9	4		4	6.5	71.366	28.1389	28.7355	27.4998	28.2015	26.6802	27.4225	26.8646	26.5171	25.1569	27.2295	26.6866	25.6618
+	1.31405	1.42122	P08226	APOE	Apoe	Apolipoprotein E	Color2 [A=255, R=255, G=0, B=0]	9	4		11	46.3	35.866	29.9646	27.7296	28.1813	27.4304	26.9173	29.7893	26.8804	28.1133	26.8115	27.0826	25.3527	27.2445
+	1.35222	1.41304	Q811D0	DLG1	Dlg1	Disks large homolog 1	Color2 [A=255, R=255, G=0, B=0]	9	4		5	7.6	100.12	26.6893	25.0561	26.7562	26.5983	26.7064	26.7261	27.6393	23.9814	24.8417	24.9855	24.0852	24.521
+	1.48027	1.4128	P97494	GSH1	Gclc	Glutamate--cysteine ligase catalytic subunit	Color2 [A=255, R=255, G=0, B=0]	9	4		9	20.6	72.571	26.4265	27.7456	26.3916	26.172	27.5675	27.2519	26.3522	25.9092	23.8655	24.655	27.244	25.0525
+	1.18433	1.41046	P60867	RS20	Rps20	40S ribosomal protein S20	Color2 [A=255, R=255, G=0, B=0]	9	4		4	28.6	13.373	28.6784	27.4353	29.1402	28.6983	27.493	29.1798	27.9139	24.0457	27.7603	27.6576	27.377	27.4076
+	1.25421	1.40611	Q9ESE1	LRBA	Lrba	Lipopolysaccharide-responsive and beige-like anchor protein	Color2 [A=255, R=255, G=0, B=0]	9	4		10	3.9	317.06	27.2581	25.2927	27.2439	27.6009	27.3129	26.7447	24.8173	24.2937	24.3428	25.1669	27.1301	27.2657
+	2.62546	1.4004	P14131	RS16	Rps16	40S ribosomal protein S16	Color2 [A=255, R=255, G=0, B=0]	9	4		8	45.9	16.445	28.7273	28.8538	28.0343	29.1516	29.0907	28.945	26.6075	27.5512	27.6162	28.6524	27.2837	26.6894
+	3.12288	1.38759	Q9D1R9	RL34	Rpl34	60S ribosomal protein L34	Color2 [A=255, R=255, G=0, B=0]	9	4		3	20.5	13.293	26.8569	26.9418	26.5566	26.5705	26.8369	26.7252	26.6207	25.3463	24.9521	25.5789	24.6768	24.9874
+	1.44929	1.38556	Q6URW6	MYH14	Myh14	Myosin-14	Color2 [A=255, R=255, G=0, B=0]	9	4		9	5.2	228.58	26.1593	27.7856	24.3129	26.3586	26.3281	25.9348	25.2418	24.5842	26.2304	23.8854	24.2776	24.3466
+	1.27026	1.37453	Q02788	CO6A2	Col6a2	Collagen alpha-2(VI) chain	Color2 [A=255, R=255, G=0, B=0]	9	4		15	15.6	110.33	29.0738	28.5374	28.2301	28.802	28.524	26.4664	27.5629	24.9362	27.7544	27.7959	27.5638	25.7733
+	1.96007	1.36164	Q3UFK8	FRMD8	Frmd8	FERM domain-containing protein 8	Color2 [A=255, R=255, G=0, B=0]	9	4		2	8.2	51.827	25.757	25.4424	24.9819	26.2329	27.1557	26.571	25.5147	24.7332	23.7911	24.9793	23.7864	25.1665
+	1.44685	1.35518	P61255	RL26	Rpl26	60S ribosomal protein L26	Color2 [A=255, R=255, G=0, B=0]	9	4		9	41.4	17.258	26.8324	27.8061	27.3382	26.768	27.4383	27.0345	27.3619	25.1625	27.5664	24.3382	25.1852	25.4722
+	2.79866	1.34029	P21447	MDR1A	Abcb1a	Multidrug resistance protein 1A	Color2 [A=255, R=255, G=0, B=0]	9	4		1	2	140.64	25.5933	25.6181	25.5968	25.9221	25.7659	25.8566	24.6302	24.9846	23.8447	23.6789	23.71	25.4627
+	3.59149	1.33489	Q91VM9	IPYR2	Ppa2	Inorganic pyrophosphatase 2, mitochondrial	Color2 [A=255, R=255, G=0, B=0]	9	4		19	57.3	38.114	30.6081	30.6868	30.3227	30.2309	30.4363	29.8991	28.0079	29.1547	29.0424	29.4515	29.3287	29.1894
+	1.86355	1.3279	Q3U4I7	PYRD2	Pyroxd2	Pyridine nucleotide-disulfide oxidoreductase domain-containing protein 2	Color2 [A=255, R=255, G=0, B=0]	9	4		10	21.5	62.939	28.1563	28.2297	28.2935	28.3397	27.9002	28.4663	27.4313	26.919	24.8305	27.9273	27.1547	27.1556
+	1.83088	1.32078	Q8CI94	PYGB	Pygb	Glycogen phosphorylase, brain form	Color2 [A=255, R=255, G=0, B=0]	9	4		10	14.5	96.729	27.5926	27.3617	27.048	27.4429	27.3785	27.6544	26.707	24.386	26.4469	25.2052	27.2927	26.5156
+	1.17306	1.31454	P10630	IF4A2	Eif4a2	Eukaryotic initiation factor 4A-II	Color2 [A=255, R=255, G=0, B=0]	9	4		17	48.4	46.402	27.0259	26.4078	27.3673	28.2194	27.6232	27.0067	24.749	26.2742	27.4647	26.4133	27.1329	23.729
+	1.58567	1.31163	O08691	ARGI2	Arg2	Arginase-2, mitochondrial	Color2 [A=255, R=255, G=0, B=0]	9	4		8	39.3	38.878	27.1997	24.2137	26.7774	26.4146	26.9673	26.5041	24.9877	24.6794	24.7801	24.6866	26.1963	24.877
+	1.13399	1.30187	Q6PDN3	MYLK	Mylk	Myosin light chain kinase, smooth muscle	Color2 [A=255, R=255, G=0, B=0]	9	4		5	2.6	212.92	23.5997	27.2256	23.9853	25.9962	26.7083	26.4214	24.4697	25.1771	24.2661	24.4703	24.2223	23.5198
+	2.01404	1.2963	Q9WU79	PROD	Prodh	Proline dehydrogenase 1, mitochondrial	Color2 [A=255, R=255, G=0, B=0]	9	4		16	34.1	68.035	28.9521	29.1714	29.3326	29.7196	29.0394	29.7205	29.4161	27.644	28.7977	27.306	28.0672	26.9266
+	1.72586	1.2926	Q8K183	PDXK	Pdxk	Pyridoxal kinase	Color2 [A=255, R=255, G=0, B=0]	9	4		11	45.8	35.015	28.9557	29.3659	29.366	29.283	29.3527	28.5919	27.8554	26.8679	27.5737	28.8238	26.6326	29.4063
+	1.89129	1.28577	Q4KML4	ABRAL	Abracl	Costars family protein ABRACL	Color2 [A=255, R=255, G=0, B=0]	9	4		3	46.9	9.0303	26.4385	26.2931	25.4291	26.4072	26.1034	26.0873	23.8514	24.0977	24.1179	26.0881	24.9978	25.891
+	1.30858	1.26709	P21300	ALD1	Akr1b7	Aldose reductase-related protein 1	Color2 [A=255, R=255, G=0, B=0]	9	4		3	8.5	35.988	26.7145	27.5641	26.655	26.6403	27.4552	27.526	27.0366	26.7206	26.9749	25.5679	24.763	23.8895
+	1.18893	1.26673	P35279	RAB6A	Rab6a	Ras-related protein Rab-6A	Color2 [A=255, R=255, G=0, B=0]	9	4		6	31.7	23.59	29.0043	28.7344	29.0968	25.7452	28.793	29.4427	28.1315	27.3614	26.9924	27.0046	27.477	26.2491
+	1.57661	1.2605	P05213	TBA1B	Tuba1b	Tubulin alpha-1B chain	Color2 [A=255, R=255, G=0, B=0]	9	4		22	53.7	50.151	27.5299	27.9369	26.6659	26.5651	25.3452	27.5946	25.6259	25.7725	24.7767	25.0368	26.1543	26.7085
+	1.43276	1.25448	P01635	KV5A3		Ig kappa chain V-V region K2 (Fragment)	Color2 [A=255, R=255, G=0, B=0]	9	4		3	27.8	12.581	26.938	24.1438	26.2815	25.8736	26.0643	27.2244	24.0866	25.145	25.7908	24.1396	24.5954	25.2415
+	1.32575	1.23608	Q9Z2W0	DNPEP	Dnpep	Aspartyl aminopeptidase	Color2 [A=255, R=255, G=0, B=0]	9	4		7	19.5	52.206	26.3608	26.3918	26.4402	25.6567	26.4227	26.1519	24.6858	23.4254	24.3116	26.1175	24.4838	26.9836
+	1.64398	1.23085	P20918	PLMN	Plg	Plasminogen	Color2 [A=255, R=255, G=0, B=0]	9	4		14	14.3	90.807	30.3252	29.2038	29.8612	30.7561	29.2942	30.5312	30.1831	29.0384	29.2825	27.9954	28.3465	27.7405
+	1.53712	1.23081	Q8C5H8	NAKD2	Nadk2	NAD kinase 2, mitochondrial	Color2 [A=255, R=255, G=0, B=0]	9	4		7	21	50.858	26.5443	24.6057	26.7159	26.8539	25.7522	26.2694	24.1036	24.6305	24.8141	25.1934	24.2233	26.3918
+	1.48566	1.22964	O55131	2020-09-07	2020-09-07	Septin-7	Color2 [A=255, R=255, G=0, B=0]	9	4		6	15.4	50.549	27.5123	27.8389	27.4154	26.7596	27.1889	27.4023	26.4474	25.5115	26.2906	26.6395	24.209	27.6415
+	1.95496	1.22237	Q64522	H2A2B	Hist2h2ab	Histone H2A type 2-B	Color2 [A=255, R=255, G=0, B=0]	9	4		7	63.1	14.013	26.6094	24.8521	26.2318	26.3797	25.4692	26.3901	25.7356	24.1538	24.843	23.8321	25.0008	25.0329
+	4.46571	1.22009	Q9NYQ2	HAOX2	Hao2	Hydroxyacid oxidase 2	Color2 [A=255, R=255, G=0, B=0]	9	4	+	21	60.6	38.699	32.7296	32.9919	32.5924	32.6335	32.6239	32.218	31.0783	31.2262	31.517	31.8233	31.0545	31.7696
+	2.03636	1.21913	P62267	RS23	Rps23	40S ribosomal protein S23	Color2 [A=255, R=255, G=0, B=0]	9	4		5	30.1	15.807	26.4712	26.6577	26.9643	26.7486	25.7226	26.8379	26.6671	25.1872	24.8152	24.438	25.9324	25.0476
+	1.4706	1.21755	Q9Z2Z6	MCAT	Slc25a20	Mitochondrial carnitine/acylcarnitine carrier protein	Color2 [A=255, R=255, G=0, B=0]	9	4		8	34.9	33.026	27.1066	27.4159	27.3819	26.9648	26.998	27.6382	26.3936	26.6306	25.2927	26.7074	27.1875	23.9881
+	1.30908	1.21584	O88952	LIN7C	Lin7c	Protein lin-7 homolog C	Color2 [A=255, R=255, G=0, B=0]	9	4		4	22.8	21.834	27.2711	25.6749	27.1029	26.7396	27.2045	26.9023	27.3684	26.4109	26.0174	24.6696	24.3108	24.8232
+	3.65784	1.21562	Q06185	ATP5I	Atp5me	ATP synthase subunit e, mitochondrial	Color2 [A=255, R=255, G=0, B=0]	9	4		8	69	8.2355	30.6398	30.637	30.7621	30.5672	30.2365	30.8469	29.8902	29.1922	30.025	29.411	29.1377	28.7398
+	3.59564	1.21037	P29391	FRIL1	Ftl1	Ferritin light chain 1	Color2 [A=255, R=255, G=0, B=0]	9	4		11	58.5	20.802	30.1375	30.4262	30.3287	29.2752	30.1992	29.5984	28.9633	28.6713	29.0533	28.97	28.2798	28.7654
+	1.42491	1.20871	Q9WVE8	PACN2	Pacsin2	Protein kinase C and casein kinase substrate in neurons protein 2	Color2 [A=255, R=255, G=0, B=0]	9	4		12	29.6	55.832	28.3905	28.0329	28.6281	28.6548	28.6119	28.4979	27.2869	24.9577	27.1497	27.8915	27.9138	28.3644
+	2.11347	1.19081	P14869	RLA0	Rplp0	60S acidic ribosomal protein P0	Color2 [A=255, R=255, G=0, B=0]	9	4		7	31.5	34.216	28.2744	28.7048	28.1253	28.6294	28.4138	28.8198	26.4748	27.0321	26.9069	28.8721	27.0327	27.504
+	2.48399	1.18446	P62702	RS4X	Rps4x	40S ribosomal protein S4, X isoform	Color2 [A=255, R=255, G=0, B=0]	9	4		16	57.4	29.597	29.7302	28.5116	29.9271	29.9867	29.7744	29.9813	28.9826	28.5563	28.3402	28.6818	28.6992	27.5444
+	2.02583	1.18425	Q61147	CERU	Cp	Ceruloplasmin	Color2 [A=255, R=255, G=0, B=0]	9	4		21	26.8	121.15	29.3186	29.5914	29.3649	29.27	28.4997	29.6979	29.5378	27.8379	27.2127	27.8247	27.7879	28.436
+	1.43158	1.17308	O09131	GSTO1	Gsto1	Glutathione S-transferase omega-1	Color2 [A=255, R=255, G=0, B=0]	9	4		7	31.2	27.497	26.4748	24.4821	26.0556	26.3078	26.8509	25.7927	26.3484	25.1445	24.8516	24.1561	24.4613	23.9634
+	3.53511	1.16911	Q9DBP5	KCY	Cmpk1	UMP-CMP kinase	Color2 [A=255, R=255, G=0, B=0]	9	4		13	66.3	22.165	29.1153	29.8712	29.4285	29.5128	29.6669	29.6835	28.1029	28.7671	28.5363	28.6387	27.5662	28.6523
+	2.12542	1.16838	G3X9C2	FBX50	Nccrp1	F-box only protein 50	Color2 [A=255, R=255, G=0, B=0]	9	4		5	20.3	30.407	26.0169	27.1077	26.1345	26.6602	26.638	26.279	24.8319	26.6671	25.2854	25.5446	24.9599	24.5369
+	2.53242	1.16768	Q8CDN6	TXNL1	Txnl1	Thioredoxin-like protein 1	Color2 [A=255, R=255, G=0, B=0]	9	4		6	28	32.237	26.3267	25.7311	26.1937	26.2435	26.3112	26.4681	24.5688	25.2035	24.117	25.9236	24.7754	25.6799
+	3.6524	1.16696	Q8BMC1	VATG3	Atp6v1g3	V-type proton ATPase subunit G 3	Color2 [A=255, R=255, G=0, B=0]	9	4		5	41.5	13.749	26.4279	25.7064	26.5456	26.2927	26.0772	26.9675	24.9271	25.1837	25.3437	25.4228	25.3894	24.7489
+	1.35361	1.15822	O55126	NIPS2	Nipsnap2	Protein NipSnap homolog 2	Color2 [A=255, R=255, G=0, B=0]	9	4		6	29.2	32.932	28.0123	27.9508	28.2382	27.3839	27.4665	28.5464	27.0131	26.9583	27.0849	28.3536	24.8234	26.4155
+	1.49213	1.12759	O35683	NDUA1	Ndufa1	NADH dehydrogenase [ubiquinone] 1 alpha subcomplex subunit 1	Color2 [A=255, R=255, G=0, B=0]	9	4		1	14.3	8.1384	27.1451	28.0213	25.4078	26.1892	26.7268	25.7887	26.1959	25.4207	25.0916	25.9886	25.0658	24.7507
+	1.56338	1.12348	P97742	CPT1A	Cpt1a	Carnitine O-palmitoyltransferase 1, liver isoform	Color2 [A=255, R=255, G=0, B=0]	9	4		15	24.3	88.25	28.4422	27.6607	28.9371	29.74	28.6676	28.8467	28.3672	27.2049	27.6123	28.2185	27.9965	26.154
+	2.87228	1.10312	Q6P3A8	ODBB	Bckdhb	2-oxoisovalerate dehydrogenase subunit beta, mitochondrial	Color2 [A=255, R=255, G=0, B=0]	9	4		3	12.3	42.88	25.9054	26.2516	25.6653	25.4617	25.6354	25.9794	24.1021	25.0421	24.2503	24.3908	25.0103	25.4846
+	2.89699	1.10051	Q3THE2	ML12B	Myl12b	Myosin regulatory light chain 12B	Color2 [A=255, R=255, G=0, B=0]	9	4		8	50.6	19.779	30.1292	30.233	29.4987	29.4089	30.2492	29.2576	28.2141	28.6994	28.2818	28.9972	28.7211	29.26
+	1.19827	1.09761	Q9DCC8	TOM20	Tomm20	Mitochondrial import receptor subunit TOM20 homolog	Color2 [A=255, R=255, G=0, B=0]	9	4		1	9	16.284	24.1076	27.1411	24.7444	26.0956	25.8834	25.5157	24.6144	25.3524	25.116	23.6256	23.6398	24.554
+	2.06978	1.09669	Q6ZWV3	RL10	Rpl10	60S ribosomal protein L10	Color2 [A=255, R=255, G=0, B=0]	9	4		7	25.2	24.604	27.6968	29.0811	28.4466	29.025	28.2836	28.322	28.13	28.2044	26.6197	27.0949	27.0562	27.1698
+	1.59413	1.0939	O35381	AN32A	Anp32a	Acidic leucine-rich nuclear phosphoprotein 32 family member A	Color2 [A=255, R=255, G=0, B=0]	9	4		11	49	28.537	27.5076	28.3643	28.388	28.3718	28.561	28.0163	25.3144	27.17	28.0069	27.2931	27.1057	27.7554
+	1.19274	1.08969	P62334	PRS10	Psmc6	26S proteasome regulatory subunit 10B	Color2 [A=255, R=255, G=0, B=0]	9	4		7	23.1	44.172	26.1097	27.4935	25.8281	26.9858	26.4733	26.3099	24.682	24.3653	24.2757	26.6557	26.6457	26.0378
+	1.18728	1.08627	P17047	LAMP2	Lamp2	Lysosome-associated membrane glycoprotein 2	Color2 [A=255, R=255, G=0, B=0]	9	4		3	6.5	45.681	26.774	27.7701	27.4125	26.7117	26.5901	24.3078	25.1083	26.3092	25.2245	25.5684	25.3451	25.4931
+	1.82934	1.08099	Q8BP47	SYNC	Nars	Asparagine--tRNA ligase, cytoplasmic	Color2 [A=255, R=255, G=0, B=0]	9	4		7	15.2	64.279	26.3706	26.6017	26.1509	24.9568	26.8525	25.9606	25.2925	25.7101	24.941	25.5856	24.0421	24.8357
+	1.14986	1.0764	Q61247	A2AP	Serpinf2	Alpha-2-antiplasmin	Color2 [A=255, R=255, G=0, B=0]	9	4		12	29.7	54.971	28.6317	29.5237	28.593	29.8925	26.5997	29.9033	28.153	27.5493	27.2327	27.9807	28.1356	27.6343
+	1.32509	1.07618	P01867	IGG2B	Igh-3	Ig gamma-2B chain C region	Color2 [A=255, R=255, G=0, B=0]	9	4		6	15.6	44.259	29.9791	30.4281	28.631	29.3432	28.2861	29.7021	27.3293	27.6071	29.3635	28.9123	28.8735	27.8269
+	2.84288	1.06919	Q9QXN5	MIOX	Miox	Inositol oxygenase	Color2 [A=255, R=255, G=0, B=0]	9	4		7	28.4	33.163	29.6122	30.6483	30.1015	29.8222	29.8672	29.0446	29.1139	28.5376	28.4439	28.6203	28.9054	29.0597
+	1.23878	1.06703	P30416	FKBP4	Fkbp4	Peptidyl-prolyl cis-trans isomerase FKBP4	Color2 [A=255, R=255, G=0, B=0]	9	4		6	15.5	51.572	26.1776	25.8304	26.2416	25.1167	26.5286	26.1617	23.2442	25.9512	24.8137	24.0957	26.0987	25.4509
+	1.62654	1.06353	P63158	HMGB1	Hmgb1	High mobility group protein B1	Color2 [A=255, R=255, G=0, B=0]	9	4		14	49.8	24.893	30.3854	29.5105	31.0916	30.9294	31.1174	30.9489	30.3752	29.7938	30.2867	29.3875	28.3182	29.4405
+	1.31108	1.05743	P24527	LKHA4	Lta4h	Leukotriene A-4 hydrolase	Color2 [A=255, R=255, G=0, B=0]	9	4		11	21.6	69.05	27.2226	25.7179	27.1612	27.3789	26.8011	28.215	26.6992	26.0666	24.7245	26.748	26.5303	25.3834
+	1.16306	1.04607	P84091	AP2M1	Ap2m1	AP-2 complex subunit mu	Color2 [A=255, R=255, G=0, B=0]	9	4		9	27.1	49.654	27.4831	27.4302	28.2236	28.0497	27.4788	28.1263	26.9315	26.1155	26.7523	27.8388	28.08	24.7973
+	1.16969	1.03879	Q9CWK8	SNX2	Snx2	Sorting nexin-2	Color2 [A=255, R=255, G=0, B=0]	9	4		10	22.7	58.47	26.9659	24.1626	26.6757	26.0142	26.6381	26.8311	25.7519	25.126	24.2269	25.3001	24.6804	25.9697
+	2.11219	1.03525	Q99L45	IF2B	Eif2s2	Eukaryotic translation initiation factor 2 subunit 2	Color2 [A=255, R=255, G=0, B=0]	9	4		2	7.6	38.092	25.9197	26.8882	26.1086	25.1197	26.2885	25.767	24.2096	25.6444	25.2226	24.791	25.1861	24.8266
+	1.22508	1.02569	Q61387	COX7R	Cox7a2l	Cytochrome c oxidase subunit 7A-related protein, mitochondrial	Color2 [A=255, R=255, G=0, B=0]	9	4		4	55.9	12.399	27.018	26.0709	27.3468	26.7548	27.1227	27.6644	25.0959	27.0979	26.7631	26.8212	24.6309	25.4145
+	1.62973	1.02419	P34022	RANG	Ranbp1	Ran-specific GTPase-activating protein	Color2 [A=255, R=255, G=0, B=0]	9	4		3	15.3	23.596	26.0848	27.4902	26.6399	27.0157	26.1751	25.9766	26.3803	25.7309	24.97	24.8108	26.3739	24.9714
+	2.07421	1.02136	P01942	HBA	Hba	Hemoglobin subunit alpha	Color2 [A=255, R=255, G=0, B=0]	9	4		13	71.1	15.085	36.8124	36.3151	36.4884	36.0713	36.6145	37.1224	35.8681	36.3983	35.6678	34.3708	35.5638	35.4271
+	1.22576	1.00865	P47964	RL36	Rpl36	60S ribosomal protein L36	Color2 [A=255, R=255, G=0, B=0]	9	4		3	24.8	12.215	26.753	27.1709	24.9366	26.9927	26.9174	27.1747	26.8831	25.0393	26.3131	25.1035	24.991	25.5635
+	1.87079	1.00751	P40336	VP26A	Vps26a	Vacuolar protein sorting-associated protein 26A	Color2 [A=255, R=255, G=0, B=0]	9	4		3	12.8	38.113	26.0914	25.0981	26.3274	25.7507	25.7242	25.9235	24.7479	23.6072	24.6546	25.1658	24.9352	25.7596
+	2.40393	1.00607	Q64331	MYO6	Myo6	Unconventional myosin-VI	Color2 [A=255, R=255, G=0, B=0]	9	4		27	25.9	146.41	29.6888	29.433	29.771	29.9167	29.6235	29.4875	28.1527	29.4285	29.1125	29.1108	28.079	28.0006
+	2.02006	1.00457	P46656	ADX	Fdx1	Adrenodoxin, mitochondrial	Color2 [A=255, R=255, G=0, B=0]	9	4		3	20.2	20.123	26.723	25.3264	27.0638	26.7173	26.3827	26.1537	24.9727	25.0935	25.623	25.6993	24.8936	26.0575
+	1.41756	0.990584	P01863	GCAA	Ighg	Ig gamma-2A chain C region, A allele	Color2 [A=255, R=255, G=0, B=0]	9	4		7	19.7	36.389	30.1435	30.1346	29.0355	29.9151	29.4197	30.3725	28.7681	29.5722	28.839	27.2709	29.7762	28.8509
+	1.52475	0.987866	Q9D8E6	RL4	Rpl4	60S ribosomal protein L4	Color2 [A=255, R=255, G=0, B=0]	9	4		15	35.8	47.153	29.3587	28.3679	29.1041	29.0228	29.4941	29.6551	29.2217	27.5933	26.9504	28.903	28.0254	28.3817
+	1.37576	0.983915	Q99JW2	ACY1	Acy1	Aminoacylase-1	Color2 [A=255, R=255, G=0, B=0]	9	4		24	77.9	45.78	30.7786	31.325	31.5447	30.256	31.8476	30.9753	29.7407	30.1987	30.8019	30.2122	28.7049	31.1652
+	1.55541	0.971625	P03987	IGHG3		Ig gamma-3 chain C region	Color2 [A=255, R=255, G=0, B=0]	9	4		9	25.6	43.929	29.9743	30.0588	29.7154	30.095	30.0544	31.5686	30.2667	29.3081	29.6136	28.5153	29.2968	28.6361
+	1.28271	0.970979	Q9D2R0	AACS	Aacs	Acetoacetyl-CoA synthetase	Color2 [A=255, R=255, G=0, B=0]	9	4		4	6.2	75.199	24.4126	26.8107	25.9956	25.6807	26.1147	26.248	24.5193	24.6756	24.4848	26.3382	24.5435	24.875
+	1.57729	0.970851	O08966	S22A1	Slc22a1	Solute carrier family 22 member 1	Color2 [A=255, R=255, G=0, B=0]	9	4		5	8.1	61.52	27.4569	27.2128	27.3432	27.9032	27.345	27.5204	27.169	26.3075	26.4618	27.3459	26.7876	24.8847
+	2.02622	0.967645	E9PV24	FIBA	Fga	Fibrinogen alpha chain	Color2 [A=255, R=255, G=0, B=0]	9	4		24	31.3	87.428	31.8168	31.4863	31.205	30.7235	30.213	31.4535	30.8488	29.8654	30.5306	29.8787	30.289	29.6797
+	4.23322	0.965582	P17710	HXK1	Hk1	Hexokinase-1	Color2 [A=255, R=255, G=0, B=0]	9	4		34	34.6	108.3	30.5659	31.1095	30.257	30.481	30.4618	30.7186	29.6512	29.8506	29.6861	29.7337	29.6325	29.2462
+	1.5577	0.964104	P51661	DHI2	Hsd11b2	Corticosteroid 11-beta-dehydrogenase isozyme 2	Color2 [A=255, R=255, G=0, B=0]	9	4		10	44.8	42.186	29.8073	28.914	28.9611	29.2609	28.4936	29.3138	27.5748	27.8625	27.7617	27.4188	29.068	29.2802
+	3.25805	0.963231	P20152	VIME	Vim	Vimentin	Color2 [A=255, R=255, G=0, B=0]	9	4		26	59	53.687	30.1894	30.6356	30.3548	30.1064	30.5244	30.4014	29.9177	28.9244	29.488	29.8957	29.1191	29.0878
+	1.33982	0.950838	P14733	LMNB1	Lmnb1	Lamin-B1	Color2 [A=255, R=255, G=0, B=0]	9	4		22	38.3	66.785	27.3523	27.1306	28.3116	28.2174	29.2054	28.6163	27.2366	25.9283	27.3362	27.2554	27.5051	27.867
+	1.36162	0.946387	P67984	RL22	Rpl22	60S ribosomal protein L22	Color2 [A=255, R=255, G=0, B=0]	9	4		3	39.1	14.759	27.2411	27.4639	27.2189	27.1477	27.1912	27.343	27.5259	25.3347	25.1219	27.1563	26.8393	25.9493
+	1.90336	0.943641	Q9CXN7	PBLD2	Pbld2	Phenazine biosynthesis-like domain-containing protein 2	Color2 [A=255, R=255, G=0, B=0]	9	4		10	39.9	31.983	25.429	26.3149	24.9293	26.4504	26.155	25.2733	24.5979	25.0587	24.4886	24.5435	25.5835	24.6181
+	1.41004	0.934763	P09528	FRIH	Fth1	Ferritin heavy chain	Color2 [A=255, R=255, G=0, B=0]	9	4		14	76.4	21.066	29.94	30.0863	30.6394	29.8087	30.1447	29.4811	30.1629	29.9144	29.4156	28.0848	28.1819	28.732
+	1.97492	0.934367	P03977	KV3A4		Ig kappa chain V-III region 50S10.1	Color2 [A=255, R=255, G=0, B=0]	9	4		2	30.6	12.042	28.5557	28.2368	27.454	26.8368	27.1765	27.9919	26.2709	27.1109	26.7274	27.0977	26.7186	26.72
+	2.29406	0.930858	O08677	KNG1	Kng1	Kininogen-1	Color2 [A=255, R=255, G=0, B=0]	9	4		11	14.7	73.101	28.6959	29.7523	28.5174	28.3544	28.5989	28.8043	28.1801	27.1291	28.1724	27.7616	28.0937	27.8012
+	2.63388	0.926662	Q8BGH2	SAM50	Samm50	Sorting and assembly machinery component 50 homolog	Color2 [A=255, R=255, G=0, B=0]	9	4		9	19.4	51.863	27.9549	28.0637	28.5789	28.5187	28.5188	28.7257	27.3962	26.5753	27.7138	27.6446	27.9038	27.5671
+	1.18653	0.912355	Q99JW5	EPCAM	Epcam	Epithelial cell adhesion molecule	Color2 [A=255, R=255, G=0, B=0]	9	4		3	18.1	35.019	26.3294	26.5881	25.0801	25.9271	26.2004	26.5397	25.1689	24.5805	25.9639	26.2189	23.736	25.5226
+	3.56063	0.909707	P80318	TCPG	Cct3	T-complex protein 1 subunit gamma	Color2 [A=255, R=255, G=0, B=0]	9	4		20	49.4	60.629	29.4066	29.4468	28.9823	29.1624	29.2507	29.5282	28.3646	28.2223	28.155	28.0226	28.5475	29.0068
+	1.65369	0.90523	Q8VHF2	CDHR5	Cdhr5	Cadherin-related family member 5	Color2 [A=255, R=255, G=0, B=0]	9	4		2	3.1	88.207	26.3255	26.2266	26.2128	25.9709	26.0685	26.0332	25.4376	25.3704	24.3768	26.5787	25.2265	24.416
+	1.24671	0.903902	Q8BL97	SRSF7	Srsf7	Serine/arginine-rich splicing factor 7	Color2 [A=255, R=255, G=0, B=0]	9	4		4	17.2	30.817	27.0745	27.381	26.6737	26.4611	27.34	26.7803	25.9218	25.4466	24.8825	27.1058	25.6344	27.2963
+	2.08358	0.901066	Q9ESG4	CLTRN	Cltrn	Collectrin	Color2 [A=255, R=255, G=0, B=0]	9	4		4	21.2	25.07	29.9471	30.4779	29.8825	29.1922	30.1927	29.9478	28.1699	29.2225	28.6422	29.4634	29.395	29.3409
+	1.36616	0.894451	O08553	DPYL2	Dpysl2	Dihydropyrimidinase-related protein 2	Color2 [A=255, R=255, G=0, B=0]	9	4		14	38.6	62.277	28.8722	28.9337	28.8332	28.905	29.3762	29.2537	26.6255	28.0485	27.8179	29.2579	28.1704	28.8872
+	2.22029	0.8889	Q9DBX3	SUSD2	Susd2	Sushi domain-containing protein 2	Color2 [A=255, R=255, G=0, B=0]	9	4		13	17.8	90.641	29.8292	29.4813	29.9673	30.1426	29.9743	30.1968	29.4289	29.4054	29.4953	28.9869	28.9683	27.9734
+	2.19796	0.886686	P02088	HBB1	Hbb-b1	Hemoglobin subunit beta-1	Color2 [A=255, R=255, G=0, B=0]	9	4		20	72.8	15.84	37.3212	36.6802	36.414	36.4083	36.4543	37.2172	35.7626	36.3839	35.5787	35.1214	36.2942	36.0342
+	3.27202	0.870819	Q9D6Y7	MSRA	Msra	Mitochondrial peptide methionine sulfoxide reductase	Color2 [A=255, R=255, G=0, B=0]	9	4		11	54.1	25.988	30.3856	30.1816	30.6488	30.2714	30.3471	30.2903	30.0006	29.7958	29.6103	29.1721	29.3768	28.9443
+	2.35302	0.864554	P56135	ATPK	Atp5mf	ATP synthase subunit f, mitochondrial	Color2 [A=255, R=255, G=0, B=0]	9	4		5	37.5	10.344	31.69	32.159	31.4633	31.8445	31.2237	31.3323	29.9928	30.5142	30.6625	31.2484	31.0612	31.0464
+	2.45732	0.846469	Q9CPV4	GLOD4	Glod4	Glyoxalase domain-containing protein 4	Color2 [A=255, R=255, G=0, B=0]	9	4		12	54.7	33.316	28.311	28.5118	28.9632	28.7698	28.9807	28.3994	26.8797	28.0256	28.1197	27.8879	28.0177	27.9264
+	1.90851	0.831435	Q8VEK3	HNRPU	Hnrnpu	Heterogeneous nuclear ribonucleoprotein U	Color2 [A=255, R=255, G=0, B=0]	9	4		18	25.4	87.917	29.5525	29.1534	29.6677	29.9194	29.9904	29.8577	29.6314	27.9006	28.8727	29.2561	28.574	28.9177
+	2.00157	0.8219	P43274	H14	Hist1h1e	Histone H1.4	Color2 [A=255, R=255, G=0, B=0]	9	4		14	38.4	21.977	30.0566	30.1749	29.9636	30.2702	29.5432	30.3176	29.6463	28.2823	29.9239	29.2513	28.9916	29.2993
+	3.41609	0.820436	Q99NB1	ACS2L	Acss1	Acetyl-coenzyme A synthetase 2-like, mitochondrial	Color2 [A=255, R=255, G=0, B=0]	9	4		26	45.3	74.622	31.4169	31.5072	31.4302	31.3086	31.0287	31.4849	30.705	30.4722	30.8336	30.5204	30.8074	29.9153
+	1.35132	0.771946	P37804	TAGL	Tagln	Transgelin	Color2 [A=255, R=255, G=0, B=0]	9	4		9	52.2	22.576	28.1474	29.0665	28.5689	28.9752	28.7287	28.5906	28.6844	28.8104	27.9283	27.5918	26.7851	27.6457
+	2.04984	0.760027	Q9D6J6	NDUV2	Ndufv2	NADH dehydrogenase [ubiquinone] flavoprotein 2, mitochondrial	Color2 [A=255, R=255, G=0, B=0]	9	4		9	41.5	27.285	29.583	30.4379	29.4768	29.2716	29.7767	29.795	28.1514	29.1967	29.1607	28.9772	29.2702	29.0246
+	2.03114	0.755052	P84104	SRSF3	Srsf3	Serine/arginine-rich splicing factor 3	Color2 [A=255, R=255, G=0, B=0]	9	4		3	18.3	19.329	28.8663	28.9966	28.4055	28.3442	28.6874	28.529	27.4417	27.1963	27.8033	28.592	28.2395	28.026
+	2.21555	0.738194	P62751	RL23A	Rpl23a	60S ribosomal protein L23a	Color2 [A=255, R=255, G=0, B=0]	9	4		9	42.3	17.695	28.9753	28.959	28.7121	28.9945	29.3712	28.9839	28.583	27.383	28.6997	28.5131	28.1846	28.2035
+	2.59181	0.736587	Q61656	DDX5	Ddx5	Probable ATP-dependent RNA helicase DDX5	Color2 [A=255, R=255, G=0, B=0]	9	4		18	32.1	69.289	29.3217	29.7694	29.6214	29.3844	29.3236	29.1349	28.5184	28.8466	28.6395	29.1378	28.0348	28.9586
+	1.28944	0.736109	P23116	EIF3A	Eif3a	Eukaryotic translation initiation factor 3 subunit A	Color2 [A=255, R=255, G=0, B=0]	9	4		19	15.6	161.93	27.2327	27.9707	27.7014	27.4282	27.269	27.9061	25.7393	26.805	27.083	27.7007	26.2526	27.5108
+	2.56345	0.735347	Q9JLZ3	AUHM	Auh	Methylglutaconyl-CoA hydratase, mitochondrial	Color2 [A=255, R=255, G=0, B=0]	9	4		14	49.7	33.395	29.3508	29.4892	29.2316	29.2324	29.0501	29.1912	28.5614	29.1247	27.8451	28.4863	28.332	28.7838
+	3.57413	0.734857	Q99JY0	ECHB	Hadhb	Trifunctional enzyme subunit beta, mitochondrial	Color2 [A=255, R=255, G=0, B=0]	9	4		27	64	51.386	31.2137	31.6529	31.173	31.3095	31.3358	31.5066	30.7115	30.1851	30.71	30.9311	30.8092	30.4357
+	2.30916	0.713215	Q9ERS2	NDUAD	Ndufa13	NADH dehydrogenase [ubiquinone] 1 alpha subcomplex subunit 13	Color2 [A=255, R=255, G=0, B=0]	9	4		8	54.2	16.859	30.2395	31.0188	30.4195	30.6886	30.2701	30.1067	29.8133	29.1398	29.9514	29.5285	30.0168	30.0141
+	3.47481	0.710516	Q9DCW4	ETFB	Etfb	Electron transfer flavoprotein subunit beta	Color2 [A=255, R=255, G=0, B=0]	9	4		19	77.6	27.623	32.2277	32.9708	32.4041	32.6164	32.7476	32.5802	32.0783	32.0571	31.8445	31.5614	31.9805	31.7619
+	2.77619	0.706803	Q61696	HS71A	Hspa1a	Heat shock 70 kDa protein 1A	Color2 [A=255, R=255, G=0, B=0]	9	4		39	69.9	70.078	31.5957	31.6224	31.8361	32.283	31.9227	31.9843	30.9394	31.2201	31.5215	30.7383	31.5245	31.0596
+	2.61333	0.69419	P62908	RS3	Rps3	40S ribosomal protein S3	Color2 [A=255, R=255, G=0, B=0]	9	4		18	74.9	26.674	29.8208	30.6652	29.8985	29.9792	29.9862	30.0592	29.2167	29.195	29.2228	29.9246	29.4979	29.1869
+	3.30905	0.687515	O08997	ATOX1	Atox1	Copper transport protein ATOX1	Color2 [A=255, R=255, G=0, B=0]	9	4		4	58.8	7.3384	28.0469	28.2772	27.9801	28.2147	28.409	28.0351	27.4551	27.201	27.6733	27.9188	27.1582	27.4316
+	3.41603	0.686992	Q9CQI6	COTL1	Cotl1	Coactosin-like protein	Color2 [A=255, R=255, G=0, B=0]	9	4		11	59.2	15.944	29.638	29.4796	30.0696	29.9615	29.9387	29.628	29.3587	29.0682	29.0873	29.2934	28.7335	29.0523
+	2.56934	0.672077	P48036	ANXA5	Anxa5	Annexin A5	Color2 [A=255, R=255, G=0, B=0]	9	4		21	69.9	35.752	31.1266	31.4539	31.1276	30.9651	31.2869	31.0402	30.4003	30.0208	30.555	30.2633	31.133	30.5954
+	1.51133	0.658782	Q9CQC7	NDUB4	Ndufb4	NADH dehydrogenase [ubiquinone] 1 beta subcomplex subunit 4	Color2 [A=255, R=255, G=0, B=0]	9	4		7	53.5	15.081	29.6847	29.4555	29.4306	29.5823	29.3847	29.8667	29.9873	29.1567	28.9429	28.5875	28.5011	28.2764
+	2.8244	0.641547	Q9D964	GATM	Gatm	Glycine amidinotransferase, mitochondrial	Color2 [A=255, R=255, G=0, B=0]	9	4		27	69.5	48.297	32.3015	32.6148	32.1946	32.4065	31.7974	32.3685	31.359	31.6028	31.3852	31.7949	31.7257	31.9664
+	2.13168	0.620244	P62858	RS28	Rps28	40S ribosomal protein S28	Color2 [A=255, R=255, G=0, B=0]	9	4		3	46.4	7.8409	28.3183	28.9875	28.5441	28.3977	28.7104	28.0376	27.6506	27.4992	27.825	28.3806	28.0696	27.849
+	1.641	0.614498	Q9CPQ1	COX6C	Cox6c	Cytochrome c oxidase subunit 6C	Color2 [A=255, R=255, G=0, B=0]	9	4		11	64.5	8.4689	32.1932	31.3559	32.325	31.5182	31.8208	31.8258	31.1471	30.5513	31.8208	31.2866	31.4288	31.1173
+	1.70225	0.603484	P59999	ARPC4	Arpc4	Actin-related protein 2/3 complex subunit 4	Color2 [A=255, R=255, G=0, B=0]	9	4		6	35.1	19.667	28.9229	29.6784	28.9829	29.0033	28.7722	28.3051	28.2529	28.686	28.3621	28.6676	27.9247	28.1507
+	1.78348	0.597238	P55302	AMRP	Lrpap1	Alpha-2-macroglobulin receptor-associated protein	Color2 [A=255, R=255, G=0, B=0]	9	4		19	52.2	42.215	29.9176	29.9414	30.1343	30.201	29.7536	30.1813	30.2163	29.5979	29.5363	29.2518	29.0808	28.8626
+	1.9285	0.593811	Q8JZU2	TXTP	Slc25a1	Tricarboxylate transport protein, mitochondrial	Color2 [A=255, R=255, G=0, B=0]	9	4		8	35.7	33.931	28.943	29.0397	28.837	28.5835	28.2478	29.1212	28.653	28.3983	28.4316	27.8583	27.8116	28.0566
+	2.02985	0.576998	Q9CQ75	NDUA2	Ndufa2	NADH dehydrogenase [ubiquinone] 1 alpha subcomplex subunit 2	Color2 [A=255, R=255, G=0, B=0]	9	4		8	57.6	10.916	28.9872	28.4971	28.5382	29.0111	28.8017	29.2815	27.8261	28.4844	28.2829	28.4017	28.6811	27.9784
+	2.92403	0.576759	Q9QYR9	ACOT2	Acot2	Acyl-coenzyme A thioesterase 2, mitochondrial	Color2 [A=255, R=255, G=0, B=0]	9	4		19	55.6	49.656	30.3834	30.7992	30.7051	30.6953	30.8215	30.5212	30.0289	29.8989	29.8413	30.5689	29.9577	30.1695
+	3.85908	0.568659	Q99MR8	MCCA	Mccc1	Methylcrotonoyl-CoA carboxylase subunit alpha, mitochondrial	Color2 [A=255, R=255, G=0, B=0]	9	4		33	54.8	79.343	31.2639	31.0967	31.2392	31.0907	31.1243	31.2106	30.8072	30.5044	30.9365	30.4379	30.5501	30.3774
+	1.58801	0.568487	Q61316	HSP74	Hspa4	Heat shock 70 kDa protein 4	Color2 [A=255, R=255, G=0, B=0]	9	4		24	37.2	94.132	28.4617	28.5642	29.0205	28.5424	29.5219	29.1287	28.4378	28.009	28.3433	28.8778	28.0782	28.0823
+	1.50506	0.558241	Q921G7	ETFD	Etfdh	Electron transfer flavoprotein-ubiquinone oxidoreductase, mitochondrial	Color2 [A=255, R=255, G=0, B=0]	9	4		18	32.3	68.09	29.8328	29.4867	30.1875	30.1101	29.9613	30.3494	30.0953	29.8451	29.2219	29.2198	29.3299	28.8663
+	3.29046	0.544604	P16331	PH4H	Pah	Phenylalanine-4-hydroxylase	Color2 [A=255, R=255, G=0, B=0]	9	4		26	55.4	51.899	31.1643	31.3982	31.3678	31.0596	31.5278	30.9983	30.6785	30.5372	30.8582	30.9526	30.6	30.6218
+	1.99154	0.520892	Q8JZV9	BDH2	Bdh2	3-hydroxybutyrate dehydrogenase type 2	Color2 [A=255, R=255, G=0, B=0]	9	4		9	34.7	26.753	28.9634	29.5592	29.2312	29.3419	28.9167	28.6172	28.9515	28.2707	28.5454	28.5872	28.5054	28.6442
+	2.9588	0.510746	P24369	PPIB	Ppib	Peptidyl-prolyl cis-trans isomerase B	Color2 [A=255, R=255, G=0, B=0]	9	4		13	60.6	23.713	29.6232	29.9574	29.4655	29.4982	29.6312	29.8837	28.9423	29.3019	29.3575	29.2557	29.2219	28.9154
+	2.40248	0.497817	Q61941	NNTM	Nnt	NAD(P) transhydrogenase, mitochondrial	Color2 [A=255, R=255, G=0, B=0]	9	4		44	50.4	113.84	31.9323	31.7085	31.7856	32.0588	31.6748	32.1542	31.4918	31.2261	31.7335	31.4123	31.4971	30.9666
+	1.60427	0.492278	Q9DCM2	GSTK1	Gstk1	Glutathione S-transferase kappa 1	Color2 [A=255, R=255, G=0, B=0]	9	4		14	65	25.704	29.5259	30.2474	29.9286	29.7001	29.6	29.516	28.9898	28.6843	29.2782	29.5478	29.5124	29.5519
+	3.57803	0.449838	P05202	AATM	Got2	Aspartate aminotransferase, mitochondrial	Color2 [A=255, R=255, G=0, B=0]	9	4		27	64.2	47.411	32.5769	32.9222	32.5639	32.6002	32.5731	32.6227	32.1303	32.3092	32.3209	32.2848	32.1724	31.9424
+	2.02231	0.394818	Q9D855	QCR7	Uqcrb	Cytochrome b-c1 complex subunit 7	Color2 [A=255, R=255, G=0, B=0]	9	4		16	80.2	13.527	31.5834	31.4443	31.4602	31.4985	31.6103	31.7355	30.9521	31.3952	31.4201	31.2975	31.1962	30.7022
+	2.81636	0.3877	A2ARV4	LRP2	Lrp2	Low-density lipoprotein receptor-related protein 2	Color2 [A=255, R=255, G=0, B=0]	9	4		110	27.5	519.2	34.2173	34.2971	34.1206	34.2837	34.0438	34.2437	33.5079	33.694	33.7777	33.9886	34.0358	33.8759
+	5.15466	0.332044	Q91ZA3	PCCA	Pcca	Propionyl-CoA carboxylase alpha chain, mitochondrial	Color2 [A=255, R=255, G=0, B=0]	9	4		37	59.3	79.921	31.4171	31.56	31.4425	31.5305	31.5489	31.5511	31.1817	31.1762	31.1838	31.3015	31.0811	31.1335
+	3.04587	-0.279661	Q9EQ20	MMSA	Aldh6a1	Methylmalonate-semialdehyde dehydrogenase [acylating], mitochondrial	Color2 [A=255, R=0, G=0, B=160]	9	4		39	75.3	57.915	33.9254	33.6431	33.9173	33.8552	33.7759	33.7695	33.9822	34.0773	34.0702	34.0043	34.2101	34.2203
+	2.61501	-0.307997	P16125	LDHB	Ldhb	L-lactate dehydrogenase B chain	Color2 [A=255, R=0, G=0, B=160]	9	4		26	74.3	36.572	33.5508	34.0131	33.8017	33.8446	33.6037	33.7397	34.085	34.076	33.9641	33.9804	34.1844	34.1117
+	1.98531	-0.378338	Q91VD9	NDUS1	Ndufs1	NADH-ubiquinone oxidoreductase 75 kDa subunit, mitochondrial	Color2 [A=255, R=0, G=0, B=160]	9	4		38	60.1	79.776	32.2774	32.7028	32.1969	32.3666	32.0267	32.3213	32.423	32.6778	32.7864	32.8308	32.9205	32.5232
+	2.08508	-0.380302	Q91YI0	ARLY	Asl	Argininosuccinate lyase	Color2 [A=255, R=0, G=0, B=160]	9	4		30	64	51.739	31.1988	31.3888	31.305	31.4031	31.4317	30.9614	31.4778	31.5098	31.7164	31.4908	31.7268	32.049
+	2.4976	-0.380786	P97807	FUMH	Fh	Fumarate hydratase, mitochondrial	Color2 [A=255, R=0, G=0, B=160]	9	4		28	70.6	54.356	32.0049	32.4623	32.1016	32.0619	32.0339	32.118	32.3364	32.392	32.392	32.7742	32.5086	32.6644
+	4.26513	-0.386009	Q9CZU6	CISY	Cs	Citrate synthase, mitochondrial	Color2 [A=255, R=0, G=0, B=160]	9	4		20	48.3	51.736	32.0562	32.218	32.0852	32.1739	31.95	32.1783	32.3363	32.5237	32.5015	32.6075	32.58	32.4286
+	2.50254	-0.391797	Q60597	ODO1	Ogdh	2-oxoglutarate dehydrogenase, mitochondrial	Color2 [A=255, R=0, G=0, B=160]	9	4		50	57	116.45	32.2671	32.4875	32.1842	32.375	32.0725	32.2572	32.2985	32.6845	32.5879	32.8379	32.8104	32.775
+	1.87767	-0.394383	P52825	CPT2	Cpt2	Carnitine O-palmitoyltransferase 2, mitochondrial	Color2 [A=255, R=0, G=0, B=160]	9	4		24	43.5	73.98	30.2681	30.1552	30.1361	29.9933	30.1081	29.9434	30.2094	30.342	30.2323	30.4592	30.8887	30.8388
+	2.17752	-0.401761	P06151	LDHA	Ldha	L-lactate dehydrogenase A chain	Color2 [A=255, R=0, G=0, B=160]	9	4		29	80.7	36.498	32.0097	32.4813	32.0538	32.0091	31.774	32.1081	32.2791	32.5985	32.3268	32.3617	32.5797	32.7008
+	1.8722	-0.406186	Q9D6J5	NDUB8	Ndufb8	NADH dehydrogenase [ubiquinone] 1 beta subcomplex subunit 8, mitochondrial	Color2 [A=255, R=0, G=0, B=160]	9	4		7	49.5	21.876	29.3742	29.6681	29.1939	29.225	29.2156	29.4261	29.4029	29.6345	30.1332	30.0022	29.8115	29.5557
+	2.07385	-0.409023	Q9Z1Q5	CLIC1	Clic1	Chloride intracellular channel protein 1	Color2 [A=255, R=0, G=0, B=160]	9	4		10	60.6	27.013	29.8688	30.054	30.0525	29.8041	30.4575	29.8499	30.2766	30.6094	30.294	30.7138	30.3079	30.3392
+	2.61371	-0.409764	P51660	DHB4	Hsd17b4	Peroxisomal multifunctional enzyme type 2	Color2 [A=255, R=0, G=0, B=160]	9	4		24	46.1	79.481	30.4591	30.3977	30.6745	30.6659	30.7392	30.529	31.0481	30.9852	30.8857	31.3698	30.7899	30.8453
+	2.2695	-0.414426	P63101	1433Z	Ywhaz	14-3-3 protein zeta/delta	Color2 [A=255, R=0, G=0, B=160]	9	4		25	79.2	27.771	32.6109	32.0982	32.9412	32.6536	32.5764	32.6293	32.935	32.9458	33.1643	32.9585	32.9486	33.0439
+	1.954	-0.420591	Q9Z0S1	BPNT1	Bpnt1	3(2),5-bisphosphate nucleotidase 1	Color2 [A=255, R=0, G=0, B=160]	9	4		12	55.8	33.196	29.7276	29.6433	30.0318	29.5634	29.3385	29.3454	30.2038	30.287	30.0845	29.9525	29.7231	29.9227
+	2.23938	-0.424435	Q9CQQ7	AT5F1	Atp5pb	ATP synthase F(0) complex subunit B1, mitochondrial	Color2 [A=255, R=0, G=0, B=160]	9	4		18	59.8	28.948	32.2768	32.3819	32.3531	32.4853	32.1194	32.6521	32.7605	32.7148	32.4244	32.8274	33.1072	32.9808
+	4.42636	-0.426557	Q9CQN1	TRAP1	Trap1	Heat shock protein 75 kDa, mitochondrial	Color2 [A=255, R=0, G=0, B=160]	9	4		28	50.6	80.208	30.0909	30.2871	29.9151	30.0112	29.9241	29.9413	30.4697	30.4057	30.4375	30.513	30.4141	30.4892
+	2.09392	-0.426895	Q8CHT0	AL4A1	Aldh4a1	Delta-1-pyrroline-5-carboxylate dehydrogenase, mitochondrial	Color2 [A=255, R=0, G=0, B=160]	9	4		24	54.3	61.84	32.6725	32.2224	32.9048	32.8971	32.4462	32.8176	33.1251	33.2045	33.1225	32.9353	32.862	33.2725
+	1.82505	-0.427529	Q60605	MYL6	Myl6	Myosin light polypeptide 6	Color2 [A=255, R=0, G=0, B=160]	9	4		9	60.3	16.93	30.5202	30.1955	30.6317	30.3358	30.7052	30.7758	30.6388	31.0359	31.4447	30.9515	30.7646	30.8939
+	2.18934	-0.429192	Q9WVL0	MAAI	Gstz1	Maleylacetoacetate isomerase	Color2 [A=255, R=0, G=0, B=160]	9	4		14	77.3	24.275	30.4224	30.894	30.782	30.5645	30.7256	30.2931	30.7441	30.9519	30.9161	31.2778	31.2055	31.1612
+	2.71526	-0.430711	Q9CZN7	GLYM	Shmt2	Serine hydroxymethyltransferase, mitochondrial	Color2 [A=255, R=0, G=0, B=160]	9	4		27	71.4	55.758	30.5084	30.5273	30.4953	30.6638	30.499	30.6061	30.583	31.1132	31.2519	30.8421	31.1452	30.9489
+	2.96534	-0.443223	P50516	VATA	Atp6v1a	V-type proton ATPase catalytic subunit A	Color2 [A=255, R=0, G=0, B=160]	9	4		41	83.1	68.325	32.6608	32.8726	32.6347	32.7529	32.5319	32.5063	32.7755	33.0305	33.0427	33.1984	33.2902	33.2813
+	2.64961	-0.444558	Q8CGK3	LONM	Lonp1	Lon protease homolog, mitochondrial	Color2 [A=255, R=0, G=0, B=160]	9	4		32	49.3	105.84	29.9371	30.0478	30.0706	30.1899	30.132	30.115	30.2655	30.2936	30.4068	30.5857	30.6906	30.9174
+	1.93267	-0.449653	P23953	EST1C	Ces1c	Carboxylesterase 1C	Color2 [A=255, R=0, G=0, B=160]	9	4		12	26.5	61.055	30.7991	30.9445	30.5012	30.5538	30.3754	30.9213	31.3438	30.9042	31.4531	31.0579	31.2676	30.7667
+	2.72087	-0.450922	P06745	G6PI	Gpi	Glucose-6-phosphate isomerase	Color2 [A=255, R=0, G=0, B=160]	9	4		28	59.7	62.766	31.9895	32.0185	31.8788	31.8666	31.7466	31.8078	31.8916	32.3139	32.3473	32.538	32.3486	32.5739
+	4.13251	-0.452519	P38647	GRP75	Hspa9	Stress-70 protein, mitochondrial	Color2 [A=255, R=0, G=0, B=160]	9	4		40	54.9	73.46	32.2893	32.2345	32.2358	32.2782	32.0369	32.2582	32.6099	32.8602	32.8559	32.6081	32.5406	32.5733
+	3.23398	-0.453558	Q07417	ACADS	Acads	Short-chain specific acyl-CoA dehydrogenase, mitochondrial	Color2 [A=255, R=0, G=0, B=160]	9	4		16	49.8	44.889	31.3177	31.1007	31.1879	30.9387	30.8093	31.0305	31.4516	31.465	31.3694	31.5345	31.7632	31.5224
+	2.08602	-0.457247	Q9DBM2	ECHP	Ehhadh	Peroxisomal bifunctional enzyme	Color2 [A=255, R=0, G=0, B=160]	9	4		57	78	78.301	33.7523	33.7099	33.8318	33.5005	34.0391	33.588	33.874	34.3644	34.0864	34.5922	34.3362	33.9118
+	2.25011	-0.46669	Q9D0M3	CY1	Cyc1	Cytochrome c1, heme protein, mitochondrial	Color2 [A=255, R=0, G=0, B=160]	9	4		15	58.2	35.327	30.7059	30.9556	30.2156	30.6169	30.4453	30.7021	30.8398	31.0148	31.2503	31.2232	31.278	30.8354
+	1.69716	-0.471068	P35564	CALX	Canx	Calnexin	Color2 [A=255, R=0, G=0, B=160]	9	4		16	27.2	67.277	29.5028	30.0218	29.1793	29.6829	29.4937	29.454	29.5642	29.938	29.8062	30.3725	30.2405	30.2395
+	1.83186	-0.48128	O35488	S27A2	Slc27a2	Very long-chain acyl-CoA synthetase	Color2 [A=255, R=0, G=0, B=160]	9	4		41	55.6	70.422	32.2598	32.3366	31.9226	32.2328	32.0514	32.3781	32.4595	32.2327	32.4855	32.715	32.97	33.2062
+	1.65028	-0.484241	P31786	ACBP	Dbi	Acyl-CoA-binding protein	Color2 [A=255, R=0, G=0, B=160]	9	4		9	79.3	10	32.1236	31.6679	31.9654	31.7416	32.1761	31.3257	32.0156	32.2561	32.5122	32.5582	31.9212	32.6424
+	3.2626	-0.485414	Q99JR1	SFXN1	Sfxn1	Sideroflexin-1	Color2 [A=255, R=0, G=0, B=160]	9	4		16	63.7	35.649	30.3485	30.3738	30.1917	30.1477	30.4535	30.0058	30.5631	30.7356	30.6226	31.019	30.8495	30.6436
+	1.9087	-0.488294	Q61937	NPM	Npm1	Nucleophosmin	Color2 [A=255, R=0, G=0, B=160]	9	4		9	44.9	32.56	28.947	28.871	28.8488	28.9081	29.113	29.0995	28.9043	29.1855	29.3539	29.5925	29.8022	29.8788
+	1.61614	-0.489418	P50518	VATE1	Atp6v1e1	V-type proton ATPase subunit E 1	Color2 [A=255, R=0, G=0, B=160]	9	4		16	58.8	26.157	30.6551	30.9561	30.4177	30.5157	30.3794	30.4692	30.7896	30.7462	30.6844	31.2185	31.7261	31.1649
+	2.98104	-0.499326	P31428	DPEP1	Dpep1	Dipeptidase 1	Color2 [A=255, R=0, G=0, B=160]	9	4		13	43.7	45.722	30.7457	30.4582	30.6507	30.5225	30.7486	30.632	30.8238	31.0251	31.316	31.3106	31.383	30.8951
+	2.4993	-0.501167	Q9JII6	AK1A1	Akr1a1	Aldo-keto reductase family 1 member A1	Color2 [A=255, R=0, G=0, B=160]	9	4		30	81.2	36.586	33.5799	34.0896	33.6194	33.7109	33.8977	33.2822	33.9491	34.2418	34.1653	34.2888	34.137	34.4048
+	2.49309	-0.507327	Q9DCD0	6PGD	Pgd	6-phosphogluconate dehydrogenase, decarboxylating	Color2 [A=255, R=0, G=0, B=160]	9	4		16	36.9	53.247	28.8891	29.1452	28.8751	28.9329	28.971	28.9127	29.0691	29.231	29.2988	29.8522	29.7185	29.6004
+	1.86278	-0.507612	Q8R146	APEH	Apeh	Acylamino-acid-releasing enzyme	Color2 [A=255, R=0, G=0, B=160]	9	4		16	26.5	81.58	29.3216	28.7789	29.2874	28.9522	29.2721	28.7884	29.3342	29.3131	29.7013	29.9124	29.2171	29.968
+	2.7907	-0.513632	Q01853	TERA	Vcp	Transitional endoplasmic reticulum ATPase	Color2 [A=255, R=0, G=0, B=160]	9	4		45	66.4	89.321	31.738	31.9487	31.4637	31.5675	31.464	31.7178	31.8084	32.2215	31.9638	32.2888	32.3303	32.3688
+	1.77449	-0.517698	Q5SWY8	SC5AA	Slc5a10	Sodium/glucose cotransporter 5	Color2 [A=255, R=0, G=0, B=160]	9	4		3	7.4	64.705	25.6519	26.6206	26.5822	26.4568	26.6634	26.1281	26.7523	26.6819	26.8508	26.7103	27.2037	27.0103
+	1.99284	-0.521815	P23492	PNPH	Pnp	Purine nucleoside phosphorylase	Color2 [A=255, R=0, G=0, B=160]	9	4		13	50.5	32.277	28.6492	28.9781	28.5649	28.8294	28.4118	28.1279	28.9406	28.9682	28.8177	29.5668	29.2329	29.1658
+	1.9917	-0.522268	P09671	SODM	Sod2	Superoxide dismutase [Mn], mitochondrial	Color2 [A=255, R=0, G=0, B=160]	9	4		15	82.4	24.603	31.4211	31.1467	31.207	31.5254	30.7807	31.6772	31.7595	31.9329	31.6261	31.7329	32.2591	31.5812
+	1.62429	-0.525116	P00329	ADH1	Adh1	Alcohol dehydrogenase 1	Color2 [A=255, R=0, G=0, B=160]	9	4		14	33.6	39.771	29.6551	30.1035	30.0778	29.8325	30.1582	30.0099	30.1533	31.3006	30.7013	30.1347	30.3311	30.3666
+	3.73138	-0.534666	P80316	TCPE	Cct5	T-complex protein 1 subunit epsilon	Color2 [A=255, R=0, G=0, B=160]	9	4		15	42.3	59.623	28.5029	28.6068	28.6607	28.5512	28.632	28.6947	28.8338	29.141	28.9727	29.155	29.3872	29.3667
+	1.89457	-0.537948	Q3TW96	UAP1L	Uap1l1	UDP-N-acetylhexosamine pyrophosphorylase-like protein 1	Color2 [A=255, R=0, G=0, B=160]	9	4		13	27.8	56.613	28.1848	28.9293	28.1598	27.9993	27.7963	27.7774	28.7129	28.8114	28.6125	28.7616	28.6448	28.5314
+	1.52801	-0.543229	Q8R4N0	CLYBL	Clybl	Citramalyl-CoA lyase, mitochondrial	Color2 [A=255, R=0, G=0, B=160]	9	4		15	52.1	37.548	29.956	30.9854	30.171	30.0003	30.1209	29.9373	30.5719	30.7727	30.1383	31.093	30.9314	30.923
+	1.55875	-0.547673	O54734	OST48	Ddost	Dolichyl-diphosphooligosaccharide--protein glycosyltransferase 48 kDa subunit	Color2 [A=255, R=0, G=0, B=160]	9	4		10	32.9	49.027	27.7654	27.8339	27.3316	27.9772	27.7329	27.5883	27.6676	27.854	28.2363	28.6157	28.94	28.2017
+	3.67752	-0.551915	P26040	EZRI	Ezr	Ezrin	Color2 [A=255, R=0, G=0, B=160]	9	4		51	69.8	69.406	31.8109	31.8895	32.193	32.0779	32.3769	31.9919	32.551	32.4289	32.628	32.7623	32.571	32.7104
+	1.80317	-0.55264	P50285	FMO1	Fmo1	Dimethylaniline monooxygenase [N-oxide-forming] 1	Color2 [A=255, R=0, G=0, B=160]	9	4		18	39.7	59.914	29.5321	29.8371	29.9787	30.135	29.4151	30.3033	30.4854	29.9319	30.411	30.2881	30.8971	30.5036
+	2.55746	-0.553825	P61458	PHS	Pcbd1	Pterin-4-alpha-carbinolamine dehydratase	Color2 [A=255, R=0, G=0, B=160]	9	4		8	64.4	11.985	31.2558	31.255	31.3689	31.1039	31.3161	31.0807	31.3131	31.5372	31.9084	31.8191	31.8737	32.2518
+	1.5399	-0.554718	P80315	TCPD	Cct4	T-complex protein 1 subunit delta	Color2 [A=255, R=0, G=0, B=160]	9	4		13	34.3	58.066	29.2373	29.6125	28.6273	29.2369	28.7908	29.332	29.1232	29.5296	29.6578	29.602	30.0282	30.2243
+	4.28768	-0.555378	P09103	PDIA1	P4hb	Protein disulfide-isomerase	Color2 [A=255, R=0, G=0, B=160]	9	4		36	73.7	57.058	31.8814	32.0276	31.9437	32.1074	32.2138	31.9874	32.3487	32.5808	32.5239	32.7013	32.5181	32.8207
+	1.86304	-0.556644	Q9CQV8	1433B	Ywhab	14-3-3 protein beta/alpha	Color2 [A=255, R=0, G=0, B=160]	9	4		19	68.3	28.086	29.7202	29.1147	30.2794	29.7972	30.223	30.141	30.3959	30.2481	30.4814	30.625	30.379	30.4862
+	2.62947	-0.556934	Q99LC5	ETFA	Etfa	Electron transfer flavoprotein subunit alpha, mitochondrial	Color2 [A=255, R=0, G=0, B=160]	9	4		20	73	35.009	33.0115	33.1957	32.964	33.1596	32.8907	33.1691	33.191	33.2964	33.6153	33.913	33.8402	33.8762
+	1.62303	-0.560305	P62774	MTPN	Mtpn	Myotrophin	Color2 [A=255, R=0, G=0, B=160]	9	4		2	25.4	12.861	25.968	26.4658	26.0609	25.9334	27.0801	26.0675	26.8863	26.4647	26.6234	27.2191	26.7954	26.9485
+	2.06627	-0.560577	Q9DCS9	NDUBA	Ndufb10	NADH dehydrogenase [ubiquinone] 1 beta subcomplex subunit 10	Color2 [A=255, R=0, G=0, B=160]	9	4		7	46	21.024	29.8747	29.6787	29.7122	29.9249	29.8123	29.9224	29.7579	30.0347	30.5718	30.4367	30.6424	30.8451
+	1.80136	-0.562748	Q8R5C5	ACTY	Actr1b	Beta-centractin	Color2 [A=255, R=0, G=0, B=160]	9	4		8	37.2	42.281	28.0106	28.1046	27.4001	28.0693	27.6007	27.8488	27.774	28.1915	28.5527	28.601	28.8763	28.4149
+	4.31638	-0.565353	Q01768	NDKB	Nme2	Nucleoside diphosphate kinase B	Color2 [A=255, R=0, G=0, B=160]	9	4		14	84.2	17.363	31.4698	31.7681	31.7218	31.4992	31.57	31.4648	32.0347	32.0061	32.027	32.3811	32.1517	32.2851
+	3.64737	-0.569691	Q99KR3	LACB2	Lactb2	Endoribonuclease LACTB2	Color2 [A=255, R=0, G=0, B=160]	9	4		9	31.9	32.754	29.7415	29.4576	29.592	29.9007	29.8748	29.455	30.3905	30.2969	30.2754	30.0448	30.367	30.0651
+	2.11914	-0.572881	P80314	TCPB	Cct2	T-complex protein 1 subunit beta	Color2 [A=255, R=0, G=0, B=160]	9	4		20	55.7	57.477	29.2166	29.7213	29.0177	29.2523	29.2118	29.1448	29.3656	29.5133	29.7387	30.1444	30.1788	30.061
+	1.50511	-0.579906	P20852	CP2A5	Cyp2a5	Cytochrome P450 2A5	Color2 [A=255, R=0, G=0, B=160]	9	4		12	32.4	56.74	26.9188	27.705	26.8445	27.5491	27.9062	28.0096	27.8494	27.9957	28.4974	27.7302	28.1435	28.1963
+	2.19139	-0.58091	O35643	AP1B1	Ap1b1	AP-1 complex subunit beta-1	Color2 [A=255, R=0, G=0, B=160]	9	4		18	27.1	103.93	28.5585	29.0589	28.8666	29.2293	29.1694	28.6166	29.2202	29.2476	29.3402	29.4367	29.9488	29.7912
+	2.70432	-0.58265	Q9D1G1	RAB1B	Rab1b	Ras-related protein Rab-1B	Color2 [A=255, R=0, G=0, B=160]	9	4		10	59.2	22.187	28.4113	28.5818	28.7272	28.697	28.6649	28.4698	28.8928	28.6987	29.183	29.5144	29.4196	29.3395
+	2.02415	-0.585707	Q76MZ3	2AAA	Ppp2r1a	Serine/threonine-protein phosphatase 2A 65 kDa regulatory subunit A alpha isoform	Color2 [A=255, R=0, G=0, B=160]	9	4		17	37	65.322	28.1431	28.8363	28.2686	28.3162	28.6976	28.4772	28.5475	28.9125	28.8191	29.0765	29.496	29.4017
+	2.09328	-0.58825	O08756	HCD2	Hsd17b10	3-hydroxyacyl-CoA dehydrogenase type-2	Color2 [A=255, R=0, G=0, B=160]	9	4		11	54.8	27.418	30.4112	31.0084	30.0797	30.5187	30.2912	30.1223	30.8333	30.538	31.0467	31.1084	31.094	31.3406
+	1.65171	-0.598529	Q9JM14	NT5C	Nt5c	5(3)-deoxyribonucleotidase, cytosolic type	Color2 [A=255, R=0, G=0, B=160]	9	4		3	21.5	23.076	25.9806	25.5845	26.0965	25.3257	26.4393	25.5991	26.2248	25.8404	26.8667	26.5835	26.6157	26.4859
+	1.54384	-0.603126	Q9CQR2	RS21	Rps21	40S ribosomal protein S21	Color2 [A=255, R=0, G=0, B=160]	9	4		3	31.3	9.1413	27.3162	28.4475	27.567	27.9463	27.4406	27.2677	28.1016	27.6415	28.5123	28.2579	28.4899	28.6009
+	1.74204	-0.606921	P58389	PTPA	Ptpa	Serine/threonine-protein phosphatase 2A activator	Color2 [A=255, R=0, G=0, B=160]	9	4		7	36.8	36.71	26.612	26.2882	26.9544	26.4727	26.9506	27.2804	27.1375	27.7301	27.2055	27.6371	26.7961	27.6936
+	2.21975	-0.609015	Q8BVE3	VATH	Atp6v1h	V-type proton ATPase subunit H	Color2 [A=255, R=0, G=0, B=160]	9	4		19	49.9	55.854	29.9651	30.6286	29.6957	30.1971	29.8123	30.0148	30.2379	30.8583	30.4595	30.8259	30.9618	30.6242
+	2.13944	-0.612108	P58252	EF2	Eef2	Elongation factor 2	Color2 [A=255, R=0, G=0, B=160]	9	4		41	57.9	95.313	31.2218	31.8294	31.2812	31.3943	31.4795	31.4231	31.7302	31.581	31.7848	32.3984	32.3612	32.4464
+	3.70974	-0.61479	Q02053	UBA1	Uba1	Ubiquitin-like modifier-activating enzyme 1	Color2 [A=255, R=0, G=0, B=160]	9	4		33	44.7	117.81	29.957	30.3184	29.9184	29.7593	30.0826	29.9662	30.4052	30.4386	30.6325	30.9035	30.5854	30.7255
+	2.01886	-0.61602	Q921H8	THIKA	Acaa1a	3-ketoacyl-CoA thiolase A, peroxisomal	Color2 [A=255, R=0, G=0, B=160]	9	4		16	56.1	43.953	31.4351	32.0785	31.3308	31.3132	31.1814	30.8974	31.5456	31.8312	32.0821	32.2443	32.0183	32.2111
+	2.15082	-0.617676	Q60866	PTER	Pter	Phosphotriesterase-related protein	Color2 [A=255, R=0, G=0, B=160]	9	4		13	46.7	39.218	30.5446	31.4443	31.1504	30.8484	31.2052	30.4532	31.3204	31.4598	31.4981	31.7563	31.4296	31.888
+	1.48698	-0.62423	G5E8K5	ANK3	Ank3	Ankyrin-3	Color2 [A=255, R=0, G=0, B=160]	9	4		18	13.4	214.06	27.603	26.9641	27.2196	27.083	27.773	27.5338	27.2427	27.4298	28.1371	28.5564	28.343	28.2129
+	2.5489	-0.624459	Q3TLP5	ECHD2	Echdc2	Enoyl-CoA hydratase domain-containing protein 2, mitochondrial	Color2 [A=255, R=0, G=0, B=160]	9	4		9	39.9	31.852	29.363	29.836	29.4016	29.4859	29.0888	29.3159	29.7816	30.2351	29.6578	30.2892	30.3867	29.8876
+	3.02639	-0.626457	Q8QZS1	HIBCH	Hibch	3-hydroxyisobutyryl-CoA hydrolase, mitochondrial	Color2 [A=255, R=0, G=0, B=160]	9	4		16	47	43.037	29.5909	29.9666	29.3457	29.3971	29.5894	29.4168	29.9401	30.4658	30.3427	29.9255	30.3681	30.0231
+	1.44446	-0.62736	P70414	NAC1	Slc8a1	Sodium/calcium exchanger 1	Color2 [A=255, R=0, G=0, B=160]	9	4		3	4.6	108.03	27.4914	27.3229	26.8406	26.9663	27.0324	27.005	27.8116	26.6756	27.8133	27.631	28.3958	28.0955
+	1.57561	-0.628719	Q8BH59	CMC1	Slc25a12	Calcium-binding mitochondrial carrier protein Aralar1	Color2 [A=255, R=0, G=0, B=160]	9	4		22	49.8	74.569	28.788	29.1336	28.4953	28.9269	29.0724	29.457	28.8746	29.1862	29.6754	29.8791	30.2352	29.7951
+	2.82227	-0.630835	Q8CC88	VWA8	Vwa8	von Willebrand factor A domain-containing protein 8	Color2 [A=255, R=0, G=0, B=160]	9	4		37	26	213.42	29.7697	29.5152	29.5621	29.687	28.8767	29.4593	29.9596	30.1337	30.1171	29.8761	30.3069	30.2615
+	6.18094	-0.632967	P24270	CATA	Cat	Catalase	Color2 [A=255, R=0, G=0, B=160]	9	4	+	43	78.2	59.795	33.3322	33.1508	33.3035	33.4583	33.2562	33.3527	33.9665	33.8229	33.8277	34.0447	33.9577	34.032
+	2.87304	-0.634421	Q9DCY0	KEG1	Keg1	Glycine N-acyltransferase-like protein Keg1	Color2 [A=255, R=0, G=0, B=160]	9	4		21	87.5	33.723	32.0166	31.9741	32.3393	32.5378	32.0815	32.5976	32.61	33.0186	32.8205	32.9564	33.2345	32.7135
+	2.32989	-0.636474	Q9JKR6	HYOU1	Hyou1	Hypoxia up-regulated protein 1	Color2 [A=255, R=0, G=0, B=160]	9	4		16	27.7	111.18	28.5662	28.7453	28.3495	28.1917	28.9079	28.5834	28.7777	29.0564	28.9375	29.3138	29.3379	29.7397
+	4.01297	-0.637313	P13707	GPDA	Gpd1	Glycerol-3-phosphate dehydrogenase [NAD(+)], cytoplasmic	Color2 [A=255, R=0, G=0, B=160]	9	4		22	64.5	37.572	30.6856	31.1922	30.9341	30.8162	31.0233	30.747	31.5506	31.5396	31.2656	31.4823	31.7643	31.6199
+	2.64198	-0.638049	P26039	TLN1	Tln1	Talin-1	Color2 [A=255, R=0, G=0, B=160]	9	4		83	47	269.82	31.6871	31.0607	31.1588	31.2767	31.3182	31.6056	31.6741	31.7957	32.0376	31.7553	32.338	32.3347
+	2.06854	-0.64313	P63276	RS17	Rps17	40S ribosomal protein S17	Color2 [A=255, R=0, G=0, B=160]	9	4		6	56.3	15.524	28.2131	28.782	27.7514	28.3704	28.3066	28.0693	28.3343	28.8987	28.6595	29.1033	29.11	29.2459
+	2.56728	-0.649357	Q9CWS0	DDAH1	Ddah1	N(G),N(G)-dimethylarginine dimethylaminohydrolase 1	Color2 [A=255, R=0, G=0, B=160]	9	4		11	49.5	31.381	29.4749	29.7629	29.7506	29.5311	30.1272	29.0865	30.4372	30.1162	30.2371	30.1789	30.0728	30.5872
+	2.12258	-0.652941	Q8JZN5	ACAD9	Acad9	Acyl-CoA dehydrogenase family member 9, mitochondrial	Color2 [A=255, R=0, G=0, B=160]	9	4		22	49.8	68.721	28.16	28.4977	28.4062	28.4763	28.2896	28.4308	28.5867	29.3509	28.335	29.152	29.4958	29.2578
+	1.92544	-0.65484	Q925I1	ATAD3	Atad3	ATPase family AAA domain-containing protein 3	Color2 [A=255, R=0, G=0, B=160]	9	4		14	28.6	66.741	26.4785	26.5124	26.8278	26.4885	27.3893	27.3044	27.0594	27.33	27.3497	27.8234	27.4959	27.8716
+	2.96104	-0.655324	Q64727	VINC	Vcl	Vinculin	Color2 [A=255, R=0, G=0, B=160]	9	4		47	51.3	116.72	31.0439	30.7101	30.7256	30.8434	30.96	30.804	31.305	30.9649	31.7591	31.6397	31.4893	31.861
+	4.39176	-0.663563	Q99LX0	PARK7	Park7	Protein/nucleic acid deglycase DJ-1	Color2 [A=255, R=0, G=0, B=160]	9	4		17	82	20.021	30.8831	31.0652	31.18	31.0384	30.8764	30.8405	31.4208	31.6055	31.5418	31.7347	31.5844	31.9779
+	2.54565	-0.667219	Q71LX4	TLN2	Tln2	Talin-2	Color2 [A=255, R=0, G=0, B=160]	9	4		15	9.5	253.62	26.7206	27.2029	26.9402	27.5135	27.1944	27.3844	27.8269	27.8027	27.6264	27.9264	28.3297	27.4473
+	4.25149	-0.669631	P09411	PGK1	Pgk1	Phosphoglycerate kinase 1	Color2 [A=255, R=0, G=0, B=160]	9	4		31	83.2	44.55	33.3247	32.9278	33.2924	33.0104	32.9639	33.086	33.4694	33.9381	33.8305	33.8061	33.658	33.9211
+	2.39849	-0.670234	P19157	GSTP1	Gstp1	Glutathione S-transferase P 1	Color2 [A=255, R=0, G=0, B=160]	9	4		8	51.4	23.609	30.2106	30.8897	30.3903	30.6362	30.6031	30.1919	30.7202	30.7576	31.1743	31.5576	31.3137	31.4198
+	1.78651	-0.674444	Q5FWK3	RHG01	Arhgap1	Rho GTPase-activating protein 1	Color2 [A=255, R=0, G=0, B=160]	9	4		9	34.9	50.41	27.5406	27.2272	27.1411	27.5744	27.9106	27.7432	28.1814	27.2231	28.395	28.4283	28.4099	28.5462
+	1.46347	-0.676155	P14685	PSMD3	Psmd3	26S proteasome non-ATPase regulatory subunit 3	Color2 [A=255, R=0, G=0, B=160]	9	4		4	11.1	60.718	27.6176	27.7496	27.2035	27.2882	27.1031	27.255	27.3763	27.4998	27.602	28.5642	28.389	28.8428
+	1.76571	-0.67637	Q9CXZ1	NDUS4	Ndufs4	NADH dehydrogenase [ubiquinone] iron-sulfur protein 4, mitochondrial	Color2 [A=255, R=0, G=0, B=160]	9	4		11	53.7	19.784	28.4421	28.9558	28.4551	29.2222	28.5669	28.5523	28.8743	28.8796	29.2481	29.3625	30.048	29.8399
+	2.10751	-0.677172	Q8VDK1	NIT1	Nit1	Deaminated glutathione amidase	Color2 [A=255, R=0, G=0, B=160]	9	4		9	44.3	35.705	27.8816	28.3453	27.7953	28.4199	27.3053	28.0501	28.2413	28.7794	28.3943	28.7808	29.0435	28.6212
+	1.49058	-0.683233	P62320	SMD3	Snrpd3	Small nuclear ribonucleoprotein Sm D3	Color2 [A=255, R=0, G=0, B=160]	9	4		3	20.6	13.916	26.3506	27.4957	26.0392	26.2235	26.8317	26.155	26.9983	26.7526	27.0032	27.5483	27.7758	27.1167
+	2.80651	-0.683628	Q8R086	SUOX	Suox	Sulfite oxidase, mitochondrial	Color2 [A=255, R=0, G=0, B=160]	9	4		14	40.7	60.755	28.4397	28.9952	28.5974	28.3716	28.7329	28.4153	28.823	29.2792	29.2361	29.7658	29.3892	29.1605
+	4.18492	-0.693137	Q9CPY7	AMPL	Lap3	Cytosol aminopeptidase	Color2 [A=255, R=0, G=0, B=160]	9	4		25	67.2	56.141	31.063	31.4481	30.8892	30.8764	31.106	30.7956	31.5733	31.7086	31.8047	31.8274	31.6216	31.8014
+	4.82352	-0.69337	Q05920	PYC	Pc	Pyruvate carboxylase, mitochondrial	Color2 [A=255, R=0, G=0, B=160]	9	4		64	73.3	129.68	33.1606	33.141	33.1347	32.9884	33.1162	32.9653	33.4195	33.7406	33.8611	34.009	33.8849	33.7512
+	1.60266	-0.694849	Q9EP89	LACTB	Lactb	Serine beta-lactamase-like protein LACTB, mitochondrial	Color2 [A=255, R=0, G=0, B=160]	9	4		11	22.1	60.705	26.8609	27.613	27.5332	27.7694	26.9745	27.4164	28.2981	28.4952	27.5319	27.6425	28.7735	27.5953
+	1.45536	-0.695095	Q9D8X1	CUTC	Cutc	Copper homeostasis protein cutC homolog	Color2 [A=255, R=0, G=0, B=160]	9	4		1	8.1	29.003	24.9634	24.4063	25.147	24.4825	25.9405	25.2367	25.4807	25.8074	25.1479	25.98	25.5897	26.3413
+	1.87841	-0.695295	Q01730	RSU1	Rsu1	Ras suppressor protein 1	Color2 [A=255, R=0, G=0, B=160]	9	4		12	63.5	31.55	28.9743	28.8695	28.78	28.8812	28.5453	28.9519	28.8457	29.2352	29.4481	29.3011	30.0227	30.3211
+	1.4055	-0.69628	Q3TC72	FAHD2	Fahd2	Fumarylacetoacetate hydrolase domain-containing protein 2A	Color2 [A=255, R=0, G=0, B=160]	9	4		8	38	34.69	28.2877	27.0343	27.5319	28.1504	28.4759	28.3108	27.9661	29.233	28.4963	28.7674	28.477	29.0288
+	3.68077	-0.698829	P84078	ARF1	Arf1	ADP-ribosylation factor 1	Color2 [A=255, R=0, G=0, B=160]	9	4		12	64.1	20.697	30.5617	30.428	30.3835	30.7173	30.6528	30.4572	31.214	31.0795	30.7885	31.3162	31.5027	31.4925
+	4.4135	-0.699596	P17751	TPIS	Tpi1	Triosephosphate isomerase	Color2 [A=255, R=0, G=0, B=160]	9	4		20	64.5	32.191	32.9031	32.4415	32.8508	32.8565	32.8621	32.6868	33.2545	33.7078	33.5437	33.4704	33.2844	33.5375
+	2.4486	-0.703588	Q8VC30	TKFC	Tkfc	Triokinase/FMN cyclase	Color2 [A=255, R=0, G=0, B=160]	9	4		27	70.8	59.69	30.8809	31.5943	31.1389	31.1022	31.3884	30.9073	31.3055	31.7006	31.8262	32.2099	31.8923	32.2991
+	1.30743	-0.710662	P19096	FAS	Fasn	Fatty acid synthase	Color2 [A=255, R=0, G=0, B=160]	9	4		12	7.8	272.43	26.9007	26.9352	26.564	26.7899	27.8282	26.7682	26.6055	27.5725	27.4607	28.071	27.8536	28.4868
+	2.57465	-0.718842	Q91V64	ISOC1	Isoc1	Isochorismatase domain-containing protein 1	Color2 [A=255, R=0, G=0, B=160]	9	4		5	20.5	32.032	26.7833	27.2445	26.312	26.7184	27.1383	26.6815	27.3085	27.2137	27.4213	27.5979	28.0202	27.6294
+	3.80558	-0.719374	Q8VCT4	CES1D	Ces1d	Carboxylesterase 1D	Color2 [A=255, R=0, G=0, B=160]	9	4		22	46	61.787	31.0482	30.9283	30.8599	31.3501	31.0966	31.1341	31.4681	31.5101	31.8026	31.9178	32.0104	32.0244
+	5.3962	-0.720061	P26043	RADI	Rdx	Radixin	Color2 [A=255, R=0, G=0, B=160]	9	4	+	48	69.1	68.542	29.8568	30.1323	30.0855	30.0127	30.2065	29.8979	30.7782	30.7092	30.9311	30.5876	30.6175	30.8884
+	4.82812	-0.721553	P63038	CH60	Hspd1	60 kDa heat shock protein, mitochondrial	Color2 [A=255, R=0, G=0, B=160]	9	4		49	81	60.955	33.9101	33.8046	33.7232	33.7573	33.7679	33.8305	34.1763	34.4647	34.385	34.7003	34.6933	34.7034
+	2.47936	-0.733528	Q9DBL7	COASY	Coasy	Bifunctional coenzyme A synthase	Color2 [A=255, R=0, G=0, B=160]	9	4		20	45.3	62.022	28.4196	29.1185	28.5565	28.3794	29.0137	28.4288	29.0221	29.273	29.2191	29.662	29.9221	29.2194
+	2.03151	-0.737736	Q9EQU5	SET	Set	Protein SET	Color2 [A=255, R=0, G=0, B=160]	9	4		5	26.6	33.377	27.1604	28.2225	27.6751	27.6266	28.0059	27.3614	27.8617	28.5381	28.5336	28.8166	27.973	28.7554
+	2.05637	-0.743426	Q8R404	MIC13	Micos13	MICOS complex subunit MIC13	Color2 [A=255, R=0, G=0, B=160]	9	4		3	46.2	13.373	26.5538	27.2918	26.9276	26.8794	26.7071	27.221	26.7436	27.7023	27.6382	27.9886	28.0345	27.934
+	4.1275	-0.746434	Q91XE0	GLYAT	Glyat	Glycine N-acyltransferase	Color2 [A=255, R=0, G=0, B=160]	9	4		23	79.1	34.098	31.3578	31.5301	31.4006	31.7892	31.0772	31.4611	32.145	32.4031	32.2479	31.9399	32.2785	32.0804
+	2.8751	-0.754489	Q9D3D9	ATPD	Atp5f1d	ATP synthase subunit delta, mitochondrial	Color2 [A=255, R=0, G=0, B=160]	9	4		5	58.3	17.6	31.7922	31.5278	31.6208	32.065	31.7083	32.1676	32.0386	32.5963	33.0499	32.7531	32.5143	32.4565
+	1.45682	-0.75505	Q8CC86	PNCB	Naprt	Nicotinate phosphoribosyltransferase	Color2 [A=255, R=0, G=0, B=160]	9	4		8	23	58.265	25.1529	25.235	26.383	25.2036	26.2189	24.9199	25.8165	26.4414	26.1574	26.1329	26.0254	27.0701
+	1.56716	-0.757822	O89023	TPP1	Tpp1	Tripeptidyl-peptidase 1	Color2 [A=255, R=0, G=0, B=160]	9	4		4	14.1	61.341	27.9446	27.5741	28.3943	28.2359	27.7506	28.2748	27.5441	28.8137	28.8566	29.1291	29.0216	29.3561
+	1.68078	-0.76035	Q8VDQ1	PTGR2	Ptgr2	Prostaglandin reductase 2	Color2 [A=255, R=0, G=0, B=160]	9	4		9	33.3	38.015	28.5676	28.8961	28.6124	28.5799	28.8687	28.8928	28.8444	28.7576	29.3769	29.6257	29.8572	30.5178
+	2.24428	-0.761998	Q3TXS7	PSMD1	Psmd1	26S proteasome non-ATPase regulatory subunit 1	Color2 [A=255, R=0, G=0, B=160]	9	4		6	11.1	105.73	26.5522	26.9334	26.1777	26.531	25.851	26.5038	26.5858	26.8389	27.3951	27.2991	27.4781	27.5241
+	1.53057	-0.763834	Q9D1B9	RM28	Mrpl28	39S ribosomal protein L28, mitochondrial	Color2 [A=255, R=0, G=0, B=160]	9	4		1	8.6	30.169	23.9489	24.5234	24.3996	24.6913	25.4813	24.8376	24.8841	24.6139	25.6007	25.679	25.7344	25.9533
+	2.87947	-0.765112	Q9CQZ5	NDUA6	Ndufa6	NADH dehydrogenase [ubiquinone] 1 alpha subcomplex subunit 6	Color2 [A=255, R=0, G=0, B=160]	9	4		9	64.9	15.283	29.6504	28.8124	29.356	29.5181	29.6219	29.8109	30.3175	30.2215	30.6489	30.0952	30.1109	29.9664
+	1.89403	-0.765191	P07759	SPA3K	Serpina3k	Serine protease inhibitor A3K	Color2 [A=255, R=0, G=0, B=160]	9	4		23	51	46.879	31.9156	33.282	32.321	32.1487	33.0724	32.3793	33.1797	33.3217	33.0741	33.7653	33.4694	32.8999
+	2.46734	-0.770382	Q6ZQ38	CAND1	Cand1	Cullin-associated NEDD8-dissociated protein 1	Color2 [A=255, R=0, G=0, B=160]	9	4		22	26.7	136.33	27.9584	28.9535	27.9637	28.3688	28.4278	28.3949	28.5914	28.965	29.0465	29.1562	29.4874	29.4429
+	2.61069	-0.773497	Q3TNA1	XYLB	Xylb	Xylulose kinase	Color2 [A=255, R=0, G=0, B=160]	9	4		18	48.3	59.543	29.9088	28.9246	29.8375	29.747	29.5133	29.6586	30.0865	30.672	29.9771	30.2711	30.7096	30.5146
+	2.23855	-0.775526	P35576	G6PC	G6pc	Glucose-6-phosphatase	Color2 [A=255, R=0, G=0, B=160]	9	4		2	10.4	40.472	27.8822	28.2062	28.0711	28.2234	27.3914	27.8042	28.0265	29.2441	29.0424	28.4984	28.9089	28.5113
+	3.5575	-0.779764	P48962	ADT1	Slc25a4	ADP/ATP translocase 1	Color2 [A=255, R=0, G=0, B=160]	9	4		29	70.5	32.904	33.2023	32.4901	32.8625	32.7357	32.8684	33.0868	33.2943	33.6474	33.8961	33.9431	33.6309	33.5125
+	2.8876	-0.782672	P47199	QOR	Cryz	Quinone oxidoreductase	Color2 [A=255, R=0, G=0, B=160]	9	4		23	77.6	35.268	31.1327	31.8628	31.3732	31.3535	31.3978	30.896	31.672	32.0711	31.9651	32.491	32.1537	32.359
+	2.03029	-0.783194	Q9Z1J3	NFS1	Nfs1	Cysteine desulfurase, mitochondrial	Color2 [A=255, R=0, G=0, B=160]	9	4		11	25.7	50.569	27.2491	26.4145	27.6184	27.2814	27.3409	26.4727	28.1629	27.7754	27.6417	28.3424	27.6468	27.5067
+	2.75853	-0.784826	P29699	FETUA	Ahsg	Alpha-2-HS-glycoprotein	Color2 [A=255, R=0, G=0, B=160]	9	4		6	29.3	37.325	29.9556	29.396	29.5796	29.6097	29.676	29.7236	30.654	29.8188	30.7954	30.0926	30.8681	30.4205
+	3.67241	-0.785156	Q99K67	AASS	Aass	Alpha-aminoadipic semialdehyde synthase, mitochondrial	Color2 [A=255, R=0, G=0, B=160]	9	4		48	62.9	102.97	32.2323	32.2351	32.1032	32.2455	32.0359	32.1689	32.4657	32.6724	32.924	33.1693	33.2132	33.2872
+	2.94466	-0.78651	Q3V0K9	PLSI	Pls1	Plastin-1	Color2 [A=255, R=0, G=0, B=160]	9	4		19	43.3	70.407	28.663	28.8366	28.8348	28.4847	29.3758	28.4277	29.1521	29.3537	29.7151	29.5872	29.8375	29.6961
+	4.81471	-0.787591	P62897	CYC	Cycs	Cytochrome c, somatic	Color2 [A=255, R=0, G=0, B=160]	9	4		12	65.7	11.605	32.0502	32.0665	32.138	32.134	31.9709	32.3891	32.7321	33.2338	32.9704	32.8081	32.7044	33.0256
+	1.65843	-0.791345	Q8R127	SCPDL	Sccpdh	Saccharopine dehydrogenase-like oxidoreductase	Color2 [A=255, R=0, G=0, B=160]	9	4		2	12.1	47.129	27.5635	26.8261	27.5549	28.0856	27.408	27.5641	27.3995	28.558	27.709	28.5796	28.8728	28.6315
+	3.55831	-0.79339	Q61425	HCDH	Hadh	Hydroxyacyl-coenzyme A dehydrogenase, mitochondrial	Color2 [A=255, R=0, G=0, B=160]	9	4		27	85	34.463	32.832	32.4809	32.7589	33.0467	32.8228	32.8757	33.356	33.5	33.3542	33.4049	34.0204	33.9419
+	3.55348	-0.804319	P47757	CAPZB	Capzb	F-actin-capping protein subunit beta	Color2 [A=255, R=0, G=0, B=160]	9	4		7	31.8	31.345	28.4275	28.4537	28.4114	28.2008	28.0558	28.6999	29.3797	29.1455	29.3706	28.6974	29.0325	29.4493
+	1.26617	-0.804771	Q3TRM4	PLPL6	Pnpla6	Neuropathy target esterase	Color2 [A=255, R=0, G=0, B=160]	9	4		1	2	149.54	24.6119	26.3451	24.6181	24.3367	24.4428	24.8708	24.8104	25.6913	25.628	25.7435	25.7643	26.4166
+	1.76407	-0.811547	Q9WV54	ASAH1	Asah1	Acid ceramidase	Color2 [A=255, R=0, G=0, B=160]	9	4		4	15	44.669	26.0328	26.8038	25.8851	26.0148	25.5255	25.9127	25.9647	26.9151	26.6085	27.468	27.3899	26.6979
+	4.00735	-0.813034	P46471	PRS7	Psmc2	26S proteasome regulatory subunit 7	Color2 [A=255, R=0, G=0, B=160]	9	4		6	18.7	48.647	26.4531	26.9134	26.687	26.9858	26.8259	26.5976	27.219	27.6209	27.3032	27.6825	27.6357	27.8796
+	3.55554	-0.818588	P22315	HEMH	Fech	Ferrochelatase, mitochondrial	Color2 [A=255, R=0, G=0, B=160]	9	4		8	27.1	47.13	27.1754	27.5168	27.6353	27.0035	27.0483	27.3442	27.8028	27.7706	28.1726	28.2519	28.2014	28.4357
+	1.64401	-0.819931	Q04857	CO6A1	Col6a1	Collagen alpha-1(VI) chain	Color2 [A=255, R=0, G=0, B=160]	9	4		14	17.1	108.49	30.3685	29.376	29.8635	30.0142	30.4935	30.0283	30.9858	29.7276	30.5362	31.0493	31.4804	31.2844
+	3.89736	-0.827932	Q9DCG6	PBLD1	Pbld1	Phenazine biosynthesis-like domain-containing protein 1	Color2 [A=255, R=0, G=0, B=160]	9	4		17	68.8	32.047	29.7655	30.1269	29.9775	30.1488	29.9047	29.487	30.465	30.4935	30.7693	30.7321	30.8483	31.0699
+	1.31118	-0.829449	Q8BMF3	MAON	Me3	NADP-dependent malic enzyme, mitochondrial	Color2 [A=255, R=0, G=0, B=160]	9	4		15	39.4	67.098	27.9755	27.6671	26.1146	27.8982	27.4658	27.9058	28.1085	28.2938	27.3593	28.692	28.9863	28.5638
+	2.11252	-0.830342	Q8BGC4	PTGR3	Zadh2	Prostaglandin reductase-3	Color2 [A=255, R=0, G=0, B=160]	9	4		9	38.7	40.528	28.1425	27.893	28.0303	27.9594	27.8982	28.019	27.993	28.5513	28.4206	29.0321	29.6052	29.3222
+	2.99181	-0.830894	Q9Z0K8	VNN1	Vnn1	Pantetheinase	Color2 [A=255, R=0, G=0, B=160]	9	4		2	8.6	57.091	25.6174	24.9626	25.1288	25.8319	25.5717	25.0573	26.6031	26.328	26.0574	25.9091	25.9567	26.3008
+	3.05391	-0.844551	P19258	MPV17	Mpv17	Protein Mpv17	Color2 [A=255, R=0, G=0, B=160]	9	4		1	13.1	19.686	25.929	26.1259	26.4446	26.257	26.3881	25.9495	26.555	26.6494	26.9001	27.3	27.2363	27.5208
+	2.43016	-0.8449	Q9QZA0	CAH5B	Ca5b	Carbonic anhydrase 5B, mitochondrial	Color2 [A=255, R=0, G=0, B=160]	9	4		3	12.6	36.622	25.8476	25.5895	26.1518	25.8396	25.0522	25.6061	26.1119	26.5774	26.2532	26.7821	26.2447	27.1868
+	4.53598	-0.847622	Q8JZZ0	UD3A2	Ugt3a2	UDP-glucuronosyltransferase 3A2	Color2 [A=255, R=0, G=0, B=160]	9	4		13	33.7	59.672	29.6794	30.1504	29.4349	29.6875	29.9348	29.5095	30.4201	30.6539	30.4895	30.582	30.6388	30.6978
+	3.38235	-0.847654	Q8VCH0	THIKB	Acaa1b	3-ketoacyl-CoA thiolase B, peroxisomal	Color2 [A=255, R=0, G=0, B=160]	9	4		13	47.4	43.995	28.906	28.3445	28.7936	28.1471	28.4545	28.7276	29.7108	29.0933	29.4648	29.1593	29.2978	29.7333
+	2.19811	-0.848535	Q8R1F5	HYI	Hyi	Putative hydroxypyruvate isomerase	Color2 [A=255, R=0, G=0, B=160]	9	4		6	29.2	30.448	27.0804	26.8934	27.3477	27.3132	26.7075	26.4644	27.1537	27.5649	27.4277	28.3031	28.2274	28.221
+	2.1525	-0.850366	Q60648	SAP3	Gm2a	Ganglioside GM2 activator	Color2 [A=255, R=0, G=0, B=160]	9	4		8	30.1	20.824	28.8068	29.1254	28.9105	27.8215	28.9255	28.5437	28.9262	29.3678	29.7503	30.1464	29.506	29.5388
+	1.69857	-0.854105	Q6P5E4	UGGG1	Uggt1	UDP-glucose:glycoprotein glucosyltransferase 1	Color2 [A=255, R=0, G=0, B=160]	9	4		6	6.9	176.43	26.9642	25.8029	26.2191	26.6885	27.2256	26.5055	26.6935	27.5054	27.0055	27.3946	28.3179	27.6134
+	3.74862	-0.854851	Q8VDM4	PSMD2	Psmd2	26S proteasome non-ATPase regulatory subunit 2	Color2 [A=255, R=0, G=0, B=160]	9	4		15	26.4	100.2	27.8473	27.6812	27.4297	27.9094	27.899	27.7151	28.1516	28.5232	28.3495	28.8262	28.7979	28.9623
+	1.45281	-0.855372	Q8BMA6	SRP68	Srp68	Signal recognition particle subunit SRP68	Color2 [A=255, R=0, G=0, B=160]	9	4		2	5.9	70.573	24.3979	23.8926	23.6291	23.6237	24.3497	24.747	25.0392	26.0264	25.4828	23.9827	24.4727	24.7685
+	1.26575	-0.858415	Q9D8T7	SLIRP	Slirp	SRA stem-loop-interacting RNA-binding protein, mitochondrial	Color2 [A=255, R=0, G=0, B=160]	9	4		4	52.7	12.605	23.6804	23.4647	24.6509	24.7977	24.1064	24.7941	25.7853	25.6681	25.8518	24.0512	24.4717	24.8166
+	2.28153	-0.858452	P43024	CX6A1	Cox6a1	Cytochrome c oxidase subunit 6A1, mitochondrial	Color2 [A=255, R=0, G=0, B=160]	9	4		4	61.3	12.352	29.6134	30.045	29.3137	30.2122	29.2699	30.1995	30.6599	31.0587	29.9489	30.4446	30.9791	30.7133
+	3.48106	-0.860604	Q9WV55	VAPA	Vapa	Vesicle-associated membrane protein-associated protein A	Color2 [A=255, R=0, G=0, B=160]	9	4		8	36.9	27.855	27.3879	27.7806	27.751	27.4901	28.1015	27.4911	28.1412	28.2631	28.5293	28.5458	28.7635	28.923
+	2.11709	-0.864956	Q6NVF9	CPSF6	Cpsf6	Cleavage and polyadenylation specificity factor subunit 6	Color2 [A=255, R=0, G=0, B=160]	9	4		2	7.1	59.152	24.0362	25.2924	24.9529	24.2223	24.2055	24.2954	24.973	25.7743	25.4525	24.9479	25.1923	25.8543
+	3.80208	-0.867764	P15532	NDKA	Nme1	Nucleoside diphosphate kinase A	Color2 [A=255, R=0, G=0, B=160]	9	4		13	80.3	17.208	28.6759	28.0203	28.8081	28.8804	28.3931	28.4806	29.3753	29.6413	29.5558	29.1529	29.3013	29.4383
+	2.60885	-0.872241	P70168	IMB1	Kpnb1	Importin subunit beta-1	Color2 [A=255, R=0, G=0, B=160]	9	4		10	22.4	97.183	27.4375	27.9668	26.9132	27.2045	27.7416	27.2493	27.6972	28.3537	28.1087	28.3327	28.4481	28.806
+	3.90484	-0.873147	P21614	VTDB	Gc	Vitamin D-binding protein	Color2 [A=255, R=0, G=0, B=160]	9	4		14	27.3	53.6	28.7351	28.9344	28.6633	28.4585	28.4906	28.8167	29.0262	29.6197	29.5832	29.4984	29.9494	29.6606
+	1.93634	-0.874331	P26369	U2AF2	U2af2	Splicing factor U2AF 65 kDa subunit	Color2 [A=255, R=0, G=0, B=160]	9	4		4	8.4	53.516	26.7856	26.8059	26.515	26.8045	27.323	26.6012	26.8168	27.0309	27.649	28.2817	28.0026	28.3002
+	2.49578	-0.874577	Q99MZ7	PECR	Pecr	Peroxisomal trans-2-enoyl-CoA reductase	Color2 [A=255, R=0, G=0, B=160]	9	4		12	59.1	32.41	29.9383	28.9751	30.4315	29.964	29.6232	30.0233	30.9303	31.028	30.4703	30.5877	30.81	30.3765
+	1.56002	-0.876861	O70133	DHX9	Dhx9	ATP-dependent RNA helicase A	Color2 [A=255, R=0, G=0, B=160]	9	4		13	10.4	149.47	25.838	25.8263	26.8361	27.655	26.6768	27.0535	26.918	27.691	27.2324	27.6764	28.1711	27.458
+	3.00864	-0.881636	Q64310	SURF4	Surf4	Surfeit locus protein 4	Color2 [A=255, R=0, G=0, B=160]	9	4		2	10.4	30.381	27.533	27.7248	27.7044	26.9813	27.873	27.2072	27.8836	28.4038	28.2091	28.711	28.3668	28.7393
+	2.99215	-0.895403	P28825	MEP1A	Mep1a	Meprin A subunit alpha	Color2 [A=255, R=0, G=0, B=160]	9	4		16	26.8	84.23	31.3467	32.4886	32.244	31.9226	32.0019	32.1139	32.4375	33.1674	33.1997	32.7471	32.9532	32.9853
+	2.25006	-0.902071	P50543	S10AB	S100a11	Protein S100-A11	Color2 [A=255, R=0, G=0, B=160]	9	4		4	51	11.083	27.0061	28.0639	27.608	26.9967	27.8544	27.3135	27.7271	28.1069	28.8084	28.9121	28.2318	28.4688
+	2.31917	-0.902492	Q8BTM8	FLNA	Flna	Filamin-A	Color2 [A=255, R=0, G=0, B=160]	9	4		53	30.6	281.22	31.2144	31.1519	30.515	31.0909	30.8026	31.1657	30.9913	32.1872	31.5503	31.8744	32.4649	32.2875
+	2.94193	-0.908566	Q9QZE5	COPG1	Copg1	Coatomer subunit gamma-1	Color2 [A=255, R=0, G=0, B=160]	9	4		7	13.8	97.512	26.5545	26.5264	26.447	26.0533	26.0733	26.3202	26.7427	26.7008	27.2804	27.8163	27.5514	27.3346
+	2.0754	-0.916264	P59325	IF5	Eif5	Eukaryotic translation initiation factor 5	Color2 [A=255, R=0, G=0, B=160]	9	4		2	5.6	48.968	24.3936	25.1485	24.7713	24.2785	24.0173	24.8906	25.1351	25.0354	26.4772	25.7042	25.4745	25.1709
+	2.59478	-0.919502	Q3UQ44	IQGA2	Iqgap2	Ras GTPase-activating-like protein IQGAP2	Color2 [A=255, R=0, G=0, B=160]	9	4		7	6.3	180.53	26.6657	27.456	27.1399	27.276	27.001	26.0417	28.0424	28.0389	27.547	27.5651	28.0495	27.8542
+	3.93884	-0.921344	Q91X52	DCXR	Dcxr	L-xylulose reductase	Color2 [A=255, R=0, G=0, B=160]	9	4		10	47.5	25.746	28.8812	28.8581	29.1871	28.76	28.9762	28.723	29.259	29.6429	29.965	29.8855	29.9484	30.2129
+	1.68504	-0.923256	P47955	RLA1	Rplp1	60S acidic ribosomal protein P1	Color2 [A=255, R=0, G=0, B=160]	9	4		2	42.1	11.475	28.9685	28.2755	27.8036	28.3855	28.5528	28.951	28.6489	28.4223	29.622	29.8468	29.9133	30.0233
+	4.59988	-0.923851	Q9CPP6	NDUA5	Ndufa5	NADH dehydrogenase [ubiquinone] 1 alpha subcomplex subunit 5	Color2 [A=255, R=0, G=0, B=160]	9	4		10	69.8	13.36	29.1796	28.9906	28.9114	29.2517	28.7424	29.1126	29.7978	29.6329	30.0088	29.8293	30.2342	30.2285
+	1.27802	-0.924256	P51437	CAMP	Camp	Cathelicidin antimicrobial peptide	Color2 [A=255, R=0, G=0, B=160]	9	4		2	19.8	19.453	26.8571	27.1403	26.394	26.655	25.0247	24.7785	27.1134	27.0548	27.151	26.7344	27.5072	26.8344
+	1.867	-0.925062	Q61233	PLSL	Lcp1	Plastin-2	Color2 [A=255, R=0, G=0, B=160]	9	4		13	26	70.148	27.2498	28.2898	27.5026	27.3654	27.2756	27.2983	27.2982	28.5284	28.2353	28.9127	29.1478	28.4097
+	1.7954	-0.932604	Q6Y685	TACC1	Tacc1	Transforming acidic coiled-coil-containing protein 1	Color2 [A=255, R=0, G=0, B=160]	9	4		1	1.2	83.951	24.1543	23.7734	23.9434	24.0173	23.7191	23.6808	25.3308	24.1077	24.7586	24.305	24.2883	26.0936
+	1.80989	-0.933358	Q05421	CP2E1	Cyp2e1	Cytochrome P450 2E1	Color2 [A=255, R=0, G=0, B=160]	9	4		3	12.6	56.804	24.725	24.6967	25.0425	25.0691	25.2997	24.9721	26.3031	25.7245	25.9005	24.7417	27.0195	25.7159
+	2.54171	-0.933593	Q9QXK3	COPG2	Copg2	Coatomer subunit gamma-2	Color2 [A=255, R=0, G=0, B=160]	9	4		4	6.5	97.679	25.3242	24.4811	24.0591	24.6849	25.2218	24.7013	25.2927	25.4365	25.5485	26.2751	25.7792	25.7421
+	2.26034	-0.93499	Q9JHI5	IVD	Ivd	Isovaleryl-CoA dehydrogenase, mitochondrial	Color2 [A=255, R=0, G=0, B=160]	9	4		17	57.8	46.325	31.568	31.7921	30.6251	31.1265	30.7079	30.8357	31.6494	32.8214	32.1091	31.8687	32.1645	31.6521
+	1.42013	-0.939763	Q920A5	RISC	Scpep1	Retinoid-inducible serine carboxypeptidase	Color2 [A=255, R=0, G=0, B=160]	9	4		2	10.4	50.964	25.482	25.3747	23.8574	24.4174	25.3319	24.8985	26.051	25.5761	25.6992	26.3979	26.6491	24.627
+	3.1003	-0.940794	P35505	FAAA	Fah	Fumarylacetoacetase	Color2 [A=255, R=0, G=0, B=160]	9	4		18	64	46.175	31.61	31.7408	31.5972	31.6093	32.0134	31.093	31.9883	32.1536	32.809	32.7054	32.7288	32.9234
+	3.33037	-0.944945	Q99KB8	GLO2	Hagh	Hydroxyacylglutathione hydrolase, mitochondrial	Color2 [A=255, R=0, G=0, B=160]	9	4		7	29.4	34.084	28.0982	28.068	28.447	28.1641	27.8642	27.9047	29.5721	29.2302	29.3671	28.6635	28.6583	28.7247
+	3.83377	-0.966395	P46467	VPS4B	Vps4b	Vacuolar protein sorting-associated protein 4B	Color2 [A=255, R=0, G=0, B=160]	9	4		1	2.9	49.419	24.6651	24.735	24.6495	24.8164	24.4287	24.8392	25.1361	25.3594	25.5218	26.0204	26.0156	25.8788
+	2.47005	-0.967852	P08030	APT	Aprt	Adenine phosphoribosyltransferase	Color2 [A=255, R=0, G=0, B=160]	9	4		5	46.7	19.724	26.8158	26.9834	26.7624	26.6607	27.0679	26.1681	26.9823	27.3764	27.556	28.3167	27.7	28.3339
+	1.22536	-0.969999	P56959	FUS	Fus	RNA-binding protein FUS	Color2 [A=255, R=0, G=0, B=160]	9	4		2	3.3	52.673	25.7734	24.6192	23.9682	24.7767	24.598	23.6329	24.334	26.0144	26.0228	26.0587	24.578	26.1803
+	3.28848	-0.972181	O88441	MTX2	Mtx2	Metaxin-2	Color2 [A=255, R=0, G=0, B=160]	9	4		4	34.6	29.758	27.5496	27.4822	27.5121	28.1115	27.4705	28.0777	28.6023	28.1547	28.5761	28.5933	29.2417	28.8685
+	3.58983	-0.978622	Q60930	VDAC2	Vdac2	Voltage-dependent anion-selective channel protein 2	Color2 [A=255, R=0, G=0, B=160]	9	4		9	30.2	31.732	30.3345	30.4513	29.7594	30.3771	29.9333	30.3411	30.7049	31.5207	30.9315	31.4285	31.4347	31.048
+	2.20478	-0.979266	P26638	SYSC	Sars	Serine--tRNA ligase, cytoplasmic	Color2 [A=255, R=0, G=0, B=160]	9	4		9	27.7	58.388	27.0303	27.8893	27.3812	27.2366	27.7516	27.1796	27.3127	28.1117	28.853	28.5526	28.538	28.9763
+	1.96415	-0.979749	P0C8K7	SMIM1	Smim1	Small integral membrane protein 1	Color2 [A=255, R=0, G=0, B=160]	9	4		1	15.4	8.764	24.652	24.4866	25.5462	25.6958	25.9344	25.9506	26.7576	26.4182	26.5892	25.9302	25.7592	26.6898
+	2.82132	-0.985905	O88587	COMT	Comt	Catechol O-methyltransferase	Color2 [A=255, R=0, G=0, B=160]	9	4		7	36.2	29.486	27.5992	28.6274	28.2428	28.262	28.2937	28.1635	28.5554	29.2278	28.811	29.6585	29.6744	29.1771
+	3.72975	-0.987318	Q9QYB1	CLIC4	Clic4	Chloride intracellular channel protein 4	Color2 [A=255, R=0, G=0, B=160]	9	4		9	49.4	28.729	28.4903	28.4968	29.2668	29.0325	28.8058	28.8779	29.9117	30.157	30.1177	29.6644	29.4441	29.599
+	3.91203	-0.990486	Q99L60	VATC2	Atp6v1c2	V-type proton ATPase subunit C 2	Color2 [A=255, R=0, G=0, B=160]	9	4		4	12.6	48.35	28.0757	27.4403	28.0312	27.9919	28.024	27.8604	28.6209	28.4898	28.9439	28.8867	29.0199	29.4051
+	2.78866	-0.992329	Q505D7	OPA3	Opa3	Optic atrophy 3 protein homolog	Color2 [A=255, R=0, G=0, B=160]	9	4		3	28.5	20.11	26.2406	25.7949	26.7279	26.4981	25.7549	26.4451	26.8264	26.8013	27.239	27.1125	27.7104	27.7259
+	3.38444	-0.992413	Q8BJ71	NUP93	Nup93	Nuclear pore complex protein Nup93	Color2 [A=255, R=0, G=0, B=160]	9	4		1	3.8	93.28	24.4697	24.2395	24.8915	24.4767	24.6767	24.683	25.3054	24.9424	26.1372	25.5274	25.7557	25.7235
+	3.12629	-0.992846	P03911	NU4M	Mtnd4	NADH-ubiquinone oxidoreductase chain 4	Color2 [A=255, R=0, G=0, B=160]	9	4		5	10	51.881	30.8858	30.902	30.46	31.1062	30.3152	31.0081	31.5343	32.1421	31.2225	31.7153	32.3103	31.7099
+	1.57853	-0.995706	Q8BJY1	PSMD5	Psmd5	26S proteasome non-ATPase regulatory subunit 5	Color2 [A=255, R=0, G=0, B=160]	9	4		5	18.3	55.971	25.5187	25.2954	24.8048	25.3718	24.989	25.7875	26.1488	24.6198	26.6616	26.503	26.8236	26.9846
+	1.28995	-0.999926	P14069	S10A6	S100a6	Protein S100-A6	Color2 [A=255, R=0, G=0, B=160]	9	4		4	43.8	10.051	26.2982	25.9801	25.8188	26.9328	27.8745	27.9755	28.0625	28.5375	27.6345	26.8541	27.6378	28.1532
+	1.85874	-1.00131	Q9DB15	RM12	Mrpl12	39S ribosomal protein L12, mitochondrial	Color2 [A=255, R=0, G=0, B=160]	9	4		6	35.3	21.708	29.7802	28.4985	29.6099	29.0258	28.5347	29.4122	29.4057	30.0364	30.9615	29.7019	29.9567	30.8069
+	4.19806	-1.00504	P11930	NUD19	Nudt19	Nucleoside diphosphate-linked moiety X motif 19	Color2 [A=255, R=0, G=0, B=160]	9	4		23	75.1	40.32	30.563	31.0442	30.6323	30.9264	30.8558	30.5492	31.5285	31.693	31.5125	31.8918	32.338	31.6373
+	1.8562	-1.00656	Q8BWU5	OSGEP	Osgep	Probable tRNA N6-adenosine threonylcarbamoyltransferase	Color2 [A=255, R=0, G=0, B=160]	9	4		1	5.7	36.3	24.017	25.3931	25.7578	24.1616	24.1873	24.6167	25.0719	25.7392	25.3406	26.0128	25.9774	26.0308
+	1.86976	-1.00675	Q5SUF2	LC7L3	Luc7l3	Luc7-like protein 3	Color2 [A=255, R=0, G=0, B=160]	9	4		1	3.2	51.45	24.7445	23.6508	23.6767	24.1466	24.8216	24.6763	25.5476	24.8393	24.9875	26.383	25.3359	24.6637
+	1.75365	-1.0089	Q91ZR2	SNX18	Snx18	Sorting nexin-18	Color2 [A=255, R=0, G=0, B=160]	9	4		1	4.6	67.903	25.4217	24.9957	24.7654	25.6333	23.9781	25.422	24.9108	26.0769	26.1273	25.966	26.7379	26.4507
+	2.20545	-1.01502	Q8R0Y8	S2542	Slc25a42	Mitochondrial coenzyme A transporter SLC25A42	Color2 [A=255, R=0, G=0, B=160]	9	4		4	20.4	35.24	26.6013	26.3258	26.1364	26.4711	26.0107	26.7632	26.5153	26.8634	27.6849	27.3701	28.4088	27.5562
+	1.96284	-1.01515	Q8K1M6	DNM1L	Dnm1l	Dynamin-1-like protein	Color2 [A=255, R=0, G=0, B=160]	9	4		7	15	82.657	25.7001	26.6387	27.1458	25.5022	26.5965	26.6756	26.8721	27.2668	26.8701	28.0846	27.6923	27.5639
+	1.22567	-1.01645	P61924	COPZ1	Copz1	Coatomer subunit zeta-1	Color2 [A=255, R=0, G=0, B=160]	9	4		3	22	20.198	25.2343	25.6585	26.0111	25.693	25.7532	24.9051	24.3379	26.7421	26.9198	27.205	27.1566	26.9925
+	2.72702	-1.01725	Q9DCJ9	NPL	Npl	N-acetylneuraminate lyase	Color2 [A=255, R=0, G=0, B=160]	9	4		7	39.4	35.13	27.0246	26.8819	27.7636	26.6652	27.6062	26.4508	27.7916	28.0355	28.1427	28.2926	28.4929	27.7405
+	2.40208	-1.0211	Q99JB2	STML2	Stoml2	Stomatin-like protein 2, mitochondrial	Color2 [A=255, R=0, G=0, B=160]	9	4		3	16.4	38.384	26.0234	25.8066	24.8882	25.3033	25.3075	25.1357	26.1702	26.0736	25.7097	27.0145	26.8778	26.7455
+	2.26894	-1.02316	Q9D1A2	CNDP2	Cndp2	Cytosolic non-specific dipeptidase	Color2 [A=255, R=0, G=0, B=160]	9	4		29	73.3	52.767	31.2066	31.9769	31.2715	31.1274	31.7207	30.8274	31.7926	32.0298	31.8206	32.8946	32.628	33.1038
+	3.66148	-1.02435	P40124	CAP1	Cap1	Adenylyl cyclase-associated protein 1	Color2 [A=255, R=0, G=0, B=160]	9	4		16	50.4	51.564	29.2937	29.7245	28.8202	29.0582	29.2854	29.5039	29.7087	30.2281	30.4624	30.4049	30.5298	30.4982
+	2.60936	-1.0247	Q60854	SPB6	Serpinb6	Serpin B6	Color2 [A=255, R=0, G=0, B=160]	9	4		7	23.8	42.598	27.138	28.1182	27.5071	27.3	27.436	27.2187	28.667	28.2174	27.7993	28.9194	28.1194	29.1438
+	2.86287	-1.02967	O35593	PSDE	Psmd14	26S proteasome non-ATPase regulatory subunit 14	Color2 [A=255, R=0, G=0, B=160]	9	4		4	28.7	34.577	26.1883	26.1729	26.6234	26.3766	26.271	26.2734	26.8237	26.5527	27.7676	27.5417	27.4254	27.9726
+	2.65085	-1.02976	O55028	BCKD	Bckdk	[3-methyl-2-oxobutanoate dehydrogenase [lipoamide]] kinase, mitochondrial	Color2 [A=255, R=0, G=0, B=160]	9	4		3	13.1	46.587	28.5497	27.3434	28.0456	27.9013	27.7355	27.7723	28.5701	29.4725	28.4451	28.4868	29.1618	29.3901
+	3.60627	-1.03021	P28665	MUG1	Mug1	Murinoglobulin-1	Color2 [A=255, R=0, G=0, B=160]	9	4		34	31.5	165.3	30.7913	30.9659	30.1163	31.1443	31.0447	30.657	31.8338	31.9884	31.7967	31.9377	32.0314	31.313
+	4.18998	-1.03453	Q8BWF0	SSDH	Aldh5a1	Succinate-semialdehyde dehydrogenase, mitochondrial	Color2 [A=255, R=0, G=0, B=160]	9	4		14	36.9	55.968	28.712	28.5663	29.0707	28.8737	28.9647	29.0377	29.4388	30.2639	30.0953	29.5472	30.0913	29.9956
+	1.62935	-1.04174	Q8BUV3	GEPH	Gphn	Gephyrin	Color2 [A=255, R=0, G=0, B=160]	9	4		3	6.5	83.281	24.0378	23.7005	25.0511	24.3125	24.4997	24.7899	26.3494	25.6316	24.3238	24.5421	25.8052	25.9898
+	2.63229	-1.04403	P35292	RAB17	Rab17	Ras-related protein Rab-17	Color2 [A=255, R=0, G=0, B=160]	9	4		1	8.9	23.64	24.4744	24.745	24.1813	25.32	24.4938	24.6932	25.1946	25.0588	25.9538	25.5553	26.2087	26.2006
+	3.72984	-1.0441	Q3URE1	ACSF3	Acsf3	Acyl-CoA synthetase family member 3, mitochondrial	Color2 [A=255, R=0, G=0, B=160]	9	4		7	19.6	65.076	26.1094	26.2164	25.6887	25.9496	26.3854	25.7024	26.5812	27.1779	27.4569	26.9067	26.8061	27.3878
+	3.29105	-1.0446	P19324	SERPH	Serpinh1	Serpin H1	Color2 [A=255, R=0, G=0, B=160]	9	4		5	20.6	46.533	28.0265	29.176	28.2001	28.4339	28.383	28.8558	29.6285	29.4876	29.1025	29.6978	29.9279	29.4986
+	2.53637	-1.04656	O08914	FAAH1	Faah	Fatty-acid amide hydrolase 1	Color2 [A=255, R=0, G=0, B=160]	9	4		4	10.7	63.221	24.3509	24.4249	24.5812	24.491	24.2669	25.1326	25.1229	25.4669	26.0092	25.6932	26.4074	24.8274
+	1.88505	-1.04751	Q921Z5	TFIP8	Tnfaip8	Tumor necrosis factor alpha-induced protein 8	Color2 [A=255, R=0, G=0, B=160]	9	4		2	14.6	22.96	26.1788	26.4367	26.1836	25.5834	26.7218	25.9976	26.9515	26.1892	27.1621	26.9316	27.7694	28.3832
+	2.61811	-1.05009	P26516	PSMD7	Psmd7	26S proteasome non-ATPase regulatory subunit 7	Color2 [A=255, R=0, G=0, B=160]	9	4		4	25.5	36.539	26.2867	25.9532	26.636	26.367	26.2491	26.7487	27.2574	27.3003	26.5773	27.5291	28.3445	27.5327
+	1.36442	-1.05503	Q9DBG1	CP27A	Cyp27a1	Sterol 26-hydroxylase, mitochondrial	Color2 [A=255, R=0, G=0, B=160]	9	4		1	4.5	60.719	23.8281	25.2846	25.3275	25.8532	24.3995	25.7841	26.1296	25.6412	26.1575	24.9555	27.0198	26.9035
+	3.49344	-1.05763	Q9EP69	SAC1	Sacm1l	Phosphatidylinositide phosphatase SAC1	Color2 [A=255, R=0, G=0, B=160]	9	4		7	16	66.943	26.6413	26.1872	25.7079	25.718	25.8736	26.1897	26.823	26.8726	26.8775	27.3604	27.6278	27.1022
+	4.11392	-1.05901	Q9QUH0	GLRX1	Glrx	Glutaredoxin-1	Color2 [A=255, R=0, G=0, B=160]	9	4		4	44.9	11.871	27.5484	26.6882	26.8875	27.353	26.7428	27.1361	27.7547	27.9861	28.3078	28.187	28.2518	28.2226
+	1.82726	-1.06144	P61620	S61A1	Sec61a1	Protein transport protein Sec61 subunit alpha isoform 1	Color2 [A=255, R=0, G=0, B=160]	9	4		2	7.4	52.264	26.2035	26.6197	26.1571	27.0879	26.1787	26.9114	27.502	27.8954	26.2243	27.4043	28.5776	27.9234
+	2.71733	-1.06499	P62315	SMD1	Snrpd1	Small nuclear ribonucleoprotein Sm D1	Color2 [A=255, R=0, G=0, B=160]	9	4		2	27.7	13.281	28.2809	27.7313	28.3334	28.1982	28.4919	28.6187	28.7164	28.6157	29.5296	29.4882	29.8338	29.8607
+	1.84183	-1.066	P07091	S10A4	S100a4	Protein S100-A4	Color2 [A=255, R=0, G=0, B=160]	9	4		1	16.8	11.721	26.0079	25.8742	26.1445	25.3752	26.6309	26.4127	27.3533	25.9582	26.5038	27.7836	27.293	27.9495
+	6.56829	-1.06728	P56395	CYB5	Cyb5a	Cytochrome b5	Color2 [A=255, R=0, G=0, B=160]	9	4		8	56	15.241	30.8583	30.9736	30.8864	30.854	30.8604	30.9796	31.7513	31.6921	32.1955	32.1455	32.0666	31.9651
+	6.2858	-1.07113	Q8QZT1	THIL	Acat1	Acetyl-CoA acetyltransferase, mitochondrial	Color2 [A=255, R=0, G=0, B=160]	9	4		27	59.7	44.816	32.9857	32.7705	32.646	32.5696	32.8058	32.765	33.6151	33.8224	33.7888	34.1572	33.8636	33.7222
+	2.71198	-1.07456	Q9EQH3	VPS35	Vps35	Vacuolar protein sorting-associated protein 35	Color2 [A=255, R=0, G=0, B=160]	9	4		14	24.2	91.712	26.4331	27.1128	26.6902	27.3251	27.3359	26.8227	27.4322	28.1	27.4102	28.0892	28.6136	28.5219
+	2.84689	-1.07921	Q99K48	NONO	Nono	Non-POU domain-containing octamer-binding protein	Color2 [A=255, R=0, G=0, B=160]	9	4		12	26	54.54	27.7681	26.8238	27.3216	27.8707	27.9154	27.8703	28.3696	28.0683	29.1381	28.6525	28.6852	29.1314
+	2.04433	-1.08071	P63037	DNJA1	Dnaja1	DnaJ homolog subfamily A member 1	Color2 [A=255, R=0, G=0, B=160]	9	4		5	18.6	44.868	26.2662	24.3424	26.5206	25.8988	26.223	25.4408	26.9392	26.5328	26.7839	27.101	26.8975	26.9217
+	1.53481	-1.08207	Q61081	CDC37	Cdc37	Hsp90 co-chaperone Cdc37	Color2 [A=255, R=0, G=0, B=160]	9	4		4	13.5	44.593	24.4581	24.1905	26.4714	25.531	24.946	24.2058	25.7607	26.9076	26.4772	25.5589	25.6652	25.9256
+	3.38728	-1.08614	Q00896	A1AT3	Serpina1c	Alpha-1-antitrypsin 1-3	Color2 [A=255, R=0, G=0, B=160]	9	4		18	57.5	45.823	30.8643	31.4397	30.4446	30.9584	31.0463	31.1252	32.3803	32.0185	31.9717	31.3846	32.5145	32.1258
+	1.35047	-1.0869	Q8CFX1	G6PE	H6pd	GDH/6PGL endoplasmic bifunctional protein	Color2 [A=255, R=0, G=0, B=160]	9	4		3	4.3	88.927	25.0825	26.332	26.3622	25.0105	25.4529	23.668	25.2334	26.7246	26.5153	26.4792	26.7806	26.6966
+	2.64988	-1.08839	Q810B6	ANFY1	Ankfy1	Rabankyrin-5	Color2 [A=255, R=0, G=0, B=160]	9	4		2	2.7	128.65	26.8616	25.8964	27.0479	26.3201	27.0602	27.2548	27.6119	27.3438	27.5663	27.8706	28.2938	28.2848
+	6.09871	-1.08902	Q8K0L3	ACSM2	Acsm2	Acyl-coenzyme A synthetase ACSM2, mitochondrial	Color2 [A=255, R=0, G=0, B=160]	9	4		43	78.1	64.268	33.8465	33.7288	33.6429	33.7503	33.5509	33.9224	34.7349	34.7483	34.5818	34.8376	35.2002	34.8731
+	4.07238	-1.09218	Q9D0F9	PGM1	Pgm1	Phosphoglucomutase-1	Color2 [A=255, R=0, G=0, B=160]	9	4		23	52	61.417	29.563	30.2121	29.9448	29.5866	29.9973	29.4472	30.7685	31.098	30.4566	30.6816	31.0753	31.2239
+	1.6077	-1.09926	Q91VC4	PLVAP	Plvap	Plasmalemma vesicle-associated protein	Color2 [A=255, R=0, G=0, B=160]	9	4		6	16	49.933	24.8631	24.2456	24.5717	24.6494	23.5525	24.6029	25.0743	26.1348	26.6338	25.6868	24.0157	25.5352
+	2.17891	-1.10044	Q9DCH4	EIF3F	Eif3f	Eukaryotic translation initiation factor 3 subunit F	Color2 [A=255, R=0, G=0, B=160]	9	4		4	13.9	37.984	26.8762	28.8008	28.1682	27.6332	28.5394	27.7203	29.0635	28.7677	28.567	29.2635	29.05	29.629
+	1.13819	-1.1196	Q9QUR6	PPCE	Prep	Prolyl endopeptidase	Color2 [A=255, R=0, G=0, B=160]	9	4		2	3.5	80.751	25.2087	23.7833	24.7397	23.98	25.9635	22.6576	24.6643	26.0325	26.325	24.6142	25.6247	25.7898
+	2.44777	-1.12008	O35841	API5	Api5	Apoptosis inhibitor 5	Color2 [A=255, R=0, G=0, B=160]	9	4		3	11.9	56.784	24.9611	23.4051	24.8315	25.3487	25.2334	24.8324	25.8108	25.7391	25.7041	26.1892	25.8749	26.0146
+	1.16584	-1.12433	P70245	EBP	Ebp	3-beta-hydroxysteroid-Delta(8),Delta(7)-isomerase	Color2 [A=255, R=0, G=0, B=160]	9	4		2	10.9	26.215	22.7664	25.1873	25.6835	24.337	24.7992	25.8653	26.3974	25.0733	26.0435	24.9036	26.6359	26.331
+	1.69686	-1.12604	Q9DC51	GNAI3	Gnai3	Guanine nucleotide-binding protein G(k) subunit alpha	Color2 [A=255, R=0, G=0, B=160]	9	4		4	14.4	40.538	23.8403	24.2538	24.0887	25.4219	25.9151	24.3491	25.6366	24.7608	26.047	26.0154	25.7607	26.4045
+	2.02399	-1.1345	Q9Z0R4	ITSN1	Itsn1	Intersectin-1	Color2 [A=255, R=0, G=0, B=160]	9	4		1	1.2	194.29	24.8353	23.7393	24.1074	25.0673	25.2527	24.6038	25.2538	26.3739	25.6959	25.742	24.8267	26.5205
+	1.96405	-1.13915	Q8BH35	CO8B	C8b	Complement component C8 beta chain	Color2 [A=255, R=0, G=0, B=160]	9	4		2	6.1	66.229	25.8077	24.3826	24.1158	25.5826	25.2604	24.4576	25.2058	25.7428	26.4243	26.4996	26.6387	25.9306
+	2.3501	-1.14059	Q99PV0	PRP8	Prpf8	Pre-mRNA-processing-splicing factor 8	Color2 [A=255, R=0, G=0, B=160]	9	4		6	5.4	273.61	25.85	26.3188	26.2993	26.9458	26.8701	26.6063	27.4779	26.6263	27.2465	27.8755	28.0613	28.4462
+	4.5047	-1.14092	Q8K4F5	ABHDB	Abhd11	Protein ABHD11	Color2 [A=255, R=0, G=0, B=160]	9	4		7	45.6	33.56	27.3283	27.5188	27.2903	27.7717	28.1467	27.4229	28.701	28.6958	28.3212	28.9273	28.8486	28.8303
+	3.7783	-1.14137	P38060	HMGCL	Hmgcl	Hydroxymethylglutaryl-CoA lyase, mitochondrial	Color2 [A=255, R=0, G=0, B=160]	9	4		8	37.5	34.238	29.8875	29.6901	29.6681	29.6245	30.1241	29.7442	30.3683	30.5447	30.7676	31.5178	31.1936	31.1947
+	3.16781	-1.14683	P51855	GSHB	Gss	Glutathione synthetase	Color2 [A=255, R=0, G=0, B=160]	9	4		18	44.3	52.246	29.4658	29.9749	29.762	29.6122	30.0718	28.8969	30.5561	30.3709	30.7587	31.2254	30.4574	31.296
+	3.28433	-1.14856	Q99LB6	MAT2B	Mat2b	Methionine adenosyltransferase 2 subunit beta	Color2 [A=255, R=0, G=0, B=160]	9	4		2	8.4	37.392	25.39	25.5271	24.7041	25.2245	25.1921	25.4843	26.045	26.0687	25.8897	26.9773	26.5094	26.9235
+	3.76506	-1.1498	Q7TPV4	MBB1A	Mybbp1a	Myb-binding protein 1A	Color2 [A=255, R=0, G=0, B=160]	9	4		3	4.9	152.04	25.6448	26.5617	26.0853	26.1735	25.9899	25.6538	26.8848	26.8297	26.9978	27.3536	27.2081	27.7339
+	1.44363	-1.15178	Q91WU5	AS3MT	As3mt	Arsenite methyltransferase	Color2 [A=255, R=0, G=0, B=160]	9	4		3	12.5	41.793	23.9704	24.5844	24.185	25.9887	23.1758	24.7087	25.5135	24.4119	25.3676	26.4618	25.7451	26.024
+	2.1645	-1.15637	Q3UM45	PP1R7	Ppp1r7	Protein phosphatase 1 regulatory subunit 7	Color2 [A=255, R=0, G=0, B=160]	9	4		3	10.8	41.291	24.5133	25.8652	24.6618	24.7062	25.6572	24.6601	25.3085	26.5682	26.107	26.4773	25.6658	26.8754
+	5.17437	-1.16795	A2ATU0	DHTK1	Dhtkd1	Probable 2-oxoglutarate dehydrogenase E1 component DHKTD1, mitochondrial	Color2 [A=255, R=0, G=0, B=160]	9	4		25	41.9	102.79	30.0289	30.4944	30.2389	30.104	30.531	30.1911	31.1731	31.2698	31.2488	31.4461	31.8836	31.5746
+	2.08826	-1.16866	O54724	CAVN1	Cavin1	Caveolae-associated protein 1	Color2 [A=255, R=0, G=0, B=160]	9	4		2	5.6	43.953	24.6344	23.9284	23.3601	23.7066	24.7803	22.7855	24.361	25.0987	24.8094	25.0345	25.6119	25.2917
+	5.36259	-1.17011	Q9DCS3	MECR	Mecr	Enoyl-[acyl-carrier-protein] reductase, mitochondrial	Color2 [A=255, R=0, G=0, B=160]	9	4		9	46.1	40.342	28.6237	28.5197	28.319	28.5171	28.0443	28.3832	29.135	29.6017	29.5515	29.5323	29.8002	29.8068
+	1.44784	-1.17168	P01897	HA1L	H2-L	H-2 class I histocompatibility antigen, L-D alpha chain	Color2 [A=255, R=0, G=0, B=160]	9	4		7	23.8	40.711	24.2758	25.2838	24.5571	24.8429	23.7944	25.1004	24.3789	27.0941	26.2615	26.4156	24.7297	26.0047
+	1.72474	-1.1718	P22892	AP1G1	Ap1g1	AP-1 complex subunit gamma-1	Color2 [A=255, R=0, G=0, B=160]	9	4		6	7.7	91.349	24.2618	25.5775	24.3738	23.6464	24.8842	24.5501	24.3112	26.1752	26.621	25.4287	25.814	25.9745
+	2.58616	-1.19665	Q31125	S39A7	Slc39a7	Zinc transporter SLC39A7	Color2 [A=255, R=0, G=0, B=160]	9	4		1	5.5	50.656	25.637	25.869	26.0246	24.9444	25.2235	24.8506	26.2009	25.8779	26.6591	26.6171	26.9266	27.4473
+	3.44726	-1.20642	Q922Q1	2020-03-02	2020-03-02	Mitochondrial amidoxime reducing component 2	Color2 [A=255, R=0, G=0, B=160]	9	4		16	38.2	38.194	29.7383	30.9237	29.8345	29.9387	29.8343	29.8917	30.8063	31.2454	30.9325	31.3912	31.2627	31.7617
+	1.44327	-1.20657	Q91YR1	TWF1	Twf1	Twinfilin-1	Color2 [A=255, R=0, G=0, B=160]	9	4		7	26.9	40.079	24.8094	24.7981	24.9158	25.7213	24.2383	24.6768	23.7962	26.5711	26.5454	26.2795	26.4956	26.7115
+	4.07451	-1.2128	Q9D7J4	COX20	Cox20	Cytochrome c oxidase assembly protein COX20, mitochondrial	Color2 [A=255, R=0, G=0, B=160]	9	4		3	41	13.163	25.6843	26.5474	25.6896	26.0965	25.9556	26.4131	26.8663	27.3391	27.1298	27.249	27.7752	27.304
+	1.51883	-1.21436	P61202	CSN2	Cops2	COP9 signalosome complex subunit 2	Color2 [A=255, R=0, G=0, B=160]	9	4		2	10.2	51.596	25.7381	25.3982	25.8786	23.788	25.5695	25.9966	25.0836	26.4283	27.1189	26.4161	27.3559	27.2525
+	1.4474	-1.21632	O88531	PPT1	Ppt1	Palmitoyl-protein thioesterase 1	Color2 [A=255, R=0, G=0, B=160]	9	4		3	13.4	34.49	24.389	24.1461	25.2808	26.5586	23.8458	25.8362	25.2786	26.1496	26.0389	27.0133	26.7922	26.0818
+	3.69735	-1.22311	Q91XE4	ACY3	Acy3	N-acyl-aromatic-L-amino acid amidohydrolase (carboxylate-forming)	Color2 [A=255, R=0, G=0, B=160]	9	4		15	60.4	35.286	31.6832	32.3448	31.9967	31.9168	32.261	31.4146	32.9464	32.5727	33.1802	33.2763	33.2155	33.7647
+	3.32886	-1.22363	Q8QZY2	GLCTK	Glyctk	Glycerate kinase	Color2 [A=255, R=0, G=0, B=160]	9	4		7	21.6	55.292	26.5576	26.4956	26.9159	26.9688	27.0476	26.8003	27.2644	27.7385	27.7201	28.436	28.7419	28.2268
+	1.73315	-1.22959	P00375	DYR	Dhfr	Dihydrofolate reductase	Color2 [A=255, R=0, G=0, B=160]	9	4		5	32.6	21.606	25.0821	28.2628	26.9991	27.3325	26.9747	26.8641	27.6294	28.2717	28.1443	28.3731	28.1118	28.3626
+	1.10933	-1.23904	Q9EQK5	MVP	Mvp	Major vault protein	Color2 [A=255, R=0, G=0, B=160]	9	4		8	22.2	95.923	26.1127	23.078	25.6845	25.7586	26.1221	26.4868	27.0858	26.2997	27.2547	27.5694	25.1243	27.343
+	1.47779	-1.24197	Q9DCQ2	ASPD	Aspdh	Putative L-aspartate dehydrogenase	Color2 [A=255, R=0, G=0, B=160]	9	4		5	18.5	30.269	24.2483	25.9524	23.9591	24.1093	25.6209	23.6734	24.3225	25.9554	26.6136	25.8674	26.0332	26.2231
+	2.8603	-1.25117	Q9ERF3	WDR61	Wdr61	WD repeat-containing protein 61	Color2 [A=255, R=0, G=0, B=160]	9	4		2	15.7	33.772	24.9896	23.7415	23.6558	24.1662	23.8051	24.5427	25.1122	25.332	25.1199	26.2868	25.0815	25.4755
+	4.46279	-1.25573	P48771	CX7A2	Cox7a2	Cytochrome c oxidase subunit 7A2, mitochondrial	Color2 [A=255, R=0, G=0, B=160]	9	4		4	60.2	9.2908	28.7546	28.9525	28.9522	28.5091	28.6179	29.1882	29.4697	30.4788	30.3831	30.1353	29.9816	30.0603
+	1.47069	-1.25728	Q04447	KCRB	Ckb	Creatine kinase B-type	Color2 [A=255, R=0, G=0, B=160]	9	4		4	17.8	42.713	25.328	25.3095	24.045	24.4079	24.5311	24.4078	23.9549	25.3451	25.9174	26.7356	26.7028	26.9173
+	2.65991	-1.26271	Q8VI47	MRP2	Abcc2	Canalicular multispecific organic anion transporter 1	Color2 [A=255, R=0, G=0, B=160]	9	4		4	5.1	173.67	25.8536	25.6964	25.9408	24.567	25.5577	25.5814	26.7739	26.6508	25.9492	26.5774	27.2012	27.6209
+	1.86671	-1.26737	Q8BTY8	SCFD2	Scfd2	Sec1 family domain-containing protein 2	Color2 [A=255, R=0, G=0, B=160]	9	4		1	3.4	74.75	24.1453	25.3866	24.0785	23.802	23.4183	24.1858	25.6674	25.2661	23.983	25.4466	26.2859	25.9717
+	1.2387	-1.27014	Q9QXG4	ACSA	Acss2	Acetyl-coenzyme A synthetase, cytoplasmic	Color2 [A=255, R=0, G=0, B=160]	9	4		7	12.3	78.861	26.9853	27.0045	24.0393	26.1803	26.368	24.0148	26.2132	27.1352	27.2362	27.0708	27.0705	27.4874
+	2.28202	-1.27371	Q99M87	DNJA3	Dnaja3	DnaJ homolog subfamily A member 3, mitochondrial	Color2 [A=255, R=0, G=0, B=160]	9	4		3	10.6	52.443	25.7743	26.1402	26.0872	26.0802	25.6765	24.4905	26.2224	26.3594	26.7899	27.5672	27.6516	27.3007
+	1.13666	-1.27548	P11862	GAS2	Gas2	Growth arrest-specific protein 2	Color2 [A=255, R=0, G=0, B=160]	9	4		1	4.5	34.9	23.1075	24.6419	24.3607	25.9457	24.3189	23.9962	25.6908	25.2618	25.1451	26.657	27.4309	23.8381
+	5.80392	-1.27659	Q9DCU9	HOGA1	Hoga1	4-hydroxy-2-oxoglutarate aldolase, mitochondrial	Color2 [A=255, R=0, G=0, B=160]	9	4		10	46.4	34.644	29.2144	29.568	29.3384	29.6982	29.7106	29.5425	30.4596	31.1995	30.7311	30.7659	30.8581	30.7174
+	3.9356	-1.28765	Q922P9	GLYR1	Glyr1	Putative oxidoreductase GLYR1	Color2 [A=255, R=0, G=0, B=160]	9	4		2	5.5	59.715	25.8567	26.15	25.4833	25.7421	26.2246	25.9385	26.6378	27.2686	26.7378	27.6966	27.1499	27.6305
+	4.53274	-1.29338	Q9D5V5	CUL5	Cul5	Cullin-5	Color2 [A=255, R=0, G=0, B=160]	9	4		1	2.8	90.973	25.4689	25.3674	25.7616	26.1595	26.0376	25.828	26.6333	26.817	27.1251	26.9984	27.3706	27.4389
+	1.38115	-1.29524	P26350	PTMA	Ptma	Prothymosin alpha	Color2 [A=255, R=0, G=0, B=160]	9	4		6	35.1	12.254	28.5724	26.4476	29.435	29.2022	29.0944	29.023	30.7283	30.9033	30.1142	28.9561	29.3135	29.5308
+	1.96784	-1.29673	O54749	CP2J5	Cyp2j5	Cytochrome P450 2J5	Color2 [A=255, R=0, G=0, B=160]	9	4		13	38.7	57.783	27.3794	28.2771	25.9943	27.9703	27.5988	27.9618	28.0077	28.4086	28.6542	28.9527	29.7159	29.223
+	2.39234	-1.29876	Q61102	ABCB7	Abcb7	ATP-binding cassette sub-family B member 7, mitochondrial	Color2 [A=255, R=0, G=0, B=160]	9	4		2	5.5	82.58	25.2071	24.7252	23.5465	24.7642	25.6055	25.3821	25.6839	25.6832	26.189	26.4531	26.8218	26.1923
+	2.42787	-1.30135	Q8R2K1	FUCM	Fuom	Fucose mutarotase	Color2 [A=255, R=0, G=0, B=160]	9	4		3	33.3	16.805	26.1373	26.9584	24.7908	25.8913	26.7112	26.0628	27.1281	27.3113	26.8866	27.4169	27.9628	27.6542
+	1.41255	-1.307	P06684	CO5	C5	Complement C5	Color2 [A=255, R=0, G=0, B=160]	9	4		8	7.4	188.88	25.4586	23.6747	25.7091	25.9955	24.1763	26.6077	26.9007	26.6641	26.5517	26.685	27.4546	25.2079
+	2.92991	-1.32115	P97363	SPTC2	Sptlc2	Serine palmitoyltransferase 2	Color2 [A=255, R=0, G=0, B=160]	9	4		2	4.8	62.981	25.1729	24.6317	25.1151	24.8469	25.2928	25.0796	25.9294	25.3333	26.1812	26.4636	27.0837	27.0748
+	5.07233	-1.32496	Q8CHP8	PGP	Pgp	Glycerol-3-phosphate phosphatase	Color2 [A=255, R=0, G=0, B=160]	9	4		3	20.6	34.54	26.1865	25.6386	25.8753	25.8296	26.4401	26.2161	27.2505	27.2184	27.7015	27.2855	27.0537	27.6263
+	3.17524	-1.32669	P97290	IC1	Serping1	Plasma protease C1 inhibitor	Color2 [A=255, R=0, G=0, B=160]	9	4		3	12.3	55.584	28.7143	27.0122	27.5431	28.0615	27.5857	28.398	29.2063	29.0377	29.003	29.07	29.6443	29.3136
+	2.97146	-1.33589	Q9CY16	RT28	Mrps28	28S ribosomal protein S28, mitochondrial	Color2 [A=255, R=0, G=0, B=160]	9	4		1	12.9	20.52	24.5183	25.1183	24.2468	25.104	23.5418	23.9809	25.7999	25.6612	25.5584	25.5661	25.4924	26.4475
+	3.73478	-1.34154	P50637	TSPO	Tspo	Translocator protein	Color2 [A=255, R=0, G=0, B=160]	9	4		4	42.6	18.841	27.5902	28.553	27.6699	28.0481	27.5006	28.1531	29.0111	29.5267	28.6692	29.1565	29.8096	29.391
+	2.71992	-1.34729	Q9Z211	PX11A	Pex11a	Peroxisomal membrane protein 11A	Color2 [A=255, R=0, G=0, B=160]	9	4		2	15	28.153	25.3118	25.3343	25.0886	24.7481	24.4549	26.1435	26.4533	26.195	26.0648	26.064	27.2289	27.1588
+	1.61418	-1.34843	Q9CR84	AT5G1	Atp5mc1	ATP synthase F(0) complex subunit C1, mitochondrial	Color2 [A=255, R=0, G=0, B=160]	9	4		2	27.9	14.2	24.9454	26.0051	23.7116	24.307	24.1094	24.1594	24.3913	26.259	26.393	26.5616	26.6672	25.0563
+	1.68429	-1.34977	Q6P4T2	U520	Snrnp200	U5 small nuclear ribonucleoprotein 200 kDa helicase	Color2 [A=255, R=0, G=0, B=160]	9	4		4	3.2	244.54	24.2973	24.6593	24.7517	24.7619	23.2288	24.2309	25.9425	26.3389	26.0331	26.8465	23.9499	24.9177
+	3.31989	-1.35554	Q9CQJ1	HIG2A	Higd2a	HIG1 domain family member 2A	Color2 [A=255, R=0, G=0, B=160]	9	4		2	22.6	11.368	26.6094	26.4026	26.6703	26.7643	26.0218	27.0675	27.5958	27.9074	27.4569	27.4733	28.7285	28.5073
+	1.54764	-1.35698	Q62452	UD19	Ugt1a9	UDP-glucuronosyltransferase 1-9	Color2 [A=255, R=0, G=0, B=160]	9	4		10	19.7	60.007	24.315	25.2822	24.7771	27.4201	26.5841	26.4391	26.856	27.4146	26.654	27.1561	28.0256	26.8531
+	2.07868	-1.36217	Q61768	KINH	Kif5b	Kinesin-1 heavy chain	Color2 [A=255, R=0, G=0, B=160]	9	4		12	15.6	109.55	24.585	25.5024	25.7061	27.0085	26.5707	24.6065	27.111	27.3986	26.7722	27.0559	26.9647	26.85
+	2.98904	-1.36411	Q5F285	TM256	Tmem256	Transmembrane protein 256	Color2 [A=255, R=0, G=0, B=160]	9	4		2	31.9	11.655	27.4891	25.8756	27.1308	26.7196	27.5593	26.6676	27.5598	28.3884	28.3757	28.6732	28.3682	28.2613
+	5.76313	-1.36415	Q9CQ92	FIS1	Fis1	Mitochondrial fission 1 protein	Color2 [A=255, R=0, G=0, B=160]	9	4		7	42.8	17.008	29.6463	29.2029	29.7341	29.6317	29.7378	29.4541	30.5721	30.8676	31.0103	30.7355	31.0809	31.3255
+	3.14488	-1.36738	Q922Y1	UBXN1	Ubxn1	UBX domain-containing protein 1	Color2 [A=255, R=0, G=0, B=160]	9	4		2	18.9	33.572	27.2043	26.1839	27.3186	26.4947	26.7378	26.6317	28.2267	28.219	28.5234	27.3358	27.6547	28.8158
+	2.92898	-1.37277	Q5SWT3	S2535	Slc25a35	Solute carrier family 25 member 35	Color2 [A=255, R=0, G=0, B=160]	9	4		2	9	32.63	24.0598	24.9277	23.4268	24.4828	25.0991	24.802	25.5985	26.0745	25.2232	26.0474	26.3791	25.7122
+	2.69418	-1.37729	Q9D024	CCD47	Ccdc47	Coiled-coil domain-containing protein 47	Color2 [A=255, R=0, G=0, B=160]	9	4		4	12.4	55.843	24.9957	26.6476	26.0807	26.7171	26.0822	26.7491	26.8648	27.3187	27.9017	27.4318	27.9602	28.0589
+	1.20547	-1.37809	P16675	PPGB	Ctsa	Lysosomal protective protein	Color2 [A=255, R=0, G=0, B=160]	9	4		5	9.5	53.844	24.3494	24.1538	27.0244	26.4619	26.8196	23.7081	27.326	26.7173	27.2259	27.2017	26.4699	25.8449
+	1.63607	-1.39029	Q9QWR8	NAGAB	Naga	Alpha-N-acetylgalactosaminidase	Color2 [A=255, R=0, G=0, B=160]	9	4		5	14.9	47.234	24.4522	26.2686	23.072	25.8877	25.3832	25.4971	26.3071	26.5999	25.546	26.8352	26.9859	26.6285
+	2.61944	-1.39156	Q8BJ03	COX15	Cox15	Cytochrome c oxidase assembly protein COX15 homolog	Color2 [A=255, R=0, G=0, B=160]	9	4		1	4.4	45.852	24.3312	25.9539	24.8063	25.1127	24.3398	25.0088	25.8861	26.4436	26.7085	26.5925	26.933	25.3383
+	4.08228	-1.40189	Q9CY27	TECR	Tecr	Very-long-chain enoyl-CoA reductase	Color2 [A=255, R=0, G=0, B=160]	9	4		5	11.7	36.09	28.1203	27.4915	28.1021	28.783	27.4531	28.2333	29.3699	29.2916	29.3506	29.5232	29.8097	29.2497
+	2.15956	-1.40357	P42859	HD	Htt	Huntingtin	Color2 [A=255, R=0, G=0, B=160]	9	4		5	1.9	344.69	23.4364	24.5091	24.2688	23.2322	25.2494	24.4698	25.7232	24.7415	25.4324	25.317	26.8232	25.5497
+	1.77312	-1.40403	Q8K023	AKC1H	Akr1c18	Aldo-keto reductase family 1 member C18	Color2 [A=255, R=0, G=0, B=160]	9	4		11	35.9	37.176	28.5866	27.167	28.4352	27.5928	26.8845	27.6696	29.2467	29.0227	28.0744	30.9574	28.9827	28.4758
+	2.84283	-1.40553	Q9CZ69	CKLF6	Cmtm6	CKLF-like MARVEL transmembrane domain-containing protein 6	Color2 [A=255, R=0, G=0, B=160]	9	4		1	5.5	19.824	25.0001	24.0681	24.8667	23.847	23.3816	24.1863	25.1115	24.9869	26.1133	25.6506	26.1837	25.737
+	1.628	-1.4107	Q5HZI9	S2551	Slc25a51	Solute carrier family 25 member 51	Color2 [A=255, R=0, G=0, B=160]	9	4		1	6.4	33.689	25.2999	24.6923	25.2619	23.3426	25.708	25.0331	25.9502	24.4869	26.4613	26.7788	27.3136	26.8113
+	1.9032	-1.41335	Q62048	PEA15	Pea15	Astrocytic phosphoprotein PEA-15	Color2 [A=255, R=0, G=0, B=160]	9	4		3	34.6	15.054	26.2754	26.2427	26.8422	26.8365	24.1156	26.9988	27.0877	27.4394	27.8123	27.6451	27.6101	28.1969
+	6.06349	-1.41547	P47740	AL3A2	Aldh3a2	Fatty aldehyde dehydrogenase	Color2 [A=255, R=0, G=0, B=160]	9	4		7	21.1	53.97	28.908	28.6742	28.1815	28.5587	28.2701	28.6709	30.0401	30.0571	29.9768	29.9204	30.1301	29.6317
+	2.68113	-1.41845	Q9CQV1	TIM16	Pam16	Mitochondrial import inner membrane translocase subunit TIM16	Color2 [A=255, R=0, G=0, B=160]	9	4		1	16.8	13.784	23.5715	23.8849	23.7944	24.2386	23.0142	24.4329	25.4271	24.455	25.4714	24.5561	25.2393	26.2984
+	2.14205	-1.41925	Q8K0C4	CP51A	Cyp51a1	Lanosterol 14-alpha demethylase	Color2 [A=255, R=0, G=0, B=160]	9	4		4	12.1	56.775	25.3595	25.9576	24.3869	23.8528	24.1588	25.1709	26.0877	25.9074	25.5676	25.919	27.3783	26.542
+	2.48107	-1.42086	Q9DBE0	CSAD	Csad	Cysteine sulfinic acid decarboxylase	Color2 [A=255, R=0, G=0, B=160]	9	4		18	46.5	55.144	28.7383	27.341	28.1351	28.3697	29.8031	28.3451	30.1247	29.7172	29.973	29.7801	29.2178	30.4446
+	5.92277	-1.42484	Q3UJU9	RMD3	Rmdn3	Regulator of microtubule dynamics protein 3	Color2 [A=255, R=0, G=0, B=160]	9	4		4	10.2	52.028	26.0209	26.073	26.3041	26.5978	25.9914	26.3313	27.404	27.9956	27.4577	27.441	27.779	27.7901
+	4.9798	-1.43225	Q9R0H0	ACOX1	Acox1	Peroxisomal acyl-coenzyme A oxidase 1	Color2 [A=255, R=0, G=0, B=160]	9	4		48	80	74.648	32.4966	32.6531	32.1697	32.4776	32.4531	32.2552	33.5429	33.6669	33.4439	33.9579	34.5332	33.9538
+	3.57365	-1.43908	Q99NB9	SF3B1	Sf3b1	Splicing factor 3B subunit 1	Color2 [A=255, R=0, G=0, B=160]	9	4		3	5.8	145.81	27.3781	27.5051	26.2463	27.4281	27.5042	27.1601	27.9216	28.7114	28.5294	28.9118	29.1652	28.6169
+	2.65782	-1.45172	Q9Z1F9	SAE2	Uba2	SUMO-activating enzyme subunit 2	Color2 [A=255, R=0, G=0, B=160]	9	4		2	6	70.568	25.1272	25.6231	25.2782	26.1913	24.9152	25.949	26.2757	27.5136	26.0942	26.6454	27.7703	27.4952
+	1.8964	-1.45276	Q9WVJ2	PSD13	Psmd13	26S proteasome non-ATPase regulatory subunit 13	Color2 [A=255, R=0, G=0, B=160]	9	4		6	22.1	42.809	26.381	27.4873	26.47	26.3689	25.2582	28.3044	27.5754	27.9544	27.8796	28.0388	29.0378	28.5004
+	1.50729	-1.45762	O89086	RBM3	Rbm3	RNA-binding protein 3	Color2 [A=255, R=0, G=0, B=160]	9	4		3	34	16.604	26.6113	27.9337	27.9588	27.7224	27.5911	24.5347	28.1056	27.7013	28.9221	28.9406	28.6158	28.8123
+	2.25325	-1.46809	Q9CQF3	CPSF5	Nudt21	Cleavage and polyadenylation specificity factor subunit 5	Color2 [A=255, R=0, G=0, B=160]	9	4		1	12.8	26.24	23.989	24.7362	25.9929	26.4415	26.2531	25.3757	26.5503	26.9515	26.7743	26.6373	27.158	27.5256
+	3.18881	-1.47158	Q923G2	RPAB3	Polr2h	DNA-directed RNA polymerases I, II, and III subunit RPABC3	Color2 [A=255, R=0, G=0, B=160]	9	4		2	12.7	17.143	23.8859	25.5015	23.5159	23.8248	24.7951	24.1882	25.7885	25.6735	25.8521	25.6894	25.7856	25.7517
+	4.68772	-1.49704	Q9DC61	MPPA	Pmpca	Mitochondrial-processing peptidase subunit alpha	Color2 [A=255, R=0, G=0, B=160]	9	4		5	16.2	58.278	27.953	27.7035	27.9147	27.7301	27.5552	27.967	29.1773	28.7845	28.9559	29.1613	29.8297	29.897
+	3.28754	-1.49738	Q9CYR0	SSBP	Ssbp1	Single-stranded DNA-binding protein, mitochondrial	Color2 [A=255, R=0, G=0, B=160]	9	4		2	19.7	17.319	25.0638	25.8263	24.0067	25.7187	24.9888	25.0413	26.1957	26.314	27.0147	26.6016	26.9459	26.5579
+	3.35037	-1.49752	Q922H2	PDK3	Pdk3	[Pyruvate dehydrogenase (acetyl-transferring)] kinase isozyme 3, mitochondrial	Color2 [A=255, R=0, G=0, B=160]	9	4		4	13.3	47.922	24.9752	25.1723	24.8988	24.7607	24.7049	25.6728	26.2244	26.7817	25.5219	26.7824	27.3608	26.4986
+	4.42338	-1.5031	Q02257	PLAK	Jup	Junction plakoglobin	Color2 [A=255, R=0, G=0, B=160]	9	4		3	6.2	81.8	24.6431	25.0058	24.3813	24.8839	24.8586	25.1101	26.6074	26.4405	25.4692	26.7719	26.3924	26.22
+	2.00434	-1.5034	Q06770	CBG	Serpina6	Corticosteroid-binding globulin	Color2 [A=255, R=0, G=0, B=160]	9	4		4	18.4	44.769	23.2711	23.9236	25.3142	25.9316	25.5234	25.9443	26.6546	26.5662	26.8921	26.1931	26.0872	26.5354
+	3.95046	-1.50389	P97478	COQ7	Coq7	5-demethoxyubiquinone hydroxylase, mitochondrial	Color2 [A=255, R=0, G=0, B=160]	9	4		4	30.4	24.041	26.7239	26.751	27.2179	26.891	26.899	27.1453	28.3601	29.0806	27.4264	28.3639	28.6495	28.7709
+	6.30377	-1.50699	P32020	NLTP	Scp2	Non-specific lipid-transfer protein	Color2 [A=255, R=0, G=0, B=160]	9	4		15	18.1	59.125	30.6563	30.6258	30.881	30.6346	30.5699	30.3327	31.8396	32.4674	32.0394	32.109	32.4336	31.8534
+	1.49833	-1.52683	Q99LD8	DDAH2	Ddah2	N(G),N(G)-dimethylarginine dimethylaminohydrolase 2	Color2 [A=255, R=0, G=0, B=160]	9	4		7	44.6	29.645	27.3986	23.8706	27.4269	27.5811	27.3083	27.3658	28.3816	28.0923	28.644	27.7957	28.3385	28.8602
+	1.39204	-1.5275	Q60590	A1AG1	Orm1	Alpha-1-acid glycoprotein 1	Color2 [A=255, R=0, G=0, B=160]	9	4		2	10.6	23.895	25.829	26.8879	23.9626	23.2884	24.7578	25.5791	26.5746	27.6921	27.2524	26.8589	25.7901	25.3016
+	1.14712	-1.53211	Q9R1Z7	PTPS	Pts	6-pyruvoyl tetrahydrobiopterin synthase	Color2 [A=255, R=0, G=0, B=160]	9	4		2	31.9	16.188	26.9076	23.402	27.6844	27.2347	27.4429	27.3659	28.0476	26.6006	28.1286	28.6016	28.5185	29.3332
+	1.78573	-1.55919	P02762	MUP6	Mup6	Major urinary protein 6	Color2 [A=255, R=0, G=0, B=160]	9	4		18	78.9	20.649	32.402	34.3178	33.5941	31.0792	34.0918	32.3721	34.1174	34.085	34.319	34.4976	35.008	35.1853
+	2.12432	-1.56485	Q8BKC5	IPO5	Ipo5	Importin-5	Color2 [A=255, R=0, G=0, B=160]	9	4		5	7.3	123.59	25.3817	26.7836	23.4161	24.9581	25.1732	25.6799	27.0738	27.2341	26.7135	26.3685	26.4653	26.9265
+	2.2836	-1.57433	P27612	PLAP	Plaa	Phospholipase A-2-activating protein	Color2 [A=255, R=0, G=0, B=160]	9	4		1	2.1	87.22	24.0016	25.9268	23.6194	23.7122	24.2913	25.2054	26.1677	25.9801	26.256	26.5925	26.2782	24.9282
+	1.77325	-1.57736	Q8CFJ7	S2545	Slc25a45	Solute carrier family 25 member 45	Color2 [A=255, R=0, G=0, B=160]	9	4		3	27.1	31.689	24.4087	27.5054	25.2331	26.3404	24.4358	26.8353	26.7895	27.3681	27.1847	27.6722	27.8692	27.3392
+	5.56076	-1.57846	Q9CQ60	6PGL	Pgls	6-phosphogluconolactonase	Color2 [A=255, R=0, G=0, B=160]	9	4		9	62.6	27.254	28.3287	28.0901	28.0252	28.371	28.1807	27.8735	29.2109	29.6858	29.4729	29.8274	29.8643	30.2786
+	5.42407	-1.5795	Q5U5V2	HYKK	Hykk	Hydroxylysine kinase	Color2 [A=255, R=0, G=0, B=160]	9	4		17	57.4	42.356	27.8212	27.8091	28.3105	28.2818	28.4205	27.6533	29.5886	29.4756	29.5978	29.8705	29.2372	30.0036
+	2.55351	-1.58445	P97855	G3BP1	G3bp1	Ras GTPase-activating protein-binding protein 1	Color2 [A=255, R=0, G=0, B=160]	9	4		4	10.5	51.828	24.5192	23.7059	24.8584	25.7559	23.7953	25.1907	25.3096	25.9109	26.0715	26.4446	26.767	26.8284
+	3.39682	-1.60698	P42703	LIFR	Lifr	Leukemia inhibitory factor receptor	Color2 [A=255, R=0, G=0, B=160]	9	4		4	6.4	122.57	24.7771	24.0888	23.9922	25.1723	25.4869	24.6861	25.6368	26.7152	26.0557	26.9697	26.3143	26.1538
+	2.1979	-1.60797	Q9D8Y1	T126A	Tmem126a	Transmembrane protein 126A	Color2 [A=255, R=0, G=0, B=160]	9	4		3	29.1	21.539	24.7235	25.9974	24.8821	25.0508	24.9961	25.0935	25.306	27.4205	25.451	27.557	27.2481	27.4088
+	4.71781	-1.6098	Q8R2Q4	RRF2M	Gfm2	Ribosome-releasing factor 2, mitochondrial	Color2 [A=255, R=0, G=0, B=160]	9	4		3	7.2	86.108	24.6752	25.4575	25.2947	25.5562	25.5817	25.1117	26.4787	27.1017	26.5463	26.9293	27.5316	26.7482
+	5.17171	-1.62337	Q9CXJ4	ABCB8	Abcb8	ATP-binding cassette sub-family B member 8, mitochondrial	Color2 [A=255, R=0, G=0, B=160]	9	4		4	9.5	77.999	25.4909	24.9173	25.1567	25.845	25.8688	25.4474	26.6695	27.1372	27.0026	26.9068	27.4184	27.3319
+	2.81366	-1.64533	Q99J56	DERL1	Derl1	Derlin-1	Color2 [A=255, R=0, G=0, B=160]	9	4		1	3.2	28.834	24.4553	24.0286	23.7433	24.6828	23.6158	24.77	25.2436	25.8647	26.4857	26.7025	26.2505	24.6206
+	4.19979	-1.64977	P01029	CO4B	C4b	Complement C4-B	Color2 [A=255, R=0, G=0, B=160]	9	4		12	12.3	192.91	27.4426	26.3462	27.2876	27.5538	26.7415	27.7802	29.0656	28.8772	28.8669	28.433	29.2183	28.5896
+	1.93752	-1.65008	Q5M8N4	D39U1	Sdr39u1	Epimerase family protein SDR39U1	Color2 [A=255, R=0, G=0, B=160]	9	4		7	35.8	31.458	26.2337	26.7543	26.8201	24.139	26.8882	26.5042	27.8314	28.0703	27.9589	27.7935	29.0204	26.5654
+	4.276	-1.6729	O35343	IMA3	Kpna4	Importin subunit alpha-3	Color2 [A=255, R=0, G=0, B=160]	9	4		1	3.3	57.922	24.3336	24.9164	24.2008	23.8148	24.8081	23.9971	26.2026	26.5072	25.2654	26.103	26.1785	25.8516
+	4.29246	-1.69068	Q7TNS2	MIC10	Micos10	MICOS complex subunit Mic10	Color2 [A=255, R=0, G=0, B=160]	9	4		2	19.7	8.5669	25.2133	25.8408	25.9804	25.9288	24.741	25.0271	26.7353	27.493	27.1127	27.309	27.4023	26.8232
+	2.05582	-1.69468	Q3UVL4	VPS51	Vps51	Vacuolar protein sorting-associated protein 51 homolog	Color2 [A=255, R=0, G=0, B=160]	9	4		1	2.7	86.186	23.3915	25.6941	24.9489	26.0535	24.1166	25.7297	26.2445	27.3199	25.5107	26.5524	27.4423	27.0327
+	4.10232	-1.70112	Q9DB34	CHM2A	Chmp2a	Charged multivesicular body protein 2a	Color2 [A=255, R=0, G=0, B=160]	9	4		2	6.3	25.134	25.4857	24.463	25.0904	25.0504	24.6893	25.7404	26.266	26.9316	27.0259	26.2299	26.9297	27.3429
+	2.07666	-1.70406	Q78PY7	SND1	Snd1	Staphylococcal nuclease domain-containing protein 1	Color2 [A=255, R=0, G=0, B=160]	9	4		11	19.8	102.09	26.5501	24.4598	24.9125	26.0899	26.2029	23.5824	26.3713	26.4316	27.1946	27.1285	27.7197	27.1762
+	2.40677	-1.73205	Q9CZ30	OLA1	Ola1	Obg-like ATPase 1	Color2 [A=255, R=0, G=0, B=160]	9	4		4	12.9	44.729	26.2145	25.8441	23.3913	26.2573	25.1284	25.8697	26.933	26.6648	27.2584	27.2989	27.3161	27.6264
+	6.70773	-1.73597	P34914	HYES	Ephx2	Bifunctional epoxide hydrolase 2	Color2 [A=255, R=0, G=0, B=160]	9	4		29	58.8	62.515	30.4899	31.0062	30.6239	30.687	30.3936	30.4028	31.947	32.1297	32.4624	32.3895	32.6152	32.4755
+	1.63817	-1.7383	Q8C0C7	SYFA	Farsa	Phenylalanine--tRNA ligase alpha subunit	Color2 [A=255, R=0, G=0, B=160]	9	4		6	19.9	57.598	26.4674	23.2297	26.697	26.6885	26.8784	26.5945	27.4744	26.7204	27.9002	27.6357	28.5907	28.6638
+	4.2141	-1.74124	Q8BIG7	CMTD1	Comtd1	Catechol O-methyltransferase domain-containing protein 1	Color2 [A=255, R=0, G=0, B=160]	9	4		6	34.7	28.96	28.2941	28.0665	28.4106	28.466	27.6964	28.8234	29.7997	30.4154	29.2705	29.7101	30.6218	30.3868
+	2.05521	-1.74515	Q91WK2	EIF3H	Eif3h	Eukaryotic translation initiation factor 3 subunit H	Color2 [A=255, R=0, G=0, B=160]	9	4		5	18.5	39.832	23.5034	24.1295	26.4206	26.2889	25.6046	25.9172	27.1236	27.4514	27.4425	26.1745	26.6919	27.4514
+	3.96879	-1.75099	Q80X80	C2C2L	C2cd2l	Phospholipid transfer protein C2CD2L	Color2 [A=255, R=0, G=0, B=160]	9	4		1	4.5	76.328	23.7436	23.966	24.2758	24.0201	24.4501	23.3455	25.8541	25.073	25.667	26.2857	25.0429	26.3845
+	4.36595	-1.75435	P08074	CBR2	Cbr2	Carbonyl reductase [NADPH] 2	Color2 [A=255, R=0, G=0, B=160]	9	4		1	11.5	25.958	27.873	27.0354	27.2677	28.3045	27.5334	28.1096	28.7302	29.5123	29.498	29.378	29.815	29.716
+	2.03874	-1.79358	Q9QY76	VAPB	Vapb	Vesicle-associated membrane protein-associated protein B	Color2 [A=255, R=0, G=0, B=160]	9	4		6	27.6	26.946	23.7596	24.4855	23.5263	25.4579	23.7267	25.5947	26.4921	26.6262	25.9856	26.3436	24.4082	27.4564
+	3.41392	-1.79853	Q62376	RU17	Snrnp70	U1 small nuclear ribonucleoprotein 70 kDa	Color2 [A=255, R=0, G=0, B=160]	9	4		6	13.2	51.991	25.477	24.7452	26.0675	25.9936	27.1084	26.2275	27.8034	27.4132	27.6065	27.539	27.7876	28.2605
+	2.16602	-1.80185	O88685	PRS6A	Psmc3	26S proteasome regulatory subunit 6A	Color2 [A=255, R=0, G=0, B=160]	9	4		10	41.4	49.548	26.5113	23.8644	26.5413	25.0979	27.0519	26.931	27.3738	27.46	28.1502	27.8871	27.7935	28.1443
+	2.06479	-1.81435	Q3UP75	UD3A1	Ugt3a1	UDP-glucuronosyltransferase 3A1	Color2 [A=255, R=0, G=0, B=160]	9	4		9	29.6	59.698	24.7615	27.9393	27.12	25.6237	27.8096	27.1938	27.9011	28.7178	28.0097	29.0238	29.0412	28.6403
+	3.2977	-1.82108	Q91XE8	TM205	Tmem205	Transmembrane protein 205	Color2 [A=255, R=0, G=0, B=160]	9	4		1	9	21.18	24.3428	24.0357	25.6574	25.9004	25.7402	25.6872	26.4099	27.1428	26.9829	27.1818	27.4347	27.1382
+	1.97588	-1.83269	P61166	TM258	Tmem258	Transmembrane protein 258	Color2 [A=255, R=0, G=0, B=160]	9	4		1	10.1	9.0788	24.8559	24.8926	23.1438	24.1458	25.4693	25.2573	26.7338	24.9317	25.1035	27.1557	27.3484	27.4879
+	3.666	-1.85196	Q99J27	ACATN	Slc33a1	Acetyl-coenzyme A transporter 1	Color2 [A=255, R=0, G=0, B=160]	9	4		2	5.6	61.075	25.9463	26.8025	25.6922	26.116	25.4029	26.0906	27.367	28.3122	26.8136	28.1675	28.5458	27.9561
+	3.56682	-1.86118	Q791V5	MTCH2	Mtch2	Mitochondrial carrier homolog 2	Color2 [A=255, R=0, G=0, B=160]	9	4		9	38	33.499	28.8503	28.3973	28.77	29.6325	27.9114	29.5938	30.4165	31.4978	30.339	30.493	31.1795	30.3967
+	3.82275	-1.88875	Q925N0	SFXN5	Sfxn5	Sideroflexin-5	Color2 [A=255, R=0, G=0, B=160]	9	4		3	14.9	37.328	28.5586	27.451	28.4355	28.6364	27.436	28.6598	29.9463	30.3864	29.3628	29.7065	30.8049	30.3029
+	7.0446	-1.89777	P13439	UMPS	Umps	Uridine 5-monophosphate synthase	Color2 [A=255, R=0, G=0, B=160]	9	4	+	2	7.5	52.292	25.511	26.182	25.7651	25.733	25.521	25.8142	27.6794	27.3957	27.5584	28.101	27.5899	27.5885
+	7.57159	-1.89794	P54775	PRS6B	Psmc4	26S proteasome regulatory subunit 6B	Color2 [A=255, R=0, G=0, B=160]	9	4	+	5	27	47.408	26.7556	27.1164	26.7974	26.9819	27.1271	26.7354	29.0334	29.1699	28.6279	28.5405	28.7196	28.81
+	2.545	-1.90051	Q9DCS2	MTL26	Mettl26	Methyltransferase-like 26	Color2 [A=255, R=0, G=0, B=160]	9	4		9	52.5	22.687	26.2973	27.4263	26.6799	25.1016	26.6718	25.0436	27.0226	27.9454	28.0414	29.029	27.8427	28.7424
+	3.89934	-1.9019	Q9QZH6	ECSIT	Ecsit	Evolutionarily conserved signaling intermediate in Toll pathway, mitochondrial	Color2 [A=255, R=0, G=0, B=160]	9	4		2	5.3	49.798	25.4869	23.717	24.6359	24.6965	24.4585	24.8707	25.8265	26.2626	26.5572	26.3975	27.2741	26.959
+	1.61734	-1.92483	A2ASQ1	AGRIN	Agrn	Agrin	Color2 [A=255, R=0, G=0, B=160]	9	4		4	4.2	207.54	26.269	24.8833	24.357	23.2777	27.4917	25.7548	26.9508	25.5988	27.3907	27.2357	28.3297	28.0768
+	3.53983	-1.92735	P03893	NU2M	Mtnd2	NADH-ubiquinone oxidoreductase chain 2	Color2 [A=255, R=0, G=0, B=160]	9	4		1	7.5	38.752	26.7705	27.9981	25.9778	26.5525	26.4425	26.7418	28.6775	29.332	29.2774	28.579	28.1327	28.0487
+	3.7943	-1.9801	O35657	NEUR1	Neu1	Sialidase-1	Color2 [A=255, R=0, G=0, B=160]	9	4		1	8.8	44.591	24.1121	25.6688	25.409	25.1593	25.1218	24.0534	26.1115	27.3465	26.5659	27.0912	27.2878	27.0022
+	6.41767	-1.98242	Q91WV7	SLC31	Slc3a1	Neutral and basic amino acid transport protein rBAT	Color2 [A=255, R=0, G=0, B=160]	9	4		22	40	78.117	28.5291	28.3006	28.3305	28.7928	28.2353	28.669	30.2985	30.1972	30.0103	30.6865	30.958	30.6013
+	6.86576	-1.99261	Q7TNG8	LDHD	Ldhd	Probable D-lactate dehydrogenase, mitochondrial	Color2 [A=255, R=0, G=0, B=160]	9	4		29	72.5	51.847	30.6944	30.5041	30.8692	30.2673	30.6326	30.591	32.6424	32.6221	31.9957	32.9311	32.757	32.5659
+	5.6006	-2.0118	P06683	CO9	C9	Complement component C9	Color2 [A=255, R=0, G=0, B=160]	9	4		6	14.6	62.002	25.053	25.5428	25.1993	25.6237	25.3399	25.7731	27.1561	26.9893	27.1564	27.4253	28.1736	27.7017
+	1.94217	-2.0615	P14901	HMOX1	Hmox1	Heme oxygenase 1	Color2 [A=255, R=0, G=0, B=160]	9	4		5	31.1	32.928	24.3813	24.9103	25.3425	23.6177	23.6829	23.0239	23.9899	27.263	26.4223	27.1105	25.1262	27.4157
+	3.16327	-2.06704	Q64152	BTF3	Btf3	Transcription factor BTF3	Color2 [A=255, R=0, G=0, B=160]	9	4		2	11.3	22.031	24.5893	24.2271	23.5345	25.3148	26.3309	24.1105	26.5272	26.8628	26.2606	26.7316	27.0087	27.1185
+	3.4029	-2.07287	P35293	RAB18	Rab18	Ras-related protein Rab-18	Color2 [A=255, R=0, G=0, B=160]	9	4		6	30.1	23.035	24.8132	26.5034	23.6945	24.2114	24.6292	25.0342	26.551	26.9543	27.0099	27.063	26.9977	26.7473
+	2.60439	-2.08461	Q9D3B1	HACD2	Hacd2	Very-long-chain (3R)-3-hydroxyacyl-CoA dehydratase 2	Color2 [A=255, R=0, G=0, B=160]	9	4		2	8.7	28.402	24.8503	25.1266	24.6929	25.0513	23.7827	22.4208	25.4336	26.3774	27.2414	25.6647	26.7771	26.9382
+	2.29154	-2.08586	Q7TMY8	HUWE1	Huwe1	E3 ubiquitin-protein ligase HUWE1	Color2 [A=255, R=0, G=0, B=160]	9	4		3	1.7	482.63	24.7913	24.6883	24.8038	23.3743	24.3349	24.4846	26.6602	26.7061	27.2787	23.8543	27.2576	27.2356
+	5.48382	-2.15136	Q99LT0	DPY30	Dpy30	Protein dpy-30 homolog	Color2 [A=255, R=0, G=0, B=160]	9	4		1	20.2	11.213	26.3984	26.9847	25.6432	26.0331	26.4119	26.7045	28.2179	28.232	28.5421	28.8793	28.3096	28.9031
+	3.38639	-2.15618	Q9JLJ5	ELOV1	Elovl1	Elongation of very long chain fatty acids protein 1	Color2 [A=255, R=0, G=0, B=160]	9	4		1	4.7	32.677	25.5615	25.3379	25.0393	23.0243	25.0432	25.4144	26.5011	26.7474	26.9685	27.3563	27.3181	27.4662
+	7.75908	-2.19176	P06801	MAOX	Me1	NADP-dependent malic enzyme	Color2 [A=255, R=0, G=0, B=160]	9	4	+	25	49	63.953	30.7043	30.9468	30.8223	30.855	30.918	30.7902	32.6157	33.0499	32.6988	33.119	33.2557	33.448
+	2.74458	-2.23512	Q99MS3	MP17L	Mpv17l	Mpv17-like protein	Color2 [A=255, R=0, G=0, B=160]	9	4		3	23.7	22.179	26.0008	24.5402	26.037	26.2154	24.6181	24.0648	26.6353	26.9059	26.8578	28.4587	28.7476	27.2817
+	3.11758	-2.25761	Q08857	CD36	Cd36	Platelet glycoprotein 4	Color2 [A=255, R=0, G=0, B=160]	9	4		3	7.8	52.697	24.5354	25.2258	23.306	24.6747	23.6359	23.6404	25.839	26.7959	25.0132	26.9772	27.4927	26.446
+	2.15208	-2.26595	Q149F3	ERF3B	Gspt2	Eukaryotic peptide chain release factor GTP-binding subunit ERF3B	Color2 [A=255, R=0, G=0, B=160]	9	4		4	6	69.146	23.777	25.0733	25.544	23.5064	27.0106	23.8224	27.6092	27.5248	27.8547	25.2792	27.0328	27.0285
+	3.56324	-2.28346	Q8BGQ7	SYAC	Aars	Alanine--tRNA ligase, cytoplasmic	Color2 [A=255, R=0, G=0, B=160]	9	4		8	11.6	106.91	23.9743	23.9078	23.9618	23.3067	24.1714	23.8919	26.2367	26.9694	26.8975	24.6322	25.2984	26.8805
+	1.88681	-2.32	P05366	SAA1	Saa1	Serum amyloid A-1 protein	Color2 [A=255, R=0, G=0, B=160]	9	4		3	26.2	13.77	25.8136	24.4395	27.2427	22.5449	24.2361	23.8245	28.0809	28.1929	27.0435	26.2252	26.2458	26.2332
+	2.73919	-2.40836	A3KMP2	TTC38	Ttc38	Tetratricopeptide repeat protein 38	Color2 [A=255, R=0, G=0, B=160]	9	4		5	18.1	52.223	26.499	24.8981	22.9059	22.9989	23.9862	24.5595	26.0542	27.0469	26.444	27.1182	26.9846	26.6498
+	4.79472	-2.45769	P70333	HNRH2	Hnrnph2	Heterogeneous nuclear ribonucleoprotein H2	Color2 [A=255, R=0, G=0, B=160]	9	4		5	15.1	49.279	24.0905	23.9653	24.8692	22.7211	24.0814	24.565	26.3569	26.1362	26.4837	26.7686	26.4742	26.8191
+	4.5088	-2.46598	Q9R0A0	PEX14	Pex14	Peroxisomal membrane protein PEX14	Color2 [A=255, R=0, G=0, B=160]	9	4		1	8.2	41.207	26.3389	24.6994	26.7244	26.3381	26.0485	26.6175	28.3473	28.2681	28.4943	28.3598	28.735	29.3582
+	4.56668	-2.4807	P58044	IDI1	Idi1	Isopentenyl-diphosphate Delta-isomerase 1	Color2 [A=255, R=0, G=0, B=160]	9	4		4	18.9	26.289	24.2585	25.1359	23.5145	24.8611	23.8062	24.9526	26.1664	27.2495	26.5773	27.5754	26.7443	27.1001
+	2.31958	-2.54067	P04939	MUP3	Mup3	Major urinary protein 3	Color2 [A=255, R=0, G=0, B=160]	9	4		6	40.8	21.464	24.771	26.8696	26.6136	23.9112	27.5197	25.2843	29.9498	28.9057	28.3939	26.9366	28.2789	27.7485
+	5.10355	-2.54348	O09174	AMACR	Amacr	Alpha-methylacyl-CoA racemase	Color2 [A=255, R=0, G=0, B=160]	9	4	+	20	70.1	41.704	29.3897	29.5804	28.3984	28.2619	29.535	29.0977	31.3512	31.5897	30.7793	31.993	31.9855	31.8252
+	6.24586	-2.56764	Q91WG0	EST2C	Ces2c	Acylcarnitine hydrolase	Color2 [A=255, R=0, G=0, B=160]	9	4	+	17	43.5	62.469	29.177	28.06	29.0019	28.2169	28.6816	28.8047	30.9849	31.5098	30.6317	31.3291	31.5502	31.3423
+	4.10399	-2.57837	P15392	CP2A4	Cyp2a4	Cytochrome P450 2A4	Color2 [A=255, R=0, G=0, B=160]	9	4		12	33.4	56.781	23.7418	25.7965	24.4413	25.3352	24.893	23.379	27.0716	26.7385	27.1754	27.0484	27.7574	27.2655
+	5.88389	-2.58895	Q9EPL9	ACOX3	Acox3	Peroxisomal acyl-coenzyme A oxidase 3	Color2 [A=255, R=0, G=0, B=160]	9	4		24	46.3	78.403	28.215	28.6179	27.1403	28.4826	28.8773	28.2214	30.6402	30.8324	30.7674	30.9304	31.0806	30.8373
+	2.66095	-2.64135	Q8C0I1	ADAS	Agps	Alkyldihydroxyacetonephosphate synthase, peroxisomal	Color2 [A=255, R=0, G=0, B=160]	9	4		13	29.8	71.683	25.4501	23.8005	24.3808	24.4576	23.2844	26.8447	27.8077	25.816	26.8289	28.234	27.1719	28.2078
+	4.5631	-2.77855	Q9DC50	OCTC	Crot	Peroxisomal carnitine O-octanoyltransferase	Color2 [A=255, R=0, G=0, B=160]	9	4		19	35.1	70.264	27.9808	28.7898	28.7102	26.8488	28.8975	28.4889	30.3814	31.4911	30.585	31.3261	31.7081	30.8954
+	2.60155	-2.8022	Q9R1J0	NSDHL	Nsdhl	Sterol-4-alpha-carboxylate 3-dehydrogenase, decarboxylating	Color2 [A=255, R=0, G=0, B=160]	9	4		3	19.1	40.685	24.5084	24.5937	22.9594	23.0581	24.5749	24.1377	27.8566	27.667	24.8491	27.866	24.7454	27.6613
+	8.33916	-3.17188	Q91WU0	CES1F	Ces1f	Carboxylesterase 1F	Color2 [A=255, R=0, G=0, B=160]	9	4	+	26	60.1	61.612	29.8564	29.6699	29.6064	29.3121	30.0718	30.0695	32.4978	32.7583	32.7866	33.2406	33.194	33.14
+	4.60762	-3.57196	B5X0G2	MUP17	Mup17	Major urinary protein 17	Color2 [A=255, R=0, G=0, B=160]	9	4		14	73.3	20.638	24.1954	24.6457	24.1006	24.9156	25.6805	22.6607	28.7256	28.3626	27.5671	27.699	28.2721	27.0039
+	1.22701	-3.59897	E9QA62	LMOD3	Lmod3	Leiomodin-3	Color2 [A=255, R=0, G=0, B=160]	9	4	+	4	7.4	65.688	24.7123	27.3192	24.0661	23.7005	25.6666	24.1636	23.4162	24.1538	33.4318	29.71	30.4131	30.0971
+	5.83428	-3.82965	P11714	CP2D9	Cyp2d9	Cytochrome P450 2D9	Color2 [A=255, R=0, G=0, B=160]	9	4	+	5	17.1	56.949	23.8305	25.2439	23.3086	24.6811	23.9725	23.848	27.2425	27.7927	27.4235	28.0184	28.6444	28.741
+	6.61177	-3.85367	Q91XD4	FTCD	Ftcd	Formimidoyltransferase-cyclodeaminase	Color2 [A=255, R=0, G=0, B=160]	9	4		3	10.5	58.938	24.6091	23.8631	24.566	25.0596	23.2926	24.9299	27.9936	28.1305	27.7761	28.4035	28.2983	28.8403
+	4.13219	-3.93154	Q91WT9	CBS	Cbs	Cystathionine beta-synthase	Color2 [A=255, R=0, G=0, B=160]	9	4	+	7	21.7	61.543	24.7108	24.8763	27.1013	26.7162	28.044	25.3343	29.0744	29.907	29.707	30.3251	30.556	30.8026
+	4.28381	-4.01796	Q91WL5	CP4CA	Cyp4a12a	Cytochrome P450 4A12A	Color2 [A=255, R=0, G=0, B=160]	9	4	+	14	30.1	58.349	24.5802	24.193	25.4017	24.8368	24.4222	24.1546	27.5635	28.7945	26.6105	30.0384	30.1718	28.5176
+	6.62948	-4.16196	Q91WR5	AK1CL	Akr1c21	Aldo-keto reductase family 1 member C21	Color2 [A=255, R=0, G=0, B=160]	9	4		10	37.8	36.876	25.1155	25.9681	24.4171	26.1718	24.9661	24.5882	29.0519	28.8771	29.1636	29.5849	29.512	30.0091
+	6.84328	-4.45176	P97872	FMO5	Fmo5	Dimethylaniline monooxygenase [N-oxide-forming] 5	Color2 [A=255, R=0, G=0, B=160]	9	4	+	5	12.8	60	23.7646	25.6479	24.8543	24.7095	24.1023	24.967	29.4033	28.8891	28.6158	28.5273	29.6025	29.7182
+	4.8425	-4.6237	Q9EQ06	DHB11	Hsd17b11	Estradiol 17-beta-dehydrogenase 11	Color2 [A=255, R=0, G=0, B=160]	9	4	+	11	43.6	32.88	23.8213	25.3727	24.365	26.7434	24.208	26.2767	29.2972	29.3121	28.7749	30.2054	31.0916	29.848
+	6.34376	-4.7665	P40936	INMT	Inmt	Indolethylamine N-methyltransferase	Color2 [A=255, R=0, G=0, B=160]	9	4	+	9	28.8	29.459	25.1976	24.6364	25.6671	25.864	26.9734	25.0741	31.0154	30.6233	30.5258	29.5041	29.6471	30.6959
+	6.66531	-5.34185	Q64462	CP4B1	Cyp4b1	Cytochrome P450 4B1	Color2 [A=255, R=0, G=0, B=160]	9	4	+	31	61.8	58.9	27.2788	27.4488	25.5485	27.0152	27.554	28.5094	32.7659	31.8819	32.4919	32.3486	33.103	32.8145
+	7.37563	-6.25477	Q3UNX5	ACSM3	Acsm3	Acyl-coenzyme A synthetase ACSM3, mitochondrial	Color2 [A=255, R=0, G=0, B=160]	9	4	+	24	51.6	65.622	25.1229	24.5684	23.8344	25.7046	24.3753	23.8083	30.3366	31.2745	30.2983	31.0639	31.9448	30.0243
