# Supplementary material for: Fibroblast expression of transmembrane protein smoothened governs microenvironment characteristics after acute kidney injury
Source: J Clin Invest. 2024 May 7;134(13):e165836. doi: 10.1172/JCI165836 (PMC11213467; doi:10.1172/JCI165836)
Supplement: Supplemental table 3 [file jci-134-165836-s097.xlsx]

## Sheet: Phosphoproteins Sig_p=0.05
KO_rep1	KO_rep2	KO_rep3	KO_rep4	KO_rep5	KO_rep6	WT_rep1	WT_rep2	WT_rep3	WT_rep4	WT_rep5	WT_rep6	C: Amino acid	C: Charge	C: Multiplicity	C: Student's T-test Significant KO_WT	C: Student's T-test significant	N: Localization prob	N: PEP	N: Score	N: Delta score	N: Score for localization	N: Mass error [ppm]	N: Intensity	N: Position	N: Student's T-test Difference KO_WT	N: -Log Student's T-test p-value KO_WT	N: Student's T-test Test statistic KO_WT	T: Sequence window	T: Labeling in heatmap	T: Position&AA	T: Accession	T: Entry	T: Fasta headers	T: Unique identifier	M: Number of Phospho (STY)	M: Protein group IDs
24.4555	25.3416	25.4641	25.1247	24.791	25.3748	21.6006	21.7781	21.4645	23.5869	21.6428	21.1133	S	2	___1	+	KO_WT	1	4.53e-10	143.31	125.32	143.31	-0.16386	273140000	825	3.2276	5.04521	8.24715	GSPSEGRGYPSPGAHSPRAGSVSPGSPPYLQ	TNS2_S(825)	S(825)	Q8CGB6	TNS2	sp|Q8CGB6|TNS2_MOUSE Tensin-2 OS=Mus musculus OX=10090 GN=Tns2 PE=1 SV=1	UID1991	1	1638
22.178	25.8876	25.4663	25.8567	25.4615	22.2406	20.6048	22.0047	21.5612	22.1372	21.5399	22.6824	S	2	___1	+	KO_WT	1	0.0029985	107.66	75.73	59.35	1.2453	297240000	260	2.7601	2.24634	3.50584	DGQAREAALPRKQQWSLRMKGETVQARAEEP	BSND_S(260)	S(260)	Q8VIM4	BSND	sp|Q8VIM4|BSND_MOUSE Barttin OS=Mus musculus OX=10090 GN=Bsnd PE=1 SV=3	UID2256	1	1826
24.2702	20.5673	25.8072	26.2618	22.047	25.5352	21.8512	21.9694	20.6923	21.7334	22.0172	21.552	S	2	___1	+	KO_WT	0.940606	0.00171478	61.65	49.034	60.045	-0.19265	208030000	5	2.44552	1.54009	2.5506	___________MEETSLRRRREDEKSTHSTE	BAT1_S(5)	S(5)	Q9QXA6	BAT1	sp|Q9QXA6|BAT1_MOUSE b(0,+)-type amino acid transporter 1 OS=Mus musculus OX=10090 GN=Slc7a9 PE=1 SV=1	UID2717	1	2375
22.525	26.2606	26.0246	24.9947	24.9836	24.889	21.7195	26.0762	21.8083	22.006	21.7087	22.1283	S	3	___1	+	KO_WT	1	2.71e-13	157.22	149.99	157.22	0.54406	415080000	16	2.37176	1.63161	2.67341	MGKGVGRDKYEPAAVSEHGDKKGKKAKKERD	AT1A1_S(16)	S(16)	Q8VDN2	AT1A1	sp|Q8VDN2|AT1A1_MOUSE Sodium/potassium-transporting ATPase subunit alpha-1 OS=Mus musculus OX=10090 GN=Atp1a1 PE=1 SV=1	UID2201	1	1809
23.994	24.258	24.1375	25.4066	24.8324	24.0996	22.0069	22.3037	21.1578	24.0109	21.0822	22.2468	S	3	___1	+	KO_WT	0.853158	2.6e-42	165.58	163.58	76.823	-1.2475	164460000	600	2.31995	3.10572	4.74687	QPPVLEDTPDNIETGSVCTKV__________	S23A1_S(600)	S(600)	Q9Z2J0	S23A1	sp|Q9Z2J0|S23A1_MOUSE Solute carrier family 23 member 1 OS=Mus musculus OX=10090 GN=Slc23a1 PE=1 SV=2	UID2924	1	2523
25.7758	25.6531	26.3592	25.3564	25.4961	26.0126	21.4507	25.5447	21.9374	22.777	24.1332	25.2961	T	3	___1	+	KO_WT	0.995588	1.19e-05	121.82	110.29	121.82	-0.33408	462820000	201	2.25235	1.96363	3.12003	GRRIRVDFSITKRPHTPTPGIYMGRPTYGSS	TRA2B_T(201)	T(201)	P62996	TRA2B	sp|P62996|TRA2B_MOUSE Transformer-2 protein homolog beta OS=Mus musculus OX=10090 GN=Tra2b PE=1 SV=1	UID3090	1	834
24.5434	24.8712	24.5143	24.2631	22.9747	26.4712	21.1674	24.9704	21.5259	22.4466	21.6842	22.6696	S	3	___1	+	KO_WT	0.999994	4.37e-24	176.85	150.9	176.85	0.021644	564570000	84	2.19564	1.89241	3.02384	PHAVDGNTVELKRAVSREDSARPGAHAKVKK	ROA0_S(84)	S(84)	Q9CX86	ROA0	sp|Q9CX86|ROA0_MOUSE Heterogeneous nuclear ribonucleoprotein A0 OS=Mus musculus OX=10090 GN=Hnrnpa0 PE=1 SV=1	UID2479	1	2102
22.46	24.584	24.5339	22.6461	25.0214	24.879	20.6939	22.0181	21.9201	22.0604	21.8564	22.4371	S	2	___1	+	KO_WT	1	7.61e-05	98.902	78.277	98.902	0.4043	128150000	535	2.18969	2.695	4.13796	MSRSPMVERRLLGQRSPVLERRPLGNFTPPP	SYNPO_S(535)	S(535)	Q8CC35	SYNPO	sp|Q8CC35|SYNPO_MOUSE Synaptopodin OS=Mus musculus OX=10090 GN=Synpo PE=1 SV=2	UID1972	1	1622
21.7929	25.6444	26.4572	25.8233	24.7013	25.7718	22.7642	21.4557	22.2952	25.1816	22.6205	22.8244	S	2	___2	+	KO_WT	1	1.02e-22	177.74	167.51	175.27	0.051505	1167600000	300	2.17487	1.53503	2.5438	QTYRYHGHSMSDPGVSYRTREEIQEVRSKSD	ODPA_S(300)	S(300)	P35486	ODPA	sp|P35486|ODPA_MOUSE Pyruvate dehydrogenase E1 component subunit alpha, somatic form, mitochondrial OS=Mus musculus OX=10090 GN=Pdha1 PE=1 SV=1	UID4047	2	571
22.0992	25.1736	25.398	22.3815	25.4561	25.4949	24.7081	20.5688	21.3256	22.0582	22.5704	21.734	S	2	___1	+	KO_WT	1	6.42e-38	210.2	158.47	200.33	0.78562	214840000	526	2.17304	1.47571	2.46409	PTGRGAASSLRKRKASPEPPDSAESALKLGE	I2BPL_S(526)	S(526)	Q8K3X4	I2BPL	sp|Q8K3X4|I2BPL_MOUSE Interferon regulatory factor 2-binding protein-like OS=Mus musculus OX=10090 GN=Irf2bpl PE=1 SV=1	UID2100	1	1712
23.8296	25.1025	22.1296	21.6396	24.6581	25.0679	21.0966	21.6131	21.5433	22.381	21.6611	21.8155	S	2	___1	+	KO_WT	0.999909	4.02e-62	226.7	200.72	203.2	-2.2567	1315100000	896	2.05278	2.0223	3.19952	PKPSSGTERHLHRTLSSPTGTETNPPKAPRV	COBL1_S(896)	S(896)	Q3UMF0	COBL1	sp|Q3UMF0|COBL1_MOUSE Cordon-bleu protein-like 1 OS=Mus musculus OX=10090 GN=Cobll1 PE=1 SV=2	UID1025	1;2	1076
26.4175	26.1441	27.4587	27.1973	26.3454	27.5082	25.2163	26.0071	21.5971	25.8417	24.8467	25.4108	S	2	___2	+	KO_WT	0.999841	1.95e-97	268.21	257.38	268.21	-0.72584	13989000000	293	2.02524	1.75887	2.84417	GPILMELQTYRYHGHSMSDPGVSYRTREEIQ	ODPA_S(293)	S(293)	P35486	ODPA	sp|P35486|ODPA_MOUSE Pyruvate dehydrogenase E1 component subunit alpha, somatic form, mitochondrial OS=Mus musculus OX=10090 GN=Pdha1 PE=1 SV=1	UID4045	1;2	571
24.5887	26.6682	26.3802	26.0738	25.946	26.0708	25.852	26.1346	21.7133	22.5885	24.8498	22.5277	S	3	___1	+	KO_WT	1	9.25e-11	154.13	122.42	59.68	-0.35388	774830000	53	2.01031	1.44467	2.4223	YSREKNEPEMAAKRESGEEFRMEKLNQLWEK	AMRP_S(53)	S(53)	P55302	AMRP	sp|P55302|AMRP_MOUSE Alpha-2-macroglobulin receptor-associated protein OS=Mus musculus OX=10090 GN=Lrpap1 PE=1 SV=1	UID662	1	717
22.758	21.4117	24.892	22.4736	25.5309	24.4243	21.957	21.238	21.2311	22.7698	21.0861	21.5892	S	3	___1	+	KO_WT	0.970825	0.000323306	74.772	49.594	53.033	-0.47079	102130000	684	1.93654	1.6901	2.75187	VSPCEFSHRKPPPPASPGSSDSSARSQERPP	MAP1S_S(684)	S(684)	Q8C052	MAP1S	sp|Q8C052|MAP1S_MOUSE Microtubule-associated protein 1S OS=Mus musculus OX=10090 GN=Map1s PE=1 SV=2	UID1923	1	1589
21.7365	25.8225	24.0748	25.3103	25.4533	24.9529	22.4172	22.3631	21.6069	24.9908	21.9636	22.4616	S	3	___1	+	KO_WT	0.861927	9.85e-16	128.88	98.989	122.34	0.46446	230370000	6	1.92453	1.46455	2.44907	__________MGRSESQMDITDINAPKPKKK	NEP_S(6)	S(6)	Q61391	NEP	sp|Q61391|NEP_MOUSE Neprilysin OS=Mus musculus OX=10090 GN=Mme PE=1 SV=3	UID1300	1	1217
24.1621	21.4083	24.732	25.2594	22.3415	23.0582	22.1818	21.7125	21.2946	21.3534	21.3053	21.7522	S	3	___1	+	KO_WT	0.987847	8.03e-05	90.444	61.488	90.444	0.81053	104750000	394	1.89362	1.91031	3.04798	ASYVARLQHCTRVLDSPSRLDEEHRLIARYA	DTNB_S(394)	S(394)	O70585	DTNB	sp|O70585|DTNB_MOUSE Dystrobrevin beta OS=Mus musculus OX=10090 GN=Dtnb PE=1 SV=3	UID239	1	230
22.2221	22.0136	25.1541	24.1867	24.0445	24.9373	21.3141	22.7088	21.5197	22.578	21.558	22.2729	S	3	___1	+	KO_WT	0.9952	0.000558845	71.344	48.563	71.344	0.073432	105860000	186	1.76781	1.8334	2.94436	SLLDLEANIKLKDLRSPGESKSGLPTPLSMP	HAOX2_S(186)	S(186)	Q9NYQ2	HAOX2	sp|Q9NYQ2|HAOX2_MOUSE Hydroxyacid oxidase 2 OS=Mus musculus OX=10090 GN=Hao2 PE=1 SV=1	UID2707	1	2364
22.8892	25.9666	21.4979	22.4745	24.6893	22.276	20.771	20.6136	21.5672	21.5988	22.2387	22.3979	S	2	___1	+	KO_WT	0.999999	2.05e-14	160.98	125.71	144.41	-1.6342	150600000	1216	1.76772	1.39671	2.35766	NKKKKEQPVPRASAVSPEKAPMTSKAKSKLD	TCOF_S(1216)	S(1216)	O08784	TCOF	sp|O08784|TCOF_MOUSE Treacle protein OS=Mus musculus OX=10090 GN=Tcof1 PE=1 SV=1	UID142	1	133
21.8981	23.7491	22.4124	23.4733	24.402	23.3226	21.2939	21.4781	21.2834	21.3889	22.0538	22.0852	S	2	___1	+	KO_WT	0.999404	3.46e-40	193.32	193.32	193.32	0.33425	67896000	40	1.61241	2.60734	4.01207	ILSKAPKTLISLAPGSPNPSMFPFKSAAFTV	AADAT_S(40)	S(40)	Q9WVM8	AADAT	sp|Q9WVM8|AADAT_MOUSE Kynurenine/alpha-aminoadipate aminotransferase, mitochondrial OS=Mus musculus OX=10090 GN=Aadat PE=1 SV=1	UID2863	1	2479
22.7939	24.782	24.0196	23.6715	23.1504	23.276	21.2794	24.4466	21.819	22.2078	21.9502	21.4695	S	3	___1	+	KO_WT	0.993403	2.03e-06	96.379	96.379	96.379	0.19918	150030000	1417	1.42013	1.55357	2.56869	EPDREQKRRKIDSHPSPSHSSTVKDSLIDLK	THOC2_S(1417)	S(1417)	B1AZI6	THOC2	sp|B1AZI6|THOC2_MOUSE THO complex subunit 2 OS=Mus musculus OX=10090 GN=Thoc2 PE=1 SV=1	UID52	1	83
23.8841	24.4963	21.7123	24.7858	22.354	21.9588	21.483	22.0984	21.0211	22.3855	21.3684	22.5409	S	2	___1	+	KO_WT	0.97758	7.62e-07	128.9	96.642	128.9	0.15151	122510000	786	1.38232	1.34098	2.28231	GPRFKKLADMYGGMDSDKDS___________	CADH6_S(786)	S(786)	P97326	CADH6	sp|P97326|CADH6_MOUSE Cadherin-6 OS=Mus musculus OX=10090 GN=Cdh6 PE=1 SV=2	UID814	1	918
22.088	22.4485	23.7534	21.9407	24.2031	23.5847	20.8973	22.08	21.4053	21.796	22.1294	21.8352	S	2	___1	+	KO_WT	0.889735	3.2e-19	146.86	129.6	146.86	-0.61715	73736000	136	1.31256	1.88266	3.0107	QPGFPQPSPSDDPSLSPRQDRAHTAPP____	PP14A_S(136)	S(136)	Q91VC7	PP14A	sp|Q91VC7|PP14A_MOUSE Protein phosphatase 1 regulatory subunit 14A OS=Mus musculus OX=10090 GN=Ppp1r14a PE=1 SV=1	UID2263	1	1834
23.6966	21.9484	22.2618	22.5849	22.338	23.1327	21.8277	21.0723	21.2092	22.0006	22.1314	22.3225	S	3	___1	+	KO_WT	0.999202	1.76e-15	113.15	113.15	113.15	-0.18374	42261000	189	0.899797	1.64139	2.68652	FGVSAKNTRTIQRRDSFIGTPYWMAPEVVMC	SLK_S(189)	S(189)	O54988	SLK	sp|O54988|SLK_MOUSE STE20-like serine/threonine-protein kinase OS=Mus musculus OX=10090 GN=Slk PE=1 SV=2	UID202	1	197
25.808	26.8771	26.5385	26.5733	26.2159	26.3613	25.885	25.4186	25.3099	25.4095	25.612	25.4112	S	2	___1	+	KO_WT	1	2.78e-10	145.55	124.45	50.207	0.76875	954250000	56	0.887985	3.38357	5.17937	EKGALFRAHARYRADSHGELDLARTPALGGS;EKGALFRAHARYRADSHGELDLARVPALGGS	ACOT1_S(56;56)	S(56;56)	O55137	ACOT1	sp|O55137|ACOT1_MOUSE Acyl-coenzyme A thioesterase 1 OS=Mus musculus OX=10090 GN=Acot1 PE=1 SV=1;sp|Q8BWN8|ACOT4_MOUSE Acyl-coenzyme A thioesterase 4 OS=Mus musculus OX=10090 GN=Acot4 PE=1 SV=1	UID213	1	209;1577
26.5166	26.4576	26.8617	26.9004	26.3179	26.9444	26.1518	26.7972	25.5702	26.412	25.7516	26.2002	S	3	___1	+	KO_WT	1	1.08e-191	336.94	336.94	328.13	-0.14679	6434900000	366	0.51925	1.46865	2.45459	EATSQELVRAPTAALSPEPQDSKEDVKKFAF	SAFB1_S(366;387)	S(366;387)	D3YXK2	SAFB1	sp|D3YXK2|SAFB1_MOUSE Scaffold attachment factor B1 OS=Mus musculus OX=10090 GN=Safb PE=1 SV=2;sp|Q80YR5|SAFB2_MOUSE Scaffold attachment factor B2 OS=Mus musculus OX=10090 GN=Safb2 PE=1 SV=2	UID66	1	93
27.0169	26.7972	26.9574	26.8118	26.7897	26.8377	26.3129	26.6315	26.5858	26.3652	26.7369	26.08	S	2	___1	+	KO_WT	1	2.63e-80	255.85	215.63	245.03	0.29189	3564300000	220	0.416421	2.52911	3.90078	TKSRSPSPAPEKKEKSPELPEPSVRMKDSSV	SRRM1_S(220)	S(220)	Q52KI8	SRRM1	sp|Q52KI8|SRRM1_MOUSE Serine/arginine repetitive matrix protein 1 OS=Mus musculus OX=10090 GN=Srrm1 PE=1 SV=2	UID1117	1	1119
26.5901	26.6429	26.5237	26.5815	26.5537	26.8037	26.4323	26.7127	26.8429	27.1077	27.1496	27.1865	S	2	___1	+	KO_WT	0.999953	2.32e-123	289.77	273.75	238.34	0.63252	1416400000	110	-0.289361	1.31976	-2.25356	SGKNYKATWGDGGDNSPSNVVSKQPSRITNG	SNP23_S(110)	S(110)	O09044	SNP23	sp|O09044|SNP23_MOUSE Synaptosomal-associated protein 23 OS=Mus musculus OX=10090 GN=Snap23 PE=1 SV=1	UID146	1	140
26.4073	26.6431	26.6502	26.9909	27.1682	27.1916	27.1454	27.4457	27.1612	27.472	27.258	27.11	S	2	___2	+	KO_WT	1	0	444.26	413.17	301.22	-0.2485	3477100000	120	-0.423508	1.79882	-2.89785	QARGHPSAGAEEEGGSDGSAAEAEPRALENG	EIF3B_S(120)	S(120)	Q8JZQ9	EIF3B	sp|Q8JZQ9|EIF3B_MOUSE Eukaryotic translation initiation factor 3 subunit B OS=Mus musculus OX=10090 GN=Eif3b PE=1 SV=1	UID5570	1;2	1668
26.4073	26.6431	26.6502	26.9909	27.1682	27.1916	27.1454	27.4457	27.1612	27.472	27.258	27.11	S	2	___2	+	KO_WT	1	6.11e-202	340.39	330.01	307.35	-0.71232	2777900000	123	-0.423508	1.79882	-2.89785	GHPSAGAEEEGGSDGSAAEAEPRALENGEAD	EIF3B_S(123)	S(123)	Q8JZQ9	EIF3B	sp|Q8JZQ9|EIF3B_MOUSE Eukaryotic translation initiation factor 3 subunit B OS=Mus musculus OX=10090 GN=Eif3b PE=1 SV=1	UID5571	2	1668
26.757	26.4885	27.361	26.9597	26.3555	27.0216	27.2863	27.3098	27.1662	27.2263	27.27	27.5708	S	2	___1	+	KO_WT	1	1.52e-52	221.69	171.9	214.08	-0.014373	1817200000	104	-0.481032	1.86215	-2.98305	NNVEMDWVLKHTGPNSPDTANDGFVRLRGLP;NSVEMDWVLKHTGPNSPDTANDGFVRLRGLP	HNRH1_S(104;104)	S(104;104)	O35737	HNRH1	sp|O35737|HNRH1_MOUSE Heterogeneous nuclear ribonucleoprotein H OS=Mus musculus OX=10090 GN=Hnrnph1 PE=1 SV=3;sp|P70333|HNRH2_MOUSE Heterogeneous nuclear ribonucleoprotein H2 OS=Mus musculus OX=10090 GN=Hnrnph2 PE=1 SV=1	UID172	1	175;880
25.6247	25.7093	25.4822	26.0294	26.1305	25.2673	25.9009	26.3243	25.6009	26.5909	26.0959	26.7117	S	2	___2	+	KO_WT	1	1.35e-34	189.87	175.45	66.299	0.72939	1117600000	248	-0.496874	1.34021	-2.28127	SASRASVSDLSPRERSPALKSPLQSVVVRRR	TR150_S(248)	S(248)	Q569Z6	TR150	sp|Q569Z6|TR150_MOUSE Thyroid hormone receptor-associated protein 3 OS=Mus musculus OX=10090 GN=Thrap3 PE=1 SV=1	UID4694	1;2	1121
25.6247	25.7093	25.4822	26.0294	26.1305	25.2673	25.9009	26.3243	25.6009	26.5909	26.0959	26.7117	S	3	___2	+	KO_WT	0.999995	1.35e-34	189.87	175.45	150.65	0.3103	884970000	253	-0.496874	1.34021	-2.28127	SVSDLSPRERSPALKSPLQSVVVRRRSPRPS	TR150_S(253)	S(253)	Q569Z6	TR150	sp|Q569Z6|TR150_MOUSE Thyroid hormone receptor-associated protein 3 OS=Mus musculus OX=10090 GN=Thrap3 PE=1 SV=1	UID4695	2	1121
24.3937	25.5906	25.3449	24.5273	24.912	24.9033	25.3024	25.7366	25.2831	25.2599	25.4859	25.8302	S	2	___1	+	KO_WT	1	6.19e-156	328.56	286.98	233.14	0.49208	804390000	289	-0.53774	1.51797	-2.52089	SEASKPKDVQDAIAQSPEKEAKDYEMNPNHK	SLTM_S(289)	S(289)	Q8CH25	SLTM	sp|Q8CH25|SLTM_MOUSE SAFB-like transcription modulator OS=Mus musculus OX=10090 GN=Sltm PE=1 SV=1	UID1999	1	1642
24.4792	25.0058	25.0143	25.2754	25.1357	25.4628	25.5979	25.4606	25.7247	25.6598	25.8828	25.3846	S	2	___1	+	KO_WT	1	2.98e-50	207.56	185.58	200.67	-0.50428	1116200000	11	-0.556213	2.30815	-3.59127	_____MEIQSGPQPGSPGRAERLNARLLDEF	TTL12_S(11)	S(11)	Q3UDE2	TTL12	sp|Q3UDE2|TTL12_MOUSE Tubulin--tyrosine ligase-like protein 12 OS=Mus musculus OX=10090 GN=Ttll12 PE=1 SV=1	UID962	1	1050
26.3671	26.9585	26.5792	27.1727	27.0291	26.9123	27.1137	27.1336	27.6078	27.449	27.7462	27.3697	S	2	___1	+	KO_WT	0.999898	4.04e-113	288.52	252.1	240.18	-0.32849	2719800000	4366	-0.566867	2.25891	-3.52317	DDLAYAETEKKARTDSTSDGRPAWMRTLHTT	DYHC1_S(4366)	S(4366)	Q9JHU4	DYHC1	sp|Q9JHU4|DYHC1_MOUSE Cytoplasmic dynein 1 heavy chain 1 OS=Mus musculus OX=10090 GN=Dync1h1 PE=1 SV=2	UID2649	1	2320
26.2968	26.7918	27.089	27.5791	27.4939	27.4514	27.6642	27.5733	27.8025	28.2336	27.358	27.4961	S	2	___2	+	KO_WT	0.999929	8e-239	360.05	320.39	360.05	0.46923	2542200000	79	-0.570944	1.41815	-2.38658	PAAQSEEETATSPAASPTPQSAERSPSQEPS	EIF3B_S(79)	S(79)	Q8JZQ9	EIF3B	sp|Q8JZQ9|EIF3B_MOUSE Eukaryotic translation initiation factor 3 subunit B OS=Mus musculus OX=10090 GN=Eif3b PE=1 SV=1	UID5565	2;3	1668
27.7524	28.0796	28.4056	28.5599	28.7076	28.3707	28.9562	28.6401	28.9891	29.0602	28.8496	28.9129	S	2	___1	+	KO_WT	0.999989	2.08e-229	366.18	320.9	289.72	0.19703	11800000000	330	-0.588687	2.48766	-3.8422	MPSASMTRLMRSRTASGSSVTSLEGTRSRSH	NDRG1_S(330)	S(330)	Q62433	NDRG1	sp|Q62433|NDRG1_MOUSE Protein NDRG1 OS=Mus musculus OX=10090 GN=Ndrg1 PE=1 SV=1	UID1371	1;2;3;4	1263
24.8009	24.8699	24.4983	25.2378	25.2558	24.8633	25.0249	25.0614	25.4331	25.774	26.1399	25.6536	S	2	___1	+	KO_WT	1	4.74e-91	264.92	244.09	242.93	0.7758	593340000	335	-0.593474	1.73127	-2.80711	LPEDSIKVIRNMRAASPPASASDLIEQQQKR	STRP1_S(335)	S(335)	Q8C079	STRP1	sp|Q8C079|STRP1_MOUSE Striatin-interacting protein 1 OS=Mus musculus OX=10090 GN=Strip1 PE=1 SV=2	UID1924	1	1590
21.6935	21.8956	21.6692	21.579	21.1973	21.4638	21.8544	22.4865	21.9511	22.3954	21.7782	22.6839	S	2	___1	+	KO_WT	0.872547	4.93e-32	155.16	132.79	109.03	0.71498	97031000	205	-0.608521	2.12827	-3.3438	DSGLLSLFQGQSPLTSC______________	ISC2A_S(205)	S(205)	P85094	ISC2A	sp|P85094|ISC2A_MOUSE Isochorismatase domain-containing protein 2A OS=Mus musculus OX=10090 GN=Isoc2a PE=1 SV=1	UID813	1	914
25.0346	26.0639	25.9487	25.6011	25.4331	25.8838	26.1054	25.9592	26.4021	26.2179	26.5996	26.3801	S	2	___1	+	KO_WT	1	3.02e-16	143.73	97.025	132.17	0.27028	924020000	540	-0.616512	2.14386	-3.36511	SEGSVDPEELDSRAGSPQLDDIRVFQNEVLG	EI2BE_S(540)	S(540)	Q8CHW4	EI2BE	sp|Q8CHW4|EI2BE_MOUSE Translation initiation factor eIF-2B subunit epsilon OS=Mus musculus OX=10090 GN=Eif2b5 PE=1 SV=1	UID2008	1	1649
27.3717	27.9455	27.825	28.396	28.2347	28.1411	28.5512	28.2719	28.7517	28.6409	28.6681	28.7363	S	2	___1	+	KO_WT	0.995074	3.61e-123	284.86	269.23	284.86	0.03541	4192900000	231	-0.617686	2.4174	-3.74347	AALEEAAPDDVQKSTSPAPADVAPAQEDLRT	G3BP1_S(231)	S(231)	P97855	G3BP1	sp|P97855|G3BP1_MOUSE Ras GTPase-activating protein-binding protein 1 OS=Mus musculus OX=10090 GN=G3bp1 PE=1 SV=1	UID833	1	943
26.061	27.5277	27.3932	26.9953	26.87	26.9579	27.8105	27.8075	27.6444	27.4428	27.0046	28.1999	S	2	___1	+	KO_WT	0.999959	3.93e-15	160.16	95.367	151.15	0.20181	2132100000	51	-0.684128	1.54841	-2.56177	DEMPDFPKSDDSKSSSPEPVTHLKWDDPYYD	RHG01_S(51)	S(51)	Q5FWK3	RHG01	sp|Q5FWK3|RHG01_MOUSE Rho GTPase-activating protein 1 OS=Mus musculus OX=10090 GN=Arhgap1 PE=1 SV=1	UID1178	1	1130
25.6475	25.8191	26.1055	26.3118	26.5001	26.2278	26.3764	26.4545	26.8776	26.9744	27.1056	27.0147	S	2	___1	+	KO_WT	1	1.98e-106	279.71	262.49	279.71	0.34787	1353000000	215	-0.698548	2.50427	-3.86564	GQKKNQKNKSVPTVDSGNEDDDSSFKIKTVA	IF2P_S(215)	S(215)	Q05D44	IF2P	sp|Q05D44|IF2P_MOUSE Eukaryotic translation initiation factor 5B OS=Mus musculus OX=10090 GN=Eif5b PE=1 SV=2	UID881	1	989
25.8489	26.8767	26.5445	27.2938	26.9493	26.8397	27.0844	27.0401	27.4503	27.905	27.7336	27.4058	S	2	___1	+	KO_WT	1	1.77e-177	337.22	337.22	314.45	-0.41015	1956400000	36	-0.71105	1.80244	-2.90271	QRIVANGKGILAADESVGTMGNRLQRIKVEN	ALDOB_S(36)	S(36)	Q91Y97	ALDOB	sp|Q91Y97|ALDOB_MOUSE Fructose-bisphosphate aldolase B OS=Mus musculus OX=10090 GN=Aldob PE=1 SV=3	UID2296	1	1881
25.6203	26.9017	26.3776	25.8161	26.2588	26.8747	27.1174	27.0991	27.3534	26.9189	27.3675	26.2693	S	2	___1	+	KO_WT	0.992798	1.14e-08	153.7	120.47	107.15	0.23752	1497900000	4	-0.712767	1.59312	-2.62178	____________MSSSPVNVKKLKVSELKEE	HNRPU_S(4)	S(4)	Q8VEK3	HNRPU	sp|Q8VEK3|HNRPU_MOUSE Heterogeneous nuclear ribonucleoprotein U OS=Mus musculus OX=10090 GN=Hnrnpu PE=1 SV=1	UID2225	1	1819
22.7999	21.5621	22.0796	21.9677	21.8083	21.9705	22.7805	22.6923	22.9256	21.9243	22.9708	23.2241	S	3	___1	+	KO_WT	1	0.00417268	65.5	55.312	54.343	-0.19082	75971000	646	-0.72162	1.79847	-2.89738	TSYQKATEEHSTRQKSPEIHRRIDISPSALR	BCLF1_S(646)	S(646)	Q8K019	BCLF1	sp|Q8K019|BCLF1_MOUSE Bcl-2-associated transcription factor 1 OS=Mus musculus OX=10090 GN=Bclaf1 PE=1 SV=2	UID2050	1	1675
24.2233	26.0503	25.8556	26.2367	26.1286	26.0447	26.3645	26.422	26.6812	26.5938	26.7777	26.0906	S	2	___1	+	KO_WT	0.999647	3.43e-41	217.22	193.48	212.09	0.11573	1082700000	326	-0.731765	1.3079	-2.23747	DKYKDLRKPMRKRSASADNLILPRWSPAIIS	CCNY_S(326)	S(326)	Q8BGU5	CCNY	sp|Q8BGU5|CCNY_MOUSE Cyclin-Y OS=Mus musculus OX=10090 GN=Ccny PE=1 SV=1	UID1741	1	1492
21.5259	22.6309	21.9508	21.0291	21.2943	21.7648	22.5457	21.8674	23.1312	22.2212	21.8153	23.0543	S	2	___1	+	KO_WT	0.852955	0.00271139	71.614	39.679	65.224	-0.15966	42848000	135	-0.739881	1.32569	-2.2616	PIATVPAMPQEKLASSPKDRKKKEKKVAKVE	RRBP1_S(135)	S(135)	Q99PL5	RRBP1	sp|Q99PL5|RRBP1_MOUSE Ribosome-binding protein 1 OS=Mus musculus OX=10090 GN=Rrbp1 PE=1 SV=2	UID2428	1	2015
24.6174	25.9729	25.6455	25.8555	26.1567	25.7824	26.0692	26.1603	26.627	26.8572	26.335	26.5838	S	2	___2	+	KO_WT	1	0	436.14	400.01	302.02	0.52705	6477800000	1026	-0.767001	1.88629	-3.01558	KKKKEDEKKKKKKKGSLDSDNDDSDCPYSEK	S4A4_S(1026)	S(1026)	O88343	S4A4	sp|O88343|S4A4_MOUSE Electrogenic sodium bicarbonate cotransporter 1 OS=Mus musculus OX=10090 GN=Slc4a4 PE=1 SV=2	UID3779	1;2;3	234
24.6174	25.9729	25.6455	25.8555	26.1567	25.7824	26.0692	26.1603	26.627	26.8572	26.335	26.5838	S	3	___2	+	KO_WT	1	0	457.83	426.76	258.02	-0.63659	7643100000	1029	-0.767001	1.88629	-3.01558	KEDEKKKKKKKGSLDSDNDDSDCPYSEKVPS	S4A4_S(1029)	S(1029)	O88343	S4A4	sp|O88343|S4A4_MOUSE Electrogenic sodium bicarbonate cotransporter 1 OS=Mus musculus OX=10090 GN=Slc4a4 PE=1 SV=2	UID3780	1;2;3	234
22.8954	22.1401	21.8488	23.6025	23.4315	23.7506	23.5247	23.7776	23.7613	24.0537	23.3243	23.8871	S	3	___1	+	KO_WT	0.999772	5.76e-27	115.32	106.1	115.32	0.19447	219390000	1589	-0.776626	1.33248	-2.2708	AFASNPEFSSVPAQISPEGRAAMEPIVISAK	TLN1_S(1589)	S(1589)	P26039	TLN1	sp|P26039|TLN1_MOUSE Talin-1 OS=Mus musculus OX=10090 GN=Tln1 PE=1 SV=2	UID442	1	506
25.8201	26.0695	26.1604	26.8998	26.0123	26.6232	26.6199	27.245	27.2413	26.9283	27.0392	27.2484	S	2	___1	+	KO_WT	0.999932	2.02e-66	243.63	179.93	168.32	0.74138	1443200000	101	-0.789467	2.61399	-4.02158	PGPTGPRRAGSQRRNSLTGEEGELVKVSNLP	SGPP1_S(101)	S(101)	Q9JI99	SGPP1	sp|Q9JI99|SGPP1_MOUSE Sphingosine-1-phosphate phosphatase 1 OS=Mus musculus OX=10090 GN=Sgpp1 PE=1 SV=1	UID2653	1	2325
24.0002	24.9026	24.1739	23.5524	23.8986	24.3038	24.9457	24.7177	25.6951	24.5413	25.699	23.9707	S	2	___1	+	KO_WT	1	4.5e-16	164.9	136.8	82.543	0.42621	579180000	2656	-0.78967	1.40709	-2.37166	DSRSLSYSPVERRQPSPQPSPRDLQSSERVS	SRRM2_S(2656)	S(2656)	Q8BTI8	SRRM2	sp|Q8BTI8|SRRM2_MOUSE Serine/arginine repetitive matrix protein 2 OS=Mus musculus OX=10090 GN=Srrm2 PE=1 SV=3	UID1844	1;2	1560
26.892	26.4279	26.3859	26.5038	26.6238	27.1683	26.9969	27.5542	27.229	27.576	27.7923	27.747	S	3	___2	+	KO_WT	1	1.13e-47	186.84	168.52	169.26	-0.0024909	2556000000	495	-0.81562	3.00319	-4.59168	YLGDDMKRENPPVEDSSDEDDKRNPGNLYDK	STT3B_S(495)	S(495)	Q3TDQ1	STT3B	sp|Q3TDQ1|STT3B_MOUSE Dolichyl-diphosphooligosaccharide--protein glycosyltransferase subunit STT3B OS=Mus musculus OX=10090 GN=Stt3b PE=1 SV=2	UID4464	1;2	1022
26.892	26.4279	26.3859	26.5038	26.6238	27.1683	26.9969	27.5542	27.229	27.576	27.7923	27.747	S	3	___2	+	KO_WT	1	1.13e-47	186.84	168.52	169.26	-0.0024909	2153400000	496	-0.81562	3.00319	-4.59168	LGDDMKRENPPVEDSSDEDDKRNPGNLYDKA	STT3B_S(496)	S(496)	Q3TDQ1	STT3B	sp|Q3TDQ1|STT3B_MOUSE Dolichyl-diphosphooligosaccharide--protein glycosyltransferase subunit STT3B OS=Mus musculus OX=10090 GN=Stt3b PE=1 SV=2	UID4465	1;2	1022
25.5983	27.8121	27.4447	26.8334	27.2844	26.8421	27.6391	27.8024	28.2778	27.704	27.9815	27.4368	S	2	___2	+	KO_WT	0.999984	2.17e-05	107.79	88.159	107.79	0.22433	2821600000	624	-0.837807	1.50003	-2.49679	SPSPRRYSPPIQRRYSPSPPPKRRTASPPPP	SRRM1_S(624)	S(624)	Q52KI8	SRRM1	sp|Q52KI8|SRRM1_MOUSE Serine/arginine repetitive matrix protein 1 OS=Mus musculus OX=10090 GN=Srrm1 PE=1 SV=2	UID4689	2	1119
25.5983	27.8121	27.4447	26.8334	27.2844	26.8421	27.6391	27.8024	28.2778	27.704	27.9815	27.4368	S	2	___2	+	KO_WT	1	2.17e-05	107.79	88.159	107.79	0.22433	2821600000	626	-0.837807	1.50003	-2.49679	SPRRYSPPIQRRYSPSPPPKRRTASPPPPPK	SRRM1_S(626)	S(626)	Q52KI8	SRRM1	sp|Q52KI8|SRRM1_MOUSE Serine/arginine repetitive matrix protein 1 OS=Mus musculus OX=10090 GN=Srrm1 PE=1 SV=2	UID4690	2	1119
21.7205	20.8452	21.0054	21.7157	21.5148	21.0664	21.5919	21.6769	21.2616	22.2818	23.1027	23.0303	S	2	___1	+	KO_WT	1	1.43e-144	274.39	242.63	241.65	0.099319	41662000	138	-0.84617	1.41913	-2.3879	KAKGGNVFEALIQDDSEEEEEEEENRVLKPA	ABCF1_S(138)	S(138)	Q6P542	ABCF1	sp|Q6P542|ABCF1_MOUSE ATP-binding cassette sub-family F member 1 OS=Mus musculus OX=10090 GN=Abcf1 PE=1 SV=1	UID1526	1	1343
24.9267	27.2455	25.9654	25.9442	26.3064	26.1427	26.6763	26.9932	27.5447	26.8238	27.0367	26.6407	S	2	___2	+	KO_WT	0.999995	2.87e-05	121.86	91.797	111.53	0.2362	1346100000	349	-0.864102	1.57376	-2.59579	PYEDKDKKEKSAVRPSPSPERSSTGPELPAP	SRRM2_S(349)	S(349)	Q8BTI8	SRRM2	sp|Q8BTI8|SRRM2_MOUSE Serine/arginine repetitive matrix protein 2 OS=Mus musculus OX=10090 GN=Srrm2 PE=1 SV=3	UID5387	1;2	1560
24.9267	27.2455	25.9654	25.9442	26.3064	26.1427	26.6763	26.9932	27.5447	26.8238	27.0367	26.6407	S	2	___2	+	KO_WT	1	2.87e-05	121.86	91.797	107.99	0.071842	1409500000	351	-0.864102	1.57376	-2.59579	EDKDKKEKSAVRPSPSPERSSTGPELPAPTP	SRRM2_S(351)	S(351)	Q8BTI8	SRRM2	sp|Q8BTI8|SRRM2_MOUSE Serine/arginine repetitive matrix protein 2 OS=Mus musculus OX=10090 GN=Srrm2 PE=1 SV=3	UID5388	1;2	1560
22.2688	22.9937	21.6892	22.0472	22.1503	21.1719	23.5234	23.2714	23.0999	22.8243	22.2006	22.6549	S	2	___1	+	KO_WT	0.986459	2.94e-50	208.43	168.37	208.43	0.064458	39524000	272	-0.875557	1.71447	-2.78456	IQVPKPFSGPVRLHSSNPNLSTLDFGEEKSY	OSBL3_S(272)	S(272)	Q9DBS9	OSBL3	sp|Q9DBS9|OSBL3_MOUSE Oxysterol-binding protein-related protein 3 OS=Mus musculus OX=10090 GN=Osbpl3 PE=1 SV=2	UID2585	1	2249
22.0759	21.8158	22.4485	22.1669	23.6129	22.5261	23.2207	22.3315	22.7921	23.8094	23.8499	23.9299	S	4	___1	+	KO_WT	0.825435	6.12e-72	177.25	166.76	165.22	0.052792	81709000	226	-0.881243	1.40797	-2.37285	AYYEFREEAYHSRSKSPPPPEEEAKDEEEDQ	HNRL2_S(226)	S(226)	Q00PI9	HNRL2	sp|Q00PI9|HNRL2_MOUSE Heterogeneous nuclear ribonucleoprotein U-like protein 2 OS=Mus musculus OX=10090 GN=Hnrnpul2 PE=1 SV=2	UID856	1	962
26.5873	28.3929	28.3405	28.3361	27.8088	27.7341	28.7429	28.9013	28.6433	28.9542	28.3982	28.8896	S	2	___1	+	KO_WT	1	8.82e-61	248.6	248.6	50.149	-1.2517	4391400000	9	-0.888275	1.88817	-3.01812	_______MERRVRVKSWVEENRASFQPPVCN	3HAO_S(9)	S(9)	Q78JT3	3HAO	sp|Q78JT3|3HAO_MOUSE 3-hydroxyanthranilate 3,4-dioxygenase OS=Mus musculus OX=10090 GN=Haao PE=1 SV=1	UID1605	1	1400
24.7486	24.8454	25.0432	25.622	25.4815	25.145	25.2785	26.2929	25.851	25.9415	26.382	26.5563	T	2	___1	+	KO_WT	0.998557	5.31e-90	231.2	224.03	163.51	-0.55	1776300000	221	-0.902751	2.47624	-3.82609	DHVSIVEPKDEILPTTPISEQKGGKPEPPAM	RS3_T(221)	T(221)	P62908	RS3	sp|P62908|RS3_MOUSE 40S ribosomal protein S3 OS=Mus musculus OX=10090 GN=Rps3 PE=1 SV=1	UID3087	1	829
24.7219	26.7158	26.5476	26.3154	26.2586	26.5064	27.2805	27.4992	26.7455	27.3204	26.9361	26.7036	S	2	___2	+	KO_WT	1	2.17e-68	250.6	233.46	236.43	0.34169	2645700000	461	-0.903266	1.69162	-2.75391	RESPSPAPKPRKVELSESEEDKGSKMAAADS	SRRM1_S(461)	S(461)	Q52KI8	SRRM1	sp|Q52KI8|SRRM1_MOUSE Serine/arginine repetitive matrix protein 1 OS=Mus musculus OX=10090 GN=Srrm1 PE=1 SV=2	UID4666	1;2	1119
24.7219	26.7158	26.5476	26.3154	26.2586	26.5064	27.2805	27.4992	26.7455	27.3204	26.9361	26.7036	S	2	___2	+	KO_WT	1	2.17e-68	250.6	233.46	136.26	1.2733	2599700000	463	-0.903266	1.69162	-2.75391	SPSPAPKPRKVELSESEEDKGSKMAAADSVQ	SRRM1_S(463)	S(463)	Q52KI8	SRRM1	sp|Q52KI8|SRRM1_MOUSE Serine/arginine repetitive matrix protein 1 OS=Mus musculus OX=10090 GN=Srrm1 PE=1 SV=2	UID4667	1;2	1119
22.5736	23.6595	21.2947	21.5122	21.5247	22.844	23.2956	23.5949	22.9263	22.5992	23.4559	23.0992	S	2	___1	+	KO_WT	0.999994	0.00200592	75.474	39.264	74.306	-0.23787	72481000	462	-0.927058	1.31702	-2.24984	PSDQLTPKNRLSVRHSPKHSLSSESQAPEDI	ES8L2_S(462)	S(462)	Q99K30	ES8L2	sp|Q99K30|ES8L2_MOUSE Epidermal growth factor receptor kinase substrate 8-like protein 2 OS=Mus musculus OX=10090 GN=Eps8l2 PE=1 SV=1	UID2369	1	1953
22.0205	21.6438	21.46	22.4367	22.7674	22.1272	22.6923	22.5548	22.3328	23.2454	23.2083	24.327	S	3	___1	+	KO_WT	0.873676	6.5e-153	258.18	244.02	258.18	0.86505	58377000	1770	-0.984182	1.71079	-2.77963	VSSVDPTHASDTGGESPGSRSPKCKTALSCK	LRBA_S(1770)	S(1770)	Q9ESE1	LRBA	sp|Q9ESE1|LRBA_MOUSE Lipopolysaccharide-responsive and beige-like anchor protein OS=Mus musculus OX=10090 GN=Lrba PE=1 SV=1	UID2637	1	2310
23.6032	25.9421	25.4882	24.5252	25.3456	25.3706	25.9889	26.1699	26.8114	25.9889	26.4212	24.9037	S	2	___1	+	KO_WT	1	1.12e-42	218.63	167.5	156.08	0.36642	2134500000	494	-1.00151	1.36739	-2.31805	EDKGSDRITVKKEVQSPEQVKSEKLKELFDY	BCLF1_S(494)	S(494)	Q8K019	BCLF1	sp|Q8K019|BCLF1_MOUSE Bcl-2-associated transcription factor 1 OS=Mus musculus OX=10090 GN=Bclaf1 PE=1 SV=2	UID2045	1	1675
25.5608	27.7688	27.5549	27.6241	27.5649	27.1861	28.4577	28.0832	28.2855	28.1113	28.1874	28.1489	S	2	___1	+	KO_WT	1	1.39e-31	203.88	203.88	58.04	-0.73715	6886800000	30	-1.0024	1.81198	-2.91554	RAREETGAEGRVRGWSPPPEVRRSAHVPSLQ	ACSA_S(30)	S(30)	Q9QXG4	ACSA	sp|Q9QXG4|ACSA_MOUSE Acetyl-coenzyme A synthetase, cytoplasmic OS=Mus musculus OX=10090 GN=Acss2 PE=1 SV=2	UID2727	1	2381
21.8677	21.9712	21.8014	22.2813	21.982	21.5838	22.9782	22.5158	22.1248	23.5846	22.5518	23.839	S	3	___2	+	KO_WT	0.999998	3.32e-44	167.87	158.73	114.23	-0.21654	111550000	2	-1.01782	2.26756	-3.53512	______________MSESEDDDIPQLSSHTL	EFMT1_S(2)	S(2)	Q9CY45	EFMT1	sp|Q9CY45|EFMT1_MOUSE EEF1A lysine methyltransferase 1 OS=Mus musculus OX=10090 GN=Eef1akmt1 PE=1 SV=1	UID6018	1;2	2111
23.5083	24.8487	23.7859	22.984	23.6252	23.2949	25.5006	25.0756	25.2205	24.3026	24.6528	23.4338	S	2	___2	+	KO_WT	1	0.00319806	72.29	50.596	48.741	-0.11915	317750000	645	-1.02316	1.53403	-2.54247	KRRTASPPPPPKRRASPSPPPKRRVSHSPPP	SRRM1_S(645)	S(645)	Q52KI8	SRRM1	sp|Q52KI8|SRRM1_MOUSE Serine/arginine repetitive matrix protein 1 OS=Mus musculus OX=10090 GN=Srrm1 PE=1 SV=2	UID4670	2	1119
23.5083	24.8487	23.7859	22.984	23.6252	23.2949	25.5006	25.0756	25.2205	24.3026	24.6528	23.4338	S	2	___2	+	KO_WT	1	0.00319806	72.29	50.596	48.741	-0.11915	317750000	647	-1.02316	1.53403	-2.54247	RTASPPPPPKRRASPSPPPKRRVSHSPPPKQ	SRRM1_S(647)	S(647)	Q52KI8	SRRM1	sp|Q52KI8|SRRM1_MOUSE Serine/arginine repetitive matrix protein 1 OS=Mus musculus OX=10090 GN=Srrm1 PE=1 SV=2	UID4671	2	1119
22.6832	23.8803	23.8248	22.8936	22.5312	23.4732	24.3769	24.5092	24.6731	24.1498	24.7659	23.3313	S	2	___1	+	KO_WT	0.999064	5.54e-137	303.64	285.94	219.16	0.21037	4890400000	283	-1.08667	2.15436	-3.37948	DPCRMLQISRVDGKTSPVQSKSPTLKDMNPD	GAS2_S(283)	S(283)	P11862	GAS2	sp|P11862|GAS2_MOUSE Growth arrest-specific protein 2 OS=Mus musculus OX=10090 GN=Gas2 PE=1 SV=1	UID367	1;2	395
21.6308	22.3197	22.2115	22.5564	23.911	21.9107	22.674	23.0445	22.6864	24.1112	24.0966	24.6111	S	3	___1	+	KO_WT	0.956069	1.16e-07	93.767	73.341	77.693	0.75564	120240000	292	-1.11396	1.39831	-2.35981	DLRAEEQLPPLLSPPSPSTPHSRRSQVIEKF	MPRIP_S(292)	S(292)	P97434	MPRIP	sp|P97434|MPRIP_MOUSE Myosin phosphatase Rho-interacting protein OS=Mus musculus OX=10090 GN=Mprip PE=1 SV=2	UID819	1;2	932
24.9764	25.4642	25.3656	25.5418	26.5061	26.1243	25.6985	27.1786	26.3028	27.5735	26.726	27.2416	S	3	___2	+	KO_WT	0.999793	3.29e-121	269.74	261.14	269.74	0.098356	2682900000	314	-1.12377	1.94969	-3.10118	DLRHAFSPVASVESASGETLHSPKVGQPGAA	FETUA_S(314)	S(314)	P29699	FETUA	sp|P29699|FETUA_MOUSE Alpha-2-HS-glycoprotein OS=Mus musculus OX=10090 GN=Ahsg PE=1 SV=1	UID4018	1;2;3	540
25.7024	26.9775	27.0335	26.9557	26.7317	26.898	28.1161	28.1777	27.6614	27.6885	27.9167	27.5164	S	3	___1	+	KO_WT	0.987812	5.36e-11	131.13	105.24	130.54	-0.033473	2376100000	101	-1.12965	3.15825	-4.82726	QRAEMVPKSSGARSPSPGRREEDGDELARRC	HEM6_S(101)	S(101)	P36552	HEM6	sp|P36552|HEM6_MOUSE Oxygen-dependent coproporphyrinogen-III oxidase, mitochondrial OS=Mus musculus OX=10090 GN=Cpox PE=1 SV=2	UID521	1	581
25.1436	28.0394	27.466	26.7294	26.7288	27.1528	27.5917	28.1071	28.718	27.8764	27.7571	28.0321	S	2	___1	+	KO_WT	0.946128	7.88e-113	292.49	249.65	292.49	-0.14242	2845700000	35	-1.13708	1.60228	-2.63407	WGGAGGPGQHPGRPRSTECAHPGVVEKVRPK	S620B_S(35)	S(35)	O88575	S620B	sp|O88575|S620B_MOUSE Sodium- and chloride-dependent transporter XTRP3B OS=Mus musculus OX=10090 GN=Slc6a20b PE=1 SV=3	UID264	1	244
21.8283	21.6	21.3933	22.6357	21.589	20.6347	23.5123	23.1554	21.6524	22.1981	23.3547	22.648	T	3	___1	+	KO_WT	1	0.0138364	56.432	46.511	56.02	-0.043006	38913000	131	-1.14002	1.77912	-2.87137	LDVTCKTVANMIKGKTPEEIRKTFNIKNDFT	SKP1_T(131)	T(131)	Q9WTX5	SKP1	sp|Q9WTX5|SKP1_MOUSE S-phase kinase-associated protein 1 OS=Mus musculus OX=10090 GN=Skp1 PE=1 SV=3	UID3455	1	2448
25.2541	27.5203	27.928	26.7153	27.0744	27.1369	27.4333	27.7657	28.4916	28.1124	28.5611	28.1882	S	3	___1	+	KO_WT	1	2.5e-287	395.03	395.03	50.055	-0.42524	37911000000	255	-1.15389	1.70634	-2.77367	EDKEDEEKPKIEDVGSDEEDDSGKDKKKKTK	HS90B_S(255)	S(255)	P11499	HS90B	sp|P11499|HS90B_MOUSE Heat shock protein HSP 90-beta OS=Mus musculus OX=10090 GN=Hsp90ab1 PE=1 SV=3	UID360	1;2	387
23.1759	24.4345	21.5802	23.6282	23.9	24.2376	24.4907	24.4882	25.6313	24.9449	24.589	23.7383	S	2	___1	+	KO_WT	0.987025	2.77e-06	118.77	118.77	116.55	0.51168	271300000	1528	-1.1543	1.38122	-2.33674	ELAEVEENKKMSQPGSPSPKTPTPSTPGDTQ	CHD4_S(1528)	S(1528)	Q6PDQ2	CHD4	sp|Q6PDQ2|CHD4_MOUSE Chromodomain-helicase-DNA-binding protein 4 OS=Mus musculus OX=10090 GN=Chd4 PE=1 SV=1	UID1567	1	1364
22.4624	21.0499	24.0062	23.7426	23.6767	24.0317	24.1972	24.6157	24.9349	23.4791	24.2274	24.7882	S	3	___1	+	KO_WT	0.999994	4.71e-37	145.33	140.07	145.33	-0.33341	263110000	470	-1.21214	1.3452	-2.28802	SANNQRYAFMPLIDDSDDEVEEFMVTSENLT	TM87B_S(470)	S(470)	Q8BKU8	TM87B	sp|Q8BKU8|TM87B_MOUSE Transmembrane protein 87B OS=Mus musculus OX=10090 GN=Tmem87b PE=2 SV=1	UID1773	1	1529
22.4219	21.2177	21.5681	22.1402	22.0561	21.8378	23.4626	23.7989	23.8957	22.0213	23.6556	21.7018	S	3	___1	+	KO_WT	0.993503	0.00484256	62.528	61.233	62.528	0.047363	63839000	281	-1.21567	1.73444	-2.81137	YQEFTDHLVKTHTRVSVQRTQAPAVATT___	RS2_S(281)	S(281)	P25444	RS2	sp|P25444|RS2_MOUSE 40S ribosomal protein S2 OS=Mus musculus OX=10090 GN=Rps2 PE=1 SV=3	UID441	1	504
21.9397	22.2197	21.7278	22.6067	22.0027	21.5489	23.7018	23.7084	24.011	22.2756	23.1878	22.46	S	2	___1	+	KO_WT	0.884369	0.00751095	63.408	15.22	63.073	0.054758	53812000	294	-1.21652	2.37782	-3.68815	SSPERDRKRSRSRPSSPAVRKKRRTRSRSPE	ZRAB2_S(294)	S(294)	Q9R020	ZRAB2	sp|Q9R020|ZRAB2_MOUSE Zinc finger Ran-binding domain-containing protein 2 OS=Mus musculus OX=10090 GN=Zranb2 PE=1 SV=2	UID2797	1	2415
22.0692	21.9712	21.2577	22.0944	21.3645	21.2622	22.9782	22.5158	22.1248	23.5846	22.3205	23.839	S	3	___2	+	KO_WT	0.999998	3.99e-25	136.02	126.8	114.23	-0.21654	81904000	4	-1.22397	2.37925	-3.69013	____________MSESEDDDIPQLSSHTLAA	EFMT1_S(4)	S(4)	Q9CY45	EFMT1	sp|Q9CY45|EFMT1_MOUSE EEF1A lysine methyltransferase 1 OS=Mus musculus OX=10090 GN=Eef1akmt1 PE=1 SV=1	UID6019	1;2	2111
25.7884	28.1446	27.7135	27.9293	27.6519	27.4823	28.9386	29.2467	28.5521	28.6087	28.0614	28.6564	S	2	___2	+	KO_WT	0.999914	5.54e-137	303.64	285.94	260.09	0.13117	5094400000	289	-1.22564	2.02913	-3.20879	QISRVDGKTSPVQSKSPTLKDMNPDNYLVVS	GAS2_S(289)	S(289)	P11862	GAS2	sp|P11862|GAS2_MOUSE Growth arrest-specific protein 2 OS=Mus musculus OX=10090 GN=Gas2 PE=1 SV=1	UID3900	1;2	395
25.7884	28.1446	27.7135	27.9293	27.6519	27.4823	28.9386	29.2467	28.5521	28.6087	28.0614	28.6564	S	2	___2	+	KO_WT	0.999064	5.54e-137	303.64	285.94	219.16	0.21037	4890400000	283	-1.22564	2.02913	-3.20879	DPCRMLQISRVDGKTSPVQSKSPTLKDMNPD	GAS2_S(283)	S(283)	P11862	GAS2	sp|P11862|GAS2_MOUSE Growth arrest-specific protein 2 OS=Mus musculus OX=10090 GN=Gas2 PE=1 SV=1	UID3901	1;2	395
22.2767	21.503	22.7978	22.4413	22.0808	22.4337	23.4276	24.1059	22.9374	23.5502	23.8073	23.2159	S	3	___2	+	KO_WT	0.974552	1.15e-13	111.49	109.03	99.059	0.44123	130300000	524	-1.25182	3.31902	-5.07724	QLEGLMKLLKAQATGSPHTSPTHGGGRPMPM	DTNB_S(524)	S(524)	O70585	DTNB	sp|O70585|DTNB_MOUSE Dystrobrevin beta OS=Mus musculus OX=10090 GN=Dtnb PE=1 SV=3	UID3768	1;2	230
22.2342	22.2227	21.5758	21.4724	21.1581	22.0542	23.1222	23.1465	20.7184	24.1331	22.7896	24.3277	S	2	___1	+	KO_WT	0.883075	2.56e-57	212.95	176.6	176.49	0.90134	70546000	215	-1.25336	1.31581	-2.2482	LQAEVAALKTLVLSSSPTSPTQEPLAAAKTP	RAB3I_S(215)	S(215)	Q68EF0	RAB3I	sp|Q68EF0|RAB3I_MOUSE Rab-3A-interacting protein OS=Mus musculus OX=10090 GN=Rab3ip PE=1 SV=1	UID1459	1	1303
22.1779	20.9405	21.1972	22.3202	22.3821	20.6673	23.0499	22.8078	23.3918	22.3441	22.9582	22.7089	S	3	___1	+	KO_WT	0.817593	0.00399749	51.888	34.079	46.319	-0.07275	35181000	606	-1.26257	2.36547	-3.67093	RESEGSKGCRRPSNRSPTSAEKRMSFESVSS	PKHG3_S(606)	S(606)	Q4VAC9	PKHG3	sp|Q4VAC9|PKHG3_MOUSE Pleckstrin homology domain-containing family G member 3 OS=Mus musculus OX=10090 GN=Plekhg3 PE=1 SV=2	UID1090	1	1112
21.4315	20.657	21.1329	20.2773	21.9664	21.5362	22.2293	22.7175	22.6535	22.2837	22.6311	22.0682	S	2	___1	+	KO_WT	0.999749	0.00188697	78.342	57.471	78.342	0.42399	11379000	225	-1.26369	3.009	-4.60042	PNDYMTSPARLGSQHSPGRTASLNQRPRTHS	ABI1_S(225)	S(225)	Q8CBW3	ABI1	sp|Q8CBW3|ABI1_MOUSE Abl interactor 1 OS=Mus musculus OX=10090 GN=Abi1 PE=1 SV=3	UID1966	1	1621
26.0818	28.4743	27.5726	27.0329	27.6188	27.2002	28.7392	28.8021	29.3214	28.5818	28.5321	27.6564	T	2	___2	+	KO_WT	1	6.07e-06	138.97	123.59	138.97	-0.018265	4692000000	404	-1.2754	2.06705	-3.26033	SASPPRRRHRPSSPATPPPKTRHSPTPQQSN	SRRM1_T(404)	T(404)	Q52KI8	SRRM1	sp|Q52KI8|SRRM1_MOUSE Serine/arginine repetitive matrix protein 1 OS=Mus musculus OX=10090 GN=Srrm1 PE=1 SV=2	UID6697	2	1119
22.0213	21.3644	21.4191	22.4078	21.9967	21.3767	22.6995	23.2557	23.5446	22.8034	21.9766	24.0227	S	3	___2	+	KO_WT	1	4.58e-22	108.04	98.412	43.412	-2.6796	79642000	141	-1.28609	2.42067	-3.74804	EAEPRALENGEADEPSFSDPEDFVDDVSEEE	EIF3B_S(141)	S(141)	Q8JZQ9	EIF3B	sp|Q8JZQ9|EIF3B_MOUSE Eukaryotic translation initiation factor 3 subunit B OS=Mus musculus OX=10090 GN=Eif3b PE=1 SV=1	UID5566	1;2;3	1668
22.174	22.0413	21.6159	21.801	22.5216	21.264	24.1951	21.4592	23.9256	24.358	22.4248	22.8123	S	2	___1	+	KO_WT	1	0.000216685	77.527	39.998	51.346	-0.39041	73649000	136	-1.29285	1.55156	-2.56599	EGMEEELSPFRGRSRSAPPNLWAAQRYGREL	BAD_S(136)	S(136)	Q61337	BAD	sp|Q61337|BAD_MOUSE Bcl2-associated agonist of cell death OS=Mus musculus OX=10090 GN=Bad PE=1 SV=1	UID1297	1	1215
21.674	20.2133	21.8853	21.7035	23.2088	23.5333	23.841	23.8423	22.98	23.7918	22.9931	22.5523	S	2	___1	+	KO_WT	0.999434	1.9e-26	179.97	179.97	179.97	-0.010433	131210000	486	-1.29705	1.42616	-2.39737	AAEVGTGQYATTKGISQTNLITTVTPEKKAE	E41L3_S(486)	S(486)	Q9WV92	E41L3	sp|Q9WV92|E41L3_MOUSE Band 4.1-like protein 3 OS=Mus musculus OX=10090 GN=Epb41l3 PE=1 SV=1	UID2848	1	2469
22.6155	22.1336	22.2336	21.7232	23.0025	22.5042	24.439	21.9319	24.8526	24.1249	24.5061	22.2828	S	2	___1	+	KO_WT	0.999985	5.48e-31	201.09	166.59	165.51	-1.1158	150490000	1097	-1.32079	1.45574	-2.43722	DKSEISTDPKLKSGMSPEQSKTKPDSSIYPL	SRRM2_S(1097)	S(1097)	Q8BTI8	SRRM2	sp|Q8BTI8|SRRM2_MOUSE Serine/arginine repetitive matrix protein 2 OS=Mus musculus OX=10090 GN=Srrm2 PE=1 SV=3	UID1833	1	1560
24.8039	26.8792	25.8904	25.1439	25.9993	25.7407	27.1082	27.1161	27.8064	27.1233	27.353	25.8992	S	3	___2	+	KO_WT	0.999984	1.42e-53	235.35	188.7	143.67	-0.30099	1932400000	302	-1.32482	2.15209	-3.37637	DRRDKKGGNYKKRKRSPSPSPTPEAKKKNAK	SMRC2_S(302)	S(302)	Q6PDG5	SMRC2	sp|Q6PDG5|SMRC2_MOUSE SWI/SNF complex subunit SMARCC2 OS=Mus musculus OX=10090 GN=Smarcc2 PE=1 SV=2	UID5088	1;2	1359
24.8039	26.8792	25.8904	25.1439	25.9993	25.7407	27.1082	27.1161	27.8064	27.1233	27.353	25.8992	S	3	___2	+	KO_WT	0.998655	1.03e-12	157.91	134.23	143.67	-0.30099	1304300000	304	-1.32482	2.15209	-3.37637	RDKKGGNYKKRKRSPSPSPTPEAKKKNAKKG	SMRC2_S(304)	S(304)	Q6PDG5	SMRC2	sp|Q6PDG5|SMRC2_MOUSE SWI/SNF complex subunit SMARCC2 OS=Mus musculus OX=10090 GN=Smarcc2 PE=1 SV=2	UID5089	2	1359
22.0387	21.303	22.2431	21.6045	21.8738	21.9391	22.6319	22.7628	22.683	23.221	23.4255	24.2783	S	2	___1	+	KO_WT	1	2.05e-10	96.734	80.356	96.734	0.62645	67531000	3	-1.33337	2.99386	-4.57767	_____________MGSLPEEKDSALWSDTPK	ACOX3_S(3)	S(3)	Q9EPL9	ACOX3	sp|Q9EPL9|ACOX3_MOUSE Peroxisomal acyl-coenzyme A oxidase 3 OS=Mus musculus OX=10090 GN=Acox3 PE=1 SV=2	UID2601	1	2285
22.3141	20.5276	22.5323	22.4733	23.3163	22.6269	22.912	22.8336	22.5212	24.4389	24.942	24.3131	T	3	___1	+	KO_WT	0.970847	1.9e-75	214	206.47	103.43	1.1412	157940000	182	-1.36173	1.4352	-2.40956	GIVEGLMTTVHAITATQKTVDGPSGKLWRDG	G3P_T(182)	T(182)	P16858	G3P	sp|P16858|G3P_MOUSE Glyceraldehyde-3-phosphate dehydrogenase OS=Mus musculus OX=10090 GN=Gapdh PE=1 SV=2	UID3005	1	445
22.4389	21.5337	21.458	21.9462	21.3386	22.0373	22.4465	20.8259	24.0496	24.4314	24.1467	23.1336	S	3	___1	+	KO_WT	0.831433	0.000106347	73.464	54.926	63.145	-2.0801	58562000	263	-1.38019	1.40152	-2.36414	DDIKPRRIRKPRFGSSPQRDPNWIGDRSSKS	CASC3_S(263)	S(263)	Q8K3W3	CASC3	sp|Q8K3W3|CASC3_MOUSE Protein CASC3 OS=Mus musculus OX=10090 GN=Casc3 PE=1 SV=3	UID2098	1	1711
22.5344	21.3143	23.6635	23.0698	23.0055	23.5487	24.4419	24.4786	24.5073	24.239	24.1744	23.6633	S	3	___1	+	KO_WT	0.997646	1.02e-06	123.54	95.776	123.54	0.36619	164820000	382	-1.39472	2.41055	-3.73387	ITPMKRPMEEDGEEKSPSKKKKKIQKKEEKA	ILF3_S(382)	S(382)	Q9Z1X4	ILF3	sp|Q9Z1X4|ILF3_MOUSE Interleukin enhancer-binding factor 3 OS=Mus musculus OX=10090 GN=Ilf3 PE=1 SV=2	UID2901	1	2508
21.6543	21.4622	22.4082	22.2473	21.7278	22.8055	23.7672	23.849	24.4718	22.9196	23.6129	22.1198	S	3	___1	+	KO_WT	1	1.52e-11	152.01	143.12	152.01	-0.094323	102620000	631	-1.40583	2.27285	-3.54242	EEDKAQRLLKAKKLNSDEEGESSGKRKAEDD	LEO1_S(631)	S(631)	Q5XJE5	LEO1	sp|Q5XJE5|LEO1_MOUSE RNA polymerase-associated protein LEO1 OS=Mus musculus OX=10090 GN=Leo1 PE=1 SV=2	UID1209	1	1151
21.8421	23.8521	22.1733	23.806	22.5963	22.4746	23.5416	24.643	23.8718	24.1507	23.8149	25.1985	S	2	___1	+	KO_WT	0.996241	3.32e-07	120.9	91.208	109.13	0.082264	166490000	920	-1.41267	2.10426	-3.31102	STLNERGDHNRTLDRSGDLGDMEPLKGAPLM	CTND1_S(920)	S(920)	P30999	CTND1	sp|P30999|CTND1_MOUSE Catenin delta-1 OS=Mus musculus OX=10090 GN=Ctnnd1 PE=1 SV=2	UID498	1	547
21.5908	21.0115	21.503	24.3774	22.006	20.9922	23.9478	23.6711	23.6443	24.0387	22.1033	22.6218	S	3	___1	+	KO_WT	0.885645	1.66e-07	90.193	75.271	51.503	-0.47863	81675000	407	-1.42435	1.38332	-2.33957	AILDAEPGPRPALQPSPSIRLPPDAALLSSK	TB10A_S(407)	S(407)	P58802	TB10A	sp|P58802|TB10A_MOUSE TBC1 domain family member 10A OS=Mus musculus OX=10090 GN=Tbc1d10a PE=1 SV=1	UID684	1	747
23.286	21.3842	22.0069	21.6769	23.9269	21.0103	24.1847	22.4603	24.256	23.6523	24.546	22.7745	S	2	___1	+	KO_WT	0.999853	0.00013433	85.554	53.957	82.483	-0.47636	340050000	1141	-1.43044	1.46853	-2.45443	VETSPRRFSFSPSAVSPRTTSPGARSSARSP	PKHG3_S(1141)	S(1141)	Q4VAC9	PKHG3	sp|Q4VAC9|PKHG3_MOUSE Pleckstrin homology domain-containing family G member 3 OS=Mus musculus OX=10090 GN=Plekhg3 PE=1 SV=2	UID1085	1;2	1112
24.1925	25.4775	21.7305	24.1639	25.3455	24.7636	25.7932	25.6715	26.4968	25.6796	25.7985	24.8582	S	2	___1	+	KO_WT	0.999436	4.49e-08	136.7	58.6	136.7	0.51713	850750000	19	-1.43736	1.43433	-2.40839	SPQKSPLVPKSPTPKSPPSRKKDDSFLGKLG	PARVA_S(19)	S(19)	Q9EPC1	PARVA	sp|Q9EPC1|PARVA_MOUSE Alpha-parvin OS=Mus musculus OX=10090 GN=Parva PE=1 SV=1	UID2600	1;2	2284
23.9099	21.3861	21.4727	24.3235	24.5575	23.4621	24.161	24.273	24.4813	25.2264	24.3376	25.2788	S	3	___2	+	KO_WT	0.985689	1.12e-30	158.37	149.29	134.29	-0.15146	270860000	730	-1.44105	1.39873	-2.36038	DIAGLDTEGSKQRSASQSSLDKLDQELKEQQ	JIP4_S(730)	S(730)	Q58A65	JIP4	sp|Q58A65|JIP4_MOUSE C-Jun-amino-terminal kinase-interacting protein 4 OS=Mus musculus OX=10090 GN=Spag9 PE=1 SV=2	UID4702	2	1124
22.0512	21.6555	21.0048	22.7776	21.4973	22.093	23.7746	24.1542	21.385	24.3872	22.7396	23.5285	S	2	___2	+	KO_WT	1	7.24e-05	94.122	59.736	82.543	0.42621	106520000	2660	-1.48162	1.77714	-2.86872	LSYSPVERRQPSPQPSPRDLQSSERVSWRGQ	SRRM2_S(2660)	S(2660)	Q8BTI8	SRRM2	sp|Q8BTI8|SRRM2_MOUSE Serine/arginine repetitive matrix protein 2 OS=Mus musculus OX=10090 GN=Srrm2 PE=1 SV=3	UID5379	2	1560
22.3105	21.7503	21.9201	22.3676	21.415	21.8024	24.6936	22.2902	24.669	24.797	21.7104	22.423	S	2	___1	+	KO_WT	0.999999	3.02e-55	229.8	171.48	229.8	0.064795	82959000	1182	-1.50292	1.49571	-2.49098	GKDPLFTQHPVFRTPSQEGCQDLTQEQRDQL	PEX1_S(1182)	S(1182)	Q5BL07	PEX1	sp|Q5BL07|PEX1_MOUSE Peroxisome biogenesis factor 1 OS=Mus musculus OX=10090 GN=Pex1 PE=1 SV=2	UID1172	1	1125
23.5761	22.4573	25.3151	22.2124	24.6389	24.934	25.605	25.476	25.5063	25.2051	25.2405	25.1216	S	2	___1	+	KO_WT	1	1.13e-07	128.01	108.36	52.693	0.56555	1213100000	268	-1.50344	1.70449	-2.77117	RQDVYGPQPQVRVGGSSVDLHRFHPEPYGLE	CTND1_S(268)	S(268)	P30999	CTND1	sp|P30999|CTND1_MOUSE Catenin delta-1 OS=Mus musculus OX=10090 GN=Ctnnd1 PE=1 SV=2	UID499	1;2	547
23.3083	23.5354	21.1727	23.0077	20.9919	21.4036	24.3523	24.1257	24.4087	23.1778	23.5586	22.8651	S	3	___1	+	KO_WT	0.999196	0.000965821	81.552	64.331	81.552	0.26603	106380000	672	-1.51142	1.70847	-2.77652	SPPPKQRSPTVTKRRSPSLSSKHRKGSSPGR	SRRM1_S(672)	S(672)	Q52KI8	SRRM1	sp|Q52KI8|SRRM1_MOUSE Serine/arginine repetitive matrix protein 1 OS=Mus musculus OX=10090 GN=Srrm1 PE=1 SV=2	UID1143	1	1119
25.0097	26.3927	25.5222	25.0418	26.0368	26.0928	27.2736	27.0107	28.0852	27.1974	27.4881	26.2099	S	2	___1	+	KO_WT	0.999994	1.77e-22	182.7	161.83	182.7	0.41115	1521500000	598	-1.52814	2.89286	-4.42714	GIDLLKKDKSRKRSYSPDGKESPSDKKSKTD	MATR3_S(598)	S(598)	Q8K310	MATR3	sp|Q8K310|MATR3_MOUSE Matrin-3 OS=Mus musculus OX=10090 GN=Matr3 PE=1 SV=1	UID2089	1;2	1705
23.3979	25.2897	24.675	21.5968	24.3439	24.5795	25.3836	25.3063	26.385	25.2939	26.2497	24.5129	S	2	___2	+	KO_WT	0.998692	1.42e-53	235.35	188.7	225.86	-0.23107	442980000	306	-1.54142	1.52616	-2.53189	KKGGNYKKRKRSPSPSPTPEAKKKNAKKGPS	SMRC2_S(306)	S(306)	Q6PDG5	SMRC2	sp|Q6PDG5|SMRC2_MOUSE SWI/SNF complex subunit SMARCC2 OS=Mus musculus OX=10090 GN=Smarcc2 PE=1 SV=2	UID5090	2	1359
22.0512	21.8027	21.1632	22.7776	21.9251	21.6062	23.7746	24.1542	22.1173	24.3872	22.6622	23.5285	S	2	___2	+	KO_WT	1	4.5e-16	164.9	136.8	82.543	0.42621	579180000	2656	-1.54968	2.37376	-3.68248	DSRSLSYSPVERRQPSPQPSPRDLQSSERVS	SRRM2_S(2656)	S(2656)	Q8BTI8	SRRM2	sp|Q8BTI8|SRRM2_MOUSE Serine/arginine repetitive matrix protein 2 OS=Mus musculus OX=10090 GN=Srrm2 PE=1 SV=3	UID5378	1;2	1560
21.7163	21.2855	22.4462	22.735	21.321	22.4926	24.6854	24.0757	24.1834	24.4578	21.4447	22.4559	S	2	___1	+	KO_WT	0.999957	1.66e-07	124.62	92.791	124.62	0.055439	105460000	14	-1.55105	1.59738	-2.62749	__MASAVVRVAGRRLSQQSASGAPVLLRQMF	ETHE1_S(14)	S(14)	Q9DCM0	ETHE1	sp|Q9DCM0|ETHE1_MOUSE Persulfide dioxygenase ETHE1, mitochondrial OS=Mus musculus OX=10090 GN=Ethe1 PE=1 SV=2	UID2594	1	2267
21.9099	21.1846	21.6936	22.4659	22.6354	21.8229	23.9534	23.2381	24.4705	22.3276	24.3328	22.8176	S	2	___1	+	KO_WT	0.961614	9.1e-10	145.29	131.06	134.56	0.45074	74454000	105	-1.57127	2.45181	-3.79172	HVQAQRAKALHGAQTSDEERFLR________	SLIRP_S(105)	S(105)	Q9D8T7	SLIRP	sp|Q9D8T7|SLIRP_MOUSE SRA stem-loop-interacting RNA-binding protein, mitochondrial OS=Mus musculus OX=10090 GN=Slirp PE=1 SV=2	UID2545	1	2210
22.2249	21.1795	22.0302	24.1261	24.1403	22.1416	24.3727	23.8599	24.6336	24.1984	23.9781	24.2768	S	2	___1	+	KO_WT	0.996396	0.000228959	80.979	45.302	80.979	0.28561	214170000	293	-1.57953	1.95132	-3.10337	SHRHAPGGGGGQRSLSPGGAALGYRDYRLQQ	RBM15_S(293)	S(293)	Q0VBL3	RBM15	sp|Q0VBL3|RBM15_MOUSE RNA-binding protein 15 OS=Mus musculus OX=10090 GN=Rbm15 PE=1 SV=1	UID906	1	1003
24.474	25.6327	24.2135	23.8968	24.7232	24.0398	25.9993	26.1779	26.8318	26.1077	26.3721	25.0961	S	3	___2	+	KO_WT	1	0.000856536	71.513	54.851	59.227	0.021854	612820000	561	-1.60083	3.01224	-4.60529	KRWQSPVTKSSRRRRSPSPPPARRRRSPSPA	SRRM1_S(561)	S(561)	Q52KI8	SRRM1	sp|Q52KI8|SRRM1_MOUSE Serine/arginine repetitive matrix protein 1 OS=Mus musculus OX=10090 GN=Srrm1 PE=1 SV=2	UID4680	2	1119
24.474	25.6327	24.2135	23.8968	24.7232	24.0398	25.9993	26.1779	26.8318	26.1077	26.3721	25.0961	S	3	___2	+	KO_WT	1	0.000856536	71.513	54.851	59.227	0.021854	612820000	563	-1.60083	3.01224	-4.60529	WQSPVTKSSRRRRSPSPPPARRRRSPSPAPP	SRRM1_S(563)	S(563)	Q52KI8	SRRM1	sp|Q52KI8|SRRM1_MOUSE Serine/arginine repetitive matrix protein 1 OS=Mus musculus OX=10090 GN=Srrm1 PE=1 SV=2	UID4681	2	1119
25.4584	27.6282	26.2917	26.0004	27.009	26.4587	27.8344	28.0456	28.7257	28.4017	28.3235	27.3362	S	3	___2	+	KO_WT	1	4.49e-07	132.85	62.487	81.92	-0.12938	3090700000	602	-1.6368	2.89446	-4.42952	RRRRSPTPPPRRRTPSPPPRRRSPSPRRYSP	SRRM1_S(602)	S(602)	Q52KI8	SRRM1	sp|Q52KI8|SRRM1_MOUSE Serine/arginine repetitive matrix protein 1 OS=Mus musculus OX=10090 GN=Srrm1 PE=1 SV=2	UID4684	2	1119
25.4584	27.6282	26.2917	26.0004	27.009	26.4587	27.8344	28.0456	28.7257	28.4017	28.3235	27.3362	T	3	___2	+	KO_WT	1	4.49e-07	132.85	62.487	81.92	-0.12938	3090700000	600	-1.6368	2.89446	-4.42952	PPRRRRSPTPPPRRRTPSPPPRRRSPSPRRY	SRRM1_T(600)	T(600)	Q52KI8	SRRM1	sp|Q52KI8|SRRM1_MOUSE Serine/arginine repetitive matrix protein 1 OS=Mus musculus OX=10090 GN=Srrm1 PE=1 SV=2	UID6702	2	1119
21.7743	25.5312	23.7831	23.0906	23.3226	24.8048	24.9438	25.7938	26.8135	25.449	25.1887	24.1806	S	3	___1	+	KO_WT	1	6.66e-69	250.19	250.19	162.29	-0.22421	451750000	100	-1.67711	1.56051	-2.57801	TGHYSINDESRGHGHSDEEDEEQPRHRGQRK	DCAF8_S(100)	S(100)	Q8N7N5	DCAF8	sp|Q8N7N5|DCAF8_MOUSE DDB1- and CUL4-associated factor 8 OS=Mus musculus OX=10090 GN=Dcaf8 PE=1 SV=1	UID2130	1	1724
24.1057	24.3533	24.2497	25.7	21.4078	21.9732	24.9776	24.8748	24.9475	25.8023	25.6443	25.6636	S	2	___1	+	KO_WT	1	7.35e-124	295.82	282.39	295.82	0.93233	829570000	534	-1.68673	1.4787	-2.46811	KNLPLPDTIQDIQKQSVKKVTHDTPDGSILM	S22AC_S(534)	S(534)	Q8CFZ5	S22AC	sp|Q8CFZ5|S22AC_MOUSE Solute carrier family 22 member 12 OS=Mus musculus OX=10090 GN=Slc22a12 PE=1 SV=1	UID1980	1	1632
23.2433	24.7624	21.5616	22.5456	23.206	21.8461	24.9182	24.9109	25.3499	24.25	24.7323	23.2519	S	2	___2	+	KO_WT	0.839223	0.00485127	67.08	49.606	67.08	0.11476	211890000	1630	-1.70802	1.91158	-3.04969	PEHAPKSRTARRGSRSSIEPKTKSHTPPRRR	SRRM2_S(1630)	S(1630)	Q8BTI8	SRRM2	sp|Q8BTI8|SRRM2_MOUSE Serine/arginine repetitive matrix protein 2 OS=Mus musculus OX=10090 GN=Srrm2 PE=1 SV=3	UID5376	2	1560
22.2985	21.8537	22.2785	22.779	21.9133	22.0519	21.6326	23.1338	25.5697	25.2531	25.2637	22.6	S	3	___2	+	KO_WT	1	8.61e-38	176.28	158.72	62.735	-2.479	249350000	424	-1.71301	1.47744	-2.46641	RASDKRIACDEEFSDSEDEGEGGRRNVADHK	HDAC2_S(424)	S(424)	P70288	HDAC2	sp|P70288|HDAC2_MOUSE Histone deacetylase 2 OS=Mus musculus OX=10090 GN=Hdac2 PE=1 SV=1	UID4299	2	875
22.1652	20.6959	21.4217	22.4766	23.635	20.3331	24.7335	25.0833	22.9259	22.5934	22.3131	23.4923	S	3	___1	+	KO_WT	0.887816	0.000211484	74.12	56.017	55.546	-0.12885	99437000	767	-1.73564	1.52892	-2.5356	TMNILFTQFKRLKGTSPSSATRPQRVIEDRD	NUP93_S(767)	S(767)	Q8BJ71	NUP93	sp|Q8BJ71|NUP93_MOUSE Nuclear pore complex protein Nup93 OS=Mus musculus OX=10090 GN=Nup93 PE=1 SV=1	UID1759	1	1518
21.9632	21.3464	22.1114	22.0382	23.8349	20.8539	24.0322	24.0478	24.975	24.2862	22.7083	22.5311	S	2	___1	+	KO_WT	0.997203	5.46e-76	237.35	212.39	166.9	-4.1152	123320000	497	-1.73879	1.92401	-3.06648	NAWVKRSSNPPARSQSSDTEQPSPTSGGGKV	IF4B_S(497)	S(497)	Q8BGD9	IF4B	sp|Q8BGD9|IF4B_MOUSE Eukaryotic translation initiation factor 4B OS=Mus musculus OX=10090 GN=Eif4b PE=1 SV=1	UID1734	1	1487
23.0476	21.1718	22.9132	22.5512	22.9925	21.8288	24.407	24.0678	25.0285	24.4927	24.7991	22.1469	T	2	___2	+	KO_WT	0.850701	4.96e-05	109.36	61.317	73.887	-0.81622	166650000	877	-1.7395	2.1036	-3.31012	SRQSCSGSSPRVKSSTPPRQSPSRSSSPQPK	SRRM2_T(877)	T(877)	Q8BTI8	SRRM2	sp|Q8BTI8|SRRM2_MOUSE Serine/arginine repetitive matrix protein 2 OS=Mus musculus OX=10090 GN=Srrm2 PE=1 SV=3	UID6826	2	1560
24.3746	25.8917	22.51	26.2899	25.597	25.7779	26.9087	27.0793	26.7784	26.3483	27.5861	26.2806	S	1	___1	+	KO_WT	0.997054	1.76e-52	225.33	186.77	166.48	-0.69542	5572700000	261	-1.75673	1.78618	-2.88086	VVDGLEKAVYQGPGSSPVKS___________	COMT_S(261)	S(261)	O88587	COMT	sp|O88587|COMT_MOUSE Catechol O-methyltransferase OS=Mus musculus OX=10090 GN=Comt PE=1 SV=2	UID266	1	246
22.6825	21.8435	22.9132	22.5512	22.9925	21.3904	24.407	24.0678	25.0285	24.4927	24.7991	22.1469	S	2	___2	+	KO_WT	0.98957	4.96e-05	109.36	61.317	74.678	-0.039682	166650000	882	-1.76146	2.26881	-3.53684	SGSSPRVKSSTPPRQSPSRSSSPQPKVKTVI	SRRM2_S(882)	S(882)	Q8BTI8	SRRM2	sp|Q8BTI8|SRRM2_MOUSE Serine/arginine repetitive matrix protein 2 OS=Mus musculus OX=10090 GN=Srrm2 PE=1 SV=3	UID5420	2	1560
22.4355	21.1773	20.9474	21.6721	21.9335	21.5478	21.7191	23.9777	24.0619	24.0875	24.7289	21.8437	S	2	___1	+	KO_WT	0.998044	3.7e-06	117.08	82.98	92.935	-0.2561	92737000	591	-1.78417	1.97936	-3.14131	RRLKASRPRRSGALASPTDPFQSRLDSHFSG	TRI47_S(591)	S(591)	Q8C0E3	TRI47	sp|Q8C0E3|TRI47_MOUSE E3 ubiquitin-protein ligase TRIM47 OS=Mus musculus OX=10090 GN=Trim47 PE=1 SV=2	UID1927	1	1593
22.1977	20.3544	22.184	22.3788	21.5886	21.9875	22.2379	24.6635	21.8476	22.5664	24.8115	25.292	S	3	___1	+	KO_WT	0.962777	1.21e-16	140.67	119.67	134.47	0.022552	128540000	108	-1.78798	1.57203	-2.59347	SKQDKKKKGQKGKKTSFDENDSEELEDKDSK	IF2P_S(108)	S(108)	Q05D44	IF2P	sp|Q05D44|IF2P_MOUSE Eukaryotic translation initiation factor 5B OS=Mus musculus OX=10090 GN=Eif5b PE=1 SV=2	UID879	1;2	989
21.9945	21.601	22.2191	22.308	22.5887	22.1242	23.96	24.4509	20.7512	25.0091	24.881	24.6549	S	2	___1	+	KO_WT	1	0.00022856	89.959	75.397	89.959	-0.53728	201960000	173	-1.81195	1.65105	-2.69949	TVRVWDISGLRKKNLSPGAVESDVRGITGVD	COPA_S(173)	S(173)	Q8CIE6	COPA	sp|Q8CIE6|COPA_MOUSE Coatomer subunit alpha OS=Mus musculus OX=10090 GN=Copa PE=1 SV=2	UID2025	1	1658
22.0756	24.9213	22.5702	21.7675	22.6637	21.8737	24.4907	25.0231	25.7973	24.5681	24.5395	22.3641	S	2	___2	+	KO_WT	0.999998	0.00654729	74.376	40.123	74.376	-0.55749	379250000	429	-1.81846	1.6675	-2.72155	TPQQSNRTRKSRVSVSPGRTSGKVTKHKGTE	SRRM1_S(429)	S(429)	Q52KI8	SRRM1	sp|Q52KI8|SRRM1_MOUSE Serine/arginine repetitive matrix protein 1 OS=Mus musculus OX=10090 GN=Srrm1 PE=1 SV=2	UID4665	1;2	1119
23.219	22.7274	25.3931	24.6739	25.3614	21.3769	25.2949	25.4784	26.0997	25.7532	25.4571	25.6052	S	2	___1	+	KO_WT	0.999998	1.15e-06	134.99	122.18	107.17	-0.28525	524520000	194	-1.82283	1.66442	-2.71742	PPQPPAASPTREGCPSPPGQTSKGSLDTMLG	TGFI1_S(194)	S(194)	Q62219	TGFI1	sp|Q62219|TGFI1_MOUSE Transforming growth factor beta-1-induced transcript 1 protein OS=Mus musculus OX=10090 GN=Tgfb1i1 PE=1 SV=2	UID1328	1	1251
24.1518	21.6015	22.0686	21.4171	25.057	21.5521	25.1143	21.9199	25.2893	25.0842	24.5854	24.8888	S	2	___1	+	KO_WT	0.999998	0.00348231	73.887	48.648	73.887	-0.31848	256580000	626	-1.83897	1.30384	-2.23195	SQDRKSASREKRSVVSFDKVKESRKSRDSES	SAFB1_S(626)	S(626)	D3YXK2	SAFB1	sp|D3YXK2|SAFB1_MOUSE Scaffold attachment factor B1 OS=Mus musculus OX=10090 GN=Safb PE=1 SV=2	UID67	1	93
22.4126	21.6199	21.8364	25.615	25.1302	22.6654	24.5068	24.9176	24.5882	25.0604	25.4571	25.836	S	2	___1	+	KO_WT	1	1.59e-118	285.11	260.26	285.11	-0.82212	355260000	4	-1.84777	1.51741	-2.52014	____________MAHSPVQSGLPGMQNLKAD	STK24_S(4)	S(4)	Q99KH8	STK24	sp|Q99KH8|STK24_MOUSE Serine/threonine-protein kinase 24 OS=Mus musculus OX=10090 GN=Stk24 PE=1 SV=1	UID2382	1	1962
22.1052	21.5963	21.8146	22.0741	22.0089	21.9667	22.0161	24.8032	25.7831	25.1146	22.3509	22.62	S	3	___3	+	KO_WT	0.997451	0.000139527	63.398	52.61	63.398	-0.16658	123350000	1774	-1.85369	1.69684	-2.76091	RSRSRSRVTRRRRGGSGYHSRSPTRQESSRT	SRRM2_S(1774)	S(1774)	Q8BTI8	SRRM2	sp|Q8BTI8|SRRM2_MOUSE Serine/arginine repetitive matrix protein 2 OS=Mus musculus OX=10090 GN=Srrm2 PE=1 SV=3	UID8886	3	1560
24.7513	22.3115	21.8304	25.2539	25.3462	21.9489	25.5131	25.4465	25.0247	25.6577	25.851	25.1645	S	3	___1	+	KO_WT	0.994913	5.25e-23	137.24	127.75	99.387	0.18132	410020000	843	-1.86921	1.60315	-2.63523	QQKSAFTRTVSPGSVSPIHGQGQAVENLKAQ	ITSN2_S(843)	S(843)	Q9Z0R6	ITSN2	sp|Q9Z0R6|ITSN2_MOUSE Intersectin-2 OS=Mus musculus OX=10090 GN=Itsn2 PE=1 SV=2	UID2872	1	2487
22.5662	21.3606	20.952	21.7618	21.559	21.0665	21.8654	24.6555	24.8988	24.415	22.2117	22.5085	S	2	___1	+	KO_WT	0.988124	0.00144869	92.295	45.156	63.766	0.43885	80076000	1507	-1.88146	1.94211	-3.09093	IAHTRLRASTRDLQASPKPTSKSTIEEDLKK	SI1L1_S(1507)	S(1507)	Q8C0T5	SI1L1	sp|Q8C0T5|SI1L1_MOUSE Signal-induced proliferation-associated 1-like protein 1 OS=Mus musculus OX=10090 GN=Sipa1l1 PE=1 SV=2	UID1931	1	1596
23.2674	21.5942	22.6855	22.0042	22.684	24.5331	24.9118	24.4901	24.2297	24.732	24.8164	24.8795	S	2	___1	+	KO_WT	0.988565	3.31e-10	147.24	111.7	124.21	-0.46826	206810000	332	-1.88182	2.82099	-4.32127	RTPRKRISKTLNMTTSPEEKRKIIGDTFVKI	GUAA_S(332)	S(332)	Q3THK7	GUAA	sp|Q3THK7|GUAA_MOUSE GMP synthase [glutamine-hydrolyzing] OS=Mus musculus OX=10090 GN=Gmps PE=1 SV=2	UID935	1	1026
21.7393	21.0338	22.0141	22.6274	22.2297	21.4492	24.2495	21.3514	24.3947	22.073	25.3673	24.9974	T	3	___1	+	KO_WT	0.999246	0.000572715	66.556	55.245	66.556	0.23758	118780000	274	-1.88999	1.6301	-2.67138	SRLPAPQEDTASEAGTPQGEVQTRDDGDEEG	RALY_T(274)	T(274)	Q64012	RALY	sp|Q64012|RALY_MOUSE RNA-binding protein Raly OS=Mus musculus OX=10090 GN=Raly PE=1 SV=3	UID3224	1	1275
24.4103	26.1647	25.3981	21.5207	25.7991	24.3012	26.2456	26.3398	26.5709	26.5716	26.7469	26.488	S	2	___2	+	KO_WT	0.999847	0	525.9	489.44	494.6	-0.59181	15951000000	285	-1.89479	1.68517	-2.74526	EPASESPRPALARSASSDTSEELNSQDSPKR	NHRF1_S(285)	S(285)	P70441	NHRF1	sp|P70441|NHRF1_MOUSE Na(+)/H(+) exchange regulatory cofactor NHE-RF1 OS=Mus musculus OX=10090 GN=Slc9a3r1 PE=1 SV=3	UID4325	1;2	888
23.6077	21.5773	24.9945	25.0931	25.552	22.1499	25.6149	25.8434	25.9212	26.1946	25.3968	25.4034	S	2	___1	+	KO_WT	1	4.83e-06	112.59	93.38	103.89	0.4033	549380000	2141	-1.89996	1.68588	-2.74621	QPTSASERQTPQAPQSPRRPPHPLPPRLTIH	TPR_S(2141)	S(2141)	F6ZDS4	TPR	sp|F6ZDS4|TPR_MOUSE Nucleoprotein TPR OS=Mus musculus OX=10090 GN=Tpr PE=1 SV=1	UID102	1	108
23.9099	21.8245	21.9323	22.2609	24.5575	21.8411	24.161	24.273	24.4813	25.2264	24.3376	25.2788	S	3	___2	+	KO_WT	0.995304	1.12e-30	158.37	149.29	158.37	-0.18902	275610000	733	-1.90532	2.3104	-3.59439	GLDTEGSKQRSASQSSLDKLDQELKEQQKEF	JIP4_S(733)	S(733)	Q58A65	JIP4	sp|Q58A65|JIP4_MOUSE C-Jun-amino-terminal kinase-interacting protein 4 OS=Mus musculus OX=10090 GN=Spag9 PE=1 SV=2	UID4704	1;2	1124
22.2313	21.0017	24.781	21.9265	21.3558	21.8439	25.1651	25.2464	21.5476	25.0383	24.8931	22.836	S	3	___1	+	KO_WT	0.904107	1.07e-10	100.06	91.772	73.753	0.28936	241750000	6	-1.93109	1.35677	-2.30368	__________MAEMKSPTKAEPATPAEAAQS	MBB1A_S(6)	S(6)	Q7TPV4	MBB1A	sp|Q7TPV4|MBB1A_MOUSE Myb-binding protein 1A OS=Mus musculus OX=10090 GN=Mybbp1a PE=1 SV=2	UID1621	1	1418
21.7941	22.067	20.8655	22.2267	22.1902	21.1744	21.6456	25.2103	20.9869	24.0211	24.96	25.1263	S	2	___1	+	KO_WT	0.967229	9.43e-05	113.07	89.392	113.07	0.10174	125100000	356	-1.93869	1.44505	-2.42282	IFQQLFQKWTVPNRTSGLGKTHTVGSVAKVE	VILI_S(356)	S(356)	Q62468	VILI	sp|Q62468|VILI_MOUSE Villin-1 OS=Mus musculus OX=10090 GN=Vil1 PE=1 SV=3	UID1393	1	1266
21.7093	21.7424	20.6048	22.0272	22.158	21.9505	21.3073	22.2171	24.4267	24.5653	24.7034	24.7094	S	2	___2	+	KO_WT	1	1.26e-13	133.25	109.77	119.47	0.40148	261960000	273	-1.95618	1.87128	-2.99536	EIQKESSREALVEPASESPRPALARSASSDT	NHRF1_S(273)	S(273)	P70441	NHRF1	sp|P70441|NHRF1_MOUSE Na(+)/H(+) exchange regulatory cofactor NHE-RF1 OS=Mus musculus OX=10090 GN=Slc9a3r1 PE=1 SV=3	UID4320	1;2	888
21.7751	21.7752	22.3439	23.1137	21.5949	22.7857	21.2361	25.2143	25.0733	23.0149	25.9144	24.733	S	2	___1	+	KO_WT	1	8.04e-122	270.08	233.76	270.08	0.77443	380190000	57	-1.96624	1.57881	-2.60257	TNECKARRAASAAGASPAATPAAPESGTIPK	ADAS_S(57)	S(57)	Q8C0I1	ADAS	sp|Q8C0I1|ADAS_MOUSE Alkyldihydroxyacetonephosphate synthase, peroxisomal OS=Mus musculus OX=10090 GN=Agps PE=1 SV=1	UID1929	1	1594
22.5614	24.5013	24.7526	21.6367	24.5996	24.4961	25.3233	25.6118	25.6277	25.8813	25.6573	26.2965	S	2	___1	+	KO_WT	0.999997	2.28e-119	297.49	269.81	189.45	-0.27611	647140000	267	-1.97503	2.28113	-3.55386	HLGRAELGMNDSPSQSPPVKRPCPDVQICWN	ACSA_S(267)	S(267)	Q9QXG4	ACSA	sp|Q9QXG4|ACSA_MOUSE Acetyl-coenzyme A synthetase, cytoplasmic OS=Mus musculus OX=10090 GN=Acss2 PE=1 SV=2	UID2726	1;2	2381
22.3666	21.499	23.188	22.6361	23.5053	23.7384	24.7896	25.0561	25.3603	24.2552	25.0227	24.3476	S	2	___1	+	KO_WT	1	3.84e-154	318.32	266.85	318.32	-0.00091326	305340000	241	-1.98303	3.39627	-5.19957	ADLSFSSPVEMKNEKSEEEQSSASVKKDETN	HNRPC_S(241)	S(241)	Q9Z204	HNRPC	sp|Q9Z204|HNRPC_MOUSE Heterogeneous nuclear ribonucleoproteins C1/C2 OS=Mus musculus OX=10090 GN=Hnrnpc PE=1 SV=1	UID2905	1	2511
22.5882	20.1227	21.4725	21.921	24.9353	24.0842	25.2454	24.4348	25.1603	25.4066	24.5643	22.3283	S	2	___2	+	KO_WT	0.999913	5e-97	261.28	227.61	171.08	0.36606	273870000	491	-2.00264	1.38167	-2.33735	RSLSPLSGTTDTKAESPAGRVSDESVLPLAQ	ACINU_S(491)	S(491)	Q9JIX8	ACINU	sp|Q9JIX8|ACINU_MOUSE Apoptotic chromatin condensation inducer in the nucleus OS=Mus musculus OX=10090 GN=Acin1 PE=1 SV=3	UID6207	2	2331
22.6212	21.3612	22.3166	21.9079	22.1583	21.909	23.6481	24.2726	23.7651	23.4056	24.6823	24.5931	S	2	___1	+	KO_WT	0.999892	4.64e-41	214.11	195.28	214.11	0.5044	134590000	235	-2.01543	4.55401	-7.23962	REEQIISLFRDNFEKSFTVTELRTMIYKDVP	LACB2_S(235)	S(235)	Q99KR3	LACB2	sp|Q99KR3|LACB2_MOUSE Endoribonuclease LACTB2 OS=Mus musculus OX=10090 GN=Lactb2 PE=1 SV=1	UID2386	1	1968
22.7878	25.146	22.2037	21.6764	22.3659	21.8145	25.3483	25.4273	25.7941	24.8663	24.7528	22.0326	S	2	___2	+	KO_WT	1	0.00670859	64.792	28.911	60.691	0.071049	480740000	138	-2.03786	1.62968	-2.67082	RSRSRSLSRDRRRERSLSRERNHKPSRSFSR	SRSF3_S(138)	S(138)	P84104	SRSF3	sp|P84104|SRSF3_MOUSE Serine/arginine-rich splicing factor 3 OS=Mus musculus OX=10090 GN=Srsf3 PE=1 SV=1	UID4345	2	912
23.6987	26.6554	25.598	24.7557	25.2326	21.2456	26.4608	26.4946	27.6597	26.3539	27.0466	25.4418	S	2	___2	+	KO_WT	0.980022	6.07e-06	138.97	123.59	133.48	-0.11955	2686200000	401	-2.04521	1.48619	-2.47818	LSPSASPPRRRHRPSSPATPPPKTRHSPTPQ	SRRM1_S(401)	S(401)	Q52KI8	SRRM1	sp|Q52KI8|SRRM1_MOUSE Serine/arginine repetitive matrix protein 1 OS=Mus musculus OX=10090 GN=Srrm1 PE=1 SV=2	UID4656	2	1119
24.1455	22.2798	24.9153	25.1219	21.2528	21.6214	24.6661	25.0338	25.3611	25.2353	25.8646	25.5816	S	2	___2	+	KO_WT	0.998702	7.74e-38	188.91	173.37	139.87	0.11727	2279600000	2164	-2.06764	1.78052	-2.87325	MVNGAAEQRTSSKESSPVPSPTLDRKAKSAL	SPTB2_S(2164)	S(2164)	Q62261	SPTB2	sp|Q62261|SPTB2_MOUSE Spectrin beta chain, non-erythrocytic 1 OS=Mus musculus OX=10090 GN=Sptbn1 PE=1 SV=2	UID4875	1;2;3	1253
22.1717	20.726	22.178	22.95	22.1711	21.9641	24.6785	24.7043	25.1851	25.2628	22.2741	22.6396	S	2	___1	+	KO_WT	0.933279	0.000178089	102.87	82.766	102.87	0.42015	132590000	507	-2.09725	2.18131	-3.41641	GEDMLVWRWTKPSSFSDSER___________	LEMD2_S(507)	S(507)	Q6DVA0	LEMD2	sp|Q6DVA0|LEMD2_MOUSE LEM domain-containing protein 2 OS=Mus musculus OX=10090 GN=Lemd2 PE=1 SV=1	UID1505	1	1324
22.1864	20.6536	22.3046	21.5522	22.4295	22.1819	22.7749	22.2424	25.7783	25.7117	25.1525	22.3528	T	2	___3	+	KO_WT	0.783084	2.57e-18	169.06	142.94	106.31	-3.9638	205580000	241	-2.11741	1.73533	-2.81257	EQIAKRRRLSSLRASTSKSESSQK_______	RS6_T(241)	T(241)	P62754	RS6	sp|P62754|RS6_MOUSE 40S ribosomal protein S6 OS=Mus musculus OX=10090 GN=Rps6 PE=1 SV=1	UID10153	2;3	810
24.1695	25.227	20.8437	23.1873	25.2455	25.1179	25.7398	25.651	26.3469	25.7937	26.4852	26.5786	S	2	___1	+	KO_WT	0.999991	1e-180	339.77	311.8	339.77	-0.12427	811880000	263	-2.13403	1.82961	-2.93925	IVVKHLGRAELGMNDSPSQSPPVKRPCPDVQ	ACSA_S(263)	S(263)	Q9QXG4	ACSA	sp|Q9QXG4|ACSA_MOUSE Acetyl-coenzyme A synthetase, cytoplasmic OS=Mus musculus OX=10090 GN=Acss2 PE=1 SV=2	UID2724	1;2	2381
22.0923	20.3094	21.6769	22.8904	24.3052	20.8627	25.2223	22.254	24.8617	24.9273	22.0663	25.7964	S	2	___1	+	KO_WT	0.870926	1.27e-149	307.57	282.65	307.57	0.2934	180540000	184	-2.16517	1.47159	-2.45855	KLEKEIEQEETLSAPSPSPSPSSKSSGKKST	GAS2_S(184)	S(184)	P11862	GAS2	sp|P11862|GAS2_MOUSE Growth arrest-specific protein 2 OS=Mus musculus OX=10090 GN=Gas2 PE=1 SV=1	UID362	1	395
22.1869	21.1231	21.6596	22.8095	21.7782	21.4274	21.5918	21.7042	25.3313	25.3848	25.2653	24.8723	S	3	___1	+	KO_WT	0.999397	6.05e-16	121.72	102.82	121.72	0.24613	190930000	145	-2.19418	1.69949	-2.76447	EEKPESKGTVTGERQSGDGQESTEPVENKVG	CASC3_S(145)	S(145)	Q8K3W3	CASC3	sp|Q8K3W3|CASC3_MOUSE Protein CASC3 OS=Mus musculus OX=10090 GN=Casc3 PE=1 SV=3	UID2099	1	1711
22.1415	25.146	21.9484	23.1028	21.8455	21.3846	25.3483	25.4273	25.7941	24.8663	24.7528	22.6548	S	2	___2	+	KO_WT	1	0.00670859	64.792	28.911	60.691	0.071049	480740000	140	-2.21248	1.91751	-3.0577	RSRSLSRDRRRERSLSRERNHKPSRSFSRSR	SRSF3_S(140)	S(140)	P84104	SRSF3	sp|P84104|SRSF3_MOUSE Serine/arginine-rich splicing factor 3 OS=Mus musculus OX=10090 GN=Srsf3 PE=1 SV=1	UID4346	2	912
22.6878	25.8046	22.5098	22.2271	25.5391	21.3237	25.8935	25.8646	25.7358	25.4982	25.2225	25.6992	S	2	___2	+	KO_WT	0.955213	2.72e-05	123.8	108.23	80.706	-0.57946	1539300000	204	-2.30363	1.87721	-3.00335	SDSAVRVLLHSPGRPSSPRFSSLDLEEDSEV	PDLI2_S(204)	S(204)	Q8R1G6	PDLI2	sp|Q8R1G6|PDLI2_MOUSE PDZ and LIM domain protein 2 OS=Mus musculus OX=10090 GN=Pdlim2 PE=1 SV=1	UID5683	1;2	1748
24.1242	21.5177	21.3614	22.3368	25.8374	25.5525	25.8361	25.1442	26.126	25.7373	26.1104	25.6836	S	3	___1	+	KO_WT	0.990414	3.96e-92	242.63	228.95	230.94	0.16046	964600000	227	-2.31794	1.72607	-2.80013	MQSKPQSPVIQATAGSPKFSRLKQSQAQSKP	BIG2_S(227)	S(227)	A2A5R2	BIG2	sp|A2A5R2|BIG2_MOUSE Brefeldin A-inhibited guanine nucleotide-exchange protein 2 OS=Mus musculus OX=10090 GN=Arfgef2 PE=1 SV=1	UID5	1;2	54
21.7118	21.8168	22.6179	22.1119	21.6354	21.1933	25.3845	25.0591	22.0334	24.9958	24.8451	22.7468	S	2	___2	+	KO_WT	0.999832	1.84e-07	74.678	50.335	74.678	0.50943	173480000	740	-2.32963	2.47293	-3.82143	LHDVLFDLSKTVLRCSGSMTRDSFSGLSTDM	AT11A_S(740)	S(740)	P98197	AT11A	sp|P98197|AT11A_MOUSE Probable phospholipid-transporting ATPase IH OS=Mus musculus OX=10090 GN=Atp11a PE=1 SV=1	UID4375	2	949
22.89	21.3033	21.7401	21.4328	21.6946	22.2091	24.922	25.2926	25.046	21.8755	25.3537	22.773	S	2	___2	+	KO_WT	1	0.000115533	88.282	69.891	73.834	-0.87145	209860000	237	-2.33218	2.28149	-3.55437	LSSVRGPVPMRRDSDSEDD____________	PDCL3_S(237)	S(237)	Q8BVF2	PDCL3	sp|Q8BVF2|PDCL3_MOUSE Phosducin-like protein 3 OS=Mus musculus OX=10090 GN=Pdcl3 PE=1 SV=1	UID5442	2	1570
22.3607	22.6597	22.2466	21.8594	21.4269	21.9545	25.02	25.4464	21.3659	24.6978	24.904	25.2651	S	2	___1	+	KO_WT	1	3.69e-10	131.48	106.03	101.53	2.4092	183760000	509	-2.36524	2.34042	-3.63606	SKNGIHLYLKPLGPGSGK_____________	CP4B1_S(509)	S(509)	Q64462	CP4B1	sp|Q64462|CP4B1_MOUSE Cytochrome P450 4B1 OS=Mus musculus OX=10090 GN=Cyp4b1 PE=1 SV=1	UID1433	1	1288
22.1318	25.7067	21.6539	21.5019	21.4252	21.1053	25.4792	25.5366	27.0262	25.1176	22.0923	22.6028	S	3	___3	+	KO_WT	0.983102	0.00204474	56.215	32.884	47.223	-0.17361	323290000	267	-2.38832	1.33872	-2.27926	YERSRSREHLRSRSPSPESRSRHEHKGQHDP	ZO2_S(267)	S(267)	Q9Z0U1	ZO2	sp|Q9Z0U1|ZO2_MOUSE Tight junction protein ZO-2 OS=Mus musculus OX=10090 GN=Tjp2 PE=1 SV=2	UID9944	3	2489
22.1782	21.8841	22.4476	21.9549	22.9538	21.0523	23.9505	24.7262	25.4557	24.3516	24.7731	23.5806	S	2	___1	+	KO_WT	0.996222	2.16e-15	166.24	95.079	152.31	0.15984	202370000	1406	-2.39445	4.0963	-6.38239	FKENRLPFSIKIRDTSQEPCGRLSFLKEPKT	ANK3_S(1406)	S(1406)	G5E8K5	ANK3	sp|G5E8K5|ANK3_MOUSE Ankyrin-3 OS=Mus musculus OX=10090 GN=Ank3 PE=1 SV=1	UID126	1	116
22.1346	26.4765	22.2756	25.9871	25.4206	20.7749	26.323	26.8994	26.8022	26.2533	25.4432	25.752	S	2	___2	+	KO_WT	0.999965	8.92e-25	177.05	154.58	111.59	0.074687	1887300000	236	-2.40064	1.41564	-2.3832	KEKRQEQIAKRRRLSSLRASTSKSESSQK__	RS6_S(236)	S(236)	P62754	RS6	sp|P62754|RS6_MOUSE 40S ribosomal protein S6 OS=Mus musculus OX=10090 GN=Rps6 PE=1 SV=1	UID4267	2;3;4	810
21.9287	21.6604	22.525	22.2361	21.4782	21.5945	24.922	25.2926	25.046	22.9967	25.3537	22.268	S	2	___2	+	KO_WT	1	0.000115533	88.282	69.891	73.834	-0.87145	209860000	235	-2.40937	2.76371	-4.23758	LLLSSVRGPVPMRRDSDSEDD__________	PDCL3_S(235)	S(235)	Q8BVF2	PDCL3	sp|Q8BVF2|PDCL3_MOUSE Phosducin-like protein 3 OS=Mus musculus OX=10090 GN=Pdcl3 PE=1 SV=1	UID5441	2	1570
22.5509	21.2613	21.0147	22.3116	21.2874	21.6768	25.3845	25.0591	22.0037	24.9958	24.8451	22.332	S	2	___2	+	KO_WT	0.999618	1.84e-07	74.678	50.335	71.879	0.1324	173480000	742	-2.41959	2.33134	-3.62345	DVLFDLSKTVLRCSGSMTRDSFSGLSTDMHD	AT11A_S(742)	S(742)	P98197	AT11A	sp|P98197|AT11A_MOUSE Probable phospholipid-transporting ATPase IH OS=Mus musculus OX=10090 GN=Atp11a PE=1 SV=1	UID4376	2	949
26.3943	21.6936	21.846	25.0191	22.4286	21.5417	24.8956	25.5826	26.5693	26.2497	24.8147	25.4	S	2	___3	+	KO_WT	0.998702	7.74e-38	188.91	173.37	139.87	0.11727	2279600000	2164	-2.43141	1.6883	-2.74946	MVNGAAEQRTSSKESSPVPSPTLDRKAKSAL	SPTB2_S(2164)	S(2164)	Q62261	SPTB2	sp|Q62261|SPTB2_MOUSE Spectrin beta chain, non-erythrocytic 1 OS=Mus musculus OX=10090 GN=Sptbn1 PE=1 SV=2	UID8409	1;2;3	1253
21.9816	20.6703	21.8711	22.2053	22.6008	20.7716	24.4977	24.3623	24.8856	24.1871	23.5943	23.6433	S	2	___1	+	KO_WT	1	2.88e-100	285.94	170.02	257.16	-0.073731	152610000	1657	-2.5116	4.2108	-6.59006	LSPSALKAKLRSRNRSAEEGEVTESKSSQKE	TB182_S(1657)	S(1657)	P58871	TB182	sp|P58871|TB182_MOUSE 182 kDa tankyrase-1-binding protein OS=Mus musculus OX=10090 GN=Tnks1bp1 PE=1 SV=2	UID697	1	748
21.5887	21.4067	21.9269	22.1979	22.1032	22.1745	24.4907	25.0231	25.7973	24.5681	24.5395	22.1266	S	2	___2	+	KO_WT	0.998513	0.0178016	58.274	39.543	58.274	0.089632	283230000	427	-2.52457	3.17706	-4.85621	SPTPQQSNRTRKSRVSVSPGRTSGKVTKHKG	SRRM1_S(427)	S(427)	Q52KI8	SRRM1	sp|Q52KI8|SRRM1_MOUSE Serine/arginine repetitive matrix protein 1 OS=Mus musculus OX=10090 GN=Srrm1 PE=1 SV=2	UID4664	2	1119
24.3968	25.8849	25.2704	22.2046	25.3723	21.2163	26.2695	27.2165	26.117	26.7656	26.4505	26.7411	S	2	___2	+	KO_WT	1	1.13e-07	128.01	94.786	52.693	0.56555	1263400000	269	-2.5358	2.0156	-3.19043	QDVYGPQPQVRVGGSSVDLHRFHPEPYGLED	CTND1_S(269)	S(269)	P30999	CTND1	sp|P30999|CTND1_MOUSE Catenin delta-1 OS=Mus musculus OX=10090 GN=Ctnnd1 PE=1 SV=2	UID4034	1;2	547
24.3968	25.8849	25.2704	22.1386	25.3723	21.2733	26.2695	27.2165	26.117	26.7656	26.4505	26.7411	S	2	___2	+	KO_WT	1	1.13e-07	128.01	108.36	52.693	0.56555	1213100000	268	-2.5373	2.02146	-3.19838	RQDVYGPQPQVRVGGSSVDLHRFHPEPYGLE	CTND1_S(268)	S(268)	P30999	CTND1	sp|P30999|CTND1_MOUSE Catenin delta-1 OS=Mus musculus OX=10090 GN=Ctnnd1 PE=1 SV=2	UID4033	1;2	547
24.7183	25.6789	24.745	26.0004	27.009	21.7885	26.3917	28.0456	27.018	28.4017	28.3235	27.3362	S	3	___2	+	KO_WT	1	0.0040214	68.676	16.835	63.727	-0.12938	1672600000	591	-2.59611	2.05668	-3.24622	APPPPPPPPPPRRRRSPTPPPRRRTPSPPPR	SRRM1_S(591)	S(591)	Q52KI8	SRRM1	sp|Q52KI8|SRRM1_MOUSE Serine/arginine repetitive matrix protein 1 OS=Mus musculus OX=10090 GN=Srrm1 PE=1 SV=2	UID4682	2	1119
21.875	21.7172	21.7507	22.1748	21.6725	21.8777	24.3129	24.7115	25.039	24.5458	24.6774	23.47	S	3	___2	+	KO_WT	1	2.81e-10	146.34	127.95	46.318	0.73472	1848600000	448	-2.61477	6.27186	-11.25	TSGKVTKHKGTEKRESPSPAPKPRKVELSES	SRRM1_S(448)	S(448)	Q52KI8	SRRM1	sp|Q52KI8|SRRM1_MOUSE Serine/arginine repetitive matrix protein 1 OS=Mus musculus OX=10090 GN=Srrm1 PE=1 SV=2	UID4672	1;2	1119
21.7385	21.8478	21.4448	22.2364	21.5022	24.4735	25.5071	25.7098	25.7805	24.4431	24.8232	22.7351	S	3	___1	+	KO_WT	1	0.00198009	76.522	61.372	58.172	0.10432	250010000	19	-2.62596	2.56591	-3.95301	SQAASGTDGVRERRGSFEAGRRNQDEAPQSG	CD003_S(19)	S(19)	Q99M08	CD003	sp|Q99M08|CD003_MOUSE Uncharacterized protein C4orf3 homolog OS=Mus musculus OX=10090 PE=1 SV=1	UID2403	1	1997
22.4546	22.2162	21.0471	22.7164	24.768	21.9828	24.6295	26.6657	21.414	25.9595	26.3868	26.1578	S	3	___3	+	KO_WT	0.999793	3.29e-121	269.74	261.14	269.74	0.098356	2682900000	314	-2.67138	1.72409	-2.79748	DLRHAFSPVASVESASGETLHSPKVGQPGAA	FETUA_S(314)	S(314)	P29699	FETUA	sp|P29699|FETUA_MOUSE Alpha-2-HS-glycoprotein OS=Mus musculus OX=10090 GN=Ahsg PE=1 SV=1	UID7552	1;2;3	540
21.4357	25.5939	21.9509	21.3309	25.3098	21.6685	26.0233	26.4396	26.5718	26.1367	26.4433	22.0409	S	2	___2	+	KO_WT	1	2.83e-11	137.85	121.67	111.59	0.074687	630420000	235	-2.72764	1.50586	-2.50462	AKEKRQEQIAKRRRLSSLRASTSKSESSQK_	RS6_S(235)	S(235)	P62754	RS6	sp|P62754|RS6_MOUSE 40S ribosomal protein S6 OS=Mus musculus OX=10090 GN=Rps6 PE=1 SV=1	UID4266	2;3	810
22.1853	21.6846	21.6422	22.8882	24.768	22.3547	25.3265	26.6657	21.417	25.9595	26.3868	26.1578	S	3	___3	+	KO_WT	0.999969	6.11e-47	187.16	187.16	140.07	-0.076777	1887600000	312	-2.73172	1.82331	-2.93078	YHDLRHAFSPVASVESASGETLHSPKVGQPG	FETUA_S(312)	S(312)	P29699	FETUA	sp|P29699|FETUA_MOUSE Alpha-2-HS-glycoprotein OS=Mus musculus OX=10090 GN=Ahsg PE=1 SV=1	UID7551	1;2;3	540
24.7183	25.6789	24.745	26.0004	27.009	20.9669	26.3917	28.0456	27.018	28.4017	28.3235	27.3362	T	3	___2	+	KO_WT	1	0.0040214	68.676	16.835	63.727	-0.12938	1672600000	593	-2.73304	1.86974	-2.99328	PPPPPPPPPRRRRSPTPPPRRRTPSPPPRRR	SRRM1_T(593)	T(593)	Q52KI8	SRRM1	sp|Q52KI8|SRRM1_MOUSE Serine/arginine repetitive matrix protein 1 OS=Mus musculus OX=10090 GN=Srrm1 PE=1 SV=2	UID6700	2	1119
22.2428	21.4216	21.33	22.8296	21.7251	20.7542	26.21	26.1656	21.7051	25.5839	25.5344	21.6215	S	3	___2	+	KO_WT	1	0.000164699	83.087	64.298	44.132	0.054964	347820000	368	-2.75289	1.8133	-2.91732	RSLSPKLRDKSRRSRSPLLNDRRSKQSKSPS	PRP4B_S(368)	S(368)	Q61136	PRP4B	sp|Q61136|PRP4B_MOUSE Serine/threonine-protein kinase PRP4 homolog OS=Mus musculus OX=10090 GN=Prpf4b PE=1 SV=3	UID4799	2	1198
22.147	20.9749	20.9523	22.0308	22.1048	21.9637	24.3129	24.7115	25.039	24.5458	24.6774	23.47	S	3	___2	+	KO_WT	1	0.00236378	68.034	54.997	46.318	0.73472	158700000	450	-2.76383	5.21666	-8.6226	GKVTKHKGTEKRESPSPAPKPRKVELSESEE	SRRM1_S(450)	S(450)	Q52KI8	SRRM1	sp|Q52KI8|SRRM1_MOUSE Serine/arginine repetitive matrix protein 1 OS=Mus musculus OX=10090 GN=Srrm1 PE=1 SV=2	UID4673	2	1119
22.3866	26.2042	21.2583	22.3177	25.0158	22.4036	25.8795	25.7108	27.1787	26.7218	25.5018	25.1799	S	2	___3	+	KO_WT	0.999712	1.32e-45	209.39	209.39	209.39	-0.057385	1753400000	244	-2.7644	2.09534	-3.29886	AKRRRLSSLRASTSKSESSQK__________	RS6_S(244)	S(244)	P62754	RS6	sp|P62754|RS6_MOUSE 40S ribosomal protein S6 OS=Mus musculus OX=10090 GN=Rps6 PE=1 SV=1	UID7804	2;3;4	810
22.3771	21.3427	21.5909	22.4303	24.768	22.3016	25.3265	26.6657	21.5018	25.9595	26.3868	26.1578	S	3	___3	+	KO_WT	0.99977	6.92e-16	119.02	115.29	119.02	0.0046346	786180000	309	-2.8646	1.93181	-3.07702	HRTYHDLRHAFSPVASVESASGETLHSPKVG	FETUA_S(309)	S(309)	P29699	FETUA	sp|P29699|FETUA_MOUSE Alpha-2-HS-glycoprotein OS=Mus musculus OX=10090 GN=Ahsg PE=1 SV=1	UID7550	1;2;3	540
22.3825	21.198	21.2084	22.4245	22.5485	21.4471	24.7396	24.9484	25.5581	25.8021	22.043	25.368	S	3	___1	+	KO_WT	1	2.54e-54	228.03	178.61	51.56	0.52671	445370000	2	-2.87504	3.02339	-4.62208	______________MSLDMKEHPDAEVQKNQ	TPMT_S(2)	S(2)	O55060	TPMT	sp|O55060|TPMT_MOUSE Thiopurine S-methyltransferase OS=Mus musculus OX=10090 GN=Tpmt PE=1 SV=1	UID211	1	204
22.3541	20.7957	22.8497	21.4583	21.6863	22.1278	24.4179	24.827	25.6401	25.6771	25.4775	22.6571	T	3	___2	+	KO_WT	0.785862	2.67e-30	198.52	158.95	44.587	0.41178	1330400000	695	-2.90415	3.40856	-5.21917	HGAEIVYKSPVVSGDTSPRHLSNVSSTGSID	TAU_T(695)	T(695)	P10637	TAU	sp|P10637|TAU_MOUSE Microtubule-associated protein tau OS=Mus musculus OX=10090 GN=Mapt PE=1 SV=3	UID6521	1;2;3	374
21.6584	21.5024	21.6803	21.4204	22.4684	21.1719	21.0361	26.5929	26.1606	26.276	21.7725	25.5252	T	3	___2	+	KO_WT	1	2.77e-108	273.37	249.94	71.903	1.68	622750000	1939	-2.91027	1.7481	-2.82972	GDLPFVVTRRIVRKGTGDCSDEEVDGKADGA	MYH9_T(1939)	T(1939)	Q8VDD5	MYH9	sp|Q8VDD5|MYH9_MOUSE Myosin-9 OS=Mus musculus OX=10090 GN=Myh9 PE=1 SV=4	UID6876	1;2	1803
23.4114	22.1245	21.2352	21.8451	22.0275	21.1374	25.242	25.0974	25.415	25.7384	25.0048	22.7706	S	2	___2	+	KO_WT	0.996074	2.18e-198	356.82	320.37	259.96	0.0058472	1259900000	286	-2.91451	3.4685	-5.31531	PASESPRPALARSASSDTSEELNSQDSPKRQ	NHRF1_S(286)	S(286)	P70441	NHRF1	sp|P70441|NHRF1_MOUSE Na(+)/H(+) exchange regulatory cofactor NHE-RF1 OS=Mus musculus OX=10090 GN=Slc9a3r1 PE=1 SV=3	UID4326	1;2	888
22.2937	21.0999	21.6573	22.2403	21.4392	22.0466	26.21	26.1656	21.7775	25.5839	25.5344	23.0815	S	3	___2	+	KO_WT	1	0.000164699	83.087	64.298	44.132	0.054964	347820000	366	-2.92933	2.42977	-3.7608	KRRSLSPKLRDKSRRSRSPLLNDRRSKQSKS	PRP4B_S(366)	S(366)	Q61136	PRP4B	sp|Q61136|PRP4B_MOUSE Serine/threonine-protein kinase PRP4 homolog OS=Mus musculus OX=10090 GN=Prpf4b PE=1 SV=3	UID4798	2	1198
22.2563	21.7555	21.3568	22.7736	22.0347	21.5904	21.9083	25.2103	27.3364	22.079	26.5921	26.5698	T	2	___2	+	KO_WT	0.991778	4.19e-99	272.19	253.14	272.19	0.3456	414480000	282	-2.98809	1.87054	-2.99436	HDPCRMLQISRVDGKTSPVQSKSPTLKDMNP	GAS2_T(282)	T(282)	P11862	GAS2	sp|P11862|GAS2_MOUSE Growth arrest-specific protein 2 OS=Mus musculus OX=10090 GN=Gas2 PE=1 SV=1	UID6532	1;2	395
22.5432	21.3016	21.5556	22.2324	22.7234	22.5251	25.9814	26.1796	25.2549	25.783	25.4452	22.2498	T	3	___2	+	KO_WT	1	0.00231824	61.167	49.578	57.267	0.77022	396230000	356	-3.00211	3.05917	-4.67613	TPSRSRSRDRFRRSETPPHWRQEMQRAQRMR	PPIG_T(356)	T(356)	A2AR02	PPIG	sp|A2AR02|PPIG_MOUSE Peptidyl-prolyl cis-trans isomerase G OS=Mus musculus OX=10090 GN=Ppig PE=1 SV=1	UID6469	2	69
22.1551	21.7315	21.8843	21.7601	21.1371	21.6994	22.2497	26.5929	26.1606	26.276	22.0561	25.5252	S	3	___2	+	KO_WT	1	0	427.21	391.38	71.903	1.68	41225000000	1943	-3.08217	2.29287	-3.57011	FVVTRRIVRKGTGDCSDEEVDGKADGADAKA	MYH9_S(1943)	S(1943)	Q8VDD5	MYH9	sp|Q8VDD5|MYH9_MOUSE Myosin-9 OS=Mus musculus OX=10090 GN=Myh9 PE=1 SV=4	UID5730	1;2	1803
26.3943	20.4611	24.8428	25.0191	21.5357	21.4905	26.3115	25.5826	26.5693	26.2497	26.1141	27.4141	S	2	___3	+	KO_WT	0.994711	7.74e-38	188.91	173.37	147.1	0.39222	2532500000	2168	-3.08295	1.89222	-3.02359	AAEQRTSSKESSPVPSPTLDRKAKSALPAQS	SPTB2_S(2168)	S(2168)	Q62261	SPTB2	sp|Q62261|SPTB2_MOUSE Spectrin beta chain, non-erythrocytic 1 OS=Mus musculus OX=10090 GN=Sptbn1 PE=1 SV=2	UID8410	2;3	1253
23.4114	21.6147	21.6728	21.8518	22.5675	22.5752	25.242	25.1436	25.415	25.7384	25.7665	24.9208	S	2	___2	+	KO_WT	0.999988	6.91e-85	249.89	232.96	237.59	0.061595	560070000	289	-3.08882	5.69943	-9.75313	ESPRPALARSASSDTSEELNSQDSPKRQVST	NHRF1_S(289)	S(289)	P70441	NHRF1	sp|P70441|NHRF1_MOUSE Na(+)/H(+) exchange regulatory cofactor NHE-RF1 OS=Mus musculus OX=10090 GN=Slc9a3r1 PE=1 SV=3	UID4327	1;2	888
21.7479	26.6602	22.3835	22.8363	27.0203	22.5166	26.9002	26.6299	27.3676	27.0232	27.4594	26.9467	Y	2	___1	+	KO_WT	0.994819	8.66e-10	148.91	129.82	143.4	-0.010648	1094700000	216	-3.19372	2.1091	-3.31763	FGSAKQLVRGEPNVSYICSRYYRAPELIFGA	GSK3B_Y(216;279)	Y(216;279)	Q9WV60	GSK3B	sp|Q9WV60|GSK3B_MOUSE Glycogen synthase kinase-3 beta OS=Mus musculus OX=10090 GN=Gsk3b PE=1 SV=2;sp|Q2NL51|GSK3A_MOUSE Glycogen synthase kinase-3 alpha OS=Mus musculus OX=10090 GN=Gsk3a PE=1 SV=2	UID3498	1	1015
22.5236	22.9732	22.8545	22.0637	22.8343	21.8562	27.0524	25.7332	26.799	26.4841	25.4432	22.9323	S	2	___2	+	KO_WT	0.909241	4.48e-11	133.29	115.55	129.88	-0.84299	681750000	246	-3.22309	3.2739	-5.00647	RRRLSSLRASTSKSESSQK____________	RS6_S(246)	S(246)	P62754	RS6	sp|P62754|RS6_MOUSE 40S ribosomal protein S6 OS=Mus musculus OX=10090 GN=Rps6 PE=1 SV=1	UID4271	2;3	810
22.0327	21.7087	26.5382	21.3158	21.5862	21.6418	22.4413	26.905	26.9192	26.7322	25.4349	25.9757	T	2	___3	+	KO_WT	0.92421	2.5e-57	227.99	183.31	136.63	-0.09699	1147300000	335	-3.26418	1.89485	-3.02713	MTRLMRSRTASGSSVTSLEGTRSRSHTSEGP	NDRG1_T(335)	T(335)	Q62433	NDRG1	sp|Q62433|NDRG1_MOUSE Protein NDRG1 OS=Mus musculus OX=10090 GN=Ndrg1 PE=1 SV=1	UID10277	2;3;4	1263
22.2554	21.202	21.0261	22.5892	21.8344	22.0104	24.9617	24.9481	25.3192	25.2466	25.6769	24.6738	S	2	___1	+	KO_WT	0.999838	1.77e-10	155.34	126.57	153.7	0.11777	362390000	2	-3.31811	6.40216	-11.6169	______________MSDSRDPASDQMKQWKE	CATA_S(2)	S(2)	P24270	CATA	sp|P24270|CATA_MOUSE Catalase OS=Mus musculus OX=10090 GN=Cat PE=1 SV=4	UID438	1	497
21.8147	26.2042	21.8168	22.2884	21.9887	21.7876	25.8795	25.7108	26.4918	25.7319	26.0768	26.2414	S	2	___3	+	KO_WT	0.982676	1.32e-45	209.39	209.39	209.39	-0.057385	1347800000	240	-3.37197	3.03861	-4.64504	QEQIAKRRRLSSLRASTSKSESSQK______	RS6_S(240)	S(240)	P62754	RS6	sp|P62754|RS6_MOUSE 40S ribosomal protein S6 OS=Mus musculus OX=10090 GN=Rps6 PE=1 SV=1	UID7802	1;2;3;4	810
22.0461	21.5543	22.4624	22.1832	21.9639	20.9187	25.9814	26.1796	25.2549	25.783	25.4452	22.7275	S	3	___2	+	KO_WT	1	0.00231824	61.167	49.578	57.267	0.77022	396230000	354	-3.37384	3.863	-5.97229	YRTPSRSRSRDRFRRSETPPHWRQEMQRAQR	PPIG_S(354)	S(354)	A2AR02	PPIG	sp|A2AR02|PPIG_MOUSE Peptidyl-prolyl cis-trans isomerase G OS=Mus musculus OX=10090 GN=Ppig PE=1 SV=1	UID3558	2	69
21.8104	26.2042	20.5061	21.8348	25.0158	21.5864	25.8795	25.7108	27.1787	27.1236	26.6874	26.2414	S	2	___3	+	KO_WT	0.999905	1.32e-45	209.39	209.39	133.94	0.59064	1557600000	247	-3.64395	2.48213	-3.8344	RRLSSLRASTSKSESSQK_____________	RS6_S(247)	S(247)	P62754	RS6	sp|P62754|RS6_MOUSE 40S ribosomal protein S6 OS=Mus musculus OX=10090 GN=Rps6 PE=1 SV=1	UID7806	2;3;4	810
22.4045	21.1825	21.8305	22.6838	21.5605	21.4662	25.0971	26.2837	25.1621	26.0131	25.8234	26.3879	S	2	___1	+	KO_WT	0.995522	1.62e-15	169.58	152.19	169.58	-0.38304	440060000	195	-3.9399	6.55207	-12.052	NLKNVPLLEKYMGALSQSRNREIVEQVIRMF	HYKK_S(195)	S(195)	Q5U5V2	HYKK	sp|Q5U5V2|HYKK_MOUSE Hydroxylysine kinase OS=Mus musculus OX=10090 GN=Hykk PE=1 SV=2	UID1207	1	1150
21.6149	21.1582	21.9794	23.2496	22.3001	21.5437	26.2456	26.3398	26.5709	26.5716	26.7469	26.488	S	3	___2	+	KO_WT	0.999968	0	410.03	391.88	283.75	0.089625	1744800000	297	-4.51949	7.34389	-14.6006	RSASSDTSEELNSQDSPKRQVSTEPSSTSSS	NHRF1_S(297)	S(297)	P70441	NHRF1	sp|P70441|NHRF1_MOUSE Na(+)/H(+) exchange regulatory cofactor NHE-RF1 OS=Mus musculus OX=10090 GN=Slc9a3r1 PE=1 SV=3	UID4329	1;2	888
23.1139	20.704	22.0355	22.9053	22.7958	20.8237	21.7535	22.3073	21.3935	21.4769	22.1892	23.4985	S	3	___1			0.843743	2.85e-15	95.111	78.49	55.951	-1.3826	60244000	343	-0.0401065	0.0258289	-0.0742693	EGGNGGLPFAACSPPSPSALIQELEERLWEK	LZTS3_S(343)	S(343)	A2AHG0	LZTS3	sp|A2AHG0|LZTS3_MOUSE Leucine zipper putative tumor suppressor 3 OS=Mus musculus OX=10090 GN=Lzts3 PE=1 SV=1	UID12	1	59
23.4618	22.6436	20.9308	22.5791	22.7162	20.9792	21.5805	21.7565	21.8154	22.3727	22.302	22.2008	S	3	___1			0.999957	5.96e-13	89.403	84.398	83.59	0.23313	77344000	457	0.21381	0.194951	0.484693	AISDTDKCVRWQRPASPPPFLPATAEAEPAE	TPRN_S(457)	S(457)	A2AI08	TPRN	sp|A2AI08|TPRN_MOUSE Taperin OS=Mus musculus OX=10090 GN=Tprn PE=1 SV=1	UID14	1	60
25.6933	26.9174	26.8298	26.7808	26.4256	26.5645	26.6943	26.8048	26.4724	26.3523	26.4603	26.2194	S	2	___1			0.98402	1.32e-20	175.65	155.36	175.65	0.21186	1224700000	2716	0.0346842	0.06129	0.170026	VLRPRNKRRHVTLPSSPRSNTPMGDKDDDDD	UBR4_S(2716)	S(2716)	A2AN08	UBR4	sp|A2AN08|UBR4_MOUSE E3 ubiquitin-protein ligase UBR4 OS=Mus musculus OX=10090 GN=Ubr4 PE=1 SV=1	UID21	1	66
22.5984	21.0907	22.2714	22.8638	22.6628	22.2301	22.6107	21.7651	22.9622	22.2905	22.5524	21.6819	S	3	___1			0.999815	0.00196607	62.042	35.415	62.042	-0.87024	18140000	685	-0.0242414	0.0255198	-0.0734047	NSSSNNREKKADREQSPVSKTKQSSQDNEVK	PPIG_S(685)	S(685)	A2AR02	PPIG	sp|A2AR02|PPIG_MOUSE Peptidyl-prolyl cis-trans isomerase G OS=Mus musculus OX=10090 GN=Ppig PE=1 SV=1	UID27	1	69
22.0922	20.9168	24.7007	22.0899	22.4376	22.1966	24.9503	25.1534	21.3999	25.0143	22.3869	22.0383	S	3	___1			1	2.45e-06	102.08	60.026	87.16	0.032308	190310000	395	-1.08489	0.61945	-1.24878	KGDKSELNEIKENQRSPVRVKEKKITDHRHM	PPIG_S(395)	S(395)	A2AR02	PPIG	sp|A2AR02|PPIG_MOUSE Peptidyl-prolyl cis-trans isomerase G OS=Mus musculus OX=10090 GN=Ppig PE=1 SV=1	UID28	1	69
25.4719	22.3974	21.5272	24.5668	23.6877	23.8144	22.9542	22.8949	21.7027	24.098	23.4359	24.6388	S	2	___1			1	2.25e-24	130.41	112.69	87.914	0.54989	213720000	4658	0.290151	0.157962	0.403484	TEDTFKDTANLVKEDSDV_____________	LRP2_S(4658)	S(4658)	A2ARV4	LRP2	sp|A2ARV4|LRP2_MOUSE Low-density lipoprotein receptor-related protein 2 OS=Mus musculus OX=10090 GN=Lrp2 PE=1 SV=1	UID30	1	71
29.0798	30.293	30.2808	30.2539	30.3268	29.7108	29.6153	29.9539	29.2703	29.8626	29.3829	30.1317	S	2	___1			0.934082	2.97e-27	187.37	162.51	173.36	0.081741	13187000000	4624	0.288064	0.566684	1.16459	MDTEQKEAVAVAPPPSPSLPAKASKRSSTPG	LRP2_S(4624)	S(4624)	A2ARV4	LRP2	sp|A2ARV4|LRP2_MOUSE Low-density lipoprotein receptor-related protein 2 OS=Mus musculus OX=10090 GN=Lrp2 PE=1 SV=1	UID31	1	71
22.0442	21.9811	22.4995	25.4002	24.8485	24.9362	20.5681	21.4341	21.2614	24.4089	25.1183	25.3677	S	1	___1			0.998027	1.25e-20	140.95	105.36	92.445	-0.43087	223350000	4464	0.591878	0.220197	0.538086	YRKTGSLLPSLPKLPSLSSLAKPSENGNGVT	LRP2_S(4464)	S(4464)	A2ARV4	LRP2	sp|A2ARV4|LRP2_MOUSE Low-density lipoprotein receptor-related protein 2 OS=Mus musculus OX=10090 GN=Lrp2 PE=1 SV=1	UID33	1	71
28.4259	21.3148	21.0874	22.0065	22.1477	27.4482	22.3081	21.7217	26.9922	28.3027	28.531	28.2684	S	2	___1			1	5.14e-132	279.74	279.74	255.67	0.42275	1983600000	4577	-2.28225	0.605135	-1.22614	RSIDPSEIVPEPKPASPGADETQGTKWNIFK	LRP2_S(4577)	S(4577)	A2ARV4	LRP2	sp|A2ARV4|LRP2_MOUSE Low-density lipoprotein receptor-related protein 2 OS=Mus musculus OX=10090 GN=Lrp2 PE=1 SV=1	UID36	1	71
22.2741	21.2666	21.6948	21.4929	21.4611	20.6092	22.7613	21.1848	20.8436	22.0687	22.3624	22.4761	S	2	___1			0.994799	2.18e-24	160.09	147.57	160.09	0.14242	22399000	2558	-0.48304	0.626599	-1.26004	VSNETSTGKTFQRTISAQDTLAYATALLNEK	UBP24_S(2558)	S(2558)	B1AY13	UBP24	sp|B1AY13|UBP24_MOUSE Ubiquitin carboxyl-terminal hydrolase 24 OS=Mus musculus OX=10090 GN=Usp24 PE=1 SV=1	UID45	1	81
25.3829	26.2628	26.6251	26.5071	25.8897	26.5564	26.1469	26.5474	26.43	26.5339	26.5529	26.6239	S	2	___1			1	1.38e-41	219.16	166.15	209.25	-0.29877	1071000000	2044	-0.268545	0.640624	-1.28202	WNAYMLFYQRVSDQNSPVLPKKSRVSVVRQE	UBP24_S(2044)	S(2044)	B1AY13	UBP24	sp|B1AY13|UBP24_MOUSE Ubiquitin carboxyl-terminal hydrolase 24 OS=Mus musculus OX=10090 GN=Usp24 PE=1 SV=1	UID47	1	81
23.8734	21.5506	21.5326	24.8679	24.5113	20.9701	22.4741	20.8374	22.6121	21.8641	22.477	22.1129	S	3	___1			1	0.00014382	70.986	63.667	51.684	-2.1787	69900000	1859	0.821389	0.521406	1.09062	LPDGRFHLPPRIHRASDPGLPAEEPKEKPPR	PYR1_S(1859)	S(1859)	B2RQC6	PYR1	sp|B2RQC6|PYR1_MOUSE CAD protein OS=Mus musculus OX=10090 GN=Cad PE=1 SV=1	UID53	1	85
25.8109	26.5769	26.772	26.5466	26.1484	26.691	26.7745	26.8419	26.3278	26.5243	26.3065	26.7591	S	2	___1			1	0.000350447	77.776	57.042	73.726	-5.0508	1201500000	237	-0.164736	0.420994	-0.919821	RILQEKLDQPVSAPPSPRDISMEIDSPENMM	CCDC6_S(237)	S(237)	D3YZP9	CCDC6	sp|D3YZP9|CCDC6_MOUSE Coiled-coil domain-containing protein 6 OS=Mus musculus OX=10090 GN=Ccdc6 PE=1 SV=1	UID69	1;2	94
21.7732	22.8208	23.0511	22.2056	21.6882	21.2042	21.8879	20.7892	22.3739	22.4847	22.5303	23.0482	S	3	___1			0.992907	4.76e-18	115.3	97.027	71.098	0.31466	16913000	316	-0.0618337	0.0513828	-0.143927	LQREMERREALCRQLSESESSLEMDDERYFN	CCDC6_S(316)	S(316)	D3YZP9	CCDC6	sp|D3YZP9|CCDC6_MOUSE Coiled-coil domain-containing protein 6 OS=Mus musculus OX=10090 GN=Ccdc6 PE=1 SV=1	UID70	1	94
22.4357	21.998	23.4296	22.0459	22.6873	23.0345	23.045	23.0766	21.2373	21.829	22.3559	22.5971	S	2	___1			0.756576	4.99e-10	145.28	110.89	139.31	-0.4506	57783000	109	0.248333	0.28396	0.666708	QDVDSESQKRNTEEPSSPVRKESSRGRHRDK	ZC3HD_S(109)	S(109)	E9Q784	ZC3HD	sp|E9Q784|ZC3HD_MOUSE Zinc finger CCCH domain-containing protein 13 OS=Mus musculus OX=10090 GN=Zc3h13 PE=1 SV=1	UID84	1	103
23.8702	24.9923	23.0147	22.1655	21.3305	24.5	23.9538	24.9754	21.3657	24.5157	24.9956	22.8314	S	2	___1			0.999351	5.62e-05	113.77	70.958	95.401	-0.018701	203080000	953	-0.460725	0.232284	-0.563123	RLLSQVVRPQESRSLSPSHLTEDRQGRWKEE	ZC3HD_S(953)	S(953)	E9Q784	ZC3HD	sp|E9Q784|ZC3HD_MOUSE Zinc finger CCCH domain-containing protein 13 OS=Mus musculus OX=10090 GN=Zc3h13 PE=1 SV=1	UID87	1	103
25.4181	25.8189	25.8023	25.9908	25.7941	25.4731	25.522	25.7042	26.0926	26.1814	25.8628	26.3821	S	2	___1			0.983902	1.1e-112	272.48	254.09	272.48	-0.00029625	782870000	1739	-0.241284	0.795354	-1.51712	PRTQPDGTSVPGEPASPISQRLPPKVESLES	NUMA1_S(1739)	S(1739)	E9Q7G0	NUMA1	sp|E9Q7G0|NUMA1_MOUSE Nuclear mitotic apparatus protein 1 OS=Mus musculus OX=10090 GN=Numa1 PE=1 SV=1	UID92	1	105
22.277	21.5373	22.9354	25.7411	25.3905	21.5519	25.401	25.1192	24.6112	25.3851	21.7008	25.9217	S	3	___1			0.978054	8.89e-06	77.907	65.71	57.738	-0.5047	396350000	167	-1.451	0.762833	-1.46872	EKVPYTHASTLSEELSPPSHQTKRKIRFLEI	NUMA1_S(167)	S(167)	E9Q7G0	NUMA1	sp|E9Q7G0|NUMA1_MOUSE Nuclear mitotic apparatus protein 1 OS=Mus musculus OX=10090 GN=Numa1 PE=1 SV=1	UID93	1	105
24.2561	25.7007	25.7093	25.3269	22.1343	25.5556	21.2856	25.7561	25.1739	25.1788	21.948	25.31	S	2	___1			1	0.000260218	103.31	44.159	58.63	0.48088	394940000	550	0.671739	0.292675	0.683674	LKDAISYVAEGERRGSLAFIRSPSTDNMVNV	SL9A3_S(550)	S(550)	G3X939	SL9A3	sp|G3X939|SL9A3_MOUSE Sodium/hydrogen exchanger 3 OS=Mus musculus OX=10090 GN=Slc9a3 PE=1 SV=1	UID107	1	111
22.275	25.2277	25.129	25.2299	25.5276	25.2362	25.4929	25.4046	25.1245	25.5179	22.1496	25.7608	S	2	___1			0.999481	8.45e-31	199.03	165.16	149.38	0.19985	436340000	789	-0.137494	0.0663345	-0.183135	ETVVPSQRARVQIPNSPSNFRRLTPFRLSNK	SL9A3_S(789)	S(789)	G3X939	SL9A3	sp|G3X939|SL9A3_MOUSE Sodium/hydrogen exchanger 3 OS=Mus musculus OX=10090 GN=Slc9a3 PE=1 SV=1	UID110	1	111
22.5114	22.7821	23.6623	23.0261	22.3704	22.2416	21.7226	22.0761	21.4673	23.4658	24.0135	23.6119	S	2	___1			0.986729	0.000577657	94.191	77.249	94.191	0.24679	70371000	312	0.0394723	0.0277511	0.0796339	AKLASLRKSTKKRSESPPAELPSLRRSTRQK	TRIPC_S(312)	S(312)	G5E870	TRIPC	sp|G5E870|TRIPC_MOUSE E3 ubiquitin-protein ligase TRIP12 OS=Mus musculus OX=10090 GN=Trip12 PE=1 SV=1	UID121	1	115
21.8207	21.5812	25.5966	26.0849	21.7836	21.6052	23.4506	25.3843	24.487	23.432	22.393	25.1954	S	2	___1			0.998331	3.37e-05	117.7	101.51	96.591	-0.13775	308090000	1883	-0.978372	0.45645	-0.981315	LKPKTHGCGRTEEPVSPLTAYQKSLEETSKL	ANK3_S(1883)	S(1883)	G5E8K5	ANK3	sp|G5E8K5|ANK3_MOUSE Ankyrin-3 OS=Mus musculus OX=10090 GN=Ank3 PE=1 SV=1	UID129	1	116
22.1576	22.2298	21.4037	21.7645	22.0437	21.4781	21.0209	22.3259	21.4566	22.9291	22.2182	23.2852	S	2	___1			1	5.09e-11	142.38	112.4	142.38	2.1723	40024000	137	-0.359755	0.439128	-0.951445	TKKLYIDSRARRNLGSINTELQDVQRIMVAN	SC22B_S(137)	S(137)	O08547	SC22B	sp|O08547|SC22B_MOUSE Vesicle-trafficking protein SEC22b OS=Mus musculus OX=10090 GN=Sec22b PE=1 SV=3	UID133	1	119
25.2989	25.5712	26.4084	25.3175	26.108	26.0293	26.1372	26.1444	25.5849	26.2554	25.4949	26.2352	S	2	___1			1	5.8e-135	310.57	274.23	274.61	-0.45372	1001600000	1954	-0.186433	0.353249	-0.798096	SRRAGGRRVIENTDGSEEEMDARDSDFNGTK	MYH11_S(1954)	S(1954)	O08638	MYH11	sp|O08638|MYH11_MOUSE Myosin-11 OS=Mus musculus OX=10090 GN=Myh11 PE=1 SV=1	UID139	1	124
24.3809	23.2015	21.43	24.662	22.5883	23.5358	21.7848	23.9366	22.7857	21.6683	24.1114	21.7544	S	3	___1			1	1.24e-24	130.03	116.89	130.03	-0.56005	145960000	55	0.62622	0.430553	0.936538	VETLKVGPAIKDRRLSEEACPGVLSVAPTVT	AKAP1_S(55)	S(55)	O08715	AKAP1	sp|O08715|AKAP1_MOUSE A-kinase anchor protein 1, mitochondrial OS=Mus musculus OX=10090 GN=Akap1 PE=1 SV=4	UID141	1	130
24.9169	25.9274	25.7462	25.6675	24.9494	25.8078	21.1952	24.9098	24.7801	25.1223	25.2204	25.2468	S	2	___1			1	1.85e-06	133.04	101.05	67.095	-0.19919	595640000	1191	1.09011	0.865068	1.61937	EAIKESGKKSQKRKLSGDLEAGAPKNKKKKE	TCOF_S(1191)	S(1191)	O08784	TCOF	sp|O08784|TCOF_MOUSE Treacle protein OS=Mus musculus OX=10090 GN=Tcof1 PE=1 SV=1	UID143	1	133
23.0376	22.3271	20.6376	22.6563	22.0763	21.9106	21.9149	21.5499	21.6814	22.9685	22.9527	22.9032	S	3	___1			0.999999	1.35e-88	217.37	210.17	161.01	-0.39114	87785000	19	-0.220849	0.204411	-0.504881	DLYDEFGNYIGPELDSDEDDDELGRETKDLD	U5S1_S(19)	S(19)	O08810	U5S1	sp|O08810|U5S1_MOUSE 116 kDa U5 small nuclear ribonucleoprotein component OS=Mus musculus OX=10090 GN=Eftud2 PE=1 SV=1	UID145	1	136
26.4397	24.0418	24.4697	25.9286	25.6986	24.9993	25.024	25.1176	24.6924	26.2724	24.9499	26.5286	S	4	___1			1	1.72e-34	141.03	120.16	60.955	-1.0632	823460000	393	-0.167877	0.131793	-0.343608	GVQMQAIPEDAIPEESGDEDEEDPDKRISIC	HDAC1_S(393)	S(393)	O09106	HDAC1	sp|O09106|HDAC1_MOUSE Histone deacetylase 1 OS=Mus musculus OX=10090 GN=Hdac1 PE=1 SV=1	UID151	1	142
22.1157	27.8609	21.366	27.3801	21.3904	22.0779	28.6419	21.8886	21.8336	27.6891	21.9623	27.4724	S	2	___1			0.979776	7.15e-55	233.97	206.64	216.27	-0.45979	1431900000	440	-1.21614	0.279845	-0.658651	KCWEPLRSHFTPNSRSPTEPK__________	HGD_S(440)	S(440)	O09173	HGD	sp|O09173|HGD_MOUSE Homogentisate 1,2-dioxygenase OS=Mus musculus OX=10090 GN=Hgd PE=1 SV=2	UID154	1	146
24.1642	22.1171	22.1937	22.722	22.8761	22.5106	22.0819	22.0774	22.4356	24.3525	23.8391	24.1986	S	3	___1			0.988909	1.84e-38	151.69	138.08	146.03	0.3464	144970000	113	-0.40019	0.325964	-0.747277	SLGDFIEHYAQLGPSSPEQLAAGAEEGGGPR	PURB_S(113)	S(113)	O35295	PURB	sp|O35295|PURB_MOUSE Transcriptional activator protein Pur-beta OS=Mus musculus OX=10090 GN=Purb PE=1 SV=3	UID160	1	153
22.594	22.0122	21.5912	20.9685	24.8985	24.4162	24.9456	21.9833	24.9235	24.7642	25.5353	24.3029	S	2	___1			0.996858	7.21e-09	109.83	86.956	97.223	-1.5898	239130000	17	-1.66236	1.14876	-2.01986	EMDKRIYLELRNRTPSDVKELVLDNCKSIEG	AN32A_S(17)	S(17)	O35381	AN32A	sp|O35381|AN32A_MOUSE Acidic leucine-rich nuclear phosphoprotein 32 family member A OS=Mus musculus OX=10090 GN=Anp32a PE=1 SV=1	UID165	1	158
24.4203	21.4935	21.6738	24.3267	21.3365	24.0631	20.8082	21.1934	23.1741	24.0776	22.9893	24.5659	S	3	___1			1	3.49e-19	146.89	136.91	79.511	-0.33129	105570000	10	0.0842419	0.033664	0.0960042	______MWNALQDRDSAEVLGHRQRWLRVGT	FOLH1_S(10)	S(10)	O35409	FOLH1	sp|O35409|FOLH1_MOUSE Glutamate carboxypeptidase 2 OS=Mus musculus OX=10090 GN=Folh1 PE=1 SV=2	UID166	1	160
24.9992	21.2344	25.418	25.1212	25.0899	25.405	25.8881	26.8191	26.1572	25.7562	22.2933	25.569	S	2	___1			1	2.36e-17	179.2	102.43	179.2	0.98692	589240000	78	-0.869201	0.429651	-0.934965	LPPPSAPSVQSSRKLSPTEPRNYGSYSTQAS	SCAM3_S(78)	S(78)	O35609	SCAM3	sp|O35609|SCAM3_MOUSE Secretory carrier-associated membrane protein 3 OS=Mus musculus OX=10090 GN=Scamp3 PE=1 SV=3	UID167	1	167
21.9373	21.9437	21.996	22.2605	22.6667	22.9252	21.6974	22.3934	22.3006	23.3475	23.1393	23.4361	S	3	___1			1	3.39e-16	118.57	111.85	115.5	0.11649	120000000	380	-0.430781	0.652985	-1.3013	TEEEAEVREGEKQQDSQPEEVMDVLEMVESV	PININ_S(380)	S(380)	O35691	PININ	sp|O35691|PININ_MOUSE Pinin OS=Mus musculus OX=10090 GN=Pnn PE=1 SV=4	UID168	1	173
24.3024	26.5802	26.1366	26.0581	25.9224	26.0242	26.0684	26.4655	26.3276	25.6442	26.6316	25.8093	S	2	___1			0.999058	3.91e-22	182.61	147.33	179.55	-0.93695	936090000	66	-0.320448	0.407996	-0.896918	GGGRGRGSLLLRRGFSDSGGGPPAKQRDLEG	PININ_S(66)	S(66)	O35691	PININ	sp|O35691|PININ_MOUSE Pinin OS=Mus musculus OX=10090 GN=Pnn PE=1 SV=4	UID169	1	173
21.9813	23.4338	21.6214	22.0166	23.5106	21.9479	23.8973	22.0399	24.9896	22.6999	24.4536	22.753	S	3	___1			0.99141	1.39e-37	173.65	147.42	148.89	0.34777	103010000	464	-1.05362	1.00597	-1.82088	VEIGQKRTSEDTSSGSPPKKSPGGPKRDARQ	API5_S(464)	S(464)	O35841	API5	sp|O35841|API5_MOUSE Apoptosis inhibitor 5 OS=Mus musculus OX=10090 GN=Api5 PE=1 SV=2	UID174	1	177
25.3663	22.6684	23.907	22.062	22.1164	25.4458	21.368	25.557	21.0458	24.805	24.4671	22.7935	S	2	___1			1	1.54e-07	125.72	80.967	42.425	0.11961	284150000	714	0.254893	0.0950405	0.255586	GRVGPLVAGRRPSALSQGRGQDLLGTVGIRY	GP1BA_S(714)	S(714)	O35930	GP1BA	sp|O35930|GP1BA_MOUSE Platelet glycoprotein Ib alpha chain OS=Mus musculus OX=10090 GN=Gp1ba PE=1 SV=2	UID179	1;2	183
23.992	25.3684	25.0979	21.3887	22.1695	25.131	25.1264	21.6342	21.2356	22.729	22.2265	24.9399	S	2	___1			0.984033	0.000141216	98.182	62.671	82.954	0.12785	260670000	169	0.875999	0.410479	0.901308	KVMIYQDEVKLPAKLSVSKSLKESEALPEKE	CAVN1_S(169)	S(169)	O54724	CAVN1	sp|O54724|CAVN1_MOUSE Caveolae-associated protein 1 OS=Mus musculus OX=10090 GN=Cavin1 PE=1 SV=1	UID183	1	185
22.643	21.1395	22.5217	22.3049	22.4586	21.945	21.9501	20.8531	22.3263	21.9054	21.4944	21.9258	S	3	___1			0.867379	3.82e-49	169.75	157.16	144.55	-0.50364	29914000	20	0.426281	0.704772	1.38104	TLHIVERPYSGFPDASSEGPEPTQGEARATE	CAVN1_S(20)	S(20)	O54724	CAVN1	sp|O54724|CAVN1_MOUSE Caveolae-associated protein 1 OS=Mus musculus OX=10090 GN=Cavin1 PE=1 SV=1	UID185	1	185
26.4198	26.0366	26.3708	26.1526	26.5412	26.2828	22.8485	25.225	26.6178	25.6964	27.2959	26.308	S	2	___1			1	0	463.72	448.09	292.44	-0.069713	2173000000	760	0.635373	0.463397	0.993204	KKEKGKRRHSSLPTESDEDIAPAQRVDIITE	AP3D1_S(760)	S(760)	O54774	AP3D1	sp|O54774|AP3D1_MOUSE AP-3 complex subunit delta-1 OS=Mus musculus OX=10090 GN=Ap3d1 PE=1 SV=1	UID189	1;2;3	188
26.5058	23.5879	24.3038	25.7036	25.0411	24.9186	24.12	24.2907	23.9236	25.6249	25.1166	26.296	S	3	___1			1	3.78e-70	201.63	188.43	201.63	0.32557	477320000	784	0.114835	0.0736451	0.201925	RVDIITEEMPENALPSDEDDKDPNDPYRALD	AP3D1_S(784)	S(784)	O54774	AP3D1	sp|O54774|AP3D1_MOUSE AP-3 complex subunit delta-1 OS=Mus musculus OX=10090 GN=Ap3d1 PE=1 SV=1	UID194	1	188
22.2127	22.7063	23.5403	24.075	23.4339	23.3762	22.6676	23.0021	22.2771	22.7619	22.3951	23.6545	S	2	___1			0.999015	0.000104001	91.855	91.855	69.979	-0.26549	104690000	740	0.431008	0.638411	1.27856	MVGPFKLRSRKQRTLSMIEEEIRAAQEREEE	AKAP2_S(740)	S(740)	O54931	AKAP2	sp|O54931|AKAP2_MOUSE A-kinase anchor protein 2 OS=Mus musculus OX=10090 GN=Akap2 PE=1 SV=3	UID198	1	192
23.9649	25.0873	24.1292	25.2522	24.8263	25.077	25.0648	24.8333	21.6859	25.111	24.8054	25.2542	S	2	___1			0.998695	1.06e-09	143.25	117.21	111.39	0.29348	431550000	88	0.26371	0.1737	0.438496	AEIDSHSFGEKNSTLSEEDYIERRREVESIL	BNIP3_S(88)	S(88)	O55003	BNIP3	sp|O55003|BNIP3_MOUSE BCL2/adenovirus E1B 19 kDa protein-interacting protein 3 OS=Mus musculus OX=10090 GN=Bnip3 PE=1 SV=1	UID205	1	199
30.1239	28.8875	29.4667	29.9041	29.7119	25.1193	28.9251	29.3657	29.5541	29.5265	24.5961	29.5271	S	2	___1			1	0	523.98	495.34	484.67	0.36936	27478000000	181	0.286474	0.0958279	0.257524	HVGKLLKEGEEPTVYSDDEEPKDETARKNE_	PGRC1_S(181)	S(181)	O55022	PGRC1	sp|O55022|PGRC1_MOUSE Membrane-associated progesterone receptor component 1 OS=Mus musculus OX=10090 GN=Pgrmc1 PE=1 SV=4	UID206	1	200
23.5438	23.8217	22.1651	23.9498	22.7645	23.9369	23.6597	24.0105	23.4502	22.5847	24.1716	21.8931	S	4	___1			0.948197	2.08e-09	77.911	72.368	52.777	-0.67931	124950000	356	0.068649	0.0522266	0.146168	QDPRINPLFGHLDMHSGGQSGPMHGFGFGLP	BCKD_S(356)	S(356)	O55028	BCKD	sp|O55028|BCKD_MOUSE [3-methyl-2-oxobutanoate dehydrogenase [lipoamide]] kinase, mitochondrial OS=Mus musculus OX=10090 GN=Bckdk PE=1 SV=1	UID207	1	201
24.7505	21.2336	26.649	25.6018	25.9006	25.8708	26.8237	21.5462	21.7024	25.7532	21.4069	25.4487	S	2	___1			0.950621	1.27e-226	367.23	300.52	367.23	-0.17836	529500000	31	1.22085	0.437009	0.947769	SLWPLLGSSLSLRARSTSATDTHHVELARER	BCKD_S(31)	S(31)	O55028	BCKD	sp|O55028|BCKD_MOUSE [3-methyl-2-oxobutanoate dehydrogenase [lipoamide]] kinase, mitochondrial OS=Mus musculus OX=10090 GN=Bckdk PE=1 SV=1	UID209	1	201
27.8884	24.1566	23.3962	26.2657	26.0088	25.655	24.8259	24.8128	24.75	26.5918	26.4623	27.2598	S	4	___1			0.999998	0	417.7	406.48	265.96	0.13239	2164600000	106	-0.221972	0.104578	-0.278908	GAADAKDDDDIDLFGSDDEEESEEAKKLREE	EF1B_S(106)	S(106)	O70251	EF1B	sp|O70251|EF1B_MOUSE Elongation factor 1-beta OS=Mus musculus OX=10090 GN=Eef1b PE=1 SV=5	UID222	1	217
24.6003	26.3634	26.2596	26.2313	26.1901	25.7612	26.1	26.4347	26.4994	26.2466	25.3317	25.8271	S	2	___1			1	6.42e-135	310.2	268.8	310.2	-0.13923	1695500000	129	-0.17229	0.215139	-0.527512	REKEFVARVRASSRVSGGFPEDSSKEKNLVS	STX7_S(129)	S(129)	O70439	STX7	sp|O70439|STX7_MOUSE Syntaxin-7 OS=Mus musculus OX=10090 GN=Stx7 PE=1 SV=3	UID228	1;2	225
22.3622	20.9732	21.4055	21.785	21.0911	21.5178	21.2755	21.2752	21.3349	21.8895	21.7157	22.2206	S	2	___1			1	2.14e-35	198.78	174.84	183.6	0.16307	76910000	30	-0.0961126	0.142716	-0.368862	TGSVKSERRNLLEDDSDEEEDFFLRGPSGPR	VAMP4_S(30)	S(30)	O70480	VAMP4	sp|O70480|VAMP4_MOUSE Vesicle-associated membrane protein 4 OS=Mus musculus OX=10090 GN=Vamp4 PE=1 SV=1	UID230	1	227
27.198	27.6328	27.8301	27.6281	27.0158	27.4596	26.814	27.6465	26.551	21.8757	26.8049	26.8695	S	2	___1			0.999998	1.77e-60	245.46	245.46	234.24	-1.2793	1958000000	1069	1.36714	0.837162	1.57867	QQPFLSDNKPLDRERSSTFLERHTSC_____	S4A4_S(1069)	S(1069)	O88343	S4A4	sp|O88343|S4A4_MOUSE Electrogenic sodium bicarbonate cotransporter 1 OS=Mus musculus OX=10090 GN=Slc4a4 PE=1 SV=2	UID243	1;2	234
22.8521	21.6495	25.3519	25.482	25.0504	24.7723	24.7924	25.6885	26.0671	25.6116	25.4602	25.8847	S	2	___1			1	0	436.14	400.01	302.02	0.52705	6477800000	1026	-1.39105	1.19802	-2.08759	KKKKEDEKKKKKKKGSLDSDNDDSDCPYSEK	S4A4_S(1026)	S(1026)	O88343	S4A4	sp|O88343|S4A4_MOUSE Electrogenic sodium bicarbonate cotransporter 1 OS=Mus musculus OX=10090 GN=Slc4a4 PE=1 SV=2	UID245	1;2;3	234
25.2047	25.2481	24.6187	25.4151	25.2061	24.8328	24.7447	25.173	24.6222	25.6215	26.1452	25.2192	S	3	___1			1	0	457.83	426.76	258.02	-0.63659	7643100000	1029	-0.166703	0.26992	-0.639085	KEDEKKKKKKKGSLDSDNDDSDCPYSEKVPS	S4A4_S(1029)	S(1029)	O88343	S4A4	sp|O88343|S4A4_MOUSE Electrogenic sodium bicarbonate cotransporter 1 OS=Mus musculus OX=10090 GN=Slc4a4 PE=1 SV=2	UID246	1;2;3	234
24.8378	21.6989	27.1743	22.109	26.6505	27.2461	26.9754	26.6161	19.9689	26.6301	21.8402	26.5333	S	2	___1			0.947714	0	448.94	411.85	345.34	-0.037129	4085500000	256	0.192106	0.0420742	0.118957	PDNGSPAMTHRNLTSSSLNDISDKPEKDQLK	S4A4_S(256)	S(256)	O88343	S4A4	sp|O88343|S4A4_MOUSE Electrogenic sodium bicarbonate cotransporter 1 OS=Mus musculus OX=10090 GN=Slc4a4 PE=1 SV=2	UID251	1;2	234
26.2907	26.8915	26.9726	27.0114	24.9445	26.9114	26.5731	26.8832	22.0651	27.5633	26.0374	27.8669	S	2	___1			0.999779	2.89e-271	391.34	358.52	212.85	-1.8836	15094000000	257	0.33885	0.141732	0.366603	DNGSPAMTHRNLTSSSLNDISDKPEKDQLKN	S4A4_S(257)	S(257)	O88343	S4A4	sp|O88343|S4A4_MOUSE Electrogenic sodium bicarbonate cotransporter 1 OS=Mus musculus OX=10090 GN=Slc4a4 PE=1 SV=2	UID252	1;2	234
22.2413	21.7307	20.4255	21.7843	19.3482	19.7638	21.3377	20.9943	20.7096	21.2076	21.4016	20.3628	S	2	___1			0.98328	0.00138048	78.692	38.774	71.451	-0.13649	20920000	400	-0.119965	0.085654	-0.23228	WDPTIRIEPPKSLPSSDKRKNMYSGGENVQM	S4A4_S(400)	S(400)	O88343	S4A4	sp|O88343|S4A4_MOUSE Electrogenic sodium bicarbonate cotransporter 1 OS=Mus musculus OX=10090 GN=Slc4a4 PE=1 SV=2	UID253	1	234
25.1224	22.6512	20.9024	23.523	21.8439	23.0486	22.5222	22.251	22.186	24.6389	22.305	23.8036	S	2	___1			0.818996	7.01e-70	201.29	180.9	153.15	0.4306	177750000	81	-0.102542	0.0504733	-0.141506	SMGLTTDSPIVPPPMSPSSKSVSTPSEAGSQ	DC1I2_S(81)	S(81)	O88487	DC1I2	sp|O88487|DC1I2_MOUSE Cytoplasmic dynein 1 intermediate chain 2 OS=Mus musculus OX=10090 GN=Dync1i2 PE=1 SV=1	UID255	1	238
22.1778	21.2644	20.597	21.1382	22.6874	21.4079	21.1148	21.2571	21.5216	21.3973	21.6665	21.8088	S	2	___1			0.956178	2.17e-09	115.31	90.93	102.78	-0.32197	67466000	12	0.0844285	0.0962336	0.258522	____MQEMNLLPTPESPVTRQEKMATVWDEA	PRS6A_S(12)	S(12)	O88685	PRS6A	sp|O88685|PRS6A_MOUSE 26S proteasome regulatory subunit 6A OS=Mus musculus OX=10090 GN=Psmc3 PE=1 SV=2	UID267	1	247
23.9068	22.0009	20.9611	22.6478	21.8779	23.7894	23.9272	23.7049	23.5636	24.1792	20.5203	22.9174	S	3	___1			0.99919	1.84e-16	124.45	113.94	96.052	0.57616	109430000	331	-0.604807	0.372945	-0.834109	TLLQQMMSSVGRAGDSDEESRTDDKGVMDYY	ZBT7A_S(331)	S(331)	O88939	ZBT7A	sp|O88939|ZBT7A_MOUSE Zinc finger and BTB domain-containing protein 7A OS=Mus musculus OX=10090 GN=Zbtb7a PE=1 SV=2	UID275	1	256
24.3821	23.0294	23.1733	23.6872	23.428	22.9866	22.74	22.3869	22.7089	22.9844	22.5189	23.6297	S	3	___1			1	2.44e-39	168.11	139.71	143.05	-0.089232	119620000	188	0.619658	1.28277	2.20332	GKIEDYERSSTERRMSLEGREELPPSVLDEM	CASP8_S(188)	S(188)	O89110	CASP8	sp|O89110|CASP8_MOUSE Caspase-8 OS=Mus musculus OX=10090 GN=Casp8 PE=1 SV=1	UID278	1	267
25.93	27.2981	26.2042	26.0157	26.5609	27.5274	26.1218	26.1387	26.5079	25.9838	27.5144	25.8994	S	2	___1			1	1.36e-40	207.73	133.12	207.73	0.21234	1501600000	9	0.228399	0.258908	0.617157	_______MVLSGEDKSNIKAAWGKIGGHGAE	HBA_S(9)	S(9)	P01942	HBA	sp|P01942|HBA_MOUSE Hemoglobin subunit alpha OS=Mus musculus OX=10090 GN=Hba PE=1 SV=2	UID284	1	295
25.1224	22.3522	21.164	23.0988	22.6414	23.7412	21.9784	21.6885	21.4501	22.4042	23.0365	22.7167	S	2	___1			1	3.88e-130	290.27	268.43	256.98	-0.95199	137640000	45	0.807619	0.679461	1.34226	GRLLVVYPWTQRYFDSFGDLSSASAIMGNAK	HBB1_S(45)	S(45)	P02088	HBB1	sp|P02088|HBB1_MOUSE Hemoglobin subunit beta-1 OS=Mus musculus OX=10090 GN=Hbb-b1 PE=1 SV=2	UID287	1;4	296
24.7144	21.4611	22.4216	22.9386	22.6838	23.8046	21.1846	21.2987	21.3937	22.5182	23.5222	22.5543	S	2	___1			0.99919	2.35e-170	326.05	326.05	222.3	-0.64761	99051000	53	0.925442	0.813779	1.54433	WTQRYFDSFGDLSSASAIMGNAKVKAHGKKV	HBB1_S(53)	S(53)	P02088	HBB1	sp|P02088|HBB1_MOUSE Hemoglobin subunit beta-1 OS=Mus musculus OX=10090 GN=Hbb-b1 PE=1 SV=2	UID290	1	296
24.3106	21.3941	21.7763	23.0306	21.1396	25.2331	21.5678	25.1468	26.2232	25.1792	21.6393	22.782	S	2	___1			0.999997	4.33e-08	126.39	99.837	117.71	-0.22917	213720000	580	-0.942345	0.399204	-0.88131	IELLQRSLPKIERSASEPSLHRTQADELPAC	ARAF_S(580;621)	S(580;621)	P04627	ARAF	sp|P04627|ARAF_MOUSE Serine/threonine-protein kinase A-Raf OS=Mus musculus OX=10090 GN=Araf PE=1 SV=2;sp|Q99N57|RAF1_MOUSE RAF proto-oncogene serine/threonine-protein kinase OS=Mus musculus OX=10090 GN=Raf1 PE=1 SV=2	UID293	1	314
26.6251	25.3839	24.9625	27.1865	26.5557	27.0085	24.8212	25.0138	23.7328	26.8783	27.3616	26.0381	S	4	___1			1	0	404.47	394.22	258.54	-0.13745	2587100000	18	0.64607	0.447077	0.965192	DMRDHEEVLEIPDRDSEEELENIIGQIAYRD	B3AT_S(18)	S(18)	P04919	B3AT	sp|P04919|B3AT_MOUSE Band 3 anion transport protein OS=Mus musculus OX=10090 GN=Slc4a1 PE=1 SV=1	UID294	1	315
23.8363	21.1635	25.5733	21.6138	25.3005	25.152	21.5561	25.293	25.7051	25.7267	25.7287	25.5849	S	2	___1			0.97024	1.06e-42	206.2	167.9	155.39	-0.3377	527400000	36	-1.15917	0.532625	-1.10911	HRIVAPGKGILAADESTGSIAKRLQSIGTEN	ALDOA_S(36)	S(36)	P05064	ALDOA	sp|P05064|ALDOA_MOUSE Fructose-bisphosphate aldolase A OS=Mus musculus OX=10090 GN=Aldoa PE=1 SV=2	UID296	1	317
24.2264	24.6302	24.5095	25.031	24.7977	22.2731	22.1026	24.2802	25.0769	25.1015	22.6148	24.8049	S	2	___1			0.997756	6.58e-55	225.31	193.03	225.31	0.049874	1022400000	39	0.247849	0.142102	0.367453	VAPGKGILAADESTGSIAKRLQSIGTENTEE	ALDOA_S(39)	S(39)	P05064	ALDOA	sp|P05064|ALDOA_MOUSE Fructose-bisphosphate aldolase A OS=Mus musculus OX=10090 GN=Aldoa PE=1 SV=2	UID297	1	317
21.6868	21.2632	24.9688	25.3911	25.1563	21.9179	21.1599	25.352	21.4358	22.3157	22.4809	22.7821	S	3	___1			0.999387	2.58e-06	105.77	71.053	84.842	1.1761	267050000	46	0.809586	0.357038	0.805067	LAADESTGSIAKRLQSIGTENTEENRRFYRQ	ALDOA_S(46)	S(46)	P05064	ALDOA	sp|P05064|ALDOA_MOUSE Fructose-bisphosphate aldolase A OS=Mus musculus OX=10090 GN=Aldoa PE=1 SV=2	UID298	1	317
22.0767	21.5447	23.2149	21.7474	22.2671	22.2388	20.6008	23.225	20.9969	22.5116	22.6656	20.7039	S	2	___1			1	9.79e-08	130.47	95.784	115.91	-0.43018	51907000	232	0.397652	0.331759	0.758165	LDIERPTYTNLNRLISQIVSSITASLRFDGA	TBA1B_S(232;232;232;232)	S(232;232;232;232)	P05213	TBA1B	sp|P05213|TBA1B_MOUSE Tubulin alpha-1B chain OS=Mus musculus OX=10090 GN=Tuba1b PE=1 SV=2;sp|P68368|TBA4A_MOUSE Tubulin alpha-4A chain OS=Mus musculus OX=10090 GN=Tuba4a PE=1 SV=1;sp|P68373|TBA1C_MOUSE Tubulin alpha-1C chain OS=Mus musculus OX=10090 GN=Tub	UID300	1	321;860;862
24.4005	20.973	22.0828	22.6264	21.9986	24.2538	23.9061	24.4515	25.1381	22.1798	24.9203	25.0523	S	2	___1			1	1.68e-39	187.97	158.2	187.97	3.7137	323390000	964	-1.55217	1.25123	-2.16036	QHIGNQEENKKKNRNSNVVPYDFNRVPLKHE	PTPRC_S(964)	S(964)	P06800	PTPRC	sp|P06800|PTPRC_MOUSE Receptor-type tyrosine-protein phosphatase C OS=Mus musculus OX=10090 GN=Ptprc PE=1 SV=4	UID302	1	333
24.6977	22.6384	24.3399	22.939	24.7281	21.4755	21.5023	24.9489	25.4003	25.4447	24.7647	22.2223	S	3	___1			1	5.66e-39	160.92	149.39	160.92	0.13588	334660000	263	-0.577418	0.275146	-0.64941	EEKESDDKPEIEDVGSDEEEEEKKDGDKKKK	HS90A_S(263)	S(263)	P07901	HS90A	sp|P07901|HS90A_MOUSE Heat shock protein HSP 90-alpha OS=Mus musculus OX=10090 GN=Hsp90aa1 PE=1 SV=4	UID308	1	343
24.9832	21.8041	21.649	24.4057	23.6173	23.3106	23.1823	23.2101	21.7894	24.4106	23.7827	25.3055	S	3	___1			0.991345	1.45e-42	175.59	148.94	129.27	-0.76528	192770000	110	-0.318432	0.170618	-0.431697	VALSKTYNTNAQVPDSAGTATAYLCGVKANE	PPBT_S(110)	S(110)	P09242	PPBT	sp|P09242|PPBT_MOUSE Alkaline phosphatase, tissue-nonspecific isozyme OS=Mus musculus OX=10090 GN=Alpl PE=1 SV=2	UID311	1	357
23.1041	22.5631	21.6548	22.69	22.7877	21.4239	22.241	22.6023	22.7467	22.1775	23.1689	22.7524	S	2	___1			1	1.54e-22	159.81	128.2	152.37	0.11849	110520000	203	-0.244189	0.343899	-0.780806	FLMKKELNYFAKALESPERPFLAILGGAKVA	PGK1_S(203)	S(203)	P09411	PGK1	sp|P09411|PGK1_MOUSE Phosphoglycerate kinase 1 OS=Mus musculus OX=10090 GN=Pgk1 PE=1 SV=4	UID314	1	359
22.1803	25.1832	21.3574	25.3512	25.0617	24.3912	24.9403	25.5228	25.0941	25.3071	25.5563	25.3299	S	2	___1			1	9.98e-08	140.63	101.37	58.781	-0.11546	387170000	1305	-1.37092	1.08785	-1.93551	NHHSLRRPHRGPQFGSEVELRHS________	ACE_S(1305)	S(1305)	P09470	ACE	sp|P09470|ACE_MOUSE Angiotensin-converting enzyme OS=Mus musculus OX=10090 GN=Ace PE=1 SV=3	UID315	1	360
24.9351	26.4462	22.6491	27.3614	27.1015	27.6486	27.1085	27.2337	26.9297	22.1896	27.674	27.3509	S	1	___1			0.999998	3.67e-28	192.38	139.9	173.24	0.1371	2327400000	5	-0.390741	0.129424	-0.33808	___________MTTASPSQVRQNYHQDAEAA	FRIH_S(5)	S(5)	P09528	FRIH	sp|P09528|FRIH_MOUSE Ferritin heavy chain OS=Mus musculus OX=10090 GN=Fth1 PE=1 SV=2	UID316	1	361
26.6089	26.5761	27.5316	22.4791	26.5889	27.9871	27.3553	28.0282	27.2024	27.4147	28.7602	27.5266	S	2	___1			0.996577	5.03e-66	240.37	195.04	220.37	0.32631	2609000000	696	-1.41929	0.92049	-1.69937	GAEIVYKSPVVSGDTSPRHLSNVSSTGSIDM	TAU_S(696)	S(696)	P10637	TAU	sp|P10637|TAU_MOUSE Microtubule-associated protein tau OS=Mus musculus OX=10090 GN=Mapt PE=1 SV=3	UID323	1;2;3	374
22.9421	21.7112	22.0998	23.3215	22.3157	21.5192	22.7744	20.9404	22.6588	23.6829	22.1758	23.8999	S	3	___1			0.803263	1.63e-48	159.78	154.12	126.14	0.1275	268490000	705	-0.370473	0.304855	-0.70716	VVSGDTSPRHLSNVSSTGSIDMVDSPQLATL	TAU_S(705)	S(705)	P10637	TAU	sp|P10637|TAU_MOUSE Microtubule-associated protein tau OS=Mus musculus OX=10090 GN=Mapt PE=1 SV=3	UID326	1;2;3	374
25.4769	26.2518	21.3462	26.1713	26.4894	26.0237	27.267	27.3515	21.5457	27.0411	22.2295	22.1413	S	2	___1			0.997879	7.3e-55	220.85	220.85	184.76	0.13158	1085500000	491	0.697194	0.197112	0.489324	GSGEPPKSGERSGYSSPGSPGTPGSRSRTPS	TAU_S(491)	S(491)	P10637	TAU	sp|P10637|TAU_MOUSE Microtubule-associated protein tau OS=Mus musculus OX=10090 GN=Mapt PE=1 SV=3	UID331	1;2	374
22.1477	20.8315	25.4354	21.0067	22.4073	22.1668	21.7894	21.6344	26.955	22.1926	27.7121	26.7112	S	2	___1			0.962545	6.67e-55	222.16	222.16	166.23	0.31334	621950000	494	-2.16657	0.843729	-1.58827	EPPKSGERSGYSSPGSPGTPGSRSRTPSLPT	TAU_S(494)	S(494)	P10637	TAU	sp|P10637|TAU_MOUSE Microtubule-associated protein tau OS=Mus musculus OX=10090 GN=Mapt PE=1 SV=3	UID332	1;2	374
21.9121	22.7073	21.4894	20.989	21.1908	21.258	22.3206	22.1461	22.5231	21.9093	22.0962	20.745	S	3	___1			0.994687	1.75e-14	161.8	136.66	125.23	-0.063026	1296000000	527	-0.365594	0.470164	-1.00474	TREPKKVAVVRTPPKSPSASKSRLQTAPVPM	TAU_S(527)	S(527)	P10637	TAU	sp|P10637|TAU_MOUSE Microtubule-associated protein tau OS=Mus musculus OX=10090 GN=Mapt PE=1 SV=3	UID333	1;2	374
24.987	28.3829	28.3684	26.9324	27.3048	27.405	27.5843	27.8566	27.7112	26.9833	27.0492	27.2278	S	3	___1			1	5.66e-69	245.1	221.41	245.1	-0.14693	2370900000	100	-0.171975	0.12347	-0.324098	DPEEKKKEPAISSQNSPEAREESSSSSNVSS	TCEA1_S(100)	S(100)	P10711	TCEA1	sp|P10711|TCEA1_MOUSE Transcription elongation factor A protein 1 OS=Mus musculus OX=10090 GN=Tcea1 PE=1 SV=2	UID338	1	377
22.6163	26.2781	25.9235	26.5379	26.2537	25.9781	26.3959	25.936	22.1875	25.584	25.8327	25.618	S	3	___1			1	1.42e-06	130.72	93.773	73.296	0.10868	738500000	271	0.338906	0.151944	0.389902	HKFHSHKDKLVLDPKSKEDDRYLKFRISHEL	OSTP_S(271)	S(271)	P10923	OSTP	sp|P10923|OSTP_MOUSE Osteopontin OS=Mus musculus OX=10090 GN=Spp1 PE=1 SV=1	UID348	1	381
26.5171	22.5314	23.0329	23.6356	23.6823	23.5874	22.283	23.0038	22.3276	24.4864	23.3378	24.1882	S	3	___1			1	3.28e-170	301.4	282.39	227.48	0.93687	293370000	2475	0.559964	0.3663	0.82202	IECFMPLDVQADRDDSRE_____________	FINC_S(2475)	S(2475)	P11276	FINC	sp|P11276|FINC_MOUSE Fibronectin OS=Mus musculus OX=10090 GN=Fn1 PE=1 SV=4	UID353	1	383
22.3275	20.6483	22.3119	21.7703	22.8717	22.4139	21.4741	21.6897	20.8219	21.8529	23.0182	22.5041	S	2	___1			0.999914	5.54e-137	303.64	285.94	260.09	0.13117	5094400000	289	0.163772	0.141543	0.366169	QISRVDGKTSPVQSKSPTLKDMNPDNYLVVS	GAS2_S(289)	S(289)	P11862	GAS2	sp|P11862|GAS2_MOUSE Growth arrest-specific protein 2 OS=Mus musculus OX=10090 GN=Gas2 PE=1 SV=1	UID366	1;2	395
26.5429	24.9824	25.5709	26.4927	26.5328	26.1749	25.5497	26.1717	25.2971	26.3366	27.1906	26.2176	S	2	___1			1	9.13e-227	360.53	328.09	289.38	0.60695	1354300000	96	-0.0777734	0.0753558	-0.206287	ADLEVPVPSKFTRRVSVCAETFNPDEEEEDN	KAP2_S(96)	S(96)	P12367	KAP2	sp|P12367|KAP2_MOUSE cAMP-dependent protein kinase type II-alpha regulatory subunit OS=Mus musculus OX=10090 GN=Prkar2a PE=1 SV=2	UID370	1	399
24.3144	22.3599	21.4042	23.3869	23.2017	22.2663	21.2611	21.7837	21.1489	23.1303	22.3926	22.8389	S	3	___1			0.819507	5.19e-17	124.82	118.17	106.09	-0.19731	74649000	488	0.729659	0.691585	1.36088	GRTFDQISAAFRRTPSLLEQEVKPSTELEYL	GLUT4_S(488)	S(488)	P14142	GLUT4	sp|P14142|GLUT4_MOUSE Solute carrier family 2, facilitated glucose transporter member 4 OS=Mus musculus OX=10090 GN=Slc2a4 PE=1 SV=3	UID371	1	412
26.7517	28.8803	28.626	28.2503	28.1531	28.3564	28.596	28.6061	28.6645	27.9933	28.5747	28.044	S	2	___1			0.997706	9.38e-53	229.37	143.17	225.89	-0.083259	4308900000	241	-0.243481	0.32271	-0.74114	TVQQRGAAVIKARKLSSAMSAAKAIADHIRD	MDHC_S(241)	S(241)	P14152	MDHC	sp|P14152|MDHC_MOUSE Malate dehydrogenase, cytoplasmic OS=Mus musculus OX=10090 GN=Mdh1 PE=1 SV=3	UID373	1	414
26.7331	27.6502	27.8805	27.6426	27.7853	27.7452	26.8816	27.5867	26.7762	27.6574	28.3886	27.6453	S	2	___1			1	2.63e-41	208.04	143.7	202.2	0.49174	2527800000	86	0.0835177	0.10579	0.281846	TLAAPAFSRALNRQLSSGVSEIRQTADRWRV	HSPB1_S(86)	S(86)	P14602	HSPB1	sp|P14602|HSPB1_MOUSE Heat shock protein beta-1 OS=Mus musculus OX=10090 GN=Hspb1 PE=1 SV=3	UID376	1	418
25.7256	24.6603	25.0945	25.5865	25.3537	24.6768	24.3894	24.4808	23.6374	24.6896	24.9904	25.5839	S	3	___1			0.999966	7.31e-15	152.04	142.38	152.04	-0.33256	591900000	15	0.554324	0.931742	1.71549	_MTERRVPFSLLRSPSWEPFRDWYPAHSRLF	HSPB1_S(15)	S(15)	P14602	HSPB1	sp|P14602|HSPB1_MOUSE Heat shock protein beta-1 OS=Mus musculus OX=10090 GN=Hspb1 PE=1 SV=3	UID378	1	418
26.6451	26.6854	26.5675	26.5388	26.439	26.3909	26.2585	26.9121	25.98	26.3545	26.1667	26.5234	S	2	___1			1	7.56e-96	268.77	191.51	268.47	0.25237	1275200000	37	0.178599	0.636199	1.2751	KKAKKTGAAAGKRKASGPPVSELITKAVAAS;KKKAAKKPAGVRRKASGPPVSELITKAVAAS	H12_S(36;37)	S(36;37)	P15864	H12	sp|P15864|H12_MOUSE Histone H1.2 OS=Mus musculus OX=10090 GN=Hist1h1c PE=1 SV=2;sp|P43277|H13_MOUSE Histone H1.3 OS=Mus musculus OX=10090 GN=Hist1h1d PE=1 SV=2	UID396	1	433;613
24.9294	20.9485	25.5613	22.5741	25.4262	25.4183	25.6358	25.5524	25.6749	25.6751	25.3879	25.6607	S	2	___1			1	8.7e-09	105.31	95.659	52.522	1.8183	584670000	2	-1.45486	1.02386	-1.84606	______________MSEAAPAAPAAAPPAEK	H12_S(2)	S(2)	P15864	H12	sp|P15864|H12_MOUSE Histone H1.2 OS=Mus musculus OX=10090 GN=Hist1h1c PE=1 SV=2	UID397	1	433
23.5878	21.4564	22.0215	22.3094	22.5718	23.1265	22.0906	21.5533	24	24.0609	24.9346	22.7027	S	3	___1			0.999483	3.11e-16	124.73	109.48	113.87	0.64663	126660000	695	-0.711418	0.556746	-1.1485	CFGMSRSGYTLVRKDSEEEVSLLGNQDIEEG	VPP2_S(695)	S(695)	P15920	VPP2	sp|P15920|VPP2_MOUSE V-type proton ATPase 116 kDa subunit a isoform 2 OS=Mus musculus OX=10090 GN=Atp6v0a2 PE=1 SV=2	UID398	1	434
22.5151	26.2685	21.3755	21.6337	25.4745	21.5591	26.0391	21.6576	26.0417	25.5831	21.3775	22.6473	S	2	___1			0.973881	5.51e-10	146.45	146.45	146.45	0.11711	341140000	45	-0.753309	0.246756	-0.592678	LKKYDGRTKPIPRKSSVEGLEPAENKCLLRA	SRP14_S(45)	S(45)	P16254	SRP14	sp|P16254|SRP14_MOUSE Signal recognition particle 14 kDa protein OS=Mus musculus OX=10090 GN=Srp14 PE=1 SV=1	UID400	1	439
23.1717	24.5601	20.5168	23.9647	23.1204	21.7163	21.8617	21.3284	21.7084	22.9366	21.7624	23.9783	S	3	___1			1	1.26e-85	192.17	182.56	192.17	-0.53821	1302300000	16	0.579047	0.349615	0.791393	MAAVVLENGVLSRKLSDFGQETSYIEDNSNQ	PH4H_S(16)	S(16)	P16331	PH4H	sp|P16331|PH4H_MOUSE Phenylalanine-4-hydroxylase OS=Mus musculus OX=10090 GN=Pah PE=1 SV=4	UID401	1	440
24.9337	21.9616	23.9817	22.7687	23.7261	24.4614	21.8772	21.5953	22.0936	23.6924	23.4945	22.679	S	2	___1			1	8.98e-16	114.35	105.1	58.487	0.77102	189850000	219	1.06687	1.03636	1.8636	PGLYTKTQDPAKAPNSPDVLEIEFKKGVPVK	ASSY_S(219)	S(219)	P16460	ASSY	sp|P16460|ASSY_MOUSE Argininosuccinate synthase OS=Mus musculus OX=10090 GN=Ass1 PE=1 SV=1	UID404	1	443
24.1229	24.1113	24.4646	25.8857	25.2784	24.8663	24.4625	23.7878	23.3235	25.2739	20.9337	25.59	S	3	___1			0.995109	1.19e-56	203.75	185.66	196.15	0.59145	376330000	1031	0.892975	0.587638	1.19826	VPAAYVKKLDPAQSASRENLLEEQGSIALRQ	SPTN1_S(1031)	S(1031)	P16546	SPTN1	sp|P16546|SPTN1_MOUSE Spectrin alpha chain, non-erythrocytic 1 OS=Mus musculus OX=10090 GN=Sptan1 PE=1 SV=4	UID408	1	444
25.8463	25.4579	25.8187	26.2348	25.4995	25.9807	25.5413	25.5681	25.383	25.7484	25.9145	25.6049	S	3	___1			1	1.43e-40	207.08	148.3	83.729	0.14588	1074700000	1217	0.179611	0.633296	1.27055	VATFNSIKELNERWRSLQQLAEERSQLLGSA	SPTN1_S(1217)	S(1217)	P16546	SPTN1	sp|P16546|SPTN1_MOUSE Spectrin alpha chain, non-erythrocytic 1 OS=Mus musculus OX=10090 GN=Sptan1 PE=1 SV=4	UID409	1	444
24.5057	25.0855	25.3869	25.3364	24.2954	25.1729	25.1015	25.1919	25.2975	25.3442	25.9933	25.0095	S	2	___1			0.997874	1.97e-22	184.98	136	134.68	-0.45509	515310000	262	-0.359204	0.805823	-1.5326	VNDGVAQSTRIIYGGSVTGATCKELASQPDV	TPIS_S(262)	S(262)	P17751	TPIS	sp|P17751|TPIS_MOUSE Triosephosphate isomerase OS=Mus musculus OX=10090 GN=Tpi1 PE=1 SV=4	UID416	1	456
22.2426	22.7485	22.0868	22.4793	22.201	22.2424	22.7876	21.4725	22.193	22.4011	22.4967	21.3408	S	3	___1			1	1.1e-10	154.23	114.7	50.46	-0.15133	802140000	7	0.218159	0.380478	0.847742	_________MPKRKVSADGAAKAEPKRRSAR	HMGN1_S(7)	S(7)	P18608	HMGN1	sp|P18608|HMGN1_MOUSE Non-histone chromosomal protein HMG-14 OS=Mus musculus OX=10090 GN=Hmgn1 PE=1 SV=2	UID418	1	460
22.3521	24.6008	24.861	22.4615	25.5198	25.4144	22.218	24.6873	25.1879	25.4615	25.1804	22.8727	S	3	___1			0.999889	1.73e-126	244.01	231.85	182.19	-1.8972	328190000	95	-0.0663802	0.0285862	-0.081958	TENQSPASEEEKEAKSD______________	HMGN1_S(95)	S(95)	P18608	HMGN1	sp|P18608|HMGN1_MOUSE Non-histone chromosomal protein HMG-14 OS=Mus musculus OX=10090 GN=Hmgn1 PE=1 SV=2	UID421	1	460
23.1135	21.949	23.5075	24.3017	23.406	21.331	21.3249	23.3253	23.5898	24.303	24.0546	24.5337	S	2	___1			1	1.67e-10	142.19	134.47	142.19	-0.14494	138340000	243	-0.587066	0.40939	-0.899384	ATESSGRTPKLSRQPSIELPSMAVASTKTLW	LSP1_S(243)	S(243)	P19973	LSP1	sp|P19973|LSP1_MOUSE Lymphocyte-specific protein 1 OS=Mus musculus OX=10090 GN=Lsp1 PE=1 SV=2	UID426	1	473
22.5406	24.7786	22.0376	25.2375	24.9059	22.3382	21.6021	21.7341	22.9685	24.767	23.3561	25.0241	S	2	___1			0.995862	9.32e-68	239.48	206.06	239.48	0.78254	162440000	1783	0.397755	0.188193	0.470132	HAKARVDHGAEIITQSPSRSSVASPRRLSNV	MTAP2_S(1783)	S(1783)	P20357	MTAP2	sp|P20357|MTAP2_MOUSE Microtubule-associated protein 2 OS=Mus musculus OX=10090 GN=Map2 PE=1 SV=2	UID430	1	478
22.6893	22.1919	22.375	21.2049	23.1152	21.9593	22.1013	22.6409	22.8835	23.2961	21.323	22.048	S	2	___1			0.998588	1.53e-30	160.47	136.64	129.46	1.3164	56498000	247	-0.126199	0.122654	-0.322173	LVEECNRAECIQRGVSPSQAQGLGSNLVTEV	HNF1A_S(247)	S(247)	P22361	HNF1A	sp|P22361|HNF1A_MOUSE Hepatocyte nuclear factor 1-alpha OS=Mus musculus OX=10090 GN=Hnf1a PE=1 SV=2	UID432	1	487
22.4111	20.8336	21.8723	22.0319	21.6936	21.9776	22.1643	23.3008	20.3876	24.2111	23.443	23.5185	S	2	___1			0.985806	0.000209844	99.011	76.925	99.011	-0.12346	64551000	178	-1.0342	0.937668	-1.72396	DLALPGQPHVLRQSISFSGLPSGRRSSPPPP	TTP_S(178)	S(178)	P22893	TTP	sp|P22893|TTP_MOUSE mRNA decay activator protein ZFP36 OS=Mus musculus OX=10090 GN=Zfp36 PE=1 SV=1	UID434	1	490
25.2097	20.7387	21.7168	24.7812	22.0633	21.3492	21.3202	24.3152	24.3148	26.2809	21.6605	22.8213	S	3	___1			0.888181	9.57e-34	145.46	138.74	145.46	0.49944	196820000	979	-0.809011	0.325198	-0.745834	PLLVQGVRGSQAQPDSPSAQLALIAASQSFL	TLN1_S(979)	S(979)	P26039	TLN1	sp|P26039|TLN1_MOUSE Talin-1 OS=Mus musculus OX=10090 GN=Tln1 PE=1 SV=2	UID445	1	506
24.7523	26.6978	26.3119	26.0549	25.8289	26.2515	26.245	26.2405	26.4996	26.2819	26.1201	26.4878	S	2	___1			1	4.56e-81	265.34	219.51	92.636	-0.21204	1274500000	2040	-0.329624	0.575144	-1.17822	VLVEDTKVLVQNAAGSQEKLAQAAQSSVATI	TLN1_S(2040)	S(2040)	P26039	TLN1	sp|P26039|TLN1_MOUSE Talin-1 OS=Mus musculus OX=10090 GN=Tln1 PE=1 SV=2	UID452	1	506
22.1073	25.9488	22.3034	25.4697	25.015	25.7282	20.8349	25.4672	24.9024	24.7575	24.5214	21.2203	S	2	___1			1	7.52e-06	112.64	64.939	47.139	0.042493	330920000	384	0.811453	0.322441	0.740631	TRRALELEQERKRAQSEAEKLAKERQEAEEA	MOES_S(384)	S(384)	P26041	MOES	sp|P26041|MOES_MOUSE Moesin OS=Mus musculus OX=10090 GN=Msn PE=1 SV=3	UID454	1	508
22.3125	21.5511	21.6808	22.3444	22.1092	21.9463	21.2798	22.5821	21.5885	22.8717	22.1985	22.3757	S	3	___1			0.828034	6.31e-07	64.701	58.735	60.876	0.47149	19396000	453	-0.158671	0.233123	-0.564848	CSISNNEEGVKLVRMSASQLEALCPQVINAA	CTNA1_S(453)	S(453)	P26231	CTNA1	sp|P26231|CTNA1_MOUSE Catenin alpha-1 OS=Mus musculus OX=10090 GN=Ctnna1 PE=1 SV=1	UID455	1	510
26.4415	23.7858	24.2619	25.6069	25.3652	24.9821	25.2692	24.6749	24.9193	25.9731	25.7869	26.737	S	2	___1			1	0	608.32	570.88	524.7	0.49139	712560000	641	-0.486159	0.453017	-0.97542	RKAVLMIRTPEELDDSDFETEDFDVRSRTSV	CTNA1_S(641)	S(641)	P26231	CTNA1	sp|P26231|CTNA1_MOUSE Catenin alpha-1 OS=Mus musculus OX=10090 GN=Ctnna1 PE=1 SV=1	UID459	1	510
25.0433	27.8532	28.0224	27.2232	27.0838	26.9732	27.306	27.4216	26.9344	26.7554	26.3062	26.6308	S	4	___1			1	8.3e-32	192.25	167.4	43.326	-0.21411	5551600000	79	0.140782	0.113997	0.301601	PLTRGAKEEHGGLIRSPRHEKKKKVRKYWDV	U2AF2_S(79)	S(79)	P26369	U2AF2	sp|P26369|U2AF2_MOUSE Splicing factor U2AF 65 kDa subunit OS=Mus musculus OX=10090 GN=U2af2 PE=1 SV=3	UID461	1	512
22.3881	22.2226	21.9794	22.0112	21.5895	22.9708	22.0769	21.8753	21.8604	22.5033	22.1751	22.0913	S	2	___1			1	3.54e-08	144.77	144.77	45.161	0.010168	45283000	2	0.0965516	0.180259	0.452883	______________MSDFDEFERQLNENKQE	U2AF2_S(2)	S(2)	P26369	U2AF2	sp|P26369|U2AF2_MOUSE Splicing factor U2AF 65 kDa subunit OS=Mus musculus OX=10090 GN=U2af2 PE=1 SV=3	UID462	1	512
25.0061	21.8398	24.8624	22.199	24.6574	22.4406	21.1089	25.1865	21.2376	22.2419	22.5497	22.1281	S	4	___1			0.999954	4.11e-16	114	93.124	76.765	-0.48164	246610000	667	1.09211	0.637474	1.2771	TGNDITTPPNKEPPPSPEKKAKPLATTQPAK	MAP4_S(667)	S(667)	P27546	MAP4	sp|P27546|MAP4_MOUSE Microtubule-associated protein 4 OS=Mus musculus OX=10090 GN=Map4 PE=1 SV=3	UID466	1	519
25.2733	20.9588	21.5479	25.582	21.7079	23.4596	23.5993	23.1051	21.5738	24.1135	24.5519	25.0729	S	3	___1			0.971255	1.5e-74	198.02	184.78	166.13	-0.16334	213170000	254	-0.581164	0.25328	-0.605857	KALETMAEQTTDVVHSPSTDTTPGPDTEAAL	MAP4_S(254)	S(254)	P27546	MAP4	sp|P27546|MAP4_MOUSE Microtubule-associated protein 4 OS=Mus musculus OX=10090 GN=Map4 PE=1 SV=3	UID467	1	519
24.6733	21.1957	21.5828	22.1949	24.8521	25.6114	22.0546	25.0415	21.4408	24.5243	21.2495	22.3702	S	2	___1			0.990541	1.17e-07	123.38	96.414	118.13	0.28627	190150000	785	0.571536	0.23095	0.560375	LKPGPKTTPTVSKATSPSTLVSTGPSSRSPA	MAP4_S(785)	S(785)	P27546	MAP4	sp|P27546|MAP4_MOUSE Microtubule-associated protein 4 OS=Mus musculus OX=10090 GN=Map4 PE=1 SV=3	UID468	1	519
22.0839	20.8065	23.0828	24.5627	23.96	22.9651	23.2924	23.789	22.9409	24.1053	24.2098	24.8947	S	2	___1			1	6.8e-09	102.52	84.656	102.52	-0.91816	265330000	475	-0.961833	0.824706	-1.56041	TAPPTETNLGMAKDMSPLPESEVTLGKDVVI	MAP4_S(475)	S(475)	P27546	MAP4	sp|P27546|MAP4_MOUSE Microtubule-associated protein 4 OS=Mus musculus OX=10090 GN=Map4 PE=1 SV=3	UID470	1	519
26.0972	22.3395	23.8199	25.0414	23.8369	23.9072	23.0043	23.4721	22.2544	24.4487	24.0828	24.8595	S	2	___1			0.999285	6.1e-109	228.86	216.8	67.964	-0.083536	279720000	517	0.486727	0.324795	0.745073	VTPLSEEEVTSVKDMSPSAETEAPLAKNADL	MAP4_S(517)	S(517)	P27546	MAP4	sp|P27546|MAP4_MOUSE Microtubule-associated protein 4 OS=Mus musculus OX=10090 GN=Map4 PE=1 SV=3	UID471	1	519
22.4134	26.4229	25.5175	24.8617	25.4256	25.2426	26.3571	26.1728	25.9919	25.4469	25.1872	25.4384	S	3	___1			1	1.64e-06	128.96	121.9	128.96	0.086455	611000000	135	-0.785122	0.675842	-1.33669	LVFQTPTDASRNNPKSPQKPIVRVFLPNKQR	BRAF_S(135)	S(135)	P28028	BRAF	sp|P28028|BRAF_MOUSE Serine/threonine-protein kinase B-raf OS=Mus musculus OX=10090 GN=Braf PE=1 SV=3	UID474	1	523
22.3134	20.4492	21.9895	23.1229	22.7142	20.8383	21.7993	21.6877	20.7558	23.3893	22.609	23.9022	S	2	___1			0.843471	2.73e-16	116.98	94.101	116.98	0.20627	48973000	483	-0.452634	0.303091	-0.703774	SSEDRSRMKTLGRRDSSDDWEIPDGQITVGQ	BRAF_S(483)	S(483)	P28028	BRAF	sp|P28028|BRAF_MOUSE Serine/threonine-protein kinase B-raf OS=Mus musculus OX=10090 GN=Braf PE=1 SV=3	UID475	1	523
22.7068	21.5306	21.4062	23.1229	22.7999	21.7165	21.1669	21.8256	21.569	23.3893	22.609	23.9022	S	3	___1			0.874148	2.69e-05	73.981	63.143	71.54	0.31752	46901000	484	-0.19652	0.141936	-0.367072	SEDRSRMKTLGRRDSSDDWEIPDGQITVGQR	BRAF_S(484)	S(484)	P28028	BRAF	sp|P28028|BRAF_MOUSE Serine/threonine-protein kinase B-raf OS=Mus musculus OX=10090 GN=Braf PE=1 SV=3	UID476	1	523
22.1722	21.2857	24.8241	23.8613	24.1651	24.3857	24.6582	25.2228	22.6736	24.7706	24.43	23.7776	S	3	___1			0.998017	9.91e-25	170.14	126.81	146.89	-0.078921	221640000	18	-0.806487	0.579635	-1.18544	KRGKKAAADDGEEPKSEPETKKSKGAAKKTE	APEX1_S(18)	S(18)	P28352	APEX1	sp|P28352|APEX1_MOUSE DNA-(apurinic or apyrimidinic site) lyase OS=Mus musculus OX=10090 GN=Apex1 PE=1 SV=2	UID478	1	526
25.9301	22.4073	23.9418	24.5565	24.2588	24.0657	23.0853	23.3283	23.1504	24.8562	24.3144	25.6747	S	3	___1			1	1.1e-55	191.62	166.17	191.62	0.12174	319990000	325	0.125154	0.0719357	0.197553	IEHFGIKIYQFPDCDSDEDEDFKLQDQALKE	44078_S(325)	S(325)	P28661	2020-09-04	sp|P28661|SEPT4_MOUSE Septin-4 OS=Mus musculus OX=10090 GN=Sept4 PE=1 SV=1	UID479	1	530
23.9596	21.3032	21.3837	22.4946	21.8238	24.5407	22.3896	24.4461	21.8137	24.3733	24.2461	24.8354	S	3	___1			0.99977	6.92e-16	119.02	115.29	119.02	0.0046346	786180000	309	-1.09976	0.750306	-1.44994	HRTYHDLRHAFSPVASVESASGETLHSPKVG	FETUA_S(309)	S(309)	P29699	FETUA	sp|P29699|FETUA_MOUSE Alpha-2-HS-glycoprotein OS=Mus musculus OX=10090 GN=Ahsg PE=1 SV=1	UID482	1;2;3	540
26.0869	25.5964	25.9239	25.411	26.3796	26.7943	25.1343	27.1305	25.8804	26.8218	26.3476	26.6885	S	3	___1			0.999793	3.29e-121	269.74	261.14	269.74	0.098356	2682900000	314	-0.301806	0.372504	-0.833309	DLRHAFSPVASVESASGETLHSPKVGQPGAA	FETUA_S(314)	S(314)	P29699	FETUA	sp|P29699|FETUA_MOUSE Alpha-2-HS-glycoprotein OS=Mus musculus OX=10090 GN=Ahsg PE=1 SV=1	UID484	1;2;3	540
27.7272	28.6995	29.2645	28.1292	28.6923	28.5524	28.4944	28.5319	28.4413	27.9064	27.9376	27.8598	S	2	___1			1	3.52e-295	407.7	380.49	356.81	-0.40958	163220000000	138	0.315598	0.617896	1.24633	GQFRVMHTQCHSTPDSAEDVRKLCPRCPLLT	FETUA_S(138)	S(138)	P29699	FETUA	sp|P29699|FETUA_MOUSE Alpha-2-HS-glycoprotein OS=Mus musculus OX=10090 GN=Ahsg PE=1 SV=1	UID486	1	540
22.3632	21.7193	22.1981	24.4377	25.0554	25.0342	21.2767	24.9199	21.8479	24.7096	24.7979	24.7411	S	2	___1			0.999327	1.22e-05	118.31	63.447	118.31	0.016644	512660000	349	-0.247521	0.0994368	-0.266379	YYWAPLAQHERGSLASLDSLRKGMPPPSNWR	CTND1_S(349)	S(349)	P30999	CTND1	sp|P30999|CTND1_MOUSE Catenin delta-1 OS=Mus musculus OX=10090 GN=Ctnnd1 PE=1 SV=2	UID489	1;2	547
24.8642	26.0881	25.874	22.4163	24.2481	21.8654	25.0271	26.2148	24.9424	25.4071	21.91	25.4557	S	2	___1			1	1.13e-07	128.01	94.786	52.693	0.56555	1263400000	269	-0.600157	0.268695	-0.636657	QDVYGPQPQVRVGGSSVDLHRFHPEPYGLED	CTND1_S(269)	S(269)	P30999	CTND1	sp|P30999|CTND1_MOUSE Catenin delta-1 OS=Mus musculus OX=10090 GN=Ctnnd1 PE=1 SV=2	UID500	1;2	547
22.4432	21.326	23.839	23.7819	21.6134	23.4819	23.8383	24.2107	21.245	24.1252	21.6284	22.5994	S	2	___1			0.997018	1.9e-06	92.773	62.792	74.141	0.81466	133710000	910	-0.193609	0.103485	-0.276252	ADSYNEGVKLQPQEISPPPTANLDRSNDKVY	FAK1_S(910)	S(910)	P34152	FAK1	sp|P34152|FAK1_MOUSE Focal adhesion kinase 1 OS=Mus musculus OX=10090 GN=Ptk2 PE=1 SV=4	UID507	1	560
24.9088	27.1006	27.0335	26.5905	26.0176	26.8196	27.0871	27.0075	27.1283	27.154	26.818	26.0648	S	1	___1			0.99979	5.58e-28	192.38	164.27	187.85	-0.41769	14230000000	232	-0.464866	0.602855	-1.22252	PCIFICENNRYGMGTSVERAAASTDYYKRGD	ODPA_S(232)	S(232)	P35486	ODPA	sp|P35486|ODPA_MOUSE Pyruvate dehydrogenase E1 component subunit alpha, somatic form, mitochondrial OS=Mus musculus OX=10090 GN=Pdha1 PE=1 SV=1	UID510	1	571
28.6641	29.6778	30.0223	29.8141	29.2442	29.4733	29.8968	29.9167	29.2173	29.5337	29.0015	28.7025	S	2	___1			0.999841	1.95e-97	268.21	257.38	268.21	-0.72584	13989000000	293	0.104555	0.143956	0.371706	GPILMELQTYRYHGHSMSDPGVSYRTREEIQ	ODPA_S(293)	S(293)	P35486	ODPA	sp|P35486|ODPA_MOUSE Pyruvate dehydrogenase E1 component subunit alpha, somatic form, mitochondrial OS=Mus musculus OX=10090 GN=Pdha1 PE=1 SV=1	UID511	1;2	571
24.7514	22.7608	21.1755	24.9723	22.1029	21.2227	24.9066	22.141	22.0104	24.4595	24.5745	21.5562	S	3	___1			0.969744	5.01e-06	107.34	107.34	83.37	0.0062275	752700000	295	-0.443773	0.192394	-0.479197	ILMELQTYRYHGHSMSDPGVSYRTREEIQEV	ODPA_S(295)	S(295)	P35486	ODPA	sp|P35486|ODPA_MOUSE Pyruvate dehydrogenase E1 component subunit alpha, somatic form, mitochondrial OS=Mus musculus OX=10090 GN=Pdha1 PE=1 SV=1	UID512	1;2	571
29.0882	28.1428	28.6737	28.197	27.6913	28.9498	27.6843	28.2117	27.9401	27.679	27.9121	29.1861	S	3	___1			1	3.63e-224	371.71	371.71	71.531	-0.67657	9327100000	582	0.354952	0.535812	1.11434	EDSKPKAEEDEILNRSPRNRKPRRE______	CALX_S(582)	S(582)	P35564	CALX	sp|P35564|CALX_MOUSE Calnexin OS=Mus musculus OX=10090 GN=Canx PE=1 SV=1	UID515	1	573
21.7203	20.8216	27.2462	22.6998	21.7439	20.6046	21.1032	21.2611	27.0948	25.6481	22.0369	26.7166	S	3	___1			0.99969	1.2e-88	241.71	219.7	190.23	0.3983	1631000000	563	-1.50405	0.46017	-0.987686	EEKQKSDAEEDGVTGSQDEEDSKPKAEEDEI	CALX_S(563)	S(563)	P35564	CALX	sp|P35564|CALX_MOUSE Calnexin OS=Mus musculus OX=10090 GN=Canx PE=1 SV=1	UID517	1;2	573
22.3887	22.8781	23.1389	24.4782	23.5433	23.8814	23.0042	21.9941	23.0639	22.5652	24.0978	24.645	S	3	___1			0.999965	1.75e-51	149.12	142.87	121.12	-0.32665	200530000	324	0.156396	0.117999	0.311144	EKIARDVAGASWGNVSGEEEEEEDGPAVLVE	GNL1_S(324)	S(324)	P36916	GNL1	sp|P36916|GNL1_MOUSE Guanine nucleotide-binding protein-like 1 OS=Mus musculus OX=10090 GN=Gnl1 PE=1 SV=4	UID523	1	582
22.7189	22.987	22.612	23.5648	23.0828	22.9752	22.7895	22.579	22.8727	24.0028	23.6096	24.149	S	3	___1			0.833119	3.58e-134	248.18	239.84	166.35	0.77923	245860000	764	-0.343634	0.539476	-1.12035	PPPVDDTWLQNTSGHSPTPQRRPVSSVHPPG	DYN2_S(764)	S(764)	P39054	DYN2	sp|P39054|DYN2_MOUSE Dynamin-2 OS=Mus musculus OX=10090 GN=Dnm2 PE=1 SV=2	UID528	1	588
25.9085	24.9263	25.0243	25.9834	25.7985	24.9605	24.8825	25.4834	24.9817	25.6159	25.1227	25.5837	S	3	___1			0.997516	1.44e-75	204.89	197.27	204.89	0.87633	580450000	1614	0.155259	0.264841	0.629	YQMNNISTMPKAVPVSPSAVEEDEDEDGHTV	ZO1_S(1614)	S(1614)	P39447	ZO1	sp|P39447|ZO1_MOUSE Tight junction protein ZO-1 OS=Mus musculus OX=10090 GN=Tjp1 PE=1 SV=2	UID529	1	590
29.8293	28.3974	28.9676	29.4259	29.3579	29.409	28.8389	28.8731	28.8355	29.3811	29.7146	29.1685	S	3	___1			1	6.7e-272	390.32	361.49	318.65	-0.1395	9192100000	218	0.0958913	0.150216	0.385983	IEEHSIKIYHLPDAESDEDEDFKEQTRLLKA	44076_S(218)	S(218)	P42208	2020-09-02	sp|P42208|SEPT2_MOUSE Septin-2 OS=Mus musculus OX=10090 GN=Sept2 PE=1 SV=2	UID545	1	601
21.7838	22.1977	20.5375	24.2194	22.5581	21.7736	21.4182	23.3457	22.0914	24.0333	24.3723	23.4307	S	3	___1			0.878547	1.3e-59	179.08	168.66	160.86	0.69707	101820000	324	-0.936907	0.704141	-1.38008	PPSDRSSLQKNITGSSPVADFSAIKELDTLN	EPS15_S(324)	S(324)	P42567	EPS15	sp|P42567|EPS15_MOUSE Epidermal growth factor receptor substrate 15 OS=Mus musculus OX=10090 GN=Eps15 PE=1 SV=1	UID549	1	602
25.3951	25.6133	25.7971	25.7441	21.9941	25.7537	25.5259	21.4187	25.327	25.6075	25.5371	25.4502	S	2	___1			0.989321	1.33e-22	186.96	158.34	181.81	0.24053	502600000	36	0.238509	0.0970031	0.260414	KKKARKAAGGAKRKTSGPPVSELITKAVAAS	H14_S(36)	S(36)	P43274	H14	sp|P43274|H14_MOUSE Histone H1.4 OS=Mus musculus OX=10090 GN=Hist1h1e PE=1 SV=2	UID558	1	610
27.5853	28.6421	28.2926	28.2825	28.6335	28.4386	27.81	28.0566	28.5535	28.3384	27.975	28.3966	S	2	___1			0.934297	8.63e-21	172.43	155.22	170.42	0.35109	4096500000	2	0.12409	0.26547	0.630252	______________MSETAPAAPAAPAPAEK	H14_S(2)	S(2)	P43274	H14	sp|P43274|H14_MOUSE Histone H1.4 OS=Mus musculus OX=10090 GN=Hist1h1e PE=1 SV=2	UID559	1	610
25.5004	25.8039	25.7957	25.776	25.6246	25.8047	25.8652	25.3288	25.7693	25.8207	25.2284	25.5345	S	2	___1			0.963258	8.64e-21	172.43	156.29	160.04	0.47912	925730000	2	0.12637	0.490635	1.03935	______________MSETAPAETAAPAPVEK	H15_S(2)	S(2)	P43276	H15	sp|P43276|H15_MOUSE Histone H1.5 OS=Mus musculus OX=10090 GN=Hist1h1b PE=1 SV=2	UID561	1	612
24.8913	26.2096	26.0712	26.1118	26.3696	26.0968	25.7232	26.1345	26.045	26.1365	25.8371	26.4959	S	2	___1			0.99128	5.68e-15	153.2	153.2	153.2	0.41208	836850000	2	-0.103682	0.167305	-0.424355	______________MSETAPAAPAAPAPVEK	H13_S(2)	S(2)	P43277	H13	sp|P43277|H13_MOUSE Histone H1.3 OS=Mus musculus OX=10090 GN=Hist1h1d PE=1 SV=2	UID563	1	613
22.1832	25.0281	24.6832	22.1012	23.906	21.8532	24.1223	24.7593	24.9856	22.6485	21.6427	22.3768	S	4	___1			0.99994	0.000135832	65.784	54.17	63.447	0.021021	156750000	72	-0.130056	0.0577674	-0.160801	EVRPPTPASPRARAHSHEDASRPAATPTRLF	SIPA1_S(72)	S(72)	P46062	SIPA1	sp|P46062|SIPA1_MOUSE Signal-induced proliferation-associated protein 1 OS=Mus musculus OX=10090 GN=Sipa1 PE=1 SV=2	UID566	1	620
23.6563	21.9525	21.2561	21.7308	24.8765	25.8734	21.9752	21.5519	21.1414	22.3573	25.2303	23.1257	S	2	___1			1	3.39e-34	208.83	162.95	108.66	-2.2176	190090000	309	0.660617	0.289525	0.677557	MQLQAQRAFTTRRQISEDVDGPDNRESPENW	NEDD4_S(309)	S(309)	P46935	NEDD4	sp|P46935|NEDD4_MOUSE E3 ubiquitin-protein ligase NEDD4 OS=Mus musculus OX=10090 GN=Nedd4 PE=1 SV=3	UID567	1	625
22.2651	21.268	24.1836	23.8738	24.1028	23.8782	23.3265	23.3051	23.5407	23.4568	23.5545	23.6078	S	2	___1			0.999528	7.33e-91	258.81	234.96	198.59	0.92173	167990000	46	-0.203317	0.161095	-0.41051	PAPPAGHQVVHVRGDSETDLEALFNAVMNPK	YAP1_S(46)	S(46)	P46938	YAP1	sp|P46938|YAP1_MOUSE Transcriptional coactivator YAP1 OS=Mus musculus OX=10090 GN=Yap1 PE=1 SV=2	UID571	1	626
24.2736	24.8225	21.7945	23.1047	24.4368	24.7778	25.0881	24.988	21.4119	24.5369	21.7403	22.7197	S	2	___1			0.99642	1.14e-50	209.9	196.23	162.61	2.2612	372790000	94	0.454144	0.222828	0.543565	SFFKPPEPKSHSRQASTDAGTAGALTPQHVR	YAP1_S(94)	S(94)	P46938	YAP1	sp|P46938|YAP1_MOUSE Transcriptional coactivator YAP1 OS=Mus musculus OX=10090 GN=Yap1 PE=1 SV=2	UID572	1	626
23.1931	22.759	22.2654	23.2235	23.2197	22.6229	22.8311	22.4853	23.0058	23.8554	22.8306	23.6273	S	2	___1			0.880817	7.16e-31	160.76	146.51	60.034	1.5055	119370000	149	-0.225317	0.374974	-0.837787	SGPAAAPAAQHLRQSSFEIPDDVPLPAGWEM	YAP1_S(149)	S(149)	P46938	YAP1	sp|P46938|YAP1_MOUSE Transcriptional coactivator YAP1 OS=Mus musculus OX=10090 GN=Yap1 PE=1 SV=2	UID574	1	626
21.9841	22.907	24.0285	24.3498	24.2035	23.9754	22.2385	22.2175	24.0493	24.4221	24.066	25.2342	S	2	___1			0.993175	1.28e-31	203.88	181.89	203.88	0.014312	248790000	259	-0.129887	0.0756642	-0.207072	RGKDKKGSCGLSRVDSTTCLFPVEEKAVEYY	GFPT1_S(259)	S(259)	P47856	GFPT1	sp|P47856|GFPT1_MOUSE Glutamine--fructose-6-phosphate aminotransferase [isomerizing] 1 OS=Mus musculus OX=10090 GN=Gfpt1 PE=1 SV=3	UID577	1	637
22.5483	22.5416	22.2701	22.7553	23.8058	23.6131	22.5816	21.8364	20.9238	22.3435	21.9552	24.1966	S	3	___1			0.997065	3e-49	173.05	164.43	173.05	-0.56784	73685000	139	0.616182	0.589125	1.20064	EEAKAAVVSADELSESPEMTEEQLLDSFHLM	IBP1_S(139)	S(139)	P47876	IBP1	sp|P47876|IBP1_MOUSE Insulin-like growth factor-binding protein 1 OS=Mus musculus OX=10090 GN=Igfbp1 PE=2 SV=2	UID580	1	638
23.0296	22.5295	22.1625	22.8705	22.3173	21.7275	23.6491	23.4162	23.585	21.8398	23.1387	22.1322	S	3	___1			0.999997	0.000181559	84.753	73.848	84.753	-0.20316	59424000	21	-0.520683	0.713179	-1.39384	APDTKEKKPAAKKAGSDAAASRPRAAKVAKK	RL6_S(21)	S(21)	P47911	RL6	sp|P47911|RL6_MOUSE 60S ribosomal protein L6 OS=Mus musculus OX=10090 GN=Rpl6 PE=1 SV=3	UID581	1	639
22.0881	21.7478	21.4614	22.7236	21.4013	22.9795	22.5003	21.8739	23.8293	21.194	21.7028	21.5594	S	2	___1			1	1.08e-105	268.93	268.93	44.391	0.36091	3254200000	101	-0.0430091	0.0319808	-0.0913643	AAPAEEKKVEAKKEESEESEDDMGFGLFD__	RLA1_S(101)	S(101)	P47955	RLA1	sp|P47955|RLA1_MOUSE 60S acidic ribosomal protein P1 OS=Mus musculus OX=10090 GN=Rplp1 PE=1 SV=1	UID583	1;2	642
25.3241	21.6447	22.029	21.6463	22.8196	22.1016	23.054	23.2277	21.2197	23.7891	24.7415	23.9905	S	2	___1			1	6.99e-236	361.22	361.22	44.391	0.36091	3324500000	104	-0.742845	0.45891	-0.98553	AEEKKVEAKKEESEESEDDMGFGLFD_____	RLA1_S(104)	S(104)	P47955	RLA1	sp|P47955|RLA1_MOUSE 60S acidic ribosomal protein P1 OS=Mus musculus OX=10090 GN=Rplp1 PE=1 SV=1	UID584	1;2	642
24.0412	25.3717	25.2172	24.2997	24.9189	25.4465	22.4818	24.8545	22.2966	23.0687	24.7739	25.0928	S	2	___1			1	5.03e-31	201.09	174.71	201.09	0.33945	481980000	543	1.12116	1.09429	1.94446	PAPHFERTASKRASRSLDGAAAAESTDRSPR	41_S(543)	S(543)	P48193	41	sp|P48193|41_MOUSE Protein 4.1 OS=Mus musculus OX=10090 GN=Epb41 PE=1 SV=2	UID586	1	648
21.9922	23.3099	22.549	22.1722	21.614	22.3137	23.6122	22.8924	22.5105	21.8441	21.3691	21.7157	S	2	___1			0.984425	5.29e-86	262.42	231.34	165.34	-0.034905	59958000	404	0.00118955	0.000967723	0.00286011	LSPSPTSQRSRGRASSHSSQSQGGGSVTKKR	LMNA_S(404)	S(404)	P48678	LMNA	sp|P48678|LMNA_MOUSE Prelamin-A/C OS=Mus musculus OX=10090 GN=Lmna PE=1 SV=2	UID591	1	649
26.0204	26.3752	26.3745	26.06	26.1888	26.1444	26.0935	26.527	25.7491	25.849	24.6048	25.5614	S	2	___1			0.999946	8.11e-31	199.3	194.98	86.772	1.5166	1315100000	390	0.46309	0.930015	1.71302	AYRKLLEGEEERLRLSPSPTSQRSRGRASSH	LMNA_S(390)	S(390)	P48678	LMNA	sp|P48678|LMNA_MOUSE Prelamin-A/C OS=Mus musculus OX=10090 GN=Lmna PE=1 SV=2	UID594	1;2	649
22.9694	24.6161	21.9685	24.8649	21.6349	22.2637	21.5659	24.9556	22.3085	24.7539	25.0671	24.9711	S	2	___1			0.981903	0.000270466	95.401	71.652	77.185	1.5166	568810000	392	-0.884112	0.488359	-1.03552	RKLLEGEEERLRLSPSPTSQRSRGRASSHSS	LMNA_S(392)	S(392)	P48678	LMNA	sp|P48678|LMNA_MOUSE Prelamin-A/C OS=Mus musculus OX=10090 GN=Lmna PE=1 SV=2	UID595	1;2	649
24.1681	21.928	21.5386	22.5405	25.3647	21.5191	25.8955	26.0464	22.079	25.4181	21.6209	22.2744	S	2	___1			0.848566	3.15e-42	212.69	170.63	141	-0.11564	352950000	22	-1.04589	0.452585	-0.974678	RRATRSGAQASSTPLSPTRITRLQEKEDLQE	LMNA_S(22)	S(22)	P48678	LMNA	sp|P48678|LMNA_MOUSE Prelamin-A/C OS=Mus musculus OX=10090 GN=Lmna PE=1 SV=2	UID596	1	649
26.0614	28.2536	28.0556	27.7385	27.8876	27.47	28.3893	28.3208	28.2584	27.7355	27.9553	27.4724	S	3	___1			1	9.63e-81	263.15	243.94	207.4	0.026148	4739700000	6	-0.444163	0.620333	-1.25017	__________MSKSESPKEPEQLRKLFIGGL	ROA1_S(6)	S(6)	P49312	ROA1	sp|P49312|ROA1_MOUSE Heterogeneous nuclear ribonucleoprotein A1 OS=Mus musculus OX=10090 GN=Hnrnpa1 PE=1 SV=2	UID602	1;2	655
27.1578	20.4562	29.8656	28.7739	29.1845	29.2555	29.6235	29.4693	30.3006	29.0881	29.0894	28.7595	S	3	___1			0.995811	3.52e-115	294	290.64	270.79	0.050294	7996400000	334	-1.93948	0.667963	-1.32452	QPFLIEAMTYRIGHHSTSDDSSAYRSVDEVN	ODBA_S(334)	S(334)	P50136	ODBA	sp|P50136|ODBA_MOUSE 2-oxoisovalerate dehydrogenase subunit alpha, mitochondrial OS=Mus musculus OX=10090 GN=Bckdha PE=1 SV=1	UID615	1;2	661
23.5225	24.548	24.2225	24.6519	21.4996	20.8036	24.4984	24.3749	21.9502	25.098	25.0475	25.5236	S	3	___1			1	2.23e-24	163.42	139.97	160.13	0.21022	353380000	344	-1.20741	0.726173	-1.41356	RIGHHSTSDDSSAYRSVDEVNYWDKQDHPIS	ODBA_S(344)	S(344)	P50136	ODBA	sp|P50136|ODBA_MOUSE 2-oxoisovalerate dehydrogenase subunit alpha, mitochondrial OS=Mus musculus OX=10090 GN=Bckdha PE=1 SV=1	UID619	1;2	661
22.574	21.8855	21.6545	21.8231	21.6987	21.6411	23.3222	21.6836	23.5487	21.2218	22.1632	24.6748	S	2	___1			1	1.82e-113	279.96	267.79	279.96	-0.41825	207780000	2	-0.889588	0.861553	-1.61426	______________MSGEDEQQEQTIAEDLV	PA2G4_S(2)	S(2)	P50580	PA2G4	sp|P50580|PA2G4_MOUSE Proliferation-associated protein 2G4 OS=Mus musculus OX=10090 GN=Pa2g4 PE=1 SV=3	UID621	1	672
21.8262	21.8628	21.1169	21.9047	21.6871	20.9841	21.605	20.9421	21.3971	22.4578	21.6352	22.2195	S	3	___1			0.754068	1.47e-38	128.78	119.36	128.78	0.46857	17668000	324	-0.145823	0.212136	-0.521205	TDQAIDALSSDFTCSSPTGKQSEKEKSTGEI	ICAL_S(324)	S(324)	P51125	ICAL	sp|P51125|ICAL_MOUSE Calpastatin OS=Mus musculus OX=10090 GN=Cast PE=1 SV=2	UID624	1	674
23.836	22.2748	24.0502	21.6924	24.1602	23.7718	24.0925	23.8615	24.0021	23.8124	24.0735	24.1802	S	2	___1			0.982906	2.64e-06	119.16	119.16	82.417	3.4915	205840000	55	-0.706132	0.880617	-1.64192	SAKKLTDVGIRRIFSSEHDIFRESVRKFFQE	ACADL_S(55)	S(55)	P51174	ACADL	sp|P51174|ACADL_MOUSE Long-chain specific acyl-CoA dehydrogenase, mitochondrial OS=Mus musculus OX=10090 GN=Acadl PE=1 SV=2	UID628	1	676
28.6807	30.909	30.7029	30.2661	30.1112	30.1321	30.5407	30.3846	29.6079	29.69	29.6191	29.3759	S	2	___1			1	9.04e-80	256.52	199.99	111.83	-0.65486	17273000000	165	0.263971	0.304997	0.707433	EKGTLKRRAGDVLEDSPKRPKESGDHEEEDK	HDGF_S(165)	S(165)	P51859	HDGF	sp|P51859|HDGF_MOUSE Hepatoma-derived growth factor OS=Mus musculus OX=10090 GN=Hdgf PE=1 SV=2	UID633	1	685
24.7748	21.1976	22.2187	21.6335	21.4419	25.666	24.7554	21.3179	21.5619	25.1691	25.7055	23.0232	S	3	___1			1	2.94e-77	226.56	204.44	146.25	0.067158	4361400000	133	-0.766729	0.300356	-0.698515	AHEGDGDKKGSAEGSSDEEGKLVIDEPAKEK	HDGF_S(133)	S(133)	P51859	HDGF	sp|P51859|HDGF_MOUSE Hepatoma-derived growth factor OS=Mus musculus OX=10090 GN=Hdgf PE=1 SV=2	UID636	1;2	685
24.3884	23.2656	23.7366	24.2468	24.2946	21.4455	23.2774	23.2186	23.2314	24.7027	24.1969	25.3251	S	4	___1			0.999019	1.24e-117	221.93	208.81	211.8	0.46171	204850000	202	-0.429116	0.318098	-0.732412	GERPLPVEVEKNSTPSEPDSGQGPPAEEEEG	HDGF_S(202)	S(202)	P51859	HDGF	sp|P51859|HDGF_MOUSE Hepatoma-derived growth factor OS=Mus musculus OX=10090 GN=Hdgf PE=1 SV=2	UID637	1	685
25.0968	21.8932	23.0487	23.692	23.6338	23.5553	23.1062	23.1513	22.4401	24.041	23.4158	24.8883	S	3	___1			0.999987	1.33e-151	294.6	277.26	294.6	0.047531	180700000	570	-0.0204999	0.0128207	-0.0373889	SDLIEDEELEDTGKGSEDEWEQVGPKNKTSI	UBP10_S(570)	S(570)	P52479	UBP10	sp|P52479|UBP10_MOUSE Ubiquitin carboxyl-terminal hydrolase 10 OS=Mus musculus OX=10090 GN=Usp10 PE=1 SV=3	UID639	1	692
23.0872	25.9165	25.8272	24.8719	24.8948	25.3142	21.7437	25.2026	26.1057	25.3254	21.2514	25.059	S	3	___1			0.983629	7.09e-20	166.61	153.76	134.52	0.0040123	423220000	461	0.870661	0.423408	0.924053	KAEEKQKREGKEDEASTDVDEKPKETMKAAQ	MOT1_S(461)	S(461)	P53986	MOT1	sp|P53986|MOT1_MOUSE Monocarboxylate transporter 1 OS=Mus musculus OX=10090 GN=Slc16a1 PE=1 SV=1	UID643	1	699
22.1553	25.8861	25.532	24.7201	24.9494	25.5577	25.0895	25.5509	25.9363	25.4542	22.8205	24.6252	S	3	___1			1	3.39e-22	187.75	164.4	47.548	0.8733	2792800000	210	-0.112673	0.0561292	-0.15649	MRPIGPEQVKLEKLKSKESLQEAGKSDANTD	MOT1_S(210)	S(210)	P53986	MOT1	sp|P53986|MOT1_MOUSE Monocarboxylate transporter 1 OS=Mus musculus OX=10090 GN=Slc16a1 PE=1 SV=1	UID644	1;2	699
22.2942	21.5484	21.5299	21.2011	21.947	22.593	21.8873	21.7398	21.6932	22.5546	22.1736	22.2001	S	3	___1			1	1.14e-158	304.69	282.38	47.548	0.8733	2714100000	213	-0.189186	0.326756	-0.748767	IGPEQVKLEKLKSKESLQEAGKSDANTDLIG	MOT1_S(213)	S(213)	P53986	MOT1	sp|P53986|MOT1_MOUSE Monocarboxylate transporter 1 OS=Mus musculus OX=10090 GN=Slc16a1 PE=1 SV=1	UID645	1;2	699
21.9272	22.2804	21.8673	21.7735	21.5606	21.7758	21.5288	21.5499	21.69	23.0389	21.451	22.0374	S	2	___1			0.962697	0.00903156	60.398	21.831	40.715	0.23597	19365000	269	-0.0185289	0.0242819	-0.0699363	GLSYPCHRLTVGRRTSPVQTREQSEEQSTDV	FAF1_S(269)	S(269)	P54731	FAF1	sp|P54731|FAF1_MOUSE FAS-associated factor 1 OS=Mus musculus OX=10090 GN=Faf1 PE=1 SV=2	UID653	1	707
21.912	21.9455	21.5337	24.1287	23.1681	23.6405	21.0606	22.225	22.5401	23.6977	23.3899	24.2619	S	3	___1			1	2.58e-65	200.43	187.49	200.43	-0.071139	103370000	818	-0.141126	0.0806285	-0.219652	EIGVVIVRISQGFDISPVLQVQDELEKLEQE	S12A1_S(818)	S(818)	P55014	S12A1	sp|P55014|S12A1_MOUSE Solute carrier family 12 member 1 OS=Mus musculus OX=10090 GN=Slc12a1 PE=1 SV=2	UID657	1	711
25.5707	26.6759	26.1353	26.1236	26.0192	25.858	26.2861	25.9441	25.9398	26.4851	26.7828	26.1559	S	3	___1			1	6.61e-12	154.49	134.75	130.36	-0.23747	4506500000	256	-0.201837	0.470712	-1.00567	EPDTDWEEREVRRRQSVELHSPQSLPRGSKA	AQP2_S(256)	S(256)	P56402	AQP2	sp|P56402|AQP2_MOUSE Aquaporin-2 OS=Mus musculus OX=10090 GN=Aqp2 PE=1 SV=2	UID665	1;2	729
22.1362	23.8776	22.7139	22.0332	23.8536	24.8219	24.3001	20.6749	21.5817	22.2016	25.4442	21.6518	S	2	___1			0.999978	1.17e-22	186.69	158.37	146.59	-0.56518	3570100000	261	0.597007	0.291673	0.68173	WEEREVRRRQSVELHSPQSLPRGSKA_____	AQP2_S(261)	S(261)	P56402	AQP2	sp|P56402|AQP2_MOUSE Aquaporin-2 OS=Mus musculus OX=10090 GN=Aqp2 PE=1 SV=2	UID666	1;2	729
24.4528	21.5557	22.0673	22.1567	24.7848	22.0221	24.8942	21.5237	21.8956	25.6427	25.3167	25.6152	S	2	___1			1	1.62e-11	159.08	147.93	159.08	-0.20833	328830000	119	-1.3081	0.686549	-1.35316	EKKTTVKFNRRKVMDSDEDDADY________	PDCD5_S(119)	S(119)	P56812	PDCD5	sp|P56812|PDCD5_MOUSE Programmed cell death protein 5 OS=Mus musculus OX=10090 GN=Pdcd5 PE=1 SV=3	UID667	1	732
26.1613	21.9865	26.3664	26.5652	26.4299	26.8625	26.2377	26.8165	21.874	26.7129	26.8169	26.7817	S	2	___1			0.999801	8.21e-55	196.43	173.55	196.43	0.32447	1245800000	328	-0.144658	0.0465896	-0.131125	QATTREPRGRALPDKSPPSSAEQSTPAPPTK	LAD1_S(328)	S(328)	P57016	LAD1	sp|P57016|LAD1_MOUSE Ladinin-1 OS=Mus musculus OX=10090 GN=Lad1 PE=1 SV=1	UID668	1	734
23.9497	20.6775	21.3881	23.9802	23.5845	21.3889	22.2519	22.9551	22.1097	23.444	22.3181	22.4685	S	3	___1			0.975425	7.77e-05	63.323	55.658	63.323	-0.38798	83002000	367	-0.0964088	0.0533006	-0.149016	LQVKIPSKDEDADTPSPTLLTYSSSLKRSSP	LAD1_S(367)	S(367)	P57016	LAD1	sp|P57016|LAD1_MOUSE Ladinin-1 OS=Mus musculus OX=10090 GN=Lad1 PE=1 SV=1	UID672	1	734
24.3009	23.1278	23.9248	24.8818	24.4452	23.5617	23.4686	22.9101	22.4981	24.5734	23.5807	25.4348	S	3	___1			1	5.92e-193	301.11	285.41	256.46	0.16544	490660000	62	0.296091	0.238838	0.576562	KLTQNGAQRSVERLPSVEEAEVSKPSPPASK	LAD1_S(62)	S(62)	P57016	LAD1	sp|P57016|LAD1_MOUSE Ladinin-1 OS=Mus musculus OX=10090 GN=Lad1 PE=1 SV=1	UID674	1;2	734
25.1004	26.0179	26.0093	26.4474	25.8654	26.062	26.8819	26.5098	26.3915	25.9675	25.7836	22.008	S	2	___1			1	1.72e-66	242.92	220.92	164.88	0.76865	1482600000	133	0.3267	0.170746	0.431979	SSPTPRATAPQTQHVSPMRQVEPPTKKGATP	EF1D_S(133)	S(133)	P57776	EF1D	sp|P57776|EF1D_MOUSE Elongation factor 1-delta OS=Mus musculus OX=10090 GN=Eef1d PE=1 SV=3	UID678	1	738
29.1624	27.2122	27.658	28.6988	28.1781	28.1917	27.8959	27.5651	27.6707	28.519	28.9492	28.7511	S	4	___1			1	5.73e-287	369.11	354.06	253.43	0.053433	7737800000	162	-0.0416524	0.0393482	-0.111559	TPAEDDEDKDIDLFGSDEEEEDKEAARLREE	EF1D_S(162)	S(162)	P57776	EF1D	sp|P57776|EF1D_MOUSE Elongation factor 1-delta OS=Mus musculus OX=10090 GN=Eef1d PE=1 SV=3	UID679	1	738
22.6135	25.047	22.3855	21.9696	21.0091	22.283	25.3803	25.2651	21.012	24.7603	25.6355	21.8296	S	2	___1			0.94902	1.06e-66	249.32	189.16	216.88	-0.81387	229450000	119	-1.42917	0.745417	-1.4426	AISKLEARLSSLEKSSPTPRATAPQTQHVSP	EF1D_S(119)	S(119)	P57776	EF1D	sp|P57776|EF1D_MOUSE Elongation factor 1-delta OS=Mus musculus OX=10090 GN=Eef1d PE=1 SV=3	UID681	1	738
21.8384	22.2717	22.3451	23.1498	23.8114	22.0675	24.3934	24.3409	23.5232	21.6898	21.3442	21.6411	S	4	___1			0.964044	5.31e-13	84.362	78.067	82.384	0.24974	79370000	53	-0.241449	0.14223	-0.367748	APGPGPVGKGGGGGGSPGPTAGPEPLSLPGI	STRN4_S(53)	S(53)	P58404	STRN4	sp|P58404|STRN4_MOUSE Striatin-4 OS=Mus musculus OX=10090 GN=Strn4 PE=1 SV=2	UID682	1	745
22.9386	21.8148	21.4953	22.4734	22.6689	20.8296	21.0161	21.5321	22.2917	23.0922	21.8226	22.663	S	3	___1			0.99981	1.05e-47	166.56	155.29	115.44	0.2242	199230000	496	-0.0328321	0.025286	-0.0727503	TFPTRPSGLGVWRLDSPPPSPITEASEAAEA	TB182_S(496)	S(496)	P58871	TB182	sp|P58871|TB182_MOUSE 182 kDa tankyrase-1-binding protein OS=Mus musculus OX=10090 GN=Tnks1bp1 PE=1 SV=2	UID691	1;2	748
25.5209	20.7179	22.4358	25.5085	25.8258	25.9137	25.6833	21.2573	25.5478	22.3983	22.0981	23.2686	S	2	___1			0.999997	1.75e-123	283.49	243.91	247.3	0.23091	498250000	1063	0.944833	0.357059	0.805105	QEITRLQGRMQAESQSPTNVDLEDKEREQRG	TB182_S(1063)	S(1063)	P58871	TB182	sp|P58871|TB182_MOUSE 182 kDa tankyrase-1-binding protein OS=Mus musculus OX=10090 GN=Tnks1bp1 PE=1 SV=2	UID695	1	748
21.7869	27.2531	24.8019	25.0653	24.6614	24.8752	25.9403	26.7489	26.7779	22.7746	25.1406	24.5424	S	3	___1			0.999922	8.53e-22	177.3	177.3	177.25	0.093468	726360000	387	-0.580167	0.257025	-0.613382	GAAQLSEERAGSRKKSHTGEAAAVRGAKSGL	B2L13_S(387)	S(387)	P59017	B2L13	sp|P59017|B2L13_MOUSE Bcl-2-like protein 13 OS=Mus musculus OX=10090 GN=Bcl2l13 PE=1 SV=2	UID706	1	749
22.7504	21.6882	22.2426	21.9275	21.9045	20.6641	22.2564	22.3539	22.2088	22.2696	21.6332	22.5045	S	2	___1			0.977587	8.4e-47	178.03	159.33	160.67	-0.036027	93651000	190	-0.341524	0.531867	-1.10787	QGRVMTIPYQPMPASSPVICAGGQDRCSDAA	PCBP1_S(190)	S(190)	P60335	PCBP1	sp|P60335|PCBP1_MOUSE Poly(rC)-binding protein 1 OS=Mus musculus OX=10090 GN=Pcbp1 PE=1 SV=1	UID718	1	757
26.1991	24.2011	24.8707	24.769	24.7223	25.2457	24.2747	24.6179	24.6449	25.4223	24.9947	25.943	S	2	___1			0.999353	1.86e-186	343.3	292.49	327	0.1798	472190000	10	0.0184177	0.0170646	0.0495338	______MADQRQRSLSTSGESLYHVLGLDKN	DNJC5_S(10)	S(10)	P60904	DNJC5	sp|P60904|DNJC5_MOUSE DnaJ homolog subfamily C member 5 OS=Mus musculus OX=10090 GN=Dnajc5 PE=1 SV=1	UID719	1	762
23.5397	25.0173	25.3657	25.013	22.6459	24.1861	25.9652	25.7574	21.4447	26.3065	25.1929	25.9834	S	2	___1			1	8.75e-12	160.36	151.68	160.36	-0.035085	1385200000	284	-0.813736	0.435087	-0.94443	GGRPMPPSRRDYDDMSPRRGPPPPPPGRGGR	HNRPK_S(284)	S(284)	P61979	HNRPK	sp|P61979|HNRPK_MOUSE Heterogeneous nuclear ribonucleoprotein K OS=Mus musculus OX=10090 GN=Hnrnpk PE=1 SV=1	UID723	1	783
27.5019	21.3048	25.8101	27.549	27.2415	25.5293	26.208	25.8951	25.3845	28.5477	27.0614	26.9721	S	4	___1			0.998409	2.86e-220	306.46	298.46	197.13	-0.42554	2674500000	116	-0.855372	0.352708	-0.7971	LKKIIPTLEEGLQLPSPTATSQLPLESDAVE	HNRPK_S(116)	S(116)	P61979	HNRPK	sp|P61979|HNRPK_MOUSE Heterogeneous nuclear ribonucleoprotein K OS=Mus musculus OX=10090 GN=Hnrnpk PE=1 SV=1	UID724	1	783
24.9673	26.4289	27.2728	26.4534	26.9331	26.7317	26.7955	26.903	25.9555	26.6204	25.9522	25.9311	S	3	___1			0.999961	8.41e-105	286.91	207.93	130.01	-0.14304	2379800000	186	0.104907	0.104456	0.27861	LVRVIRKFQEQECPPSPEPTRKEKDKKGCHC	RRAS2_S(186)	S(186)	P62071	RRAS2	sp|P62071|RRAS2_MOUSE Ras-related protein R-Ras2 OS=Mus musculus OX=10090 GN=Rras2 PE=1 SV=1	UID726	1	785
22.599	22.7239	24.6402	23.4757	24.0434	24.2501	23.9716	24.7965	23.7925	21.9544	23.3034	22.8642	S	3	___1			0.99929	3.51e-88	218.01	206.43	218.01	-0.0035554	194560000	210	0.174919	0.127174	0.332811	AKAAFDDAIAELDTLSEESYKDSTLIMQLLR	1433E_S(210)	S(210)	P62259	1433E	sp|P62259|1433E_MOUSE 14-3-3 protein epsilon OS=Mus musculus OX=10090 GN=Ywhae PE=1 SV=1	UID727	1	794
25.5524	26.3639	26.495	25.9409	25.9014	26.1752	25.8898	26.3811	25.5358	25.9242	26.2724	22.5673	S	2	___1			0.982303	1.16e-06	140.48	101.55	121.5	0.091585	823580000	43	0.643014	0.507994	1.06838	VLKGVHSHKKKKIRTSPTFRRPKTLRLRRQP	RL23A_S(43)	S(43)	P62751	RL23A	sp|P62751|RL23A_MOUSE 60S ribosomal protein L23a OS=Mus musculus OX=10090 GN=Rpl23a PE=1 SV=1	UID731	1	809
25.0717	24.3919	24.8525	22.1091	25.1817	25.5571	21.9432	24.4348	24.4382	24.4342	23.9779	23.9952	S	2	___1			1	6.47e-07	133.66	99.879	128.95	0.48825	295390000	48	0.656754	0.478687	1.0192	PAIRRLARRGGVKRISGLIYEETRGVLKVFL	H4_S(48)	S(48)	P62806	H4	sp|P62806|H4_MOUSE Histone H4 OS=Mus musculus OX=10090 GN=Hist1h4a PE=1 SV=2	UID739	1	812
22.2088	21.2799	21.2368	21.7621	25.6606	21.6404	21.8923	26.1567	21.9262	25.708	25.9512	22.951	S	3	___1			0.970506	1.28e-156	274.96	262.54	205.42	-1.3281	452160000	163	-1.79945	0.891377	-1.65748	RRRGPPRNYQQNYQNSESGEKNEGSESAPEG	YBOX1_S(163)	S(163)	P62960	YBOX1	sp|P62960|YBOX1_MOUSE Nuclease-sensitive element-binding protein 1 OS=Mus musculus OX=10090 GN=Ybx1 PE=1 SV=3	UID742	1	831
21.6883	21.835	23.3869	21.7478	23.1668	22.4371	24.321	24.1422	23.3155	21.619	21.705	23.6166	S	3	___1			0.99417	3.81e-60	186.23	176.85	186.23	0.092243	109050000	207	-0.742881	0.650367	-1.29722	AKTAFDEAIAELDTLSEESYKDSTLIMQLLR	1433Z_S(207)	S(207)	P63101	1433Z	sp|P63101|1433Z_MOUSE 14-3-3 protein zeta/delta OS=Mus musculus OX=10090 GN=Ywhaz PE=1 SV=1	UID753	1	844
25.56	27.0441	27.4463	27.1783	27.0231	27.0184	27.7604	27.459	27.3653	27.4602	27.1549	27.4421	S	2	___1			1	1.06e-157	319.45	284.3	297.73	0.41111	3264200000	2	-0.561973	1.1222	-1.98316	______________MSDQEAKPSTEDLGDKK	SUMO1_S(2)	S(2)	P63166	SUMO1	sp|P63166|SUMO1_MOUSE Small ubiquitin-related modifier 1 OS=Mus musculus OX=10090 GN=Sumo1 PE=1 SV=1	UID754	1	846
22.3699	21.423	21.891	22.0616	22.2754	20.451	21.4893	21.1723	21.7576	22.993	21.9286	22.5148	S	2	___1			0.985974	4.11e-32	156.73	145.04	128.72	0.47542	37094000	113	-0.230639	0.238011	-0.574871	VDPDTKEMLKLLDFGSLSNLQVTQPTVGMNF	RS17_S(113)	S(113)	P63276	RS17	sp|P63276|RS17_MOUSE 40S ribosomal protein S17 OS=Mus musculus OX=10090 GN=Rps17 PE=1 SV=2	UID755	1	850
26.8218	26.2135	26.4702	27.1976	26.7217	26.3566	26.3915	26.5224	26.6709	27.0887	26.8375	27.235	S	4	___1			1	5.62e-53	159.65	152.51	86.544	0.28568	1581600000	394	-0.160768	0.360966	-0.812272	GVQMQAIPEDAVHEDSGDEDGEDPDKRISIR	HDAC2_S(394)	S(394)	P70288	HDAC2	sp|P70288|HDAC2_MOUSE Histone deacetylase 2 OS=Mus musculus OX=10090 GN=Hdac2 PE=1 SV=1	UID766	1	875
22.7619	22.0183	21.7316	22.945	22.2204	21.2513	22.2437	22.8693	22.2725	23.1135	23.1931	24.4029	S	3	___1			0.994509	3.03e-84	209.36	195.48	121.11	0.41645	143190000	290	-0.861082	1.19172	-2.07896	RLRPQSVQSSFPSPPSPSSDVQLTTLAHRVK	AUP1_S(290)	S(290)	P70295	AUP1	sp|P70295|AUP1_MOUSE Ancient ubiquitous protein 1 OS=Mus musculus OX=10090 GN=Aup1 PE=1 SV=1	UID769	1	877
24.0295	20.6311	22.8754	22.3729	21.7606	25.4891	21.0289	24.6921	23.8569	22.1674	25.5594	22.205	S	2	___1			1	2.95e-10	148.41	114.17	148.41	0.75826	202950000	257	-0.391835	0.15375	-0.39399	KKMMKDLEGLHRAEQSLHDLQERLHKAQEEH	STIM1_S(257)	S(257)	P70302	STIM1	sp|P70302|STIM1_MOUSE Stromal interaction molecule 1 OS=Mus musculus OX=10090 GN=Stim1 PE=1 SV=2	UID775	1	879
23.2017	22.1074	21.8569	22.0704	21.6129	22.4349	21.7489	22.1675	21.3417	22.5727	22.2377	22.3801	S	3	___1			0.999831	3.81e-22	123.31	108.15	102.81	-3.6037	39514000	2443	0.13929	0.191068	0.476341	RRPYTGNPQYTYNNWSPPVQSNETSNGYFLE	USP9X_S(2443)	S(2443)	P70398	USP9X	sp|P70398|USP9X_MOUSE Probable ubiquitin carboxyl-terminal hydrolase FAF-X OS=Mus musculus OX=10090 GN=Usp9x PE=1 SV=2	UID780	1	884
21.5512	21.7831	21.5017	22.6334	21.7836	22.2337	21.9766	21.7582	21.9135	23.2717	21.9637	21.6162	S	3	___1			0.999503	4.29e-13	91.1	85.07	91.1	-0.17163	33545000	1115	-0.168848	0.229835	-0.558077	QQRASQEQRASQEPFSPAEDVMETDLLEGLA	TP53B_S(1115)	S(1115)	P70399	TP53B	sp|P70399|TP53B_MOUSE TP53-binding protein 1 OS=Mus musculus OX=10090 GN=Tp53bp1 PE=1 SV=3	UID781	1	885
24.7328	25.1707	26.1096	21.75	25.3629	25.6068	21.4658	25.0465	20.586	24.6698	24.7558	24.6139	S	3	___1			0.998176	1.01e-75	225.3	201.38	185.06	-0.28153	681800000	282	1.26583	0.613047	1.23867	KQRGMIIEHEGDRPASKTEIEMDGKVVNSHV	NAC1_S(282)	S(282)	P70414	NAC1	sp|P70414|NAC1_MOUSE Sodium/calcium exchanger 1 OS=Mus musculus OX=10090 GN=Slc8a1 PE=1 SV=1	UID784	1	887
28.5632	29.3316	29.4832	29.2021	29.6097	29.1485	29.2328	29.3833	29.5937	29.3955	29.7759	28.9647	S	2	___1			1	3.07e-210	353.62	329.01	119.47	0.40148	11531000000	275	-0.167921	0.404443	-0.890621	QKESSREALVEPASESPRPALARSASSDTSE	NHRF1_S(275)	S(275)	P70441	NHRF1	sp|P70441|NHRF1_MOUSE Na(+)/H(+) exchange regulatory cofactor NHE-RF1 OS=Mus musculus OX=10090 GN=Slc9a3r1 PE=1 SV=3	UID787	1;2	888
22.407	20.6461	21.9882	23.0674	23.3998	21.0104	21.6758	21.3404	21.4097	21.9781	21.1479	21.7625	S	3	___1			0.772473	1.88e-13	94.629	87.98	93.972	0.14309	53570000	303	0.534079	0.555968	1.14723	TSEELNSQDSPKRQVSTEPSSTSSSSSDPIL	NHRF1_S(303)	S(303)	P70441	NHRF1	sp|P70441|NHRF1_MOUSE Na(+)/H(+) exchange regulatory cofactor NHE-RF1 OS=Mus musculus OX=10090 GN=Slc9a3r1 PE=1 SV=3	UID788	1	888
22.797	21.9066	20.5451	24.7857	24.8193	21.8354	24.5017	21.705	24.5524	24.5595	25.2057	24.7961	S	2	___1			1	1.26e-06	128.36	102.16	41.092	-0.50072	220330000	2	-1.43857	0.887166	-1.65139	______________MSADAAAGEPLPRLCCL	NHRF1_S(2)	S(2)	P70441	NHRF1	sp|P70441|NHRF1_MOUSE Na(+)/H(+) exchange regulatory cofactor NHE-RF1 OS=Mus musculus OX=10090 GN=Slc9a3r1 PE=1 SV=3	UID789	1	888
28.3064	29.5412	29.1757	29.5102	29.5876	29.2771	29.7306	29.6288	29.5979	29.7979	29.7653	29.5395	S	2	___1			0.999847	0	525.9	489.44	494.6	-0.59181	15951000000	285	-0.443614	1.2841	-2.20513	EPASESPRPALARSASSDTSEELNSQDSPKR	NHRF1_S(285)	S(285)	P70441	NHRF1	sp|P70441|NHRF1_MOUSE Na(+)/H(+) exchange regulatory cofactor NHE-RF1 OS=Mus musculus OX=10090 GN=Slc9a3r1 PE=1 SV=3	UID791	1;2	888
24.9145	22.2678	21.467	22.6387	22.1944	25.6031	26.4582	25.7608	25.1658	25.258	26.1615	22.1703	S	3	___1			0.999968	0	410.03	391.88	283.75	0.089625	1744800000	297	-1.98151	1.23066	-2.13228	RSASSDTSEELNSQDSPKRQVSTEPSSTSSS	NHRF1_S(297)	S(297)	P70441	NHRF1	sp|P70441|NHRF1_MOUSE Na(+)/H(+) exchange regulatory cofactor NHE-RF1 OS=Mus musculus OX=10090 GN=Slc9a3r1 PE=1 SV=3	UID795	1;2	888
24.968	25.4363	26.3475	22.1419	25.8813	26.4144	26.0861	26.4764	26.2158	26.888	26.4908	26.7796	S	2	___1			1	7.3e-153	322.02	305.35	322.02	0.35616	935510000	15	-1.29121	1.09592	-1.94672	_MRDRTHELRQGDNISDDEDEVRVALVVHSG	STX4_S(15)	S(15)	P70452	STX4	sp|P70452|STX4_MOUSE Syntaxin-4 OS=Mus musculus OX=10090 GN=Stx4 PE=1 SV=1	UID797	1	890
23.9914	21.0368	25.9329	22.2288	25.5212	25.7645	21.9905	25.5331	21.3755	22.1045	21.6415	22.2434	S	3	___1			0.999999	6.36e-11	129.02	112.52	129.02	0.86036	250530000	235	1.59785	0.803979	1.52988	PGLAAAIAGAKLRKVSKQEEASGGPLAPKAE	VASP_S(235)	S(235)	P70460	VASP	sp|P70460|VASP_MOUSE Vasodilator-stimulated phosphoprotein OS=Mus musculus OX=10090 GN=Vasp PE=1 SV=4	UID798	1	891
23.4227	25.6878	25.1012	22.7464	25.1884	24.3005	25.7186	25.2564	25.7035	25.4767	22.127	22.7425	S	2	___1			1	3.65e-10	152.88	111.45	141.87	-0.44126	356820000	135	-0.0962652	0.0420696	-0.118944	LGASPDTNGKSSLPHSQENLPKLFDGLILGP	IRF3_S(135)	S(135)	P70671	IRF3	sp|P70671|IRF3_MOUSE Interferon regulatory factor 3 OS=Mus musculus OX=10090 GN=Irf3 PE=1 SV=1	UID803	1	893
24.6653	23.9062	24.1038	25.4666	24.5499	24.4652	23.7387	24.6213	20.9063	24.9995	24.233	24.9147	S	2	___1			0.999989	2.96e-76	231.06	194.95	231.06	-1.9976	336670000	976	0.623911	0.430259	0.936024	LKEQLKAATEALGEKSPEGTTVSGYDIMKSK	MPRIP_S(976)	S(976)	P97434	MPRIP	sp|P97434|MPRIP_MOUSE Myosin phosphatase Rho-interacting protein OS=Mus musculus OX=10090 GN=Mprip PE=1 SV=2	UID817	1	932
24.2031	21.5053	23.9231	22.624	24.1018	23.6004	21.536	21.8318	21.7286	21.7758	22.2088	24.1755	S	3	___1			0.985743	1.5e-15	115.11	103.52	89.565	0.88288	84890000	364	1.11685	1.05419	1.88858	ASEAPTAPLSDACPLSPHRRAKSLDRRSTES	MPRIP_S(364)	S(364)	P97434	MPRIP	sp|P97434|MPRIP_MOUSE Myosin phosphatase Rho-interacting protein OS=Mus musculus OX=10090 GN=Mprip PE=1 SV=2	UID825	1	932
23.6526	25.1953	24.4582	24.0649	24.1881	24.7323	20.3655	25.2495	25.7675	24.7848	24.9425	24.57	S	3	___1			1	5.85e-05	99.161	89.109	76.759	0.053989	322260000	309	0.101918	0.0434415	0.122652	SFRQRISTKNEEPVRSPERRDRKASANSRKR	SMRC1_S(309)	S(309)	P97496	SMRC1	sp|P97496|SMRC1_MOUSE SWI/SNF complex subunit SMARCC1 OS=Mus musculus OX=10090 GN=Smarcc1 PE=1 SV=2	UID829	1	938
25.8866	21.1499	22.4594	23.5627	22.4826	22.5973	22.5686	22.2091	21.9881	23.3727	22.861	24.7982	S	2	___1			1	2.94e-113	246.31	225.81	246.31	-0.64438	207570000	149	0.0567881	0.0254788	0.0732899	QDEVFGGFVTEPQEESEEEVEEPEERQQTPE	G3BP1_S(149)	S(149)	P97855	G3BP1	sp|P97855|G3BP1_MOUSE Ras GTPase-activating protein-binding protein 1 OS=Mus musculus OX=10090 GN=G3bp1 PE=1 SV=1	UID834	1	943
22.1842	25.1621	22.1539	21.058	22.2112	21.3936	24.9386	25.022	22.4561	24.2497	21.5565	24.0135	S	2	___1			1	5.67e-10	150.12	150.12	150.12	0.63288	158850000	1179	-1.34554	0.873569	-1.63171	SMKISKVEGTEIVKPSPKRKMEGDVEKLERT	RBBP6_S(1179)	S(1179)	P97868	RBBP6	sp|P97868|RBBP6_MOUSE E3 ubiquitin-protein ligase RBBP6 OS=Mus musculus OX=10090 GN=Rbbp6 PE=1 SV=5	UID837	1	945
22.3837	21.3858	21.3805	22.4112	22.6968	22.5531	21.1513	22.0031	22.1434	21.9096	21.5029	21.8064	S	2	___1			1	1.08e-62	226	220.16	49.463	0.48593	932120000	102	0.382415	0.681092	1.34477	APAAAEEKKDEKKEESEESDDDMGFGLFD__	RLA2_S(102)	S(102)	P99027	RLA2	sp|P99027|RLA2_MOUSE 60S acidic ribosomal protein P2 OS=Mus musculus OX=10090 GN=Rplp2 PE=1 SV=3	UID850	1;2	953
24.3175	22.1391	21.6371	22.448	22.5869	22.5531	21.5944	22.6861	22.9871	23.2009	23.6141	23.8811	S	2	___1			1	8.22e-106	272.32	255.44	49.463	0.48593	1069100000	105	-0.380333	0.336335	-0.766725	AAEEKKDEKKEESEESDDDMGFGLFD_____	RLA2_S(105)	S(105)	P99027	RLA2	sp|P99027|RLA2_MOUSE 60S acidic ribosomal protein P2 OS=Mus musculus OX=10090 GN=Rplp2 PE=1 SV=3	UID851	1;2	953
22.5242	25.5968	25.6997	24.8567	24.7543	24.9225	22.0067	21.6148	25.6156	24.6432	25.2751	25.4096	S	3	___1			0.999926	1.25e-67	220.13	201.33	184.4	0.48363	385070000	183	0.631532	0.313417	0.723519	APGDKAVEEQGDDQDSEKSKPAGSDGERRGV	HNRL2_S(183)	S(183)	Q00PI9	HNRL2	sp|Q00PI9|HNRL2_MOUSE Heterogeneous nuclear ribonucleoprotein U-like protein 2 OS=Mus musculus OX=10090 GN=Hnrnpul2 PE=1 SV=2	UID854	1	962
25.1832	20.702	22.3404	26.5079	26.3138	26.005	25.8821	26.0202	25.7508	26.1569	25.2502	23.0699	S	3	___1			0.998128	2.69e-08	136.63	128.45	136.63	0.2134	1061200000	53	-0.846275	0.340064	-0.773678	CAPRYMSCLKNAEPPSPTPAAHTRCPWQDEA	ADCY6_S(53)	S(53)	Q01341	ADCY6	sp|Q01341|ADCY6_MOUSE Adenylate cyclase type 6 OS=Mus musculus OX=10090 GN=Adcy6 PE=1 SV=1	UID857	1	965
23.6709	21.9599	21.5166	22.1285	22.196	21.9219	21.8298	21.692	21.6073	23.1094	22.1689	23.4968	S	2	___1			0.980931	1.75e-83	247.4	210.23	247.4	-0.69449	53346000	247	-0.0850824	0.0694775	-0.191243	APRSSDFTDRMKVWTSGQVEEYDLDADDINS	AQP1_S(247)	S(247)	Q02013	AQP1	sp|Q02013|AQP1_MOUSE Aquaporin-1 OS=Mus musculus OX=10090 GN=Aqp1 PE=1 SV=3	UID860	1	970
25.9144	26.8542	26.5098	26.3588	26.7503	26.7739	26.0123	26.4622	26.9027	26.4769	26.055	26.5163	S	2	___1			0.99892	7.19e-158	316.75	288.47	244.6	1.0341	1863000000	552	0.122668	0.2613	0.62194	VQLLVRAHQDTQRRTSMGGTQQQFVEGVRME	CTNB1_S(552)	S(552)	Q02248	CTNB1	sp|Q02248|CTNB1_MOUSE Catenin beta-1 OS=Mus musculus OX=10090 GN=Ctnnb1 PE=1 SV=1	UID862	1	972
23.6747	21.0592	21.3846	22.8009	21.169	22.3836	21.5786	22.4899	20.8781	21.6253	22.1214	22.2958	S	2	___1			1	1.18e-75	213.14	198.37	213.14	-0.50038	50873000	813	0.24714	0.203254	0.502424	HRMSYPETVDEILDVSEDEGDELVGSKAERR	ANK1_S(813)	S(813)	Q02357	ANK1	sp|Q02357|ANK1_MOUSE Ankyrin-1 OS=Mus musculus OX=10090 GN=Ank1 PE=1 SV=2	UID863	1	973
24.4602	21.8475	24.5413	24.7442	24.9408	25.1439	25.5567	25.2996	25.4784	25.939	25.4908	22.0621	S	3	___1			0.999996	8.98e-16	130.07	116.33	130.07	0.035668	540090000	114	-0.691434	0.408493	-0.897796	KKGQKGKKTSFDENDSEELEDKDSKSKKTAR	IF2P_S(114)	S(114)	Q05D44	IF2P	sp|Q05D44|IF2P_MOUSE Eukaryotic translation initiation factor 5B OS=Mus musculus OX=10090 GN=Eif5b PE=1 SV=2	UID880	1;2	989
24.5475	22.6523	20.6553	23.991	23.8962	23.3174	23.5857	23.3481	22.7032	24.9434	23.9489	25.0655	S	2	___1			0.999989	9.9e-55	186.62	158.53	186.62	0.59596	242880000	2401	-0.755853	0.531229	-1.10682	VKAEALSSLHGDDQDSEDEVLTVPEVKVHSG	MPRI_S(2401)	S(2401)	Q07113	MPRI	sp|Q07113|MPRI_MOUSE Cation-independent mannose-6-phosphate receptor OS=Mus musculus OX=10090 GN=Igf2r PE=1 SV=1	UID884	1	994
22.353	19.2593	21.7213	21.7453	21.554	21.1138	21.5785	21.708	22.2001	21.9437	21.6354	23.0311	S	2	___1			1	7.44e-43	207.66	192.27	207.66	-0.0362	37077000	2476	-0.725	0.766983	-1.47492	RKPTAPAKLVSFHDDSDEDLLHI________	MPRI_S(2476)	S(2476)	Q07113	MPRI	sp|Q07113|MPRI_MOUSE Cation-independent mannose-6-phosphate receptor OS=Mus musculus OX=10090 GN=Igf2r PE=1 SV=1	UID885	1	994
25.7119	24.6667	24.3467	25.1759	25.4928	24.5454	24.9464	24.8187	21.7795	25.6089	22.1999	25.5978	S	3	___1			1	1e-115	253.41	240.36	253.41	-0.18211	394730000	444	0.831387	0.545113	1.12956	GLKEGINPGYDDYADSDEDQHDAYLERMKEE	SSRP1_S(444)	S(444)	Q08943	SSRP1	sp|Q08943|SSRP1_MOUSE FACT complex subunit SSRP1 OS=Mus musculus OX=10090 GN=Ssrp1 PE=1 SV=2	UID891	1	999
22.1371	25.6098	25.6303	25.6044	21.6247	26.0601	22.1713	25.404	25.3704	22.1857	25.3816	25.4482	S	2	___1			0.99857	2.79e-15	166.69	120.29	166.69	0.17807	484440000	530	0.117528	0.0390148	0.110651	WRRSKSPKKKLGVSVSPSRARRRRKTSASSA	ZCH18_S(530)	S(530)	Q0P678	ZCH18	sp|Q0P678|ZCH18_MOUSE Zinc finger CCCH domain-containing protein 18 OS=Mus musculus OX=10090 GN=Zc3h18 PE=1 SV=1	UID901	1	1002
22.6712	23.6172	22.8693	22.139	21.8237	22.9938	23.1594	22.2192	23.2581	22.3464	21.9876	21.2714	S	2	___1			1	0.00703832	60.518	60.518	43.308	0.27945	71156000	863	0.312022	0.34233	0.777894	PDRGSRDRKSGGRMGSPKPERQRGQNAKAPA	ZCH18_S(863)	S(863)	Q0P678	ZCH18	sp|Q0P678|ZCH18_MOUSE Zinc finger CCCH domain-containing protein 18 OS=Mus musculus OX=10090 GN=Zc3h18 PE=1 SV=1	UID902	1	1002
21.7701	25.9191	26.4338	25.4145	21.7975	21.8698	25.937	22.476	26.6017	22.8925	22.5295	25.4582	S	3	___1			0.996722	9.92e-45	186.4	160.27	169.6	-0.45922	482500000	64	-0.448355	0.144002	-0.37181	EEENATRVQSQEETRSDEEDRASEPKSQDQD	ZCH18_S(64)	S(64)	Q0P678	ZCH18	sp|Q0P678|ZCH18_MOUSE Zinc finger CCCH domain-containing protein 18 OS=Mus musculus OX=10090 GN=Zc3h18 PE=1 SV=1	UID903	1	1002
22.082	26.0646	26.218	25.0008	25.0462	25.4098	25.4559	25.737	25.7906	25.5358	24.776	22.1438	S	3	___1			0.996532	0.000168847	75.564	75.564	60.093	-0.18827	554250000	838	0.0637054	0.0264248	0.0759346	KGSRKRYEPSDKDRQSPPAKKANLSPDRGSR	ZCH18_S(838)	S(838)	Q0P678	ZCH18	sp|Q0P678|ZCH18_MOUSE Zinc finger CCCH domain-containing protein 18 OS=Mus musculus OX=10090 GN=Zc3h18 PE=1 SV=1	UID904	1	1002
23.5472	26.5384	26.6324	25.054	25.447	25.313	26.2187	26.0719	23.9436	25.585	24.1224	21.9286	S	4	___1			0.999993	1.93e-05	122.33	112.67	90.498	0.076736	881890000	655	0.776965	0.440387	0.953627	KRRLPEESGGRHLDRSPESERPRKQRHCTPS	RBM15_S(655)	S(655)	Q0VBL3	RBM15	sp|Q0VBL3|RBM15_MOUSE RNA-binding protein 15 OS=Mus musculus OX=10090 GN=Rbm15 PE=1 SV=1	UID905	1	1003
24.436	26.4392	25.45	25.2758	26.0205	25.6449	25.6631	22.1169	26.0969	25.5151	25.8707	24.9891	S	2	___1			0.999998	1.54e-15	169.46	152.69	169.46	-0.13683	597040000	871	0.502446	0.329632	0.754175	EPKGNPTPAYPERKGSPTPAYPERKGSPTPA	FA83H_S(871)	S(871)	Q148V8	FA83H	sp|Q148V8|FA83H_MOUSE Protein FAM83H OS=Mus musculus OX=10090 GN=Fam83h PE=1 SV=1	UID910	1	1009
24.0336	24.9411	25.3931	25.1251	21.6512	22.2587	24.6901	24.9484	22.0547	21.7625	23.5837	24.0777	S	2	___1			1	4.43e-05	112.43	78.469	77.894	0.14008	243390000	948	0.380947	0.17873	0.44954	EQKGSPTSTYPDRRGSPVPPVPERRGSPVPP	FA83H_S(948)	S(948)	Q148V8	FA83H	sp|Q148V8|FA83H_MOUSE Protein FAM83H OS=Mus musculus OX=10090 GN=Fam83h PE=1 SV=1	UID912	1	1009
24.851	22.817	23.1752	23.6378	24.0469	23.1066	22.3983	22.7639	22.5276	24.3667	23.6909	24.5353	S	3	___1			1	2.22e-114	250.25	241.48	250.25	0.12177	188860000	349	0.225314	0.182351	0.457449	AGSGKDQCCSGKGDMSDEDDENEFFDAPEII	OSBP1_S(349)	S(349)	Q3B7Z2	OSBP1	sp|Q3B7Z2|OSBP1_MOUSE Oxysterol-binding protein 1 OS=Mus musculus OX=10090 GN=Osbp PE=1 SV=3	UID927	1	1018
25.9094	20.5678	25.7805	25.6699	25.8638	22.1046	25.957	26.2786	21.2495	23.0698	22.1016	23.1083	S	3	___1			1	1.13e-47	186.84	168.52	169.26	-0.0024909	2556000000	495	0.688528	0.220857	0.539462	YLGDDMKRENPPVEDSSDEDDKRNPGNLYDK	STT3B_S(495)	S(495)	Q3TDQ1	STT3B	sp|Q3TDQ1|STT3B_MOUSE Dolichyl-diphosphooligosaccharide--protein glycosyltransferase subunit STT3B OS=Mus musculus OX=10090 GN=Stt3b PE=1 SV=2	UID930	1;2	1022
24.4766	27.1765	26.7304	21.9139	26.2734	26.1476	26.6234	26.3521	26.0972	25.8473	25.9758	22.2344	S	3	___1			1	2.82e-43	214.26	177.1	74.776	0.50221	899310000	81	-0.068642	0.0228307	-0.0658589	LPVVRVKREREADEDSEPEREVRAKNGRVDS	SNUT2_S(81)	S(81)	Q3TIX9	SNUT2	sp|Q3TIX9|SNUT2_MOUSE U4/U6.U5 tri-snRNP-associated protein 2 OS=Mus musculus OX=10090 GN=Usp39 PE=1 SV=2	UID936	1	1028
24.4874	21.2033	25.6211	24.3483	24.7826	20.7492	22.3576	21.7203	20.8583	21.7929	24.4361	22.0846	S	3	___1			1	7.2e-19	143.93	119.51	143.93	-0.56602	173850000	1419	1.3237	0.699124	1.37242	SKKQKKRGRPPAEKLSPNPPNLTKKMKKIVD	SMCA4_S(1419)	S(1419)	Q3TKT4	SMCA4	sp|Q3TKT4|SMCA4_MOUSE Transcription activator BRG1 OS=Mus musculus OX=10090 GN=Smarca4 PE=1 SV=1	UID940	1	1030
25.2684	26.6237	26.8417	26.3366	26.4002	26.23	26.7729	26.3073	27.0746	26.1692	26.6346	26.1315	S	2	___1			1	5.64e-41	215.14	152.97	214	0.25373	1253100000	303	-0.231595	0.386713	-0.858969	DIKSKSRSRSQSRSHSPLPAPPSKARSMSPP	SRSF6_S(303)	S(303)	Q3TWW8	SRSF6	sp|Q3TWW8|SRSF6_MOUSE Serine/arginine-rich splicing factor 6 OS=Mus musculus OX=10090 GN=Srsf6 PE=1 SV=1	UID949	1	1039
22.9165	24.1431	21.4082	21.9061	21.7509	22.9209	21.5608	24.7341	24.5587	21.8373	25.0719	22.7657	S	2	___1			0.999993	2.05e-15	166.86	136.93	166.86	-0.57241	106410000	182	-0.913766	0.590842	-1.20338	QINKIQQDSGCKVQISPDSGGLPERSVSLTG	FUBP2_S(182)	S(182)	Q3U0V1	FUBP2	sp|Q3U0V1|FUBP2_MOUSE Far upstream element-binding protein 2 OS=Mus musculus OX=10090 GN=Khsrp PE=1 SV=2	UID955	1	1045
25.0061	25.2791	21.5599	25.6528	25.3878	24.337	24.7064	24.8556	20.4123	25.5491	25.1757	25.2278	S	3	___1			0.965225	7.69e-65	191.15	183.63	167.55	0.2124	678430000	234	0.215971	0.0785859	0.214489	LYQEIRERGLNTSHESDDDILDEPSGPVGTQ	ARHGG_S(234)	S(234)	Q3U5C8	ARHGG	sp|Q3U5C8|ARHGG_MOUSE Rho guanine nucleotide exchange factor 16 OS=Mus musculus OX=10090 GN=Arhgef16 PE=1 SV=3	UID958	1;2	1047
25.8995	26.4431	26.7796	26.8301	26.0413	26.6532	26.8986	26.6415	26.5628	26.1688	26.3398	26.2705	S	2	___1			1	1.08e-52	221.63	199.86	211.83	-0.73228	2162400000	642	-0.0391877	0.0735512	-0.201685	TLEDNREWYQSRIPCSPPHTMGSDRFKFELT	PDE4C_S(642)	S(642)	Q3UEI1	PDE4C	sp|Q3UEI1|PDE4C_MOUSE cAMP-specific 3',5'-cyclic phosphodiesterase 4C OS=Mus musculus OX=10090 GN=Pde4c PE=1 SV=1	UID963	1	1052
22.8327	25.1853	21.7671	22.4332	25.334	25.3736	21.424	21.2801	21.3898	24.5148	24.9739	22.5651	S	3	___1			0.973461	7.81e-11	102.45	88.618	99.964	-2.7297	258260000	231	1.12969	0.575871	1.17939	PSPDVVLRGSSDGRGSDSESDLPHRKLPDVK	LIMC1_S(231)	S(231)	Q3UH68	LIMC1	sp|Q3UH68|LIMC1_MOUSE LIM and calponin homology domains-containing protein 1 OS=Mus musculus OX=10090 GN=Limch1 PE=1 SV=2	UID978	1	1059
21.7115	20.4065	22.2328	21.6268	21.3282	22.7143	21.8479	22.8454	21.3814	22.2414	21.882	20.4653	S	3	___1			1	0.00270614	67.93	51.838	46.796	0.80319	35058000	399	-0.107197	0.0857634	-0.232554	YLTGCTEEIERLRPKSPPPKSKSDRGGGAPR	MET14_S(399)	S(399)	Q3UIK4	MET14	sp|Q3UIK4|MET14_MOUSE N6-adenosine-methyltransferase non-catalytic subunit OS=Mus musculus OX=10090 GN=Mettl14 PE=1 SV=1	UID987	1	1063
24.113	21.5205	22.4421	24.9154	21.8673	25.1271	21.4793	21.7455	22.1566	24.2642	21.3636	22.3587	S	2	___1			0.99879	6.53e-29	162.37	145.16	124.26	-0.80591	131650000	533	1.10292	0.726071	1.4134	WQLYEWQQRQQFRHGSPTAPIGAGSPEFTEQ	PKHA7_S(533)	S(533)	Q3UIL6	PKHA7	sp|Q3UIL6|PKHA7_MOUSE Pleckstrin homology domain-containing family A member 7 OS=Mus musculus OX=10090 GN=Plekha7 PE=1 SV=2	UID989	1	1064
22.9506	22.0565	23.8242	22.5684	22.7032	24.2745	22.4097	24.857	25.0056	22.5037	24.8613	23.5164	S	2	___1			0.940194	8.31e-31	199.12	111.31	193.28	-0.093077	221990000	482	-0.796061	0.668744	-1.32573	YQSLPKSTRHLSGSSSPPPRNLPSDYKYAQD	PKHA7_S(482)	S(482)	Q3UIL6	PKHA7	sp|Q3UIL6|PKHA7_MOUSE Pleckstrin homology domain-containing family A member 7 OS=Mus musculus OX=10090 GN=Plekha7 PE=1 SV=2	UID993	1;2	1064
23.4911	20.7478	22.8683	22.8889	22.9938	21.6681	22.7476	22.8343	21.779	22.8391	22.504	23.0685	S	3	___1			0.837159	6.72e-05	63.63	55.943	63.63	0.043086	106960000	566	-0.18576	0.15898	-0.405769	SRSLLEVPRSISVPPSPSDIPPPGPPRPFPP	PKHA7_S(566)	S(566)	Q3UIL6	PKHA7	sp|Q3UIL6|PKHA7_MOUSE Pleckstrin homology domain-containing family A member 7 OS=Mus musculus OX=10090 GN=Plekha7 PE=1 SV=2	UID998	1	1064
22.2377	21.1987	22.2351	22.9984	21.2874	22.2542	21.1902	22.9131	21.9931	22.436	23.4851	24.0121	S	2	___1			0.992318	1.38e-105	252.41	237.22	159.14	-0.68091	62337000	83	-0.636319	0.632307	-1.269	AIPGEAGDAAILPSLSQEGQEKVLDRLDFVL	RMD3_S(83)	S(83)	Q3UJU9	RMD3	sp|Q3UJU9|RMD3_MOUSE Regulator of microtubule dynamics protein 3 OS=Mus musculus OX=10090 GN=Rmdn3 PE=1 SV=2	UID1006	1	1068
26.1996	25.4531	25.9041	22.5663	26.3519	25.8239	25.8179	25.7727	26.096	26.5268	27.2532	25.908	S	2	___1			1	8.2e-205	354.7	337.63	312.63	-0.11754	1881400000	46	-0.845962	0.689541	-1.35775	YSQRWKRTQRHGRSHSLPNSLDYAQASERGR	RMD3_S(46)	S(46)	Q3UJU9	RMD3	sp|Q3UJU9|RMD3_MOUSE Regulator of microtubule dynamics protein 3 OS=Mus musculus OX=10090 GN=Rmdn3 PE=1 SV=2	UID1007	1	1068
24.7569	24.5455	24.5098	25.0132	24.7567	24.7843	24.4791	24.7102	24.5071	25.013	25.0527	24.9837	S	2	___1			0.986343	3.57e-05	117.2	96.964	61.375	0.15026	486110000	75	-0.0632343	0.195867	-0.486658	STNAAASRRERERASSPPDRIDIFGRTVSKR	ARGL1_S(75)	S(75)	Q3UL36	ARGL1	sp|Q3UL36|ARGL1_MOUSE Arginine and glutamate-rich protein 1 OS=Mus musculus OX=10090 GN=Arglu1 PE=1 SV=2	UID1009	1	1069
24.8792	25.0315	22.487	25.4931	25.444	20.964	22.642	25.0732	21.4366	21.9595	22.4213	25.1668	S	3	___1			0.937808	5.08e-32	152.21	145.77	87.652	0.35315	745280000	1028	0.933213	0.423863	0.924849	ISKADDDIIQKPAETSPPPVAPKPMTLRAET	COBL1_S(1028)	S(1028)	Q3UMF0	COBL1	sp|Q3UMF0|COBL1_MOUSE Cordon-bleu protein-like 1 OS=Mus musculus OX=10090 GN=Cobll1 PE=1 SV=2	UID1012	1	1076
22.8493	20.8485	21.7808	22.3	26.1278	25.5826	25.0567	25.151	23.8648	25.4399	22.6285	23.5218	S	2	___1			0.962113	1.55e-25	141.69	130.39	71.221	-0.4808	264520000	1092	-1.02896	0.496082	-1.04849	LPLVFPKPMTLRAETSPPPVAAKPVALPGSQ	COBL1_S(1092)	S(1092)	Q3UMF0	COBL1	sp|Q3UMF0|COBL1_MOUSE Cordon-bleu protein-like 1 OS=Mus musculus OX=10090 GN=Cobll1 PE=1 SV=2	UID1013	1	1076
22.7209	20.8384	25.5194	25.4335	25.2489	21.69	21.4055	25.1692	23.5603	24.3788	24.9663	24.9099	S	2	___1			0.990816	1.98e-10	95.042	80.449	80.763	-1.9599	404780000	1044	-0.489806	0.190169	-0.474401	PPPVAPKPMTLRAETSPPPVFPKPMTLPAET	COBL1_S(1044)	S(1044)	Q3UMF0	COBL1	sp|Q3UMF0|COBL1_MOUSE Cordon-bleu protein-like 1 OS=Mus musculus OX=10090 GN=Cobll1 PE=1 SV=2	UID1014	1;2	1076
21.9885	21.3276	23.091	22.3806	23.0372	22.1793	20.7865	22.4702	20.8214	22.2639	22.0597	24.1938	S	2	___1			0.845474	1.51e-13	110.39	98.819	106.32	0.64724	125810000	1060	0.234786	0.158164	0.403938	PPPVFPKPMTLPAETSPPPVFPKPMTLPAET	COBL1_S(1060)	S(1060)	Q3UMF0	COBL1	sp|Q3UMF0|COBL1_MOUSE Cordon-bleu protein-like 1 OS=Mus musculus OX=10090 GN=Cobll1 PE=1 SV=2	UID1015	1;2	1076
26.0964	26.2543	26.6308	26.6041	26.5786	26.6536	25.6199	26.5581	21.2459	26.0086	26.0109	21.66	S	3	___1			1	5.28e-93	268.17	207.06	193.45	0.36564	1757000000	993	1.95239	1.12464	1.98654	PKEPTIKEVQRDPQLSPEQHPSSLSERTHSA	COBL1_S(993)	S(993)	Q3UMF0	COBL1	sp|Q3UMF0|COBL1_MOUSE Cordon-bleu protein-like 1 OS=Mus musculus OX=10090 GN=Cobll1 PE=1 SV=2	UID1016	1	1076
26.3241	26.2236	25.9823	22.1254	21.5103	21.6075	25.8198	25.6143	26.3715	26.6764	22.2621	21.6284	S	2	___1			1	8.57e-204	345.28	314.35	234.9	0.68977	3010900000	546	-0.766577	0.236648	-0.572082	MRITVEKDPDSALGISDGETSPSSKGKTQEG	COBL1_S(546)	S(546)	Q3UMF0	COBL1	sp|Q3UMF0|COBL1_MOUSE Cordon-bleu protein-like 1 OS=Mus musculus OX=10090 GN=Cobll1 PE=1 SV=2	UID1018	1;2	1076
24.4047	26.4409	26.5013	22.0407	25.5767	26.4515	25.7736	27.2097	21.8966	21.9449	25.5165	25.7578	S	3	___1			1	3.68e-43	212.37	191.77	212.37	-0.19098	667430000	794	0.552776	0.191529	0.477335	PAASYLKNFPLYRQDSNPKPKPSNEITREYI	COBL1_S(794)	S(794)	Q3UMF0	COBL1	sp|Q3UMF0|COBL1_MOUSE Cordon-bleu protein-like 1 OS=Mus musculus OX=10090 GN=Cobll1 PE=1 SV=2	UID1020	1	1076
24.9502	25.5141	25.6965	26.0145	25.9342	25.7257	25.7691	25.7447	24.6412	25.6021	21.9434	25.2947	S	2	___1			0.999948	1.03e-68	242.26	222.14	219.41	0.33383	807390000	1215	0.806691	0.649417	1.29574	LTPADGPSFTLKRQSSLTFQSSDPEHVRQSL	COBL1_S(1215)	S(1215)	Q3UMF0	COBL1	sp|Q3UMF0|COBL1_MOUSE Cordon-bleu protein-like 1 OS=Mus musculus OX=10090 GN=Cobll1 PE=1 SV=2	UID1022	1	1076
26.5507	26.6127	25.8136	25.9031	26.4454	26.0741	25.6188	25.4212	26.2234	26.246	25.7642	26.276	S	2	___1			0.999981	1.97e-236	364.14	341.26	313.04	0.036945	1897300000	366	0.308334	0.775495	1.48762	AQGQERRASCVERSTSVDDTDKSSSEAIMVR	COBL1_S(366)	S(366)	Q3UMF0	COBL1	sp|Q3UMF0|COBL1_MOUSE Cordon-bleu protein-like 1 OS=Mus musculus OX=10090 GN=Cobll1 PE=1 SV=2	UID1023	1	1076
24.4426	20.918	21.4824	21.9388	23.1165	20.311	22.1161	22.4014	21.9637	22.6341	22.6754	23.4411	S	4	___1			0.999305	6.62e-41	137.34	127.72	130.25	0.48654	245350000	526	-0.503739	0.337587	-0.769062	DGPDVALKDSDQVAQSDGEESPAAEEQLLGE	SC31A_S(526)	S(526)	Q3UPL0	SC31A	sp|Q3UPL0|SC31A_MOUSE Protein transport protein Sec31A OS=Mus musculus OX=10090 GN=Sec31a PE=1 SV=2	UID1033	1;2	1083
22.8687	24.7439	25.2973	23.9801	24.7575	24.3555	24.8552	23.5159	25.01	22.9568	24.3101	24.3535	S	3	___1			0.991486	2.25e-44	166.74	159.02	143.47	0.34943	324930000	532	0.166914	0.136192	0.353826	LSAANTPTVGVSRGPSPVSLGNQDTLPVAIA	FCHO2_S(532)	S(532)	Q3UQN2	FCHO2	sp|Q3UQN2|FCHO2_MOUSE F-BAR domain only protein 2 OS=Mus musculus OX=10090 GN=Fcho2 PE=1 SV=1	UID1035	1	1085
21.9694	21.1101	22.6351	22.5426	22.1509	23.2964	21.5906	23.821	24.8774	22.6479	23.3084	22.5747	S	2	___1			0.997984	8.46e-22	174.94	163.79	174.94	0.66249	66159000	853	-0.852587	0.811523	-1.54101	LVHTHCAASRHTAPSSPSPGTRT________	TGFA1_S(853)	S(853)	Q3UR70	TGFA1	sp|Q3UR70|TGFA1_MOUSE Transforming growth factor-beta receptor-associated protein 1 OS=Mus musculus OX=10090 GN=Tgfbrap1 PE=1 SV=1	UID1041	1	1086
25.493	27.0481	27.342	26.7378	26.1827	26.5057	26.7112	27.0322	22.2021	25.9173	20.9708	22.6714	S	3	___1			1	0.000113528	83.877	73.872	41.56	0.27348	988720000	339	2.30071	1.20339	2.09496	SSSASMAGDFRKRRKSEPAVGPLRGLGDQSS	SRBS2_S(339)	S(339)	Q3UTJ2	SRBS2	sp|Q3UTJ2|SRBS2_MOUSE Sorbin and SH3 domain-containing protein 2 OS=Mus musculus OX=10090 GN=Sorbs2 PE=1 SV=2	UID1044	1	1090
21.492	25.2818	25.3323	25.0819	21.3613	25.2859	20.7616	20.586	21.811	25.5784	25.3331	24.3663	S	2	___1			0.981186	2.59e-16	169.05	91.99	144.88	0.39699	311720000	509	0.899789	0.316446	0.729278	YRVSRVIEPPAASCPSSPRIRRRISLTKRLS	RGL3_S(509)	S(509)	Q3UYI5	RGL3	sp|Q3UYI5|RGL3_MOUSE Ral guanine nucleotide dissociation stimulator-like 3 OS=Mus musculus OX=10090 GN=Rgl3 PE=1 SV=2	UID1059	1	1095
21.7942	21.2358	21.0888	22.2424	21.8379	22.3109	21.3134	21.3793	24.8695	24.7907	22.4829	25.2389	S	2	___1			1	0.000268581	92.538	14.876	56.202	0.16113	99272000	261	-1.59414	1.17632	-2.0578	EEMDHSVSPFMRKGISGDWKNQFTVAQYEKF	ST1D1_S(261;275)	S(261;275)	Q3UZZ6	ST1D1	sp|Q3UZZ6|ST1D1_MOUSE Sulfotransferase 1 family member D1 OS=Mus musculus OX=10090 GN=Sult1d1 PE=1 SV=1;sp|O35400|ST2B1_MOUSE Sulfotransferase family cytosolic 2B member 1 OS=Mus musculus OX=10090 GN=Sult2b1 PE=2 SV=2	UID1066	1	1100
21.8957	23.0527	21.988	21.6614	22.1747	21.9936	22.6881	23.1636	22.4519	23.0459	21.499	21.4881	S	3	___1			1	4.42e-17	134.76	122.45	73.405	-0.048092	65439000	2455	-0.261776	0.314972	-0.726479	SVQHIHLARAKKRRQSPAPALPIVVQLMEMG	HERC2_S(2455)	S(2455)	Q4U2R1	HERC2	sp|Q4U2R1|HERC2_MOUSE E3 ubiquitin-protein ligase HERC2 OS=Mus musculus OX=10090 GN=Herc2 PE=1 SV=3	UID1073	1	1109
25.0489	26.0454	25.9151	25.7937	26.3904	26.3689	26.1595	26.0434	26.6211	26.0837	25.9748	25.4892	S	2	___1			1	2.41e-124	296.51	269.73	235.92	1.339	1040500000	1356	-0.134878	0.221107	-0.539983	SKQHRTSKRAQQRAESPETSAVESTQSTPQK	PDS5B_S(1356)	S(1356)	Q4VA53	PDS5B	sp|Q4VA53|PDS5B_MOUSE Sister chromatid cohesion protein PDS5 homolog B OS=Mus musculus OX=10090 GN=Pds5b PE=1 SV=1	UID1076	1	1111
22.1305	21.8133	21.5039	21.4581	21.6262	21.2102	22.5545	21.8175	21.6428	21.6047	23.2059	21.5316	S	2	___1			0.998703	2.29e-05	105.4	66.392	86.014	0.46566	17690000	1381	-0.435804	0.737707	-1.43099	QSTPQKGRGRPSKAPSPSQPPKKIRVGRSKQ	PDS5B_S(1381)	S(1381)	Q4VA53	PDS5B	sp|Q4VA53|PDS5B_MOUSE Sister chromatid cohesion protein PDS5 homolog B OS=Mus musculus OX=10090 GN=Pds5b PE=1 SV=1	UID1077	1	1111
22.2012	20.9644	25.5411	22.1453	25.4627	25.2668	25.1317	24.9427	21.6235	24.4748	22.7893	25.4244	S	3	___1			0.890237	2.23e-65	197.1	182.33	158.8	0.36778	349070000	1291	-0.467486	0.1784	-0.448819	SSTVGLEEDSGKESSSPVALKGQGQGFQASA	PKHG3_S(1291)	S(1291)	Q4VAC9	PKHG3	sp|Q4VAC9|PKHG3_MOUSE Pleckstrin homology domain-containing family G member 3 OS=Mus musculus OX=10090 GN=Plekhg3 PE=1 SV=2	UID1088	1	1112
24.4339	21.8526	22.9307	25.5948	25.6473	21.6915	22.8359	22.018	22.8216	25.3273	22.1083	22.3784	S	2	___1			0.998644	2.68e-16	130.09	107.55	124.69	-2.1634	406030000	148	0.776872	0.396827	0.877074	LTPEEESKKRLGSTGSQPNSEAEPGPEHAPK	PHAR4_S(148)	S(148)	Q501J7	PHAR4	sp|Q501J7|PHAR4_MOUSE Phosphatase and actin regulator 4 OS=Mus musculus OX=10090 GN=Phactr4 PE=1 SV=2	UID1101	1;2	1115
23.3523	21.8585	23.2041	22.8927	22.722	22.0148	24.5184	22.6187	24.0255	23.2745	21.72	22.5442	S	2	___1			0.940563	1.93e-06	126.32	72.225	93.345	0.2676	92449000	174	-0.44279	0.410746	-0.90178	EHAPKQPLLPPKRPLSSSCEAKEVPAGSTAR	PHAR4_S(174)	S(174)	Q501J7	PHAR4	sp|Q501J7|PHAR4_MOUSE Phosphatase and actin regulator 4 OS=Mus musculus OX=10090 GN=Phactr4 PE=1 SV=2	UID1105	1	1115
25.3957	25.7099	21.9315	25.8188	25.4554	21.2338	25.4063	25.4753	25.8694	25.7542	25.5837	25.4822	S	2	___1			0.996484	1.47e-15	168.76	143.54	146.79	-1.5034	595890000	118	-1.33765	0.825955	-1.56224	LKNGHTTPIGSARSSSPVLVEEEPERSLRNL	PHAR4_S(118)	S(118)	Q501J7	PHAR4	sp|Q501J7|PHAR4_MOUSE Phosphatase and actin regulator 4 OS=Mus musculus OX=10090 GN=Phactr4 PE=1 SV=2	UID1108	1	1115
23.5148	22.3058	20.8967	24.2039	22.2905	24.169	25.5759	22.2813	21.228	25.5621	25.7709	22.1921	S	2	___1			0.99999	6.52e-06	112.83	90.113	110.84	0.072459	206990000	779	-0.871607	0.39319	-0.870578	RVSKSPKADSLSRAASPSPQSVRRVSSSRSV	SRRM1_S(779)	S(779)	Q52KI8	SRRM1	sp|Q52KI8|SRRM1_MOUSE Serine/arginine repetitive matrix protein 1 OS=Mus musculus OX=10090 GN=Srrm1 PE=1 SV=2	UID1113	1;2	1119
27.0419	27.5042	27.7586	27.4829	27.0496	27.7732	27.496	27.838	27.135	27.1512	27.0587	27.1819	S	3	___1			1	1.21e-90	259.45	245.82	115.39	-0.3266	2192300000	260	0.124933	0.296921	0.691891	LKAPKPEPVPEPKEPSPEKNSKKEKEKTRPR	SRRM1_S(260)	S(260)	Q52KI8	SRRM1	sp|Q52KI8|SRRM1_MOUSE Serine/arginine repetitive matrix protein 1 OS=Mus musculus OX=10090 GN=Srrm1 PE=1 SV=2	UID1114	1	1119
25.6453	28.3594	27.3446	21.8898	21.9656	20.7964	21.8312	28.0984	28.3465	27.8563	28.0543	27.6824	S	2	___1			0.999005	1.52e-30	195.77	167.15	156.52	0.38684	2629600000	714	-2.64469	0.844063	-1.58876	KRHSPSPRPRAPQTSSPPPVRRGASASPQGR	SRRM1_S(714)	S(714)	Q52KI8	SRRM1	sp|Q52KI8|SRRM1_MOUSE Serine/arginine repetitive matrix protein 1 OS=Mus musculus OX=10090 GN=Srrm1 PE=1 SV=2	UID1116	1	1119
23.4858	22.4159	24.986	24.6682	21.3689	22.2937	25.7188	25.5035	26.2262	22.0644	24.8614	21.5226	S	2	___1			0.999171	3.38e-05	112.94	77.273	105.2	-0.57304	432950000	731	-1.11304	0.530395	-1.10545	PPVRRGASASPQGRQSPSPSTRPIRRVSRTP	SRRM1_S(731)	S(731)	Q52KI8	SRRM1	sp|Q52KI8|SRRM1_MOUSE Serine/arginine repetitive matrix protein 1 OS=Mus musculus OX=10090 GN=Srrm1 PE=1 SV=2	UID1120	1;3	1119
24.7716	25.0402	25.4456	25.6407	25.2623	25.4284	24.9503	24.9422	24.9275	25.2923	25.432	25.3162	S	2	___1			1	6.75e-264	383.3	338.49	207.07	0.4703	1111400000	915	0.121388	0.335742	0.765618	QEEPAAAPEPRKETESEAEDDNLDDLERHLR	SRRM1_S(915)	S(915)	Q52KI8	SRRM1	sp|Q52KI8|SRRM1_MOUSE Serine/arginine repetitive matrix protein 1 OS=Mus musculus OX=10090 GN=Srrm1 PE=1 SV=2	UID1123	1;2	1119
21.4382	22.2952	21.6709	22.3486	22.1984	21.3883	22.0718	21.3091	22.3596	22.2088	21.0678	21.9107	S	2	___1			0.999898	0.00162973	77.533	60.134	77.533	-0.42775	18715000	664	0.0686363	0.0916157	0.247124	PPKRRVSHSPPPKQRSPTVTKRRSPSLSSKH	SRRM1_S(664)	S(664)	Q52KI8	SRRM1	sp|Q52KI8|SRRM1_MOUSE Serine/arginine repetitive matrix protein 1 OS=Mus musculus OX=10090 GN=Srrm1 PE=1 SV=2	UID1135	1	1119
26.4415	27.155	26.5171	25.8858	26.2982	26.4721	27.4222	27.5062	27.8586	26.9602	27.6179	25.7531	S	3	___1			1	2.81e-10	146.34	127.95	46.318	0.73472	1848600000	448	-0.724743	1.17178	-2.05156	TSGKVTKHKGTEKRESPSPAPKPRKVELSES	SRRM1_S(448)	S(448)	Q52KI8	SRRM1	sp|Q52KI8|SRRM1_MOUSE Serine/arginine repetitive matrix protein 1 OS=Mus musculus OX=10090 GN=Srrm1 PE=1 SV=2	UID1138	1;2	1119
23.5865	24.9693	24.3297	22.3732	25.0571	24.4846	24.8299	25.3166	21.5276	25.4992	25.2575	22.3926	S	3	___1			1	8.99e-07	124.39	109.71	44.807	0.053231	917430000	635	-0.00384204	0.00159543	-0.00471191	QRRYSPSPPPKRRTASPPPPPKRRASPSPPP	SRRM1_S(635)	S(635)	Q52KI8	SRRM1	sp|Q52KI8|SRRM1_MOUSE Serine/arginine repetitive matrix protein 1 OS=Mus musculus OX=10090 GN=Srrm1 PE=1 SV=2	UID1149	1;2	1119
26.4672	28.3071	28.0561	27.5475	27.8754	27.3908	28.2116	28.2135	27.7116	27.7036	27.4788	27.07	S	2	___1			1	4.32e-12	168.46	112.55	158.47	0.18487	2823800000	616	-0.124154	0.15091	-0.387559	PSPPPRRRSPSPRRYSPPIQRRYSPSPPPKR	SRRM1_S(616)	S(616)	Q52KI8	SRRM1	sp|Q52KI8|SRRM1_MOUSE Serine/arginine repetitive matrix protein 1 OS=Mus musculus OX=10090 GN=Srrm1 PE=1 SV=2	UID1154	1	1119
24.7444	22.1512	24.9945	25.8752	25.7072	25.6223	24.8058	24.9026	24.6323	26.1339	25.5299	26.4073	S	3	___1			1	2.14e-99	228.39	209.8	182.83	0.034966	725350000	804	-0.552836	0.386117	-0.857898	NERKKLQKAALGLQDSDDEDAAVDIDEQIES	DDX46_S(804)	S(804)	Q569Z5	DDX46	sp|Q569Z5|DDX46_MOUSE Probable ATP-dependent RNA helicase DDX46 OS=Mus musculus OX=10090 GN=Ddx46 PE=1 SV=2	UID1158	1	1120
25.3174	21.5337	26.9762	26.5678	26.4714	26.8165	26.21	26.9886	26.4398	26.5534	26.4937	26.7358	S	2	___1			1	1.13e-20	177.57	134.26	175.49	0.1707	1343900000	243	-0.956397	0.536728	-1.11584	TYGAGSASRASVSDLSPRERSPALKSPLQSV	TR150_S(243)	S(243)	Q569Z6	TR150	sp|Q569Z6|TR150_MOUSE Thyroid hormone receptor-associated protein 3 OS=Mus musculus OX=10090 GN=Thrap3 PE=1 SV=1	UID1159	1;2	1121
21.6859	20.5096	21.8127	21.2255	20.6366	21.7369	20.9339	21.3719	21.9466	22.7897	21.981	22.3289	S	2	___1			1	1.35e-34	189.87	175.45	66.299	0.72939	1117600000	248	-0.62414	0.948435	-1.73933	SASRASVSDLSPRERSPALKSPLQSVVVRRR	TR150_S(248)	S(248)	Q569Z6	TR150	sp|Q569Z6|TR150_MOUSE Thyroid hormone receptor-associated protein 3 OS=Mus musculus OX=10090 GN=Thrap3 PE=1 SV=1	UID1160	1;2	1121
22.997	25.1531	25.0471	25.5438	25.0819	24.8278	25.0293	25.2635	24.8482	25.4372	25.0288	25.5044	S	2	___1			0.999148	4.64e-43	220.29	173.47	165.78	0.26788	1557500000	679	-0.410117	0.509484	-1.07086	AKNKKSPEIHRRIDISPSTFRKHGLTHEELK	TR150_S(679)	S(679)	Q569Z6	TR150	sp|Q569Z6|TR150_MOUSE Thyroid hormone receptor-associated protein 3 OS=Mus musculus OX=10090 GN=Thrap3 PE=1 SV=1	UID1162	1	1121
23.2388	25.3167	23.0245	23.316	22.4595	25.6162	24.2935	26.3363	25.2721	24.2136	23.5774	22.4342	S	3	___1			1	5.6e-21	181.87	159.54	60.49	-0.35322	325400000	669	-0.525906	0.29393	-0.686105	YLKRGNEQEAAKNKKSPEIHRRIDISPSTFR	TR150_S(669)	S(669)	Q569Z6	TR150	sp|Q569Z6|TR150_MOUSE Thyroid hormone receptor-associated protein 3 OS=Mus musculus OX=10090 GN=Thrap3 PE=1 SV=1	UID1164	1	1121
22.1051	25.278	23.9068	23.5231	20.7906	22.43	22.357	20.2351	21.7103	22.4704	22.0804	22.2584	S	4	___1			1	0.000204851	73.593	63.794	73.593	-0.1573	183100000	348	1.15369	0.845356	1.59065	DSKRRQKGSEKKRKHSPDRQDGPVPKTEKAA	GPKOW_S(348)	S(348)	Q56A08	GPKOW	sp|Q56A08|GPKOW_MOUSE G-patch domain and KOW motifs-containing protein OS=Mus musculus OX=10090 GN=Gpkow PE=1 SV=2	UID1167	1	1122
24.9231	21.5116	22.6715	23.1073	22.3141	25.3236	20.4578	25.1457	24.4946	25.1963	25.8235	25.7268	S	2	___1			0.999987	7.32e-58	229.44	211.03	171.08	-0.82784	356150000	1212	-1.16558	0.546396	-1.13165	LRAEISIIKGRYRSQSGEDESLNQPGPIKTT	PEX1_S(1212)	S(1212)	Q5BL07	PEX1	sp|Q5BL07|PEX1_MOUSE Peroxisome biogenesis factor 1 OS=Mus musculus OX=10090 GN=Pex1 PE=1 SV=2	UID1171	1	1125
21.7501	21.7654	21.1751	22.1481	22.4249	21.5033	21.8	22.8542	21.3874	23.2973	23.4613	24.1661	S	2	___1			0.99973	0.00914463	55.452	33.304	47.559	0.14377	62745000	649	-1.03321	1.28998	-2.21313	SAKEQRYQRGLERNDSWGSFDLRAAIVYHTK	NUFP2_S(649)	S(649)	Q5F2E7	NUFP2	sp|Q5F2E7|NUFP2_MOUSE Nuclear fragile X mental retardation-interacting protein 2 OS=Mus musculus OX=10090 GN=Nufip2 PE=1 SV=1	UID1174	1	1128
24.2341	21.9554	21.0298	24.5466	22.4245	24.9208	24.8657	24.4167	21.3214	24.8224	22.5073	24.658	S	2	___1			0.999813	0.00109501	75.479	34.079	73.435	0.26699	199670000	1067	-0.580047	0.276019	-0.651129	ATFDLSVQGSHKRSLSLGDKEISRSSPSPAL	SYNRG_S(1067)	S(1067)	Q5SV85	SYNRG	sp|Q5SV85|SYNRG_MOUSE Synergin gamma OS=Mus musculus OX=10090 GN=Synrg PE=1 SV=1	UID1185	1	1142
23.7014	24.8917	22.4574	24.6751	24.8523	24.4841	24.2641	24.1174	20.8261	24.7529	21.3912	25.2881	S	2	___1			1	0.00012438	76.759	52.729	76.196	-2.7926	249460000	141	0.737043	0.389865	0.864625	RERIGELGAPEVWGLSPKIPEPDSDEHTPAE	NKAPL_S(141;147)	S(141;147)	Q5SZT7	NKAPL	sp|Q5SZT7|NKAPL_MOUSE NKAP-like protein OS=Mus musculus OX=10090 GN=Nkapl PE=1 SV=1;sp|Q9D0F4|NKAP_MOUSE NF-kappa-B-activating protein OS=Mus musculus OX=10090 GN=Nkap PE=2 SV=1	UID1188	1	1146
24.6417	21.7489	21.4887	21.9957	21.0971	23.4978	22.6122	21.5248	21.8956	24.2811	24.2991	22.6527	S	3	___1			1	3.1e-42	162.49	137.21	162.49	-0.189	630650000	594	-0.465949	0.26689	-0.633075	DTQRRMGRFPVREDLSDVTDEDTGPAQPPPP	RABL6_S(594)	S(594)	Q5U3K5	RABL6	sp|Q5U3K5|RABL6_MOUSE Rab-like protein 6 OS=Mus musculus OX=10090 GN=Rabl6 PE=1 SV=2	UID1191	1;2	1147
23.0322	29.7167	29.6072	28.4077	28.9251	28.9364	29.2197	29.36	21.5058	22.5671	21.8855	28.615	S	2	___1			0.997942	1.33e-293	393.74	353.99	367.18	0.18025	5113900000	83	2.57871	0.690025	1.35849	IDASKNEEDEGHSNSSPRHTEAAAAQREEWK	HNRPD_S(83)	S(83)	Q60668	HNRPD	sp|Q60668|HNRPD_MOUSE Heterogeneous nuclear ribonucleoprotein D0 OS=Mus musculus OX=10090 GN=Hnrnpd PE=1 SV=2	UID1219	1;2	1160
23.2163	21.9087	25.1781	25.5187	21.444	24.9465	25.9313	26.1383	21.1994	26.3765	25.5825	26.3317	S	2	___1			1	1.86e-06	148.52	93.327	80.219	-0.083964	761180000	605	-1.5579	0.734651	-1.42638	LITRATLCYARPEPRSPQLPPRVFLEELPPA	NPT2A_S(605)	S(605)	Q60825	NPT2A	sp|Q60825|NPT2A_MOUSE Sodium-dependent phosphate transport protein 2A OS=Mus musculus OX=10090 GN=Slc34a1 PE=1 SV=2	UID1223	1	1170
22.6272	21.2962	21.1556	24.7039	24.3008	21.5793	25.0331	25.1479	22.1576	24.6799	22.1535	24.3296	S	2	___1			1	0.000238612	93.348	51.289	45.357	-0.12197	194810000	14	-1.30646	0.804263	-1.5303	__MMSYSERLGGPAVSPLPVRGRHMVHGATF	NPT2A_S(14)	S(14)	Q60825	NPT2A	sp|Q60825|NPT2A_MOUSE Sodium-dependent phosphate transport protein 2A OS=Mus musculus OX=10090 GN=Slc34a1 PE=1 SV=2	UID1224	1	1170
22.6085	22.8709	23.4316	21.64	24.0167	22.9843	23.6493	23.5674	23.1069	24.0233	22.5371	22.6737	S	2	___1			1	5.23e-10	139.86	122.12	64.798	-0.34358	376480000	623	-0.3343	0.367984	-0.825089	LPPRVFLEELPPATPSPRLALPAHHNATRL_	NPT2A_S(623)	S(623)	Q60825	NPT2A	sp|Q60825|NPT2A_MOUSE Sodium-dependent phosphate transport protein 2A OS=Mus musculus OX=10090 GN=Slc34a1 PE=1 SV=2	UID1225	1;2	1170
24.004	25.3363	24.8619	25.7852	25.9782	24.5582	24.8705	24.4373	25.1634	22.7381	25.8493	25.61	S	2	___1			1	1.09e-45	213	201.63	213	-0.38202	574550000	192	0.309202	0.231133	0.560752	GRATLSEPGEEPQHPSPP_____________	PPR1B_S(192)	S(192)	Q60829	PPR1B	sp|Q60829|PPR1B_MOUSE Protein phosphatase 1 regulatory subunit 1B OS=Mus musculus OX=10090 GN=Ppp1r1b PE=1 SV=2	UID1226	1	1171
23.0179	22.7094	22.0903	23.7597	22.5894	22.7386	22.2591	22.2967	21.221	23.2245	21.8966	22.3376	S	3	___1			1	6.83e-70	198.81	192.09	198.81	0.14973	57260000	97	0.61162	0.956933	1.75143	VQHLQTISNLSENQASEEEDELGELRELGYP	PPR1B_S(97)	S(97)	Q60829	PPR1B	sp|Q60829|PPR1B_MOUSE Protein phosphatase 1 regulatory subunit 1B OS=Mus musculus OX=10090 GN=Ppp1r1b PE=1 SV=2	UID1227	1	1171
24.2194	21.5272	21.5429	21.3795	24.3229	24.2726	24.0349	21.3916	21.3159	24.4161	25.1224	22.909	S	2	___1			1	4.76e-07	134.2	106.59	109.24	0.066406	151750000	313	-0.320892	0.136859	-0.355369	VEEDVASLKKEYPDQSPVLQRMFSLQHDCVP	RIPK1_S(313)	S(313)	Q60855	RIPK1	sp|Q60855|RIPK1_MOUSE Receptor-interacting serine/threonine-protein kinase 1 OS=Mus musculus OX=10090 GN=Ripk1 PE=1 SV=1	UID1231	1	1173
24.5609	24.3717	25.0344	25.2097	24.8737	25.2037	24.8143	24.8603	24.8933	22.4413	25.8494	24.7583	S	2	___1			1	3.61e-10	146.36	93.119	146.36	0.2362	459420000	646	0.27284	0.232275	0.563104	GMPPPALPRGLFRLESFESLRGERLLKDALR	ARHG2_S(646)	S(646)	Q60875	ARHG2	sp|Q60875|ARHG2_MOUSE Rho guanine nucleotide exchange factor 2 OS=Mus musculus OX=10090 GN=Arhgef2 PE=1 SV=4	UID1232	1	1179
22.5435	25.5213	22.1243	25.6367	21.865	26.2292	25.8507	25.9441	25.983	22.376	26.5673	22.3594	S	3	___1			0.787836	1.08e-06	82.302	68.674	73.655	1.2233	593260000	528	-0.860085	0.330167	-0.75518	TSSPEQSWPSTFKATSPPHLDGTSNPESTVP	PML_S(528)	S(528)	Q60953	PML	sp|Q60953|PML_MOUSE Protein PML OS=Mus musculus OX=10090 GN=Pml PE=1 SV=3	UID1239	1	1187
24.6174	25.8264	26.1266	26.0029	25.4849	26.007	25.569	25.5163	25.9944	25.8732	25.2849	25.9734	S	2	___1			1	5.2e-06	111.5	95.834	107.34	-0.082951	695020000	17	-0.0243467	0.0329251	-0.0939694	ETEPVSVQKVPAPPGSPCRQQDSALTPTPTM	PML_S(17)	S(17)	Q60953	PML	sp|Q60953|PML_MOUSE Protein PML OS=Mus musculus OX=10090 GN=Pml PE=1 SV=3	UID1243	1	1187
23.9373	22.6646	22.9527	23.667	23.7064	22.8793	23.1632	22.7833	22.9415	24.4948	23.3284	24.4268	S	3	___1			1	2.39e-193	305.79	305.79	270.95	0.16648	967270000	13	-0.221785	0.246061	-0.591268	___MVDYSVWDHIEVSDDEDETHPNIDTASL	CDC37_S(13)	S(13)	Q61081	CDC37	sp|Q61081|CDC37_MOUSE Hsp90 co-chaperone Cdc37 OS=Mus musculus OX=10090 GN=Cdc37 PE=1 SV=1	UID1256	1	1194
25.316	25.8135	26.118	21.678	25.4651	25.8654	26.3191	25.9147	25.6908	25.1577	25.0469	25.5429	S	3	___1			1	2.51e-13	141.6	111.12	62.589	0.54099	1177300000	94	-0.569364	0.355228	-0.801739	HKRKEVIEASDKEGLSPAKRTKLDDLALLED	PRP4B_S(94)	S(94)	Q61136	PRP4B	sp|Q61136|PRP4B_MOUSE Serine/threonine-protein kinase PRP4 homolog OS=Mus musculus OX=10090 GN=Prpf4b PE=1 SV=3	UID1259	1;2	1198
22.2492	21.0141	21.878	24.613	23.9132	24.397	24.0044	24.5595	22.3915	23.849	21.8629	23.9862	S	2	___1			0.999999	0.000135173	85.813	58.217	85.813	0.39384	172380000	707	-0.431509	0.239063	-0.577022	AHKLDSPTLSRARIGSDPLAYEPKADLPVIT	SL9A1_S(707)	S(707)	Q61165	SL9A1	sp|Q61165|SL9A1_MOUSE Sodium/hydrogen exchanger 1 OS=Mus musculus OX=10090 GN=Slc9a1 PE=1 SV=1	UID1266	1	1201
24.6698	25.2417	24.9668	22.0501	25.2676	24.7216	24.8435	24.9438	21.2185	24.6549	24.1837	21.8824	S	2	___1			0.99978	1.19e-25	149.07	139.88	72.59	-0.99584	696440000	697	0.865145	0.489527	1.03748	QKITNYLTVPAHKLDSPTLSRARIGSDPLAY	SL9A1_S(697)	S(697)	Q61165	SL9A1	sp|Q61165|SL9A1_MOUSE Sodium/hydrogen exchanger 1 OS=Mus musculus OX=10090 GN=Slc9a1 PE=1 SV=1	UID1267	1	1201
22.5224	20.8036	20.7974	20.6197	22.1273	21.4289	21.1645	20.7836	20.7092	21.5981	21.3767	21.2695	S	2	___1			0.889898	1.16e-07	90.707	76.146	90.707	0.60297	26255000	6	0.232974	0.281769	0.662422	__________MASAVSPANLPAVLLQPRWKR	HCFC1_S(6)	S(6)	Q61191	HCFC1	sp|Q61191|HCFC1_MOUSE Host cell factor 1 OS=Mus musculus OX=10090 GN=Hcfc1 PE=1 SV=2	UID1272	1	1204
23.3601	21.9595	22.7686	21.9676	21.6675	21.4151	21.1526	21.4939	20.9202	22.3064	21.0935	22.9158	S	3	___1			0.996192	4.92e-20	101.78	93.717	101.78	-0.14809	49947000	1848	0.542682	0.608415	1.23134	VMVTHYFLPPDDAVQSDDDSGTVPDYNQLKK	HCFC1_S(1848)	S(1848)	Q61191	HCFC1	sp|Q61191|HCFC1_MOUSE Host cell factor 1 OS=Mus musculus OX=10090 GN=Hcfc1 PE=1 SV=2	UID1274	1	1204
23.3254	21.8566	24.2968	24.7451	24.259	24.0634	24.3402	24.4639	24.2528	24.8476	24.9049	25.4989	S	2	___1			0.999783	2.92e-22	186.02	164.57	99.003	-0.68087	345760000	5	-0.960312	1.18055	-2.06362	___________MARGSVSDEEMMELREAFAK	PLSL_S(5)	S(5)	Q61233	PLSL	sp|Q61233|PLSL_MOUSE Plastin-2 OS=Mus musculus OX=10090 GN=Lcp1 PE=1 SV=4	UID1280	1	1208
23.5563	23.555	22.2406	24.2455	23.7983	23.2798	21.6588	23.5642	22.1323	24.0929	22.5655	22.6322	S	2	___1			0.999965	1.33e-66	221.99	197.58	221.99	-0.5284	129200000	183	0.671601	0.756793	1.45968	PYFKNSAGGTSVGWDSPPASPLQRQPSSPGP	SNTA1_S(183)	S(183)	Q61234	SNTA1	sp|Q61234|SNTA1_MOUSE Alpha-1-syntrophin OS=Mus musculus OX=10090 GN=Snta1 PE=1 SV=1	UID1282	1;2	1209
25.4946	26.2408	26.619	26.3636	26.1554	26.3706	26.1317	26.638	25.911	26.0709	25.504	26.2933	S	2	___1			1	1.74e-06	131.17	98.919	104.59	-0.7411	957730000	75	0.115846	0.214734	0.526662	GESLPGSPNRGLGPPSPPAPPRGPAGEASAS	SNTB2_S(75)	S(75)	Q61235	SNTB2	sp|Q61235|SNTB2_MOUSE Beta-2-syntrophin OS=Mus musculus OX=10090 GN=Sntb2 PE=1 SV=2	UID1284	1	1210
25.8225	26.9092	27.0862	26.8453	26.6458	27.0167	26.8839	27.1445	26.6749	26.7256	26.3719	26.8802	S	2	___1			1	4.9e-132	304.08	276.2	286.28	0.28344	5735100000	90	-0.0592365	0.101893	-0.272377	SPPAPPRGPAGEASASPPVRRVRVVKQEAGG	SNTB2_S(90)	S(90)	Q61235	SNTB2	sp|Q61235|SNTB2_MOUSE Beta-2-syntrophin OS=Mus musculus OX=10090 GN=Sntb2 PE=1 SV=2	UID1286	1	1210
24.5121	21.6054	22.542	21.6104	22.2982	22.2324	22.5753	21.9456	22.4468	23.4987	22.4331	22.0679	S	3	___1			0.992445	9.65e-22	121.98	108.09	112.05	0.24898	75151000	202	-0.0278295	0.0195522	-0.0566014	PSLVSDLPWEGASPQSPSFSGSEDSGSPKHQ	SNTB2_S(202)	S(202)	Q61235	SNTB2	sp|Q61235|SNTB2_MOUSE Beta-2-syntrophin OS=Mus musculus OX=10090 GN=Sntb2 PE=1 SV=2	UID1288	1	1210
24.2192	24.3986	24.8124	25.0532	24.6738	25.2515	24.6865	21.2004	24.8106	25.2807	24.7568	24.3062	S	2	___1			1	3.22e-15	164.93	82.761	159.52	0.33626	339300000	155	0.561248	0.405804	0.893035	NLWAAQRYGRELRRMSDEFEGSFKGLPRPKS	BAD_S(155)	S(155)	Q61337	BAD	sp|Q61337|BAD_MOUSE Bcl2-associated agonist of cell death OS=Mus musculus OX=10090 GN=Bad PE=1 SV=1	UID1296	1	1215
22.3418	27.4685	25.9457	26.7141	27.0654	25.8594	25.0716	24.3594	25.1225	25.0475	21.7605	22.911	S	2	___1			0.998817	5.31e-63	227.7	211.73	163.78	-0.64725	689740000	4	1.85373	1.10196	1.95511	____________MGRSESQMDITDINAPKPK	NEP_S(4)	S(4)	Q61391	NEP	sp|Q61391|NEP_MOUSE Neprilysin OS=Mus musculus OX=10090 GN=Mme PE=1 SV=3	UID1299	1	1217
21.8321	24.9555	25.5365	21.177	24.7409	22.7009	25.5756	20.8925	25.3495	24.9168	20.6902	22.6506	S	2	___1			1	4.32e-143	312.09	283.81	312.09	0.27231	452170000	92	0.144606	0.0434799	0.122756	SRSKRKPSIVTKYVESDDEKPTDENVNEKAA	ATRX_S(92)	S(92)	Q61687	ATRX	sp|Q61687|ATRX_MOUSE Transcriptional regulator ATRX OS=Mus musculus OX=10090 GN=Atrx PE=1 SV=3	UID1306	1	1226
27.4915	29.0711	28.4254	28.1624	28.1926	28.1472	28.7936	28.5836	28.3525	28.283	28.9363	27.657	S	2	___1			1	6.96e-09	156.26	115.54	57.347	0.77614	4382900000	810	-0.185995	0.283663	-0.666127	NVCEPVVTQPKPKIESPKLERTPNGPNIDKK	HS105_S(810)	S(810)	Q61699	HS105	sp|Q61699|HS105_MOUSE Heat shock protein 105 kDa OS=Mus musculus OX=10090 GN=Hsph1 PE=1 SV=2	UID1307	1	1228
25.7858	23.6959	24.6691	25.1951	25.2246	25.2885	23.5547	23.7806	24.0021	25.5512	25.0426	26.5179	S	2	___1			1	2.53e-201	330.28	330.28	330.28	0.65789	450890000	60	0.234972	0.165482	0.420303	FVQENGRHQRSLPEESGEETDTVDPVTLYSY	ITIH2_S(60)	S(60)	Q61703	ITIH2	sp|Q61703|ITIH2_MOUSE Inter-alpha-trypsin inhibitor heavy chain H2 OS=Mus musculus OX=10090 GN=Itih2 PE=1 SV=1	UID1309	1	1230
24.9578	21.8106	24.4443	25.0019	24.201	23.9336	22.7429	23.1736	22.7064	24.2618	23.8861	24.4382	S	3	___1			1	1.19e-193	304.67	293.67	256.68	-0.0018114	650390000	125	0.523372	0.417369	0.913453	HISGQHLVAVEEDAESEDEDEEDVKLLGMSG	NPM_S(125)	S(125)	Q61937	NPM	sp|Q61937|NPM_MOUSE Nucleophosmin OS=Mus musculus OX=10090 GN=Npm1 PE=1 SV=1	UID1312	1	1241
22.6138	21.3205	22.1539	21.6949	22.0813	20.6654	22.6934	21.9527	22.3253	22.4931	21.8259	22.8872	S	2	___1			1	7.94e-37	160.67	140.95	157.73	0.20182	45905000	4	-0.607961	1.02626	-1.84943	____________MEDSMDMDMSPLRPQNYLF	NPM_S(4)	S(4)	Q61937	NPM	sp|Q61937|NPM_MOUSE Nucleophosmin OS=Mus musculus OX=10090 GN=Npm1 PE=1 SV=1	UID1313	1	1241
22.1599	21.4261	22.6484	23.5803	23.2523	22.4235	22.133	22.9442	22.4752	24.2531	23.8264	24.1228	S	2	___1			1	7.73e-54	178.41	161.34	171.85	-0.20825	220690000	10	-0.710662	0.763056	-1.46905	______MEDSMDMDMSPLRPQNYLFGCELKA	NPM_S(10)	S(10)	Q61937	NPM	sp|Q61937|NPM_MOUSE Nucleophosmin OS=Mus musculus OX=10090 GN=Npm1 PE=1 SV=1	UID1314	1	1241
25.2849	26.2379	26.3261	26.3324	26.2769	26.172	26.3172	26.2048	26.3641	26.3117	26.4769	26.5653	S	2	___1			1	3.21e-11	149.22	149.22	66.664	0.15147	1923700000	116	-0.268294	0.812341	-1.54222	RIPSAKKYKDIIRQPSEEEIIKLAPPPKKA_	PEA15_S(116)	S(116)	Q62048	PEA15	sp|Q62048|PEA15_MOUSE Astrocytic phosphoprotein PEA-15 OS=Mus musculus OX=10090 GN=Pea15 PE=1 SV=1	UID1321	1	1245
24.6183	25.4142	25.3919	25.3143	25.1021	25.4154	24.8951	24.6104	25.2518	22.7116	25.2352	22.9485	S	2	___1			0.993139	1.39e-32	203.2	167.44	203.2	-0.11782	466830000	26	0.933925	1.0798	1.92431	EGMTSLKVDNLTYRTSPDTLRRVFEKYGRVG	SRSF2_S(26)	S(26)	Q62093	SRSF2	sp|Q62093|SRSF2_MOUSE Serine/arginine-rich splicing factor 2 OS=Mus musculus OX=10090 GN=Srsf2 PE=1 SV=4	UID1324	1	1248
25.6774	27.2422	27.2162	26.6913	26.7992	26.6136	26.9538	26.8299	27.1961	26.0869	26.9393	26.7162	S	3	___1			0.999755	9.17e-08	140.78	120.78	97.273	0.16676	1621100000	522	-0.0803982	0.108314	-0.287947	TTTPKGGTPAGSTRGSPTRPNPPVRNLHQSG	DPYL3_S(522)	S(522)	Q62188	DPYL3	sp|Q62188|DPYL3_MOUSE Dihydropyrimidinase-related protein 3 OS=Mus musculus OX=10090 GN=Dpysl3 PE=1 SV=1	UID1327	1	1250
27.7021	27.5617	27.6312	26.4854	26.646	27.2076	27.275	27.7667	27.6647	27.0734	27.9638	26.9308	S	2	___1			1	5.53e-93	271.07	176.38	232.92	-0.098781	3395100000	2102	-0.240075	0.397804	-0.878815	VRRQQEEEERKRRPPSPDPNTKVSEEAESQQ	SPTB2_S(2102)	S(2102)	Q62261	SPTB2	sp|Q62261|SPTB2_MOUSE Spectrin beta chain, non-erythrocytic 1 OS=Mus musculus OX=10090 GN=Sptbn1 PE=1 SV=2	UID1346	1	1253
24.2496	22.031	22.9415	22.3536	22.8273	21.1378	21.6085	21.0366	21.292	22.209	21.8744	22.4247	S	3	___1			0.956145	6.79e-21	109	102.28	103.62	-0.27102	42275000	23	0.849268	0.97689	1.77978	TAAASAATAASAASGSPGSGEGSAGGEKRPA	TIF1B_S(23)	S(23)	Q62318	TIF1B	sp|Q62318|TIF1B_MOUSE Transcription intermediary factor 1-beta OS=Mus musculus OX=10090 GN=Trim28 PE=1 SV=3	UID1350	1	1254
24.9162	24.8263	24.8761	25.3053	24.9484	25.0971	25.3084	24.9657	24.48	24.2391	25.6648	25.0621	S	2	___1			0.99983	3.61e-23	188.44	141.56	107.98	-1.337	443720000	473	0.0415621	0.0665447	0.183678	YSSAEPHVSGMKRSRSGEGEVSGLLRKVPRV	TIF1B_S(473)	S(473)	Q62318	TIF1B	sp|Q62318|TIF1B_MOUSE Transcription intermediary factor 1-beta OS=Mus musculus OX=10090 GN=Trim28 PE=1 SV=3	UID1357	1	1254
26.0027	26.5926	26.7087	26.7037	26.0659	26.1443	26.4292	26.5118	25.8567	25.851	25.7788	26.2202	S	3	___1			1	5.4e-07	131.48	131.48	118.47	-0.0087929	1027900000	226	0.261701	0.707647	1.38542	SGRDDTSRYDERPGPSPLPHRDRDRDRERER	RU17_S(226)	S(226)	Q62376	RU17	sp|Q62376|RU17_MOUSE U1 small nuclear ribonucleoprotein 70 kDa OS=Mus musculus OX=10090 GN=Snrnp70 PE=1 SV=2	UID1358	1	1256
23.6119	20.6901	22.0259	24.8145	21.8721	24.6944	21.2513	25.0206	22.354	22.1599	21.6919	21.6531	S	3	___1			0.987469	6.21e-32	172.69	162.01	138.35	-3.8401	108900000	58	0.59631	0.288496	0.675554	RASSSYRGTPSSSPVSPQESPKHESKSGLEP	SRBS1_S(58)	S(58)	Q62417	SRBS1	sp|Q62417|SRBS1_MOUSE Sorbin and SH3 domain-containing protein 1 OS=Mus musculus OX=10090 GN=Sorbs1 PE=1 SV=2	UID1362	1	1259
22.5833	26.1542	21.1947	24.9453	24.9515	25.0657	25.3319	24.7788	21.3905	25.2172	22.4954	24.6269	S	2	___1			1	2.43e-82	260.7	242.62	219.74	0.48277	374230000	1209	0.175664	0.0627425	0.173813	IDLPYSSSPSRSATVSPQQPQAQQRRVTPDR	SRBS1_S(1209)	S(1209)	Q62417	SRBS1	sp|Q62417|SRBS1_MOUSE Sorbin and SH3 domain-containing protein 1 OS=Mus musculus OX=10090 GN=Sorbs1 PE=1 SV=2	UID1365	1	1259
23.8562	22.3529	22.9726	22.5924	23.5426	24.1474	23.6943	23.2864	23.3911	24.7097	24.9809	25.3235	S	2	___1			1	1.72e-17	168.43	165.69	165.72	0.20212	204060000	214	-0.986978	1.22879	-2.12972	ARTLSNAEDYLDDEDSD______________	OSTF1_S(214)	S(214)	Q62422	OSTF1	sp|Q62422|OSTF1_MOUSE Osteoclast-stimulating factor 1 OS=Mus musculus OX=10090 GN=Ostf1 PE=1 SV=2	UID1369	1	1261
25.18	26.2777	26.8933	26.276	26.3468	26.0547	27.0671	26.3823	27.2546	22.2529	26.3535	26.8153	S	2	___1			0.998405	4.67e-33	204.28	179.51	124.5	-0.019784	1865400000	333	0.150476	0.068146	0.187813	ASMTRLMRSRTASGSSVTSLEGTRSRSHTSE	NDRG1_S(333)	S(333)	Q62433	NDRG1	sp|Q62433|NDRG1_MOUSE Protein NDRG1 OS=Mus musculus OX=10090 GN=Ndrg1 PE=1 SV=1	UID1373	1;2;3;4	1263
24.0765	23.8714	22.8649	23.3546	23.3762	23.3584	24.8842	23.6704	25.2848	24.766	22.2307	22.1243	S	3	___1			0.999456	4.78e-05	88.803	62.287	84.605	-0.12275	296210000	352	-0.343085	0.240148	-0.579237	LEGTRSRSHTSEGPRSRSHTSEGSRSRSHTS	NDRG1_S(352)	S(352)	Q62433	NDRG1	sp|Q62433|NDRG1_MOUSE Protein NDRG1 OS=Mus musculus OX=10090 GN=Ndrg1 PE=1 SV=1	UID1379	1;2	1263
27.332	27.5478	27.6535	28.49	28.0838	27.6798	27.1621	26.913	27.037	27.7484	26.7905	28.2895	S	3	___1			1	9.32e-25	161.16	151.12	63.165	-0.78511	2592900000	2	0.474398	0.870577	1.62737	______________MSRELHDVDLAEVKPLV	NDRG1_S(2)	S(2)	Q62433	NDRG1	sp|Q62433|NDRG1_MOUSE Protein NDRG1 OS=Mus musculus OX=10090 GN=Ndrg1 PE=1 SV=1	UID1382	1	1263
25.1259	26.2433	25.9195	26.0803	26.463	25.3448	25.8056	21.3179	26.1032	25.9358	24.8781	24.9258	S	2	___1			0.996214	4.06e-158	320.5	295.37	316.97	0.80283	1633600000	342	1.03506	0.687671	1.35488	RTASGSSVTSLEGTRSRSHTSEGPRSRSHTS	NDRG1_S(342)	S(342)	Q62433	NDRG1	sp|Q62433|NDRG1_MOUSE Protein NDRG1 OS=Mus musculus OX=10090 GN=Ndrg1 PE=1 SV=1	UID1383	1;2	1263
23.7417	22.1623	24.6001	21.4648	21.6929	23.6842	22.1942	22.3535	21.6054	22.0294	23.226	21.7069	S	2	___1			0.95716	0.00478188	57.566	35.329	43.518	-0.81161	73824000	241	0.705097	0.603008	1.22276	MNHVLGPRKELKAAISDSVVEPAAKAALKLY	VILI_S(241)	S(241)	Q62468	VILI	sp|Q62468|VILI_MOUSE Villin-1 OS=Mus musculus OX=10090 GN=Vil1 PE=1 SV=3	UID1387	1	1266
22.1395	21.2793	21.3177	22.2281	22.212	21.4589	20.9632	22.5792	21.8806	22.6164	22.6884	23.4791	S	2	___1			1	1.49e-89	230.86	211.82	215.62	-0.65881	270000000	735	-0.595241	0.782314	-1.49777	SNTKSYDDLKAELGNSGDWSQIADEVMSPKV	VILI_S(735)	S(735)	Q62468	VILI	sp|Q62468|VILI_MOUSE Villin-1 OS=Mus musculus OX=10090 GN=Vil1 PE=1 SV=3	UID1388	1	1266
23.4694	22.3576	21.9023	21.6011	22.115	21.596	22.1072	24.686	21.8608	24.4775	22.5113	24.932	S	2	___1			1	0.000601346	73.082	45.557	73.082	-0.67238	103020000	336	-1.25558	1.09825	-1.94997	QHPQPPPAQNQNQVRSPGGPGPLTLKEVEEL	ZYX_S(336)	S(336)	Q62523	ZYX	sp|Q62523|ZYX_MOUSE Zyxin OS=Mus musculus OX=10090 GN=Zyx PE=1 SV=2	UID1396	1	1269
23.5735	22.001	22.0169	23.223	22.5311	22.884	22.2223	22.1605	21.49	22.826	21.5011	24.1022	S	3	___1			0.999785	1.17e-78	195.07	186.31	107.77	-1.189	95411000	363	0.321235	0.286639	0.671938	DAEKSARRGNNSAVGSNADLTIEEDEEEEPV	CAVN2_S(363)	S(363)	Q63918	CAVN2	sp|Q63918|CAVN2_MOUSE Caveolae-associated protein 2 OS=Mus musculus OX=10090 GN=Cavin2 PE=1 SV=3	UID1403	1;2	1271
23.2237	21.4505	21.6278	21.3471	23.2132	21.7281	21.7389	21.4258	22.0945	23.5641	23.4743	23.8685	S	2	___1			0.993795	0.000133272	92.65	92.65	68.83	0.66974	58892000	293	-0.595948	0.503146	-1.0603	NHQKASSGKSSPFKVSPLSFGRKKVREGESS	CAVN2_S(293)	S(293)	Q63918	CAVN2	sp|Q63918|CAVN2_MOUSE Caveolae-associated protein 2 OS=Mus musculus OX=10090 GN=Cavin2 PE=1 SV=3	UID1407	1	1271
22.4891	20.9668	21.5759	22.1834	22.2038	20.857	21.6147	21.8219	21.1119	20.7886	22.1426	22.6317	S	3	___1			0.999999	6.73e-10	93.776	79.617	91.813	0.55741	26713000	902	0.0274286	0.024229	0.0697879	ESNPPPPHIREAAPASPVLELQAGTQWLHAN	INADL_S(902)	S(902)	Q63ZW7	INADL	sp|Q63ZW7|INADL_MOUSE InaD-like protein OS=Mus musculus OX=10090 GN=Patj PE=1 SV=2	UID1410	1	1273
25.5443	26.9425	26.3151	26.4918	26.2968	26.246	26.3224	25.9799	25.7618	25.6161	25.7229	22.7588	S	2	___1			1	3.27e-05	98.902	77.602	47.815	-0.2322	831590000	135	0.945752	0.909965	1.68426	QDYFCARLFDYRGRLSPVPVPRAVPVKRPRV	RALY_S(135)	S(135)	Q64012	RALY	sp|Q64012|RALY_MOUSE RNA-binding protein Raly OS=Mus musculus OX=10090 GN=Raly PE=1 SV=3	UID1414	1	1275
22.056	21.6836	21.3553	22.8268	22.0252	22.2211	21.1811	22.1728	21.848	23.9331	22.8635	24.2279	S	3	___1			0.931374	1.11e-42	145.62	138.24	145.62	0.40123	51799000	368	-0.67638	0.636277	-1.27522	GELQSLQMPESEGPSSLDPSQEGPTGLKEAA	SQSTM_S(368)	S(368)	Q64337	SQSTM	sp|Q64337|SQSTM_MOUSE Sequestosome-1 OS=Mus musculus OX=10090 GN=Sqstm1 PE=1 SV=1	UID1419	1	1282
24.8017	21.8267	23.0183	24.4772	23.9688	23.1291	23.5516	23.1871	23.0863	25.3316	24.0485	25.7545	S	3	___1			0.999972	1.78e-104	234.5	224.69	192.75	-0.49509	252260000	334	-0.622963	0.448642	-0.967891	ESVGQPEEQMESGNCSGGDDDWTHLSSKEVD	SQSTM_S(334)	S(334)	Q64337	SQSTM	sp|Q64337|SQSTM_MOUSE Sequestosome-1 OS=Mus musculus OX=10090 GN=Sqstm1 PE=1 SV=1	UID1420	1	1282
22.0755	22.527	22.128	23.0698	21.8139	22.4499	22.3431	21.7188	21.0469	23.6083	22.3849	24.1436	S	3	___1			0.984646	4.91e-23	129.9	120.36	106.61	-1.643	44249000	24	-0.196881	0.151929	-0.389869	YLLGKEEATREIRRFSFCFSPEPEAEAQAAA	SQSTM_S(24)	S(24)	Q64337	SQSTM	sp|Q64337|SQSTM_MOUSE Sequestosome-1 OS=Mus musculus OX=10090 GN=Sqstm1 PE=1 SV=1	UID1421	1	1282
22.8647	22.2196	24.6823	25.1328	24.5163	21.3747	24.7154	25.5139	24.532	24.7934	22.1613	23.1815	S	2	___1			0.812847	2.3e-05	132.97	99.741	88.282	3.1595	224140000	30	-0.684507	0.383843	-0.853808	RAEGEEKTLAGDVKTSPPRSAPKKQLPSIPK	AKTIP_S(30)	S(30)	Q64362	AKTIP	sp|Q64362|AKTIP_MOUSE AKT-interacting protein OS=Mus musculus OX=10090 GN=Aktip PE=1 SV=1	UID1423	1	1283
24.143	25.1729	24.8847	23.9173	24.5858	25.0062	25.5293	25.254	25.5215	24.2848	25.3093	24.2691	S	2	___1			0.999956	1.75e-20	175.12	110.19	147.63	0.036859	380890000	169	-0.409663	0.649135	-1.2953	LIEPLSVGIYACRRGSVSLGNKVLVCGAGPV	DHSO_S(169)	S(169)	Q64442	DHSO	sp|Q64442|DHSO_MOUSE Sorbitol dehydrogenase OS=Mus musculus OX=10090 GN=Sord PE=1 SV=3	UID1426	1	1286
24.4573	22.0932	22.7838	22.9439	22.809	21.5602	22.4017	21.8297	22.149	23.4225	22.7557	23.1929	S	3	___1			0.962606	5.48e-33	147.49	137.64	120.26	-0.16932	96823000	1568	0.149287	0.120151	0.316252	KTASKKPKKTSFDQDSDVDIFPSDFTSEPPA	TOP2B_S(1568)	S(1568)	Q64511	TOP2B	sp|Q64511|TOP2B_MOUSE DNA topoisomerase 2-beta OS=Mus musculus OX=10090 GN=Top2b PE=1 SV=2	UID1442	1;2	1291
22.7472	25.0022	21.7268	23.1629	21.5546	22.0182	21.7282	21.6747	21.5305	22.6711	21.8778	22.6434	S	2	___1			1	1.08e-30	197.43	170.46	50.354	6.2149	1334700000	346	0.681003	0.594413	1.20908	MTDQVADLRARGQGASPVAMQKAQQVSQGLD	VINC_S(346)	S(346)	Q64727	VINC	sp|Q64727|VINC_MOUSE Vinculin OS=Mus musculus OX=10090 GN=Vcl PE=1 SV=4	UID1451	1	1300
24.6378	25.702	21.9077	21.5782	25.3454	25.4124	25.6171	25.0073	25.5994	25.6123	25.6054	26.4079	S	3	___1			1	6.55e-170	319.33	282.15	104.41	-1.1121	2574500000	290	-1.54431	1.11839	-1.97789	SKLNQAKGWLRDPNASPGDAGEQAIRQILDE	VINC_S(290)	S(290)	Q64727	VINC	sp|Q64727|VINC_MOUSE Vinculin OS=Mus musculus OX=10090 GN=Vcl PE=1 SV=4	UID1452	1	1300
24.3983	22.2925	22.8027	22.5725	22.3862	22.23	22.044	22.0107	23.2471	23.7057	22.6416	23.2463	S	3	___1			0.995214	2.7e-74	200.86	194.43	180.33	-0.52158	132020000	16	-0.0355358	0.0281883	-0.0808512	MAAAAAAAAAAAAGDSDSWDADTFSMEDPVR	EI3JB_S(16)	S(16)	Q66JS6	EI3JB	sp|Q66JS6|EI3JB_MOUSE Eukaryotic translation initiation factor 3 subunit J-B OS=Mus musculus OX=10090 GN=Eif3j2 PE=1 SV=1	UID1455	1	1302
22.2474	24.1954	24.0712	23.9681	24.2565	24.4395	24.6645	23.9348	21.1082	24.7238	24.7726	24.6322	S	3	___1			0.99429	7.45e-23	131.42	119.79	115.63	0.36791	235010000	240	-0.109677	0.0585949	-0.162973	AAAKTPFKRGHTRNKSTSSAMGGSHQDLSVI	RAB3I_S(240)	S(240)	Q68EF0	RAB3I	sp|Q68EF0|RAB3I_MOUSE Rab-3A-interacting protein OS=Mus musculus OX=10090 GN=Rab3ip PE=1 SV=1	UID1457	1	1303
22.4003	21.6424	21.7626	22.0134	21.6664	21.5172	21.8459	20.5879	21.1956	22.206	22.0484	22.1464	S	3	___1			0.962433	4.51e-09	87.25	77.533	67.69	0.68216	13458000	775	0.162017	0.225716	0.54956	RLLGLNELDDLLGKESPSKDSEPSCWGKKKK	PKP4_S(775)	S(775)	Q68FH0	PKP4	sp|Q68FH0|PKP4_MOUSE Plakophilin-4 OS=Mus musculus OX=10090 GN=Pkp4 PE=1 SV=1	UID1465	1	1307
21.3187	20.0971	20.8445	21.5927	22.5693	21.0579	22.0517	22.1653	20.8712	22.102	21.5994	21.9229	S	3	___1			1	0.0030389	61.958	61.11	54.023	-0.10812	31286000	721	-0.538722	0.701539	-1.37611	PGVPKDQRRQPGRRASPPAAGKRLSKEQNTP	LAR4B_S(721)	S(721)	Q6A0A2	LAR4B	sp|Q6A0A2|LAR4B_MOUSE La-related protein 4B OS=Mus musculus OX=10090 GN=Larp4b PE=1 SV=2	UID1480	1	1316
22.4003	20.7202	21.8818	21.8684	24.3348	21.7203	24.9377	24.8348	24.7435	24.2771	21.9422	21.8315	S	2	___1			0.994987	1.82e-08	96.391	88.05	68.83	0.87068	339260000	603	-1.60683	1.18771	-2.07345	VPAPCAVSAAFERSPSPVHLPEDPKVAEKQR	LAR4B_S(603)	S(603)	Q6A0A2	LAR4B	sp|Q6A0A2|LAR4B_MOUSE La-related protein 4B OS=Mus musculus OX=10090 GN=Larp4b PE=1 SV=2	UID1482	1	1316
21.9501	22.0061	21.3969	23.7887	24.62	22.0366	23.8403	21.1201	20.877	24.5032	23.8192	24.7508	S	3	___1			1	5.75e-16	112.33	104.62	112.33	0.016976	133320000	19	-0.518712	0.248993	-0.597206	QQQQQQQQKAGEQQLSEPEDMEMEAGDTDDP	UBP7_S(19)	S(19)	Q6A4J8	UBP7	sp|Q6A4J8|UBP7_MOUSE Ubiquitin carboxyl-terminal hydrolase 7 OS=Mus musculus OX=10090 GN=Usp7 PE=1 SV=1	UID1483	1	1317
25.0259	25.3576	25.8787	25.9018	25.6508	26.216	25.3377	25.6018	20.7626	23.2205	25.0372	25.6279	S	2	___1			0.999779	2.1e-31	203.39	163.77	160.22	0.038478	637870000	252	1.40717	0.947756	1.73836	NVQRCAKEGVGEETLSPRRKSPTAPSPQAYS	CGNL1_S(252)	S(252)	Q6AW69	CGNL1	sp|Q6AW69|CGNL1_MOUSE Cingulin-like protein 1 OS=Mus musculus OX=10090 GN=Cgnl1 PE=1 SV=2	UID1485	1	1318
21.372	21.4169	21.4809	21.2046	20.809	21.5668	22.0471	20.9425	21.6271	21.5528	21.1325	23.6546	S	2	___1			0.973379	0.000594929	87.806	55.872	77.192	0.50842	19975000	443	-0.517738	0.620674	-1.25071	QRSVAQEHRGKHSPSSPPAKLQGGAQGAHPK	CGNL1_S(443)	S(443)	Q6AW69	CGNL1	sp|Q6AW69|CGNL1_MOUSE Cingulin-like protein 1 OS=Mus musculus OX=10090 GN=Cgnl1 PE=1 SV=2	UID1486	1	1318
25.883	26.9319	26.5507	26.5272	26.3613	26.4192	26.3556	26.7266	21.2555	25.9192	24.6948	25.8838	S	2	___1			1	1.19e-30	197.88	139.19	55.912	1.0202	1095500000	284	1.30627	0.824754	1.56048	TKKNRPDVLPFRRQDSAGPILDGARSRRSSS	CGNL1_S(284)	S(284)	Q6AW69	CGNL1	sp|Q6AW69|CGNL1_MOUSE Cingulin-like protein 1 OS=Mus musculus OX=10090 GN=Cgnl1 PE=1 SV=2	UID1487	1	1318
23.7302	22.1015	21.4478	25.3147	22.3842	25.3969	20.9877	21.8053	22.0331	24.7088	22.0816	21.9785	S	3	___1			0.814752	2.44e-08	96.012	71.713	89.859	0.14047	127250000	257	1.13004	0.659478	1.31138	AKEGVGEETLSPRRKSPTAPSPQAYSETKKN	CGNL1_S(257)	S(257)	Q6AW69	CGNL1	sp|Q6AW69|CGNL1_MOUSE Cingulin-like protein 1 OS=Mus musculus OX=10090 GN=Cgnl1 PE=1 SV=2	UID1488	1	1318
24.5766	25.2408	25.2594	22.5228	25.0929	25.7139	25.1337	25.7618	20.8793	22.4678	25.4406	25.591	S	2	___1			0.99671	1.04e-57	226.65	191.9	205.27	0.23709	633570000	203	0.522029	0.224362	0.546751	KSRNCFPKSYGSQPNSPTSEDLAKTNMTAIR	CGNL1_S(203)	S(203)	Q6AW69	CGNL1	sp|Q6AW69|CGNL1_MOUSE Cingulin-like protein 1 OS=Mus musculus OX=10090 GN=Cgnl1 PE=1 SV=2	UID1493	1;2	1318
24.3752	22.558	20.3815	24.8698	25.2411	21.1587	24.934	21.7914	24.7192	24.7117	21.7626	21.9827	S	2	___1			0.996942	2e-12	153.7	125.37	141.07	-0.23256	255590000	214	-0.219558	0.0755223	-0.206711	ARKALKPIERVLSSTSEEDEPGVVKFLKMNC	NCOA7_S(214)	S(214)	Q6DFV7	NCOA7	sp|Q6DFV7|NCOA7_MOUSE Nuclear receptor coactivator 7 OS=Mus musculus OX=10090 GN=Ncoa7 PE=1 SV=2	UID1495	1	1320
25.3829	25.523	25.8927	25.7414	25.6742	25.3976	25.5891	25.4711	26.0657	25.8012	25.419	25.5769	S	3	___1			1	2.8e-47	182.95	172.9	151.31	0.83438	847430000	509	-0.0518573	0.158015	-0.403603	KKKKDKKKHIKEEPLSEEEPCTSTAVPSPEK	NOP58_S(509)	S(509)	Q6DFW4	NOP58	sp|Q6DFW4|NOP58_MOUSE Nucleolar protein 58 OS=Mus musculus OX=10090 GN=Nop58 PE=1 SV=1	UID1496	1;2	1321
24.6804	25.8373	26.1373	21.4319	23.0458	21.1852	25.611	26.0248	21.9955	24.9104	25.1538	23.1521	S	3	___1			1	2.54e-05	88.551	71.472	40.844	-2.019	450690000	1382	-0.754965	0.297496	-0.693001	EKAKKRRGRPPAEKLSPNPPKLTKQMNAIID	SMCA2_S(1382)	S(1382)	Q6DIC0	SMCA2	sp|Q6DIC0|SMCA2_MOUSE Probable global transcription activator SNF2L2 OS=Mus musculus OX=10090 GN=Smarca2 PE=1 SV=1	UID1498	1	1322
22.2981	22.6873	21.9991	22.4553	23.4411	23.5029	22.2053	21.3924	23.9042	23.2047	24.0786	23.7634	S	2	___1			0.999997	0.000236569	93.011	68.856	93.011	-0.017551	70932000	2652	-0.360815	0.308152	-0.713474	TNARNKAITSLLGGGSPKNNTAADTEDEESD	NIPBL_S(2652)	S(2652)	Q6KCD5	NIPBL	sp|Q6KCD5|NIPBL_MOUSE Nipped-B-like protein OS=Mus musculus OX=10090 GN=Nipbl PE=1 SV=1	UID1509	1	1331
24.5959	22.4638	24.8334	24.8625	22.481	25.3895	21.302	24.7397	21.1554	21.8966	25.4956	24.5923	S	3	___1			0.999648	1.24e-31	154.13	114.48	133.1	0.74487	284710000	107	0.907408	0.438132	0.949719	EAEYAEARRRILGSASPEEEQEKPILDRPTR	SZRD1_S(107)	S(107)	Q6NXN1	SZRD1	sp|Q6NXN1|SZRD1_MOUSE SUZ domain-containing protein 1 OS=Mus musculus OX=10090 GN=Szrd1 PE=1 SV=1	UID1511	1	1334
24.0044	23.7358	24.4446	24.6248	24.1593	24.5096	23.934	24.1797	23.9727	24.2436	24.2193	24.5416	S	2	___1			0.999999	0.000292891	91.858	76.656	91.858	0.11714	252620000	748	0.0646162	0.152525	0.391219	MASPSSESNESKRKLSVGAYVSSVRVDYESF	S23IP_S(748)	S(748)	Q6NZC7	S23IP	sp|Q6NZC7|S23IP_MOUSE SEC23-interacting protein OS=Mus musculus OX=10090 GN=Sec23ip PE=1 SV=2	UID1515	1	1335
23.7731	23.7678	23.8776	25.1493	24.2426	24.0088	24.4238	24.4024	23.9587	24.2005	24.2185	24.4563	S	2	___1			0.999994	2.27e-11	109.68	106.15	77.64	1.0792	391220000	1231	-0.140155	0.256819	-0.61297	RGRDPVKREATLPPVSPPKAALSVDEVEKKS	IF4G1_S(1231)	S(1231)	Q6NZJ6	IF4G1	sp|Q6NZJ6|IF4G1_MOUSE Eukaryotic translation initiation factor 4 gamma 1 OS=Mus musculus OX=10090 GN=Eif4g1 PE=1 SV=1	UID1516	1	1336
22.3309	25.6908	25.0212	25.3297	25.403	25.5143	26.2063	25.9064	26.0234	26.0161	21.7678	25.396	S	2	___1			0.985543	1.58e-06	113.27	90.495	106	1.2867	630110000	1187	-0.337671	0.151093	-0.387973	RGDRLDRARTPATKRSFSKEVEERSRERPSQ	IF4G1_S(1187)	S(1187)	Q6NZJ6	IF4G1	sp|Q6NZJ6|IF4G1_MOUSE Eukaryotic translation initiation factor 4 gamma 1 OS=Mus musculus OX=10090 GN=Eif4g1 PE=1 SV=1	UID1517	1	1336
24.6321	25.6908	24.711	22.4037	23.5361	22.7177	24.9601	25.3188	21.9441	24.7775	21.9866	24.3795	S	2	___1			0.999989	3.69e-05	107.83	62.054	107.83	-0.10659	354910000	1189	0.0541283	0.0231161	0.0666618	DRLDRARTPATKRSFSKEVEERSRERPSQPE	IF4G1_S(1189)	S(1189)	Q6NZJ6	IF4G1	sp|Q6NZJ6|IF4G1_MOUSE Eukaryotic translation initiation factor 4 gamma 1 OS=Mus musculus OX=10090 GN=Eif4g1 PE=1 SV=1	UID1518	1	1336
22.7144	25.8226	24.5661	23.7054	24.7959	24.7254	25.5722	25.9177	26.0562	25.3972	25.682	24.3323	S	3	___1			1	2.24e-05	123.73	123.73	123.73	-0.24406	494630000	127	-1.10467	1.28362	-2.20448	KEEEREKKFSRRLNHSPPQSSSRYRDNRSRD	RBM26_S(127)	S(127)	Q6NZN0	RBM26	sp|Q6NZN0|RBM26_MOUSE RNA-binding protein 26 OS=Mus musculus OX=10090 GN=Rbm26 PE=1 SV=2	UID1520	1	1337
24.7575	27.9278	27.6783	26.81	26.7812	27.1661	27.6417	27.7946	28.0649	27.4307	27.8115	27.294	S	3	___1			1	8.8e-132	301.43	266.81	168.22	0.45823	2329400000	225	-0.819402	0.942502	-1.73086	PQQGKDRDKKEAEQGSGEEKEEKEGDLKAND	ABCF1_S(225)	S(225)	Q6P542	ABCF1	sp|Q6P542|ABCF1_MOUSE ATP-binding cassette sub-family F member 1 OS=Mus musculus OX=10090 GN=Abcf1 PE=1 SV=1	UID1525	1	1343
25.0982	23.7983	23.6177	23.0583	24.998	24.1223	24.2437	24.1945	24.1691	25.6278	24.619	26.1585	S	2	___1			0.999958	5.51e-83	245.18	235.53	161.14	0.85104	351730000	107	-0.71995	0.788983	-1.50768	ERVLMERLKQLSVPASDEEDEVPAPIPRGRK	ABCF1_S(107)	S(107)	Q6P542	ABCF1	sp|Q6P542|ABCF1_MOUSE ATP-binding cassette sub-family F member 1 OS=Mus musculus OX=10090 GN=Abcf1 PE=1 SV=1	UID1528	1	1343
21.9098	24.766	21.2072	22.3868	22.1471	24.7064	25.156	21.7429	22.1884	24.6975	24.3655	22.1701	S	2	___1			0.999999	7.6e-32	195.87	170.43	195.87	0.55649	201350000	1565	-0.532854	0.255725	-0.610774	LPDSTPLGLYLKSPASPKWEQAGEQRLFPQG	NEST_S(1565)	S(1565)	Q6P5H2	NEST	sp|Q6P5H2|NEST_MOUSE Nestin OS=Mus musculus OX=10090 GN=Nes PE=1 SV=1	UID1535	1	1348
24.0873	21.0045	23.4572	23.0297	22.2654	21.5807	23.732	21.8646	22.6775	22.3973	24.7962	23.3418	S	2	___1			1	6e-09	132.03	116.84	132.03	-0.12278	86994000	527	-0.56409	0.398028	-0.879215	QRSLEPEPKKPVSPPSPKAEPIQEPPTCVPK	FHOD1_S(527)	S(527)	Q6P9Q4	FHOD1	sp|Q6P9Q4|FHOD1_MOUSE FH1/FH2 domain-containing protein 1 OS=Mus musculus OX=10090 GN=Fhod1 PE=1 SV=3	UID1537	1	1351
22.2914	22.2353	21.1874	25.3172	24.4409	23.9033	21.5303	21.3519	23.8952	24.1681	24.0864	24.5451	S	3	___1			0.994861	7.23e-74	199.78	199.78	191.05	0.020849	361080000	1091	-0.0335925	0.0133039	-0.0387773	EVATDGLLQGNSRRLSLTPDPEKGEPPALDP	FKB15_S(1091)	S(1091)	Q6P9Q6	FKB15	sp|Q6P9Q6|FKB15_MOUSE FK506-binding protein 15 OS=Mus musculus OX=10090 GN=Fkbp15 PE=1 SV=2	UID1543	1	1352
23.2866	20.6815	21.405	22.0655	21.9653	21.5255	21.4597	22.2428	20.6912	22.5426	22.1479	23.5192	S	2	___1			1	4.23e-91	240.79	227.75	209.23	1.1183	69052000	339	-0.279	0.214799	-0.526798	SSGRLHKTEDGGWEWSDDEFDEESEEGRAAI	OXSR1_S(339)	S(339)	Q6P9R2	OXSR1	sp|Q6P9R2|OXSR1_MOUSE Serine/threonine-protein kinase OSR1 OS=Mus musculus OX=10090 GN=Oxsr1 PE=1 SV=1	UID1544	1	1353
23.2201	24.0643	21.9908	22.901	23.0129	24.5487	23.9622	24.1126	25.1026	23.7159	23.9855	22.1895	S	3	___1			0.999984	1.42e-53	235.35	188.7	143.67	-0.30099	1932400000	302	-0.555058	0.490897	-1.03979	DRRDKKGGNYKKRKRSPSPSPTPEAKKKNAK	SMRC2_S(302)	S(302)	Q6PDG5	SMRC2	sp|Q6PDG5|SMRC2_MOUSE SWI/SNF complex subunit SMARCC2 OS=Mus musculus OX=10090 GN=Smarcc2 PE=1 SV=2	UID1554	1;2	1359
24.8443	24.8743	22.6712	25.382	25.2628	25.7097	25.7435	26.2744	21.6649	26.1356	25.0889	25.9909	S	2	___1			0.999999	4.92e-82	256.8	234.06	256.8	1.0486	941080000	283	-0.358965	0.167766	-0.425378	RRKKISAKTLTDEVNSPDSDRRDKKGGNYKK	SMRC2_S(283)	S(283)	Q6PDG5	SMRC2	sp|Q6PDG5|SMRC2_MOUSE SWI/SNF complex subunit SMARCC2 OS=Mus musculus OX=10090 GN=Smarcc2 PE=1 SV=2	UID1557	1	1359
27.0759	27.7038	28.0297	27.835	27.3995	28.1786	27.8873	27.5931	27.2629	27.0466	27.0858	26.9982	S	3	___1			0.999604	2.97e-23	188.39	172.9	124.15	-0.13218	4168700000	199	0.391453	0.96961	1.76945	EGETAYIRVKVDGPRSPSYGRSRSRSRSRSR	SRSF1_S(199)	S(199)	Q6PDM2	SRSF1	sp|Q6PDM2|SRSF1_MOUSE Serine/arginine-rich splicing factor 1 OS=Mus musculus OX=10090 GN=Srsf1 PE=1 SV=3	UID1561	1;2	1362
25.0237	24.9188	25.3352	25.618	25.3572	25.1375	25.1608	25.0886	24.7511	26.0793	25.8946	25.4446	S	2	___1			1	4.45e-40	172.81	136.52	172.81	0.2169	532530000	747	-0.171451	0.322288	-0.740343	SGVKPEDLKVDNARVSPEVGSADVASIAQKE	WASC2_S(747)	S(747)	Q6PGL7	WASC2	sp|Q6PGL7|WASC2_MOUSE WASH complex subunit 2 OS=Mus musculus OX=10090 GN=Washc2 PE=1 SV=1	UID1574	1	1366
24.8399	22.7507	22.1626	21.602	23.0916	22.9219	21.1405	22.2409	22.5036	23.3802	23.5545	22.4933	S	3	___1			0.865192	6.22e-61	172.69	165.31	172.69	0.30676	128180000	178	0.342643	0.249567	0.598366	YAEPEPQEGASAGAPSPTLELASRSPSGGAA	KCD12_S(178)	S(178)	Q6WVG3	KCD12	sp|Q6WVG3|KCD12_MOUSE BTB/POZ domain-containing protein KCTD12 OS=Mus musculus OX=10090 GN=Kctd12 PE=1 SV=1	UID1582	1;2	1374
22.145	23.4507	23.4733	21.466	21.6351	22.1686	21.4089	23.8757	21.7487	24.3585	24.0575	24.798	S	2	___1			0.972436	9.42e-106	261.63	238.77	226.57	0.21338	146430000	187	-0.984756	0.742989	-1.43894	ASAGAPSPTLELASRSPSGGAAGPLLTPSQS	KCD12_S(187)	S(187)	Q6WVG3	KCD12	sp|Q6WVG3|KCD12_MOUSE BTB/POZ domain-containing protein KCTD12 OS=Mus musculus OX=10090 GN=Kctd12 PE=1 SV=1	UID1583	1	1374
24.1441	21.4775	21.6578	21.5611	21.9999	23.5279	21.3292	23.3465	23.442	23.1965	21.7503	22.95	S	2	___1			0.898992	3.66e-65	209.45	187.78	168.99	1.3488	92347000	189	-0.274396	0.183944	-0.460917	AGAPSPTLELASRSPSGGAAGPLLTPSQSLD	KCD12_S(189)	S(189)	Q6WVG3	KCD12	sp|Q6WVG3|KCD12_MOUSE BTB/POZ domain-containing protein KCTD12 OS=Mus musculus OX=10090 GN=Kctd12 PE=1 SV=1	UID1584	1	1374
23.7872	21.4605	26.2211	25.6843	21.5905	26.0167	26.2225	25.8504	21.7989	24.5595	21.0824	22.866	S	3	___1			1	2.01e-05	110.92	64.514	47.621	-3.1756	560490000	237	0.396799	0.120584	0.317276	RLAGSRRDGERWRPHSPDGPRSTGWREHMER	GGYF2_S(237)	S(237)	Q6Y7W8	GGYF2	sp|Q6Y7W8|GGYF2_MOUSE GRB10-interacting GYF protein 2 OS=Mus musculus OX=10090 GN=Gigyf2 PE=1 SV=2	UID1591	1	1375
22.7147	21.1476	20.9193	21.3526	22.4326	20.8989	21.0435	21.0112	21.6097	22.0011	23.0473	22.7826	S	2	___1			0.966824	1.02e-15	131.4	115.26	75.911	2.1364	30212000	523	-0.338282	0.304848	-0.707147	KTEEVSNLKTLPKGLSASLPDLDSESWIEVK	LARP1_S(523)	S(523)	Q6ZQ58	LARP1	sp|Q6ZQ58|LARP1_MOUSE La-related protein 1 OS=Mus musculus OX=10090 GN=Larp1 PE=1 SV=3	UID1598	1	1381
22.6999	22.0415	21.7265	22.17	22.2484	21.0664	21.882	21.6501	20.9971	22.5147	22.1587	21.6897	S	2	___1			0.996974	1.15e-15	131.56	108.07	131.56	0.61075	83472000	525	0.176742	0.237194	0.573201	EEVSNLKTLPKGLSASLPDLDSESWIEVKKR	LARP1_S(525)	S(525)	Q6ZQ58	LARP1	sp|Q6ZQ58|LARP1_MOUSE La-related protein 1 OS=Mus musculus OX=10090 GN=Larp1 PE=1 SV=3	UID1599	1	1381
25.6059	22.4691	25.3134	25.8136	25.6907	25.5818	25.6672	25.5326	21.8425	25.4687	25.8789	25.4518	S	3	___1			0.999851	4.25e-32	184.95	155.48	143.95	0.49952	605920000	103	0.105488	0.045631	0.12855	VETAEVCSRPQELPQSPRIQQPELDFYCVKW	MINY1_S(103)	S(103)	Q76LS9	MINY1	sp|Q76LS9|MINY1_MOUSE Ubiquitin carboxyl-terminal hydrolase MINDY-1 OS=Mus musculus OX=10090 GN=Mindy1 PE=1 SV=1	UID1604	1	1395
25.7876	23.0764	24.6771	25.3834	24.5686	24.374	23.232	23.3344	22.8198	24.9779	24.7588	25.292	S	3	___1			1	3.97e-194	311.16	294.04	284.07	0.35426	769530000	125	0.575372	0.465662	0.997068	ITGDVEPTDAESAWHSENEEEDKLAGDMKNK	NP1L4_S(125)	S(125)	Q78ZA7	NP1L4	sp|Q78ZA7|NP1L4_MOUSE Nucleosome assembly protein 1-like 4 OS=Mus musculus OX=10090 GN=Nap1l4 PE=1 SV=1	UID1607	1	1403
23.6381	24.9475	23.9839	24.1112	22.0225	24.5174	24.6652	21.9324	24.8192	25.0276	25.4011	22.4637	S	2	___1			0.999782	3.78e-54	224.8	194.32	151.74	1.141	282640000	1907	-0.181444	0.0925627	-0.249468	CIRIALPAPRGSGTASDDEFENLRIKGPNAV	HUWE1_S(1907)	S(1907)	Q7TMY8	HUWE1	sp|Q7TMY8|HUWE1_MOUSE E3 ubiquitin-protein ligase HUWE1 OS=Mus musculus OX=10090 GN=Huwe1 PE=1 SV=5	UID1613	1	1411
21.9988	21.8442	22.0656	24.6908	24.8674	24.7843	24.524	24.7859	24.5411	25.4625	23.2716	22.32	S	3	___1			1	4.34e-07	82.36	67.431	60.036	1.3176	210280000	387	-0.775675	0.461202	-0.989453	AGLHEEVDYSEKLKFSDDEDEEDVVKDGRSK	PRC2B_S(387)	S(387)	Q7TPM1	PRC2B	sp|Q7TPM1|PRC2B_MOUSE Protein PRRC2B OS=Mus musculus OX=10090 GN=Prrc2b PE=1 SV=1	UID1619	1	1416
22.6263	22.5209	21.8623	21.6323	21.6614	24.5903	22.314	24.9382	21.5199	21.9827	24.764	24.9676	S	2	___1			0.991335	1.94e-35	199.33	171.92	199.33	-0.78457	141060000	1253	-0.932142	0.558717	-1.15169	GITGAKSPAPSNPTLSPSTPAKTPKLQKKKE	MBB1A_S(1253)	S(1253)	Q7TPV4	MBB1A	sp|Q7TPV4|MBB1A_MOUSE Myb-binding protein 1A OS=Mus musculus OX=10090 GN=Mybbp1a PE=1 SV=2	UID1623	1	1418
23.4425	21.4327	21.6176	21.646	21.6718	22.2758	22.6187	21.281	21.3593	21.6495	21.3626	21.4282	S	3	___1			0.999776	3.21e-08	79.512	79.512	63.805	0.1285	36730000	31	0.397822	0.509435	1.07078	PPKSPGDPARAAKRLSLESEGANEGATAAPE	TPPP_S(31)	S(31)	Q7TQD2	TPPP	sp|Q7TQD2|TPPP_MOUSE Tubulin polymerization-promoting protein OS=Mus musculus OX=10090 GN=Tppp PE=1 SV=1	UID1626	1	1420
23.7336	26.3164	25.6797	25.1905	25.6157	25.6546	26.1507	25.9621	22.0802	25.151	21.5511	25.1988	S	2	___1			0.995081	3.13e-10	151.41	125.43	151.41	0.60828	627500000	864	1.01612	0.54863	1.1353	PKTGYETSKKDPSQTSPLGTPRDINLVPTRQ	PKHA6_S(864)	S(864)	Q7TQG1	PKHA6	sp|Q7TQG1|PKHA6_MOUSE Pleckstrin homology domain-containing family A member 6 OS=Mus musculus OX=10090 GN=Plekha6 PE=1 SV=1	UID1631	1	1421
24.2867	20.4625	22.5582	25.1348	24.7527	24.736	21.7345	24.7363	24.7877	24.9715	24.8482	24.919	S	2	___1			0.999396	6.25e-58	230.45	205.52	176.44	-0.46569	664640000	901	-0.677702	0.327408	-0.749995	QAALNKVGIVPPRTKSPAEEELTPSAVVRRT	PKHA6_S(901)	S(901)	Q7TQG1	PKHA6	sp|Q7TQG1|PKHA6_MOUSE Pleckstrin homology domain-containing family A member 6 OS=Mus musculus OX=10090 GN=Plekha6 PE=1 SV=1	UID1633	1	1421
23.7563	23.877	21.9771	24.4827	23.9562	23.6531	21.0779	24.0882	24.4784	24.6973	22.0444	25.1157	S	2	___1			1	7.49e-72	248.25	220.61	248.25	-0.10173	259800000	109	0.0334349	0.0153023	0.0445042	IGSVRGQTTGKGPPQSPVFEGVYNNSRMLHF	ATX2L_S(109)	S(109)	Q7TQH0	ATX2L	sp|Q7TQH0|ATX2L_MOUSE Ataxin-2-like protein OS=Mus musculus OX=10090 GN=Atxn2l PE=1 SV=1	UID1634	1	1422
24.5653	20.8918	25.434	25.7811	21.4499	22.1074	25.9313	26.1137	25.8129	24.6836	22.3039	24.838	S	2	___1			0.941515	0.000163608	89.992	68.455	89.451	-0.099133	467060000	378	-1.57564	0.784271	-1.50068	SAAAEEPETDGKKGTSPGSELPPPKTAWTEN	PRC2A_S(378)	S(378)	Q7TSC1	PRC2A	sp|Q7TSC1|PRC2A_MOUSE Protein PRRC2A OS=Mus musculus OX=10090 GN=Prrc2a PE=1 SV=1	UID1637	1	1423
24.3041	21.8707	22.8031	23.8349	22.0303	23.4689	21.958	23.123	21.7093	22.461	21.9844	22.1546	S	3	___1			0.853148	2.7e-06	79.237	70.949	79.237	1.1387	83735000	739	0.820289	1.00285	1.81648	PVSKEADMSSIQIPSSPPAHGSPQLRSQDPT	PP6R1_S(739)	S(739)	Q7TSI3	PP6R1	sp|Q7TSI3|PP6R1_MOUSE Serine/threonine-protein phosphatase 6 regulatory subunit 1 OS=Mus musculus OX=10090 GN=Ppp6r1 PE=1 SV=1	UID1643	1	1426
22.5701	20.9805	21.4498	21.925	25.1881	22.0007	22.68	21.1575	25.4808	24.5329	24.3744	24.4675	S	2	___1			0.999998	8.74e-43	205.52	156.82	184.42	0.63664	320580000	274	-1.42982	0.863249	-1.61672	NDSSSKSSIETKPDASPQLPKKSITNSTLTS	ASTRB_S(274)	S(274)	Q80TI0	ASTRB	sp|Q80TI0|ASTRB_MOUSE Protein Aster-B OS=Mus musculus OX=10090 GN=Gramd1b PE=1 SV=2	UID1650	1	1429
22.4924	24.6303	25.2156	21.9183	24.6926	21.5017	21.0549	21.4673	21.9337	24.3665	23.5568	22.5732	S	2	___1			0.998359	8.04e-28	196.37	161.29	110.9	-0.18391	188680000	656	0.916429	0.521369	1.09056	ASPLKSTKRQREKVASDTEDTDRITSKKTKT	RERE_S(656)	S(656)	Q80TZ9	RERE	sp|Q80TZ9|RERE_MOUSE Arginine-glutamic acid dipeptide repeats protein OS=Mus musculus OX=10090 GN=Rere PE=1 SV=3	UID1658	1	1433
23.4625	20.6579	24.9674	24.5615	22.251	24.3507	25.1438	22.5287	22.2537	24.9176	21.2114	24.746	S	2	___1			1	8.32e-08	134.3	90.669	131.83	1.0603	266400000	181	-0.0917203	0.0335633	-0.095727	ADCKDFNRTPGSRQASPTEVVERLGPSTNPP	PUM2_S(181)	S(181)	Q80U58	PUM2	sp|Q80U58|PUM2_MOUSE Pumilio homolog 2 OS=Mus musculus OX=10090 GN=Pum2 PE=1 SV=2	UID1661	1	1435
22.987	20.2301	22.2977	22.0788	22.6077	20.915	21.4312	21.6907	21.5685	23.4989	22.3186	22.7524	S	2	___1			0.984403	9.88e-21	172.82	161.72	130.98	-0.031532	11444000	680	-0.357323	0.279017	-0.657024	PAERDREPSKLKRSYSSPDITQALQEEEKRR	UBP8_S(680)	S(680)	Q80U87	UBP8	sp|Q80U87|UBP8_MOUSE Ubiquitin carboxyl-terminal hydrolase 8 OS=Mus musculus OX=10090 GN=Usp8 PE=1 SV=2	UID1670	1	1437
25.0613	26.293	22.1616	26.2627	26.0064	25.9717	21.7018	25.3091	21.4186	22.7953	25.9319	22.2704	S	3	___1			0.920445	1.13e-06	103.66	103.66	94.882	-0.069696	478480000	82	2.05496	1.1472	2.01771	GVKNSEPAARLVDSLSQRSPKPSLRRVELAG	44083_S(82)	S(82)	Q80UG5	2020-09-09	sp|Q80UG5|SEPT9_MOUSE Septin-9 OS=Mus musculus OX=10090 GN=Sept9 PE=1 SV=1	UID1674	1	1439
22.5811	25.5105	21.6517	25.5814	25.1817	24.1607	25.8625	25.6614	25.478	25.4531	25.2172	25.2143	S	2	___1			1	5.37e-07	133.16	109.48	74.537	0.34317	511480000	334	-1.36988	1.13934	-2.00686	PDFVQAKDLPDGHAVSPRNTETVPSQNNSGS	CAMP3_S(334)	S(334)	Q80VC9	CAMP3	sp|Q80VC9|CAMP3_MOUSE Calmodulin-regulated spectrin-associated protein 3 OS=Mus musculus OX=10090 GN=Camsap3 PE=1 SV=1	UID1676	1	1441
24.9925	26.1537	21.4118	26.2797	26.0312	26.1364	26.3131	26.1328	25.7931	26.0688	24.7921	25.9462	S	2	___1			0.905076	2.69e-05	101.39	87.13	101.39	-0.1829	913330000	395	-0.673466	0.373571	-0.835245	QTYGTAAAKGAYVPSSPTRLGKGQDANLEAY	WIPI2_S(395)	S(395)	Q80W47	WIPI2	sp|Q80W47|WIPI2_MOUSE WD repeat domain phosphoinositide-interacting protein 2 OS=Mus musculus OX=10090 GN=Wipi2 PE=1 SV=1	UID1681	1	1446
22.9875	21.8944	21.7959	22.0592	21.5978	20.8581	20.7028	22.1398	21.4045	22.3037	21.5597	22.8537	S	2	___1			0.999971	5.29e-26	153.04	137.05	153.04	-0.18406	41294000	2478	0.0381435	0.0318159	0.0909089	SRSPFKAKVTGQRLVSPGSANETSSILVESV	FLNB_S(2478)	S(2478)	Q80X90	FLNB	sp|Q80X90|FLNB_MOUSE Filamin-B OS=Mus musculus OX=10090 GN=Flnb PE=1 SV=3	UID1695	1	1454
23.9514	21.9259	22.1759	24.2041	22.1462	21.5775	21.2923	22.0268	21.6063	23.9474	23.7902	24.8462	S	3	___1			0.999722	1.09e-46	189.08	172.14	125.78	0.17274	126890000	119	-0.254716	0.129731	-0.338797	GAKPFRRQASLIRSFSVEREPQENNSNYPDE	REPS2_S(119)	S(119)	Q80XA6	REPS2	sp|Q80XA6|REPS2_MOUSE RalBP1-associated Eps domain-containing protein 2 OS=Mus musculus OX=10090 GN=Reps2 PE=1 SV=1	UID1696	1	1455
22.1175	24.3949	22.1797	24.1936	24.7254	24.7718	21.6618	23.2971	24.2274	23.6619	25.2098	24.9726	S	2	___1			0.99822	0.000119606	109.6	92.967	109.24	0.0049149	311450000	267	-0.107986	0.0526635	-0.147327	ETAAGEPTPEPPRTSSPTSLPPLARSSLPSP	IF4G3_S(267)	S(267)	Q80XI3	IF4G3	sp|Q80XI3|IF4G3_MOUSE Eukaryotic translation initiation factor 4 gamma 3 OS=Mus musculus OX=10090 GN=Eif4g3 PE=1 SV=2	UID1698	1	1456
23.1423	21.5285	22.2038	23.8371	24.0296	24.1592	24.3801	24.9164	22.1453	23.5099	24.0888	22.1972	S	2	___1			0.999994	4.33e-07	134.98	79.446	134.98	-0.057712	158310000	181	-0.389524	0.252811	-0.604912	EKKMPKPRLKATVTPSPVKGKAKVGRPTASK	NUCKS_S(181)	S(181)	Q80XU3	NUCKS	sp|Q80XU3|NUCKS_MOUSE Nuclear ubiquitous casein and cyclin-dependent kinase substrate 1 OS=Mus musculus OX=10090 GN=Nucks1 PE=1 SV=1	UID1701	1	1461
21.1905	25.744	25.0774	24.1843	24.5426	25.3693	25.4749	25.9874	26.4723	25.0609	26.1579	24.0626	S	4	___1			1	2.65e-170	315.14	301.71	249.99	-0.01221	1111000000	79	-1.18465	0.820588	-1.55436	KDVKTKKDDSHSAEDSEDEKDDHKNVRQQRQ	NUCKS_S(79)	S(79)	Q80XU3	NUCKS	sp|Q80XU3|NUCKS_MOUSE Nuclear ubiquitous casein and cyclin-dependent kinase substrate 1 OS=Mus musculus OX=10090 GN=Nucks1 PE=1 SV=1	UID1704	1;2	1461
26.4252	26.0921	26.674	26.6699	27.0678	26.919	26.1865	26.4674	25.41	27.2825	26.2223	26.3421	S	2	___1			1	4.7e-243	366.58	366.58	341.3	0.021546	7057100000	19	0.322903	0.550576	1.13847	PVRNRKVVDYSQFQESDDADEDYGRDSGPPA	NUCKS_S(19)	S(19)	Q80XU3	NUCKS	sp|Q80XU3|NUCKS_MOUSE Nuclear ubiquitous casein and cyclin-dependent kinase substrate 1 OS=Mus musculus OX=10090 GN=Nucks1 PE=1 SV=1	UID1706	1	1461
23.5314	24.2855	25.2357	24.9082	25.0953	24.5755	24.9365	24.8605	25.1007	22.6432	21.6827	24.726	S	2	___1			1	3.55e-05	117.2	88.113	115.06	0.37672	399020000	459	0.613642	0.437532	0.948677	QSRSRTPSRVPSRAPSPAPPPLPSSRRSSVG	BI2L2_S(459)	S(459)	Q80Y61	BI2L2	sp|Q80Y61|BI2L2_MOUSE Brain-specific angiogenesis inhibitor 1-associated protein 2-like protein 2 OS=Mus musculus OX=10090 GN=Baiap2l2 PE=1 SV=1	UID1710	1	1464
22.1173	24.8192	24.5592	23.4161	23.3242	20.8735	24.3528	21.0516	21.7397	22.4404	22.6972	22.5428	S	3	___1			1	0.000733443	72.089	57.12	53.967	-0.086711	101990000	460	0.714175	0.433384	0.941469	LISIVRGPLATVRLDSPPHHPCRSGHASR__	BSPRY_S(460)	S(460)	Q80YW5	BSPRY	sp|Q80YW5|BSPRY_MOUSE B box and SPRY domain-containing protein OS=Mus musculus OX=10090 GN=Bspry PE=1 SV=1	UID1720	1	1468
24.6104	21.7322	21.0694	22.1306	23.8597	23.4803	23.4568	22.7012	22.5414	24.4072	23.8472	25.0855	S	3	___1			0.999839	5.85e-145	254.44	244.97	185.31	0.20369	164890000	185	-0.859447	0.617467	-1.24565	AGVVQEEEEDNLEYDSDGNPIAPSKKIIDPL	DDX42_S(185)	S(185)	Q810A7	DDX42	sp|Q810A7|DDX42_MOUSE ATP-dependent RNA helicase DDX42 OS=Mus musculus OX=10090 GN=Ddx42 PE=1 SV=3	UID1724	1	1469
22.2042	22.7557	22.4411	22.8926	21.6722	23.4903	23.3766	23.5906	23.4532	21.5031	22.7278	22.4487	S	3	___1			0.95812	1.16e-21	128.6	117.49	74.905	-0.50718	92903000	93	-0.273966	0.282092	-0.663055	RAAREPNIDRSRLPKSPPYTAFLGNLPYDVT	IF4B_S(93)	S(93)	Q8BGD9	IF4B	sp|Q8BGD9|IF4B_MOUSE Eukaryotic translation initiation factor 4B OS=Mus musculus OX=10090 GN=Eif4b PE=1 SV=1	UID1733	1	1487
22.4722	21.3921	24.066	23.5055	23.9676	21.3866	21.9356	24.5521	21.1092	21.7035	22.5149	24.3074	S	2	___1			0.99669	1.33e-115	287.57	252.52	185.63	-0.6519	101540000	498	0.111236	0.0517077	0.14479	AWVKRSSNPPARSQSSDTEQPSPTSGGGKVA	IF4B_S(498)	S(498)	Q8BGD9	IF4B	sp|Q8BGD9|IF4B_MOUSE Eukaryotic translation initiation factor 4B OS=Mus musculus OX=10090 GN=Eif4b PE=1 SV=1	UID1735	1	1487
22.2796	21.4895	22.4271	22.6613	22.5318	22.7552	22.5754	22.4193	22.2824	23.3176	23.0456	23.527	S	2	___1			1	9.73e-32	193.28	167.34	193.28	0.15838	137860000	383	-0.503777	0.993171	-1.80282	SLDSSDVERLERFFDSEDEDFEILSL_____	ATG4B_S(383)	S(383)	Q8BGE6	ATG4B	sp|Q8BGE6|ATG4B_MOUSE Cysteine protease ATG4B OS=Mus musculus OX=10090 GN=Atg4b PE=1 SV=2	UID1738	1	1488
23.7253	24.9176	21.0188	24.9597	24.91	20.8994	21.2407	25.3802	22.2235	24.6868	21.505	24.868	S	2	___1			0.868012	4.47e-06	113.69	48.975	110.66	-2.0202	223990000	59	0.0877705	0.0277788	0.0797111	LAVKRMYDRAISAPTSPTRLSHSGKRSWEEP	MID51_S(59)	S(59)	Q8BGV8	MID51	sp|Q8BGV8|MID51_MOUSE Mitochondrial dynamics protein MID51 OS=Mus musculus OX=10090 GN=Mief1 PE=1 SV=1	UID1742	1	1493
22.6524	22.0399	21.0679	22.9638	22.1634	22.0538	21.8733	22.1187	21.7972	23.1776	23.1298	23.8087	S	2	___1			1	2.39e-179	317.99	299.7	317.99	0.19972	146890000	438	-0.494024	0.555462	-1.14641	VERGPDEAIEDGEEGSEDDAEWVVTKDKSKY	EHD2_S(438)	S(438)	Q8BH64	EHD2	sp|Q8BH64|EHD2_MOUSE EH domain-containing protein 2 OS=Mus musculus OX=10090 GN=Ehd2 PE=1 SV=1	UID1745	1	1499
24.8807	26.4802	27.1251	25.9221	25.8672	26.4636	26.071	22.2071	26.2285	25.6395	25.9546	25.4118	S	3	___1			0.99268	0.000103397	108.14	63.168	95.751	0.024349	831940000	27	0.871077	0.623136	1.25459	NGNDNKKFKGDRPPCSPSRVLHLRKIPCDVT	PTBP3_S(27)	S(27)	Q8BHD7	PTBP3	sp|Q8BHD7|PTBP3_MOUSE Polypyrimidine tract-binding protein 3 OS=Mus musculus OX=10090 GN=Ptbp3 PE=1 SV=1	UID1746	1	1503
25.9734	27.14	25.8484	25.853	24.6993	22.06	22.3732	24.8608	25.2503	25.1017	25.2592	24.7554	S	3	___1			1	2.71e-23	174.78	171.78	174.78	0.060218	1353000000	153	0.662264	0.345135	0.783101	IITPIHEQWEKARANSPPREFPPATAREVDP	PSMF1_S(153)	S(153)	Q8BHL8	PSMF1	sp|Q8BHL8|PSMF1_MOUSE Proteasome inhibitor PI31 subunit OS=Mus musculus OX=10090 GN=Psmf1 PE=1 SV=1	UID1748	1	1506
24.5653	26.1055	25.434	25.7811	22.1628	25.7826	26.1766	26.1137	25.8129	22.5391	25.8698	25.4539	S	2	___1			1	7.55e-10	147.52	124.84	114.7	-0.25291	636420000	515	-0.355781	0.1699	-0.430108	HLMQTRDLVQPDKPASPKFIVTLDGVPSPPG	ZC3HE_S(515)	S(515)	Q8BJ05	ZC3HE	sp|Q8BJ05|ZC3HE_MOUSE Zinc finger CCCH domain-containing protein 14 OS=Mus musculus OX=10090 GN=Zc3h14 PE=1 SV=1	UID1758	1	1516
22.2809	24.6793	23.6583	23.0074	23.4626	23.7777	25.0646	24.7117	21.4114	24.4995	24.8179	22.2112	S	2	___1			0.949662	2.44e-22	184.01	164.17	162	0.44109	332970000	307	-0.308339	0.169983	-0.430291	FVEQIRSQVVRSRTPSASHEEQQE_______	SGTA_S(307)	S(307)	Q8BJU0	SGTA	sp|Q8BJU0|SGTA_MOUSE Small glutamine-rich tetratricopeptide repeat-containing protein alpha OS=Mus musculus OX=10090 GN=Sgta PE=1 SV=2	UID1762	1	1520
23.9921	21.7116	21.3938	22.1402	24.5481	25.5759	21.9765	24.428	25.2826	24.6428	25.7035	22.6763	S	2	___1			1	3.43e-27	187.08	187.08	151.55	-0.20456	829270000	67	-0.891307	0.446973	-0.965013	PPTSPAVPQTRENPPSPPTSPAAPQPRENPP	SFR1_S(67)	S(67)	Q8BP27	SFR1	sp|Q8BP27|SFR1_MOUSE Swi5-dependent recombination DNA repair protein 1 homolog OS=Mus musculus OX=10090 GN=Sfr1 PE=1 SV=2	UID1782	1;2	1546
23.6579	26.0629	21.997	25.4432	25.9274	21.3444	25.9503	25.0644	25.4595	25.7429	25.291	25.0211	S	3	___1			1	6.44e-07	132.47	107.91	60.528	0.36077	579300000	205	-1.34941	0.837825	-1.57964	MFKDSTEEKSPRRDESDEEPPRVERTPVSHP	K1671_S(205)	S(205)	Q8BRV5	K1671	sp|Q8BRV5|K1671_MOUSE Uncharacterized protein KIAA1671 OS=Mus musculus OX=10090 GN=Kiaa1671 PE=2 SV=1	UID1799	1	1554
25.264	24.3121	25.0094	25.4341	25.2711	24.6109	21.1874	24.7342	24.9472	25.1649	25.612	25.4306	S	3	___1			1	7.6e-55	197	179.8	142.94	-0.40651	511940000	1269	0.470868	0.2867	0.672056	AETPAVASCWSGPQVSPEHKELSHSPPRENS	SRRM2_S(1269)	S(1269)	Q8BTI8	SRRM2	sp|Q8BTI8|SRRM2_MOUSE Serine/arginine repetitive matrix protein 2 OS=Mus musculus OX=10090 GN=Srrm2 PE=1 SV=3	UID1806	1	1560
26.6555	27.1336	26.8213	26.9885	26.6574	26.676	26.7528	26.7329	26.6773	26.8561	27.219	26.5849	S	3	___1			0.999242	6.63e-36	190.55	136.63	123.43	-0.22575	1502600000	1151	0.0182177	0.0533504	0.149148	IQEDVASSCIPRDKFSPTQDRPESSTVLKVT	SRRM2_S(1151)	S(1151)	Q8BTI8	SRRM2	sp|Q8BTI8|SRRM2_MOUSE Serine/arginine repetitive matrix protein 2 OS=Mus musculus OX=10090 GN=Srrm2 PE=1 SV=3	UID1811	1	1560
23.7736	22.0214	24.4865	24.7684	24.5171	21.9568	21.7929	24.1185	20.7214	21.7777	22.2238	24.628	S	3	___1			0.977836	1.46e-07	83.602	69.92	58.914	-0.52052	134570000	1278	1.04355	0.646177	1.29069	WSGPQVSPEHKELSHSPPRENSFESSLEFKN	SRRM2_S(1278)	S(1278)	Q8BTI8	SRRM2	sp|Q8BTI8|SRRM2_MOUSE Serine/arginine repetitive matrix protein 2 OS=Mus musculus OX=10090 GN=Srrm2 PE=1 SV=3	UID1813	1	1560
26.2944	27.7887	27.6711	27.4071	27.1567	27.4432	27.4199	27.5328	26.9016	26.4286	26.7719	26.398	S	2	___1			0.999264	7.86e-11	143.42	107.88	138.42	0.047866	1992000000	2535	0.384706	0.656363	1.30655	SSLPAQPEVALKRVPSPTPVPKEAIREGRPQ	SRRM2_S(2535)	S(2535)	Q8BTI8	SRRM2	sp|Q8BTI8|SRRM2_MOUSE Serine/arginine repetitive matrix protein 2 OS=Mus musculus OX=10090 GN=Srrm2 PE=1 SV=3	UID1852	1	1560
23.1119	21.75	22.0846	21.4529	22.1118	21.2907	21.9472	21.8518	21.6355	21.7212	22.2247	23.0156	S	2	___1			0.989836	1.03e-29	180.02	147.08	153.75	1.375	113810000	1216	-0.0990197	0.110784	-0.293895	VEKSEQPLSQVLPSLSPEHKEMPGSNIESSP	SRRM2_S(1216)	S(1216)	Q8BTI8	SRRM2	sp|Q8BTI8|SRRM2_MOUSE Serine/arginine repetitive matrix protein 2 OS=Mus musculus OX=10090 GN=Srrm2 PE=1 SV=3	UID1856	1	1560
23.2517	23.3494	21.5913	21.8996	22.2132	22.7994	23.7376	23.233	23.6343	22.8393	21.9197	21.7467	S	2	___1			0.976192	0.000952897	84.507	30.021	84.507	0.31651	73427000	1927	-0.334337	0.317364	-0.731021	SRTPPVTRRRSRSRTSPVTRRRSRSRTSPVT	SRRM2_S(1927)	S(1927)	Q8BTI8	SRRM2	sp|Q8BTI8|SRRM2_MOUSE Serine/arginine repetitive matrix protein 2 OS=Mus musculus OX=10090 GN=Srrm2 PE=1 SV=3	UID1879	1	1560
25.0793	25.73	25.9688	25.2518	25.6791	25.6163	25.3948	25.4953	25.3696	22.8912	25.6671	25.808	S	2	___1			0.995125	1.14e-40	212.9	212.9	174.23	0.12288	573070000	1360	0.449872	0.445394	0.962287	EVVEKVGLFSSQKVSSPVLETVQQRTPSRER	SRRM2_S(1360)	S(1360)	Q8BTI8	SRRM2	sp|Q8BTI8|SRRM2_MOUSE Serine/arginine repetitive matrix protein 2 OS=Mus musculus OX=10090 GN=Srrm2 PE=1 SV=3	UID1887	1;2	1560
22.1841	21.642	24.689	21.4665	24.0968	25.2462	21.448	24.9628	20.7265	24.597	24.8496	22.5377	S	2	___1			1	2.54e-05	123.28	106.74	91.858	-0.42012	173100000	1459	0.0338252	0.011378	0.0332348	DVTDASKVKCSGPGLSPGMVRANLPQSFQVD	FLNA_S(1459)	S(1459)	Q8BTM8	FLNA	sp|Q8BTM8|FLNA_MOUSE Filamin-A OS=Mus musculus OX=10090 GN=Flna PE=1 SV=5	UID1893	1	1561
21.9327	20.8873	22.7335	23.1721	22.0702	22.2496	22.0826	22.1513	21.1929	22.9525	23.1469	23.8794	S	2	___1			0.97256	1e-10	139.34	104.91	103.88	0.11219	76543000	968	-0.393384	0.345921	-0.784556	GDHIPKSPFSVGVSPSLDLSKIKVSGLGDKV	FLNA_S(968)	S(968)	Q8BTM8	FLNA	sp|Q8BTM8|FLNA_MOUSE Filamin-A OS=Mus musculus OX=10090 GN=Flna PE=1 SV=5	UID1896	1	1561
22.8129	20.6376	21.9314	21.8651	20.7487	21.7047	21.7538	22.6994	21.3272	21.7332	21.6843	22.1633	S	2	___1			0.999614	2.95e-08	96.993	68.696	87.932	0.4654	27027000	476	-0.27684	0.311223	-0.719339	FGFCAQVSKEVPRRKSLVGTPYWMAPELISR	PAK4_S(476)	S(476)	Q8BTW9	PAK4	sp|Q8BTW9|PAK4_MOUSE Serine/threonine-protein kinase PAK 4 OS=Mus musculus OX=10090 GN=Pak4 PE=1 SV=1	UID1899	1	1562
21.8593	22.5821	25.5705	24.7148	25.1555	21.1702	25.0419	21.5169	21.069	21.8164	22.3508	22.8345	S	3	___1			0.987021	0.000327314	71.98	52.905	71.98	-0.2743	149280000	135	1.07046	0.537842	1.11767	DLGKEPKKGVLKKSFSRDREEADGRGGEKPK	LMOD1_S(135)	S(135)	Q8BVA4	LMOD1	sp|Q8BVA4|LMOD1_MOUSE Leiomodin-1 OS=Mus musculus OX=10090 GN=Lmod1 PE=1 SV=1	UID1905	1	1568
24.529	26.1452	26.4756	25.7715	25.8428	26.0079	26.5129	26.9611	26.2293	26.2183	26.0921	26.1596	S	3	___1			0.992394	3.56e-83	246.32	230.2	246.32	-0.20711	920250000	59	-0.566878	1.03765	-1.86542	AEDCEFIQRFEMKRSSEDKQEMLQTEGSQCA	VATH_S(59)	S(59)	Q8BVE3	VATH	sp|Q8BVE3|VATH_MOUSE V-type proton ATPase subunit H OS=Mus musculus OX=10090 GN=Atp6v1h PE=1 SV=1	UID1906	1	1569
23.8864	26.3432	26.7179	22.4652	22.7819	25.7267	26.5748	26.6392	25.915	26.1648	25.5342	25.7921	S	3	___1			0.996515	6.28e-46	173.86	158.44	173.86	0.027944	834000000	412	-1.4498	1.03776	-1.86557	KGMKDDKDEEDDGTGSPHLNNR_________	ARRB1_S(412)	S(412)	Q8BWG8	ARRB1	sp|Q8BWG8|ARRB1_MOUSE Beta-arrestin-1 OS=Mus musculus OX=10090 GN=Arrb1 PE=1 SV=1	UID1913	1	1575
22.4304	21.6077	21.2973	22.7348	23.1822	21.7162	21.2076	21.5165	22.0358	24.0055	23.3628	23.2778	S	3	___1			0.999999	4.27e-23	123.66	115.73	90.465	0.86462	81414000	540	-0.40624	0.320066	-0.736141	VPSSVTDVALPALLDSDEERMITHFERSKME	TM87A_S(540)	S(540)	Q8BXN9	TM87A	sp|Q8BXN9|TM87A_MOUSE Transmembrane protein 87A OS=Mus musculus OX=10090 GN=Tmem87a PE=1 SV=1	UID1916	1	1582
21.9197	21.3902	20.9237	22.1864	21.8287	23.0084	21.1122	24.5812	21.3866	24.6669	24.5229	22.3236	S	2	___1			1	3.85e-05	120.86	100.02	77.867	0.32966	109310000	393	-1.22269	0.87882	-1.63932	ISACASQWEQLRGLGSNEDGLQKLGSEDVES	TRI47_S(393)	S(393)	Q8C0E3	TRI47	sp|Q8C0E3|TRI47_MOUSE E3 ubiquitin-protein ligase TRIM47 OS=Mus musculus OX=10090 GN=Trim47 PE=1 SV=2	UID1926	1	1593
22.3716	24.8083	25.4475	21.1706	21.9895	25.201	21.673	24.2466	21.2073	22.3486	24.9889	21.7013	S	2	___1			0.999972	0.000133282	111.79	99.874	111.79	1.2375	309140000	82	0.803815	0.360702	0.811787	GTKYVHLKKRFCTGDSPPLEAKLPREPPRIE	SWAHC_S(82)	S(82)	Q8C0J6	SWAHC	sp|Q8C0J6|SWAHC_MOUSE Ankyrin repeat domain-containing protein SOWAHC OS=Mus musculus OX=10090 GN=Sowahc PE=1 SV=2	UID1930	1	1595
22.5188	24.327	21.5781	24.0008	21.8107	24.576	21.3569	24.146	22.2421	22.2476	21.7815	24.6086	S	2	___1			0.982938	0.000118545	97.86	66.221	93.348	-0.30118	146700000	1528	0.404763	0.215627	0.528534	KSTIEEDLKKLIDLESPTPESQKNFKFHALS	SI1L1_S(1528)	S(1528)	Q8C0T5	SI1L1	sp|Q8C0T5|SI1L1_MOUSE Signal-induced proliferation-associated 1-like protein 1 OS=Mus musculus OX=10090 GN=Sipa1l1 PE=1 SV=2	UID1932	1	1596
24.3962	25.3325	24.7539	24.7852	24.4286	25.2546	25.5075	25.4554	26.4112	24.7536	21.6348	25.1858	S	2	___1			0.999961	0.0066149	93.649	46.075	93.649	2.8173	453090000	582	0.000439644	0.000213918	0.000632783	ANANSTPPPYERTRLSPPRASYDDPYKKAVA	RBM14_S(582)	S(582)	Q8C2Q3	RBM14	sp|Q8C2Q3|RBM14_MOUSE RNA-binding protein 14 OS=Mus musculus OX=10090 GN=Rbm14 PE=1 SV=1	UID1938	1	1602
22.274	21.2422	21.9612	22.3141	21.4361	22.2486	22.1371	24.0386	21.4139	24.4347	24.3199	22.2384	S	2	___1			0.998624	3.48e-11	147.31	131.7	140.33	-0.45858	60851000	106	-1.1844	1.191	-2.07797	SPSPDRSPARGGGQSSPQEEPTWKKKKDELD	CWC22_S(106)	S(106)	Q8C5N3	CWC22	sp|Q8C5N3|CWC22_MOUSE Pre-mRNA-splicing factor CWC22 homolog OS=Mus musculus OX=10090 GN=Cwc22 PE=1 SV=1	UID1946	1	1608
24.4778	21.1346	22.1753	25.0195	25.0802	21.0183	25.2014	22.4451	22.3523	24.4684	24.6501	24.6083	S	3	___1			0.996884	3.21e-07	82.765	76.861	78.326	-0.12568	239510000	724	-0.80333	0.387851	-0.861012	ETLRSHSEEGLDFKPSPPLSKISVIPHDLFY	CLMN_S(724)	S(724)	Q8C5W0	CLMN	sp|Q8C5W0|CLMN_MOUSE Calmin OS=Mus musculus OX=10090 GN=Clmn PE=1 SV=2	UID1950	1	1609
23.7477	22.1064	21.7414	22.0378	21.9805	21.6493	22.2727	22.0768	21.8418	22.0933	21.7559	22.715	S	3	___1			0.979941	2.35e-09	68.811	62.511	64.665	-0.76027	35946000	846	0.0846186	0.0907278	0.244922	HKLNVPETMTEVLDVSDEEGDDTVTGDGGEY	ANK2_S(846)	S(846)	Q8C8R3	ANK2	sp|Q8C8R3|ANK2_MOUSE Ankyrin-2 OS=Mus musculus OX=10090 GN=Ank2 PE=1 SV=2	UID1955	1	1613
22.6497	25.1236	21.9294	22.4044	25.1332	22.0681	25.1418	22.1951	25.1042	22.6001	25.0418	24.2623	S	2	___1			0.999238	1.73e-08	104.09	86.259	104.09	-1.1638	781110000	183	-0.83947	0.481832	-1.02451	TGTLSRTNPPTQKPPSPPVSGRGTLGRNTPY	ABI1_S(183)	S(183)	Q8CBW3	ABI1	sp|Q8CBW3|ABI1_MOUSE Abl interactor 1 OS=Mus musculus OX=10090 GN=Abi1 PE=1 SV=3	UID1967	1	1621
22.1073	21.5426	22.2819	23.4218	23.3885	23.1002	22.4542	22.6677	22.4658	22.9005	22.5358	23.3133	S	2	___1			0.999845	2.65e-05	119.69	107.48	119.69	0.33548	104920000	740	-0.0824773	0.0885711	-0.239561	YVIESSGHAELARCPSPTMSLPSSWKYTTNA	SYNPO_S(740)	S(740)	Q8CC35	SYNPO	sp|Q8CC35|SYNPO_MOUSE Synaptopodin OS=Mus musculus OX=10090 GN=Synpo PE=1 SV=2	UID1970	1	1622
24.808	22.7484	23.4866	24.4634	24.0008	23.9682	21.6487	22.4674	22.3138	24.0876	23.2598	24.1691	S	2	___1			1	1.53e-25	143.84	129.23	143.84	-0.73128	247160000	672	0.921501	0.992186	1.80143	EASNFQQEPIARDRASPAAAEEAVPEWASCL	SYNPO_S(672)	S(672)	Q8CC35	SYNPO	sp|Q8CC35|SYNPO_MOUSE Synaptopodin OS=Mus musculus OX=10090 GN=Synpo PE=1 SV=2	UID1971	1	1622
22.0357	20.3806	22.2084	21.5515	22.1011	21.7926	21.5546	21.5801	21.5313	21.9591	21.7323	22.3301	S	2	___1			1	1.73e-22	132.74	121.69	121.44	-0.59737	71677000	146	-0.102958	0.129219	-0.337599	KLKELQNEVEKQMNMSPPPGNAGPVIMSLEE	PABP2_S(146)	S(146)	Q8CCS6	PABP2	sp|Q8CCS6|PABP2_MOUSE Polyadenylate-binding protein 2 OS=Mus musculus OX=10090 GN=Pabpn1 PE=1 SV=3	UID1973	1	1625
24.7162	20.0826	22.5642	25.4656	24.6186	21.1132	21.2063	21.9219	22.0252	22.2525	22.0099	22.7385	S	2	___1			0.999298	0.000605512	89.805	48.658	89.805	-0.61821	123710000	697	1.06771	0.568423	1.16739	SVHESHENERIPRPLSPTKLLPFLSNPYRNQ	ASPP2_S(697)	S(697)	Q8CG79	ASPP2	sp|Q8CG79|ASPP2_MOUSE Apoptosis-stimulating of p53 protein 2 OS=Mus musculus OX=10090 GN=Tp53bp2 PE=1 SV=3	UID1982	1	1635
26.7533	27.6321	27.8027	27.5951	27.1904	27.3217	27.1182	27.6276	25.535	26.8076	26.7856	26.8778	S	2	___1			0.999942	6.15e-15	161.67	107.89	155.11	-0.11559	1856900000	274	0.590557	1.0148	1.83332	GKQFYKQVTTVGRRLSVGSSMRTAKEQAALQ	LAT4_S(274)	S(274)	Q8CGA3	LAT4	sp|Q8CGA3|LAT4_MOUSE Large neutral amino acids transporter small subunit 4 OS=Mus musculus OX=10090 GN=Slc43a2 PE=1 SV=1	UID1986	1	1637
22.1268	25.9857	21.0035	22.2864	25.7505	25.4385	25.5996	21.5203	25.1754	24.7866	25.4343	22.4631	S	3	___1			0.99998	9.51e-06	98.676	70.255	94.569	0.20569	812410000	1087	-0.397991	0.133873	-0.348448	PLPEKRHLPGSGQQPSPPARSTNQHVTFASP	TNS2_S(1087)	S(1087)	Q8CGB6	TNS2	sp|Q8CGB6|TNS2_MOUSE Tensin-2 OS=Mus musculus OX=10090 GN=Tns2 PE=1 SV=1	UID1992	1	1638
25.3168	22.4836	26.2672	26.4909	24.7064	22.1334	25.6138	26.1861	21.6512	25.2379	21.7686	22.8621	S	4	___1			0.999689	1.99e-07	83.31	69.599	83.31	0.99031	457770000	765	0.67975	0.252083	0.603446	EEDIADKVIFLERRVSELEKDSAAAGEQHGR	RFIP3_S(765)	S(765)	Q8CHD8	RFIP3	sp|Q8CHD8|RFIP3_MOUSE Rab11 family-interacting protein 3 OS=Mus musculus OX=10090 GN=Rab11fip3 PE=1 SV=2	UID2003	1	1643
24.8702	26.7459	26.5561	25.8847	22.6428	26.3603	26.0289	25.9086	25.8183	25.5703	25.8068	25.1975	S	2	___1			1	1.25e-31	203.11	171.9	163.8	0.11528	1124900000	864	-0.21174	0.12481	-0.327256	LKYSAILKRPGLEKASDEEPED_________	DI3L2_S(864)	S(864)	Q8CI75	DI3L2	sp|Q8CI75|DI3L2_MOUSE DIS3-like exonuclease 2 OS=Mus musculus OX=10090 GN=Dis3l2 PE=1 SV=1	UID2019	1	1654
25.315	21.6384	23.6703	24.7117	23.7172	23.3557	22.6551	21.9636	21.9199	23.0255	22.6023	23.7453	S	3	___1			0.975945	7.97e-16	116.35	108.26	116.35	0.42345	122000000	141	1.08277	1.02252	1.84418	VLKFYDSNTVKQKYLSFTPPEKDGFPSGTPA	PAK2_S(141)	S(141)	Q8CIN4	PAK2	sp|Q8CIN4|PAK2_MOUSE Serine/threonine-protein kinase PAK 2 OS=Mus musculus OX=10090 GN=Pak2 PE=1 SV=1	UID2026	1	1661
24.0438	20.6361	25.8469	22.3133	21.8503	25.2772	20.9623	25.1707	20.7641	24.9398	21.4944	22.364	S	3	___1			0.891788	0.00231655	57.745	26.231	40.515	-0.52316	216480000	194	0.712029	0.256636	0.612603	VRQQSTNDYIRARTESRDVDSRPEIQRLDT_	CKLF4_S(194)	S(194)	Q8CJ61	CKLF4	sp|Q8CJ61|CKLF4_MOUSE CKLF-like MARVEL transmembrane domain-containing protein 4 OS=Mus musculus OX=10090 GN=Cmtm4 PE=1 SV=1	UID2028	1	1665
24.8341	25.8873	26.0117	25.8791	26.1073	26.5732	25.6749	21.7911	25.8165	22.4603	26.2456	25.6537	S	2	___1			0.997996	8e-239	360.05	320.39	261.5	-4.2401	3041100000	75	1.27512	0.810901	1.54009	VRAKPAAQSEEETATSPAASPTPQSAERSPS	EIF3B_S(75)	S(75)	Q8JZQ9	EIF3B	sp|Q8JZQ9|EIF3B_MOUSE Eukaryotic translation initiation factor 3 subunit B OS=Mus musculus OX=10090 GN=Eif3b PE=1 SV=1	UID2030	1;2;3	1668
25.1219	22.1955	21.2937	25.9631	26.7682	26.7568	26.3918	21.5414	26.2479	22.9928	26.3687	23.0533	S	2	___1			1	0	444.26	413.17	301.22	-0.2485	3477100000	120	0.250551	0.0695645	0.191466	QARGHPSAGAEEEGGSDGSAAEAEPRALENG	EIF3B_S(120)	S(120)	Q8JZQ9	EIF3B	sp|Q8JZQ9|EIF3B_MOUSE Eukaryotic translation initiation factor 3 subunit B OS=Mus musculus OX=10090 GN=Eif3b PE=1 SV=1	UID2036	1;2	1668
25.4568	21.8653	26.0249	26.5302	26.5365	26.0436	26.7443	26.756	26.3762	26.3834	26.3542	22.541	S	3	___1			1	4.06e-72	249.32	233.62	247.74	-0.19683	943420000	155	-0.449616	0.181366	-0.455301	DRHEASGFSRRPDPDSDEDEDYERERRKRSM	SPF45_S(155)	S(155)	Q8JZX4	SPF45	sp|Q8JZX4|SPF45_MOUSE Splicing factor 45 OS=Mus musculus OX=10090 GN=Rbm17 PE=1 SV=1	UID2040	1	1671
23.9954	22.8485	22.7127	23.7116	23.779	21.4758	23.0612	22.7826	22.7417	22.0964	23.6648	23.7716	S	3	___1			0.999948	9.54e-24	105.2	100.2	105.2	0.15315	158050000	1265	0.06744	0.0519269	0.145372	GGGYGDPEDPAPPPGSPPLYPAFPERGSVYE	OPLA_S(1265)	S(1265)	Q8K010	OPLA	sp|Q8K010|OPLA_MOUSE 5-oxoprolinase OS=Mus musculus OX=10090 GN=Oplah PE=1 SV=1	UID2041	1	1673
22.8251	21.8917	22.9155	21.5304	23.4549	22.861	21.9332	21.4156	21.6512	23.9064	22.1682	22.3455	S	3	___1			0.99698	3.14e-23	139.4	127.75	139.4	-0.2209	105020000	383	0.343086	0.320377	0.73673	RADGDWDDQEVLDYFSDKESAKQKFHDSEGD	BCLF1_S(383)	S(383)	Q8K019	BCLF1	sp|Q8K019|BCLF1_MOUSE Bcl-2-associated transcription factor 1 OS=Mus musculus OX=10090 GN=Bclaf1 PE=1 SV=2	UID2043	1	1675
26.2139	25.7315	26.1875	26.8774	26.4555	26.3218	26.2256	26.5746	25.7969	26.051	25.9673	26.1214	S	2	___1			0.999999	4.63e-07	136.81	85.088	110.22	0.077809	1090100000	510	0.17513	0.429922	0.935438	PEQVKSEKLKELFDYSPPLHKSLDAREKSIF	BCLF1_S(510)	S(510)	Q8K019	BCLF1	sp|Q8K019|BCLF1_MOUSE Bcl-2-associated transcription factor 1 OS=Mus musculus OX=10090 GN=Bclaf1 PE=1 SV=2	UID2044	1	1675
25.0475	25.8054	26.0525	26.019	26.1419	25.706	25.9541	26.2708	25.4374	25.6924	25.7796	22.6499	S	2	___1			1	6.08e-127	303.44	255.83	229.02	0.34067	1105200000	395	0.498009	0.398684	0.880384	DYFSDKESAKQKFHDSEGDDTEETEDYRQFR	BCLF1_S(395)	S(395)	Q8K019	BCLF1	sp|Q8K019|BCLF1_MOUSE Bcl-2-associated transcription factor 1 OS=Mus musculus OX=10090 GN=Bclaf1 PE=1 SV=2	UID2046	1	1675
23.12	25.0342	25.1564	25.2123	25.189	25.0027	25.4959	25.3671	25.2136	25.1725	25.3072	25.072	S	2	___1			0.99963	9.81e-23	177.04	120.11	86.898	0.048684	1325400000	656	-0.485613	0.734361	-1.42594	STRQKSPEIHRRIDISPSALRKHTRLAGEER	BCLF1_S(656)	S(656)	Q8K019	BCLF1	sp|Q8K019|BCLF1_MOUSE Bcl-2-associated transcription factor 1 OS=Mus musculus OX=10090 GN=Bclaf1 PE=1 SV=2	UID2047	1	1675
25.9284	28.9765	28.9218	27.8297	28.437	28.2404	28.4719	28.6127	28.5698	28.0352	28.0116	27.5182	S	2	___1			1	6.98e-209	366.18	305.84	87.519	-1.9067	4611100000	177	-0.147601	0.113324	-0.299989	QEKQTKKAEGEPQEESPLKSKSQEEPKDTFE	BCLF1_S(177)	S(177)	Q8K019	BCLF1	sp|Q8K019|BCLF1_MOUSE Bcl-2-associated transcription factor 1 OS=Mus musculus OX=10090 GN=Bclaf1 PE=1 SV=2	UID2048	1	1675
22.7047	20.7768	24.0565	21.8607	21.2606	25.0662	21.2919	24.1847	20.9955	22.572	22.1563	21.9999	S	4	___1			0.994685	8.76e-20	161.8	141.73	74.776	-0.081316	210420000	267	0.420892	0.207783	0.512025	SAKNTPSQHSHSIQHSPERSGSGSVGNGSSR	BCLF1_S(267)	S(267)	Q8K019	BCLF1	sp|Q8K019|BCLF1_MOUSE Bcl-2-associated transcription factor 1 OS=Mus musculus OX=10090 GN=Bclaf1 PE=1 SV=2	UID2049	1	1675
25.9193	26.4553	26.7115	26.4631	26.5412	26.6911	26.1879	26.5806	26.1398	26.0563	26.264	26.3576	S	2	___1			1	2.74e-11	151.55	151.55	135.08	0.31608	1143800000	529	0.199217	0.731626	1.42181	HKSLDAREKSIFREESPLRIKMIASDSHRPE	BCLF1_S(529)	S(529)	Q8K019	BCLF1	sp|Q8K019|BCLF1_MOUSE Bcl-2-associated transcription factor 1 OS=Mus musculus OX=10090 GN=Bclaf1 PE=1 SV=2	UID2051	1	1675
24.8893	26.4336	25.7106	22.8443	22.6645	26.5264	26.4896	26.4441	21.4874	22.6473	26.5291	26.4175	S	2	___1			1	4.37e-40	193.42	171.05	193.42	-0.42149	1035000000	18	-0.157733	0.0477728	-0.134296	RTEESAPGPGGADAASERRGLRCLLLPGFLE	S47A1_S(18)	S(18)	Q8K0H1	S47A1	sp|Q8K0H1|S47A1_MOUSE Multidrug and toxin extrusion protein 1 OS=Mus musculus OX=10090 GN=Slc47a1 PE=1 SV=2	UID2054	1	1680
23.8125	24.8206	24.4213	24.0109	24.6415	24.2732	22.1504	24.7798	24.6644	24.5957	23.0793	25.3462	S	2	___1			1	1.89e-10	152.95	138.46	152.95	0.095786	365230000	622	0.22736	0.17277	0.436447	LLAEEKSKPIPIMPASPQKGHAVNLLDVPVP	DNM1L_S(622)	S(622)	Q8K1M6	DNM1L	sp|Q8K1M6|DNM1L_MOUSE Dynamin-1-like protein OS=Mus musculus OX=10090 GN=Dnm1l PE=1 SV=2	UID2068	1	1692
22.636	21.2189	21.6063	21.909	21.8696	22.2816	21.4352	21.6715	21.5277	22.7885	21.3246	22.847	S	2	___1			1	1.94e-97	255.98	228.27	238.64	0.41007	76237000	486	-0.0122032	0.0119791	-0.0349672	ADVQKINKELEKLQLSDEESVFEDALVCPDA	PHLB2_S(486)	S(486)	Q8K1N2	PHLB2	sp|Q8K1N2|PHLB2_MOUSE Pleckstrin homology-like domain family B member 2 OS=Mus musculus OX=10090 GN=Phldb2 PE=1 SV=2	UID2070	1	1693
24.9714	26.1708	25.7215	26.1195	25.5497	25.7394	26.2022	26.3267	25.3863	25.5546	22.3086	25.2912	S	2	___1			0.999993	1.58e-66	245.39	245.39	245.39	0.35145	675930000	465	0.533788	0.383307	0.852842	LSLCAEYTKPEGRRLSAGTTVADVQKINKEL	PHLB2_S(465)	S(465)	Q8K1N2	PHLB2	sp|Q8K1N2|PHLB2_MOUSE Pleckstrin homology-like domain family B member 2 OS=Mus musculus OX=10090 GN=Phldb2 PE=1 SV=2	UID2072	1	1693
26.3992	25.9365	25.5836	26.2477	26.6458	26.7173	26.2892	25.8968	26.3474	26.6388	27.5733	26.8923	S	3	___1			1	7.11e-233	371.86	326.02	331.42	0.25641	1199300000	81	-0.351281	0.580468	-1.18678	QGPEFSRPPPRYTDQSGEEEEDYESEEQLQH	COQ9_S(81)	S(81)	Q8K1Z0	COQ9	sp|Q8K1Z0|COQ9_MOUSE Ubiquinone biosynthesis protein COQ9, mitochondrial OS=Mus musculus OX=10090 GN=Coq9 PE=1 SV=1	UID2073	1	1695
22.3268	22.4651	22.3558	23.4666	23.4067	23.1265	22.6276	22.8325	22.9149	22.2895	23.6118	23.0762	S	2	___1			1	2.52e-40	169.7	155	150.69	0.46505	281330000	114	-0.0341787	0.0425739	-0.120309	RPLFLAPDFDRWLDESDAEMELRAKEEERLN	HACD3_S(114)	S(114)	Q8K2C9	HACD3	sp|Q8K2C9|HACD3_MOUSE Very-long-chain (3R)-3-hydroxyacyl-CoA dehydratase 3 OS=Mus musculus OX=10090 GN=Hacd3 PE=1 SV=2	UID2074	1	1699
24.1449	22.1875	24.9402	24.8102	20.8611	25.0307	21.4103	23.5467	20.7505	22.2211	24.51	21.9337	S	2	___1			0.999113	8.8e-05	97.163	69.421	94.82	0.085112	157920000	262	1.26707	0.713109	1.39374	TTTPTTSAITASRSESPPPLSEPKQAKVVAR	BRD3_S(262)	S(262)	Q8K2F0	BRD3	sp|Q8K2F0|BRD3_MOUSE Bromodomain-containing protein 3 OS=Mus musculus OX=10090 GN=Brd3 PE=1 SV=2	UID2076	1	1700
24.8537	26.5369	25.596	25.5532	25.776	21.1575	25.893	25.8159	25.2936	25.0682	21.9939	24.9789	S	3	___1			1	2.47e-11	145.17	107.99	132.74	-0.32792	627980000	216	0.0716451	0.0254172	0.0731176	TASAHLPAPAPVGRRSPVPARPLPPTSQKAI	LS14A_S(216)	S(216)	Q8K2F8	LS14A	sp|Q8K2F8|LS14A_MOUSE Protein LSM14 homolog A OS=Mus musculus OX=10090 GN=Lsm14a PE=1 SV=1	UID2077	1	1701
21.8488	24.3873	22.2786	22.8915	24.6086	24.9343	21.4866	21.4548	21.4877	24.7989	21.986	24.2734	S	2	___1			0.999998	3.25e-05	115.65	61.553	115.33	0.1974	192220000	181	0.910304	0.528472	1.10228	ESAPALHLNKGTPSQSPVVGRSQGQQQEKKQ	AGFG1_S(181)	S(181)	Q8K2K6	AGFG1	sp|Q8K2K6|AGFG1_MOUSE Arf-GAP domain and FG repeat-containing protein 1 OS=Mus musculus OX=10090 GN=Agfg1 PE=1 SV=2	UID2078	1	1703
22.317	23.7212	25.0486	24.6826	22.4961	24.2526	24.5122	24.8592	23.8696	24.0323	23.5857	24.4684	S	3	___1			0.997403	9.72e-39	130.26	121.2	107.68	0.32948	427970000	338	-0.468198	0.428638	-0.933198	RSESGVSRAPLDVPESPKPFSQIQAVFAGSD	TPC12_S(338)	S(338)	Q8K2L8	TPC12	sp|Q8K2L8|TPC12_MOUSE Trafficking protein particle complex subunit 12 OS=Mus musculus OX=10090 GN=Trappc12 PE=1 SV=2	UID2079	1	1704
21.3943	22.3903	21.7185	21.3793	22.0135	21.7096	22.7548	23.4996	22.9762	21.8499	21.2339	22.3754	S	4	___1			0.87322	2.05e-21	108.6	103.98	87.803	0.28708	98730000	343	-0.680725	1.02693	-1.85037	VSRAPLDVPESPKPFSQIQAVFAGSDDPFAT	TPC12_S(343)	S(343)	Q8K2L8	TPC12	sp|Q8K2L8|TPC12_MOUSE Trafficking protein particle complex subunit 12 OS=Mus musculus OX=10090 GN=Trappc12 PE=1 SV=2	UID2080	1	1704
24.0803	20.5121	21.5192	22.5857	24.2237	21.7135	24.2253	21.6445	21.6661	24.3455	24.8163	22.169	S	3	___1			0.981447	1.15e-10	99.871	80.967	70.718	0.19396	142520000	309	-0.705374	0.369517	-0.82788	VPEKLSSLTAPVGEKSPDSTSPSYSTRMDRS	TPC12_S(309)	S(309)	Q8K2L8	TPC12	sp|Q8K2L8|TPC12_MOUSE Trafficking protein particle complex subunit 12 OS=Mus musculus OX=10090 GN=Trappc12 PE=1 SV=2	UID2084	1;2	1704
25.6616	25.5144	26.111	25.8561	25.7721	25.731	25.6699	25.9616	20.8623	25.3433	21.8759	25.8301	S	3	___1			0.999654	2.03e-31	148.02	134.93	79.875	-1.428	663640000	188	1.51718	0.873213	1.63119	VPRDDWEEKRHFRRDSFDDRGPSLNPVLDYD	MATR3_S(188)	S(188)	Q8K310	MATR3	sp|Q8K310|MATR3_MOUSE Matrin-3 OS=Mus musculus OX=10090 GN=Matr3 PE=1 SV=1	UID2086	1	1705
22.3248	21.9507	23.0454	22.1148	22.2569	23.4601	21.4212	24.3859	24.8198	21.887	24.2634	23.4096	S	3	___1			0.982975	5.09e-25	169.56	155.66	169.56	0.074058	108620000	619	-0.83905	0.680827	-1.34436	SPSDKKSKTDAQKTESPAEGKEQEEKSGEDG	MATR3_S(619)	S(619)	Q8K310	MATR3	sp|Q8K310|MATR3_MOUSE Matrin-3 OS=Mus musculus OX=10090 GN=Matr3 PE=1 SV=1	UID2092	1	1705
21.4026	21.851	21.2605	22.1318	21.7197	22.4417	24.9608	25.2344	20.531	24.7832	21.3513	23.1031	S	2	___1			1	0.000141948	84.718	54.908	56.493	-0.25388	123670000	449	-1.52609	1.00271	-1.81628	TRLDGERPGPNRNNMSPHGIPARSSGSPKFA	MTA1_S(449)	S(449)	Q8K4B0	MTA1	sp|Q8K4B0|MTA1_MOUSE Metastasis-associated protein MTA1 OS=Mus musculus OX=10090 GN=Mta1 PE=1 SV=1	UID2103	1	1714
21.6635	21.5826	24.3433	24.6592	24.5682	24.184	22.1062	21.9518	21.9227	23.9017	21.5695	24.1691	S	3	___1			0.999999	4.63e-11	99.711	78.897	87.659	0.28563	144110000	960	0.896627	0.581983	1.18921	GDGQKEPKHVVLRRGSLELGNPSAAHLGDEL	SVIL_S(960)	S(960)	Q8K4L3	SVIL	sp|Q8K4L3|SVIL_MOUSE Supervillin OS=Mus musculus OX=10090 GN=Svil PE=1 SV=1	UID2116	1	1719
24.2541	20.7049	23.7769	24.602	24.5039	24.384	24.1004	23.8802	24.0627	24.2675	21.6791	22.8198	S	2	___1			1	0.000148489	106.32	69.132	81.619	-0.12239	259570000	227	0.236045	0.121441	0.319307	AFFSERSISFPEVPRSPKQIPSSPLQQPASP	SVIL_S(227)	S(227)	Q8K4L3	SVIL	sp|Q8K4L3|SVIL_MOUSE Supervillin OS=Mus musculus OX=10090 GN=Svil PE=1 SV=1	UID2118	1;2	1719
21.5639	21.0126	21.7116	21.3923	21.5569	21.5056	21.3206	22.8841	21.2352	22.6579	21.3923	22.0721	S	3	___1			0.991905	2.91e-07	72.935	66.707	72.935	0.34623	11275000	1278	-0.469899	0.792566	-1.51299	TFAKFYRSVDHSIPRSPVELEEDFDVIFDPY	SVIL_S(1278)	S(1278)	Q8K4L3	SVIL	sp|Q8K4L3|SVIL_MOUSE Supervillin OS=Mus musculus OX=10090 GN=Svil PE=1 SV=1	UID2119	1	1719
27.4533	30.2001	29.2999	27.7428	29.1443	22.2082	29.5492	21.4024	29.7811	27.9862	29.0532	27.5003	S	2	___1			0.999125	8.84e-81	264.29	214.32	253.13	-0.25968	5914000000	43	0.129395	0.0259357	0.074568	VCRARPIWWGTQRRGSETMAGAAVKYLSQEE	NNRE_S(43)	S(43)	Q8K4Z3	NNRE	sp|Q8K4Z3|NNRE_MOUSE NAD(P)H-hydrate epimerase OS=Mus musculus OX=10090 GN=Naxe PE=1 SV=1	UID2124	1	1722
22.7041	22.4011	21.5789	22.3819	22.1957	21.7118	21.1643	21.3301	21.617	23.5965	23.7204	22.3076	S	3	___1			0.999998	8.74e-56	183.49	176.02	88.668	-0.054884	74506000	123	-0.127055	0.0955742	-0.2569	PRHRGQRKRASRDQDSSDDERALEDWVSSET	DCAF8_S(123)	S(123)	Q8N7N5	DCAF8	sp|Q8N7N5|DCAF8_MOUSE DDB1- and CUL4-associated factor 8 OS=Mus musculus OX=10090 GN=Dcaf8 PE=1 SV=1	UID2128	1;2	1724
22.7122	20.9855	21.0816	22.4568	21.7636	22.5054	21.1643	20.7401	21.9736	23.5965	23.7204	21.9633	S	3	___1			0.999996	8.74e-56	183.49	176.02	88.668	-0.054884	74506000	124	-0.275473	0.186815	-0.467149	RHRGQRKRASRDQDSSDDERALEDWVSSETT	DCAF8_S(124)	S(124)	Q8N7N5	DCAF8	sp|Q8N7N5|DCAF8_MOUSE DDB1- and CUL4-associated factor 8 OS=Mus musculus OX=10090 GN=Dcaf8 PE=1 SV=1	UID2129	1;2	1724
22.1254	21.0686	22.3681	22.2677	21.9471	21.5884	21.2998	21.3588	22.6494	22.3895	21.9092	22.8966	S	2	___1			0.999646	0.00075999	60.307	48.241	60.307	0.10938	20394000	330	-0.189663	0.23081	-0.560088	MYYRRKDDKVGYEACSLPDLDSALKA_____	OSTA_S(330)	S(330)	Q8R000	OSTA	sp|Q8R000|OSTA_MOUSE Organic solute transporter subunit alpha OS=Mus musculus OX=10090 GN=Slc51a PE=1 SV=1	UID2131	1	1729
22.3573	21.6499	20.7242	21.5884	21.285	21.1219	22.7563	21.4622	20.5983	22.2196	21.3869	21.4909	S	2	___1			1	9.38e-12	140.8	127.08	140.8	-0.022675	30371000	450	-0.197901	0.212055	-0.521034	TLPQERVTKLAPRAQSEEDLSALFEASMKLY	HOT_S(450)	S(450)	Q8R0N6	HOT	sp|Q8R0N6|HOT_MOUSE Hydroxyacid-oxoacid transhydrogenase, mitochondrial OS=Mus musculus OX=10090 GN=Adhfe1 PE=1 SV=2	UID2136	1	1738
24.2268	25.2315	25.1711	25.5309	25.0063	25.3954	25.2196	25.0509	25.3989	25.6086	25.85	25.1715	S	2	___1			0.999961	1.32e-43	218.2	186.81	214.18	0.25256	824140000	187	-0.289587	0.644228	-1.28765	KAESFFQTKALDVSASDEEMARPKKPDQAIK	APEH_S(187)	S(187)	Q8R146	APEH	sp|Q8R146|APEH_MOUSE Acylamino-acid-releasing enzyme OS=Mus musculus OX=10090 GN=Apeh PE=1 SV=3	UID2141	1	1742
27.3935	27.7977	27.6399	27.5798	27.8956	27.5435	27.826	27.8245	27.739	27.6973	27.9426	27.6077	S	2	___1			1	5.34e-154	317.17	297.55	294.48	-0.0063473	4134100000	39	-0.131181	0.777561	-1.4907	TKPVSGNYGKQPLLLSEDEEDTKRVVRSAKD	EIF3C_S(39)	S(39)	Q8R1B4	EIF3C	sp|Q8R1B4|EIF3C_MOUSE Eukaryotic translation initiation factor 3 subunit C OS=Mus musculus OX=10090 GN=Eif3c PE=1 SV=1	UID2147	1	1746
22.0143	27.271	21.1651	22.1216	21.8236	27.208	26.4924	26.7343	21.36	25.606	26.2278	25.9342	S	2	___1			1	6.63e-07	129.01	105.87	110.44	0.10178	2675000000	199	-1.79183	0.627132	-1.26088	GHSSPSDSAVRVLLHSPGRPSSPRFSSLDLE	PDLI2_S(199)	S(199)	Q8R1G6	PDLI2	sp|Q8R1G6|PDLI2_MOUSE PDZ and LIM domain protein 2 OS=Mus musculus OX=10090 GN=Pdlim2 PE=1 SV=1	UID2148	1;2	1748
26.1716	21.1539	26.9372	27.5875	27.0509	22.2194	21.3931	22.0778	21.4975	22.2722	24.8754	26.0288	S	3	___1			0.751859	1.92e-10	149.37	123.16	69.081	-0.10403	1018800000	205	2.1626	0.828178	1.5655	DSAVRVLLHSPGRPSSPRFSSLDLEEDSEVF	PDLI2_S(205)	S(205)	Q8R1G6	PDLI2	sp|Q8R1G6|PDLI2_MOUSE PDZ and LIM domain protein 2 OS=Mus musculus OX=10090 GN=Pdlim2 PE=1 SV=1	UID2150	1;2	1748
22.1323	21.2258	21.6321	22.0135	21.0285	21.6462	20.8973	20.3637	20.7459	22.7801	21.2178	22.2709	S	3	___1			0.999979	2.79e-05	66.925	57.042	53.779	0.53444	5546600	342	0.23379	0.227149	0.552526	LTIKELQKKEEENVDSDDEGELQDLLSQDWR	ZN830_S(342)	S(342)	Q8R1N0	ZN830	sp|Q8R1N0|ZN830_MOUSE Zinc finger protein 830 OS=Mus musculus OX=10090 GN=Znf830 PE=1 SV=1	UID2151	1	1750
25.2257	22.1805	23.2276	21.7154	23.8616	23.5225	23.8213	23.9525	23.2449	24.9788	24.0554	25.5436	S	2	___1			1	1.16e-38	188.41	166.88	188.41	0.62751	307900000	207	-0.977195	0.843287	-1.58763	RDFQEYVEPGEDFPASPQRRTTGAQEDRGDS	DC1L1_S(207)	S(207)	Q8R1Q8	DC1L1	sp|Q8R1Q8|DC1L1_MOUSE Cytoplasmic dynein 1 light intermediate chain 1 OS=Mus musculus OX=10090 GN=Dync1li1 PE=1 SV=1	UID2152	1	1751
22.1995	21.4396	21.9693	22.0152	21.2158	25.4389	24.9837	21.416	25.0699	25.0571	21.8761	22.1264	S	2	___1			0.979086	3.75e-69	229.69	209.44	168.42	1.4515	285930000	510	-1.0418	0.515741	-1.08125	VHAELDRITRKPASVSPTTPTSPTEGEAS__	DC1L1_S(510)	S(510)	Q8R1Q8	DC1L1	sp|Q8R1Q8|DC1L1_MOUSE Cytoplasmic dynein 1 light intermediate chain 1 OS=Mus musculus OX=10090 GN=Dync1li1 PE=1 SV=1	UID2154	1;2	1751
24.5647	21.2838	21.4021	22.5543	24.3123	25.3881	24.1987	25.7533	24.5209	23.9967	22.2187	25.6815	S	2	___1			0.995164	7.92e-38	183.76	174.83	183.76	0.44975	494050000	516	-1.14405	0.644931	-1.28875	RITRKPASVSPTTPTSPTEGEAS________	DC1L1_S(516)	S(516)	Q8R1Q8	DC1L1	sp|Q8R1Q8|DC1L1_MOUSE Cytoplasmic dynein 1 light intermediate chain 1 OS=Mus musculus OX=10090 GN=Dync1li1 PE=1 SV=1	UID2155	1;2	1751
23.5224	21.5247	25.0432	21.3692	22.1376	24.5751	21.8507	21.5291	20.6925	22.3398	21.4872	22.2732	S	2	___1			1	0.000130507	94.617	82.349	94.617	0.6525	83975000	228	1.3333	1.08216	1.92759	VDTLSPEEEARGQAESEGDVPGPREGAEEQV	CGRE1_S(228)	S(228)	Q8R1U2	CGRE1	sp|Q8R1U2|CGRE1_MOUSE Cell growth regulator with EF hand domain protein 1 OS=Mus musculus OX=10090 GN=Cgref1 PE=1 SV=1	UID2156	1	1752
21.9209	21.1455	21.7303	22.4885	21.8287	22.185	22.0061	22.6273	21.3397	22.9728	21.6015	23.101	S	2	___1			1	3.46e-19	152.68	138.52	142.39	-0.13726	48458000	640	-0.391561	0.534064	-1.11147	LLVRIMETSPTLLQISPGPPK__________	RFIP5_S(640)	S(640)	Q8R361	RFIP5	sp|Q8R361|RFIP5_MOUSE Rab11 family-interacting protein 5 OS=Mus musculus OX=10090 GN=Rab11fip5 PE=1 SV=2	UID2158	1	1757
23.8603	21.4226	21.8398	24.6869	24.5077	24.646	22.2722	24.1103	22.6001	22.7176	21.6088	23.3529	S	2	___1			0.999954	7.55e-06	110.08	79.348	90.653	0.98439	171890000	307	0.716915	0.48157	1.02407	DSIQSPKLLTHKRTYSDEASQLRAAPPRALL	RFIP5_S(307)	S(307)	Q8R361	RFIP5	sp|Q8R361|RFIP5_MOUSE Rab11 family-interacting protein 5 OS=Mus musculus OX=10090 GN=Rab11fip5 PE=1 SV=2	UID2159	1	1757
23.3556	26.5353	21.9541	25.3888	21.7605	21.7656	25.3709	26.0122	20.8463	22.4886	21.7718	22.228	S	3	___1			0.796543	9.78e-24	186.11	151.19	117.37	0.090291	262990000	472	0.340333	0.107027	0.284839	LVLLLLPVKKSQRRTSTQENVHLSQAKKFDE	MBOA2_S(472)	S(472)	Q8R3I2	MBOA2	sp|Q8R3I2|MBOA2_MOUSE Lysophospholipid acyltransferase 2 OS=Mus musculus OX=10090 GN=Mboat2 PE=1 SV=1	UID2161	1	1759
23.2299	20.9642	21.4797	22.8853	22.5936	22.4695	22.426	21.5238	21.2867	22.5075	22.7013	23.2123	S	2	___1			1	5.32e-14	117.67	101.91	117.67	0.27462	44200000	660	-0.00590706	0.00432621	-0.0127372	LRCRVIKSSGREKPDSDDDLDIESFVTAKLV	LUZP1_S(660)	S(660)	Q8R4U7	LUZP1	sp|Q8R4U7|LUZP1_MOUSE Leucine zipper protein 1 OS=Mus musculus OX=10090 GN=Luzp1 PE=1 SV=2	UID2167	1	1768
25.2926	20.7502	21.8609	25.9642	22.3563	26.0433	26.6765	26.6799	26.3274	26.3864	26.5193	22.6776	S	3	___1			1	0	433.93	417.47	399.85	1.8354	1067400000	245	-2.16659	1.05497	-1.88967	LKKVEEEQEADEEDVSEEEAEDREGASKATS	TMX1_S(245)	S(245)	Q8VBT0	TMX1	sp|Q8VBT0|TMX1_MOUSE Thioredoxin-related transmembrane protein 1 OS=Mus musculus OX=10090 GN=Tmx1 PE=1 SV=1	UID2173	1	1777
24.7795	21.4233	22.4134	23.6724	23.3226	23.2501	21.3104	22.4636	21.7055	22.6209	23.1089	24.7392	S	3	___1			0.999883	3.47e-34	128.12	128.12	128.12	0.14603	147620000	152	0.485444	0.309493	0.716037	TPSCPKPVQDTQPPESPVENSEQLLQTNSGA	MAVS_S(152)	S(152)	Q8VCF0	MAVS	sp|Q8VCF0|MAVS_MOUSE Mitochondrial antiviral-signaling protein OS=Mus musculus OX=10090 GN=Mavs PE=1 SV=1	UID2192	1	1791
25.3579	26.6879	27.4877	27.3957	27.0717	27.7159	27.3871	27.7918	27.3634	28.1275	27.1848	27.461	S	3	___1			1	0	427.21	391.38	71.903	1.68	41225000000	1943	-0.599825	0.842671	-1.58673	FVVTRRIVRKGTGDCSDEEVDGKADGADAKA	MYH9_S(1943)	S(1943)	Q8VDD5	MYH9	sp|Q8VDD5|MYH9_MOUSE Myosin-9 OS=Mus musculus OX=10090 GN=Myh9 PE=1 SV=4	UID2196	1;2	1803
22.8807	21.4833	23.5641	24.3184	22.2722	24.264	21.8649	24.0093	24.3676	24.5935	23.2661	24.5482	S	2	___1			0.893954	4.8e-07	134.13	103.58	59.542	-0.74797	231480000	484	-0.644519	0.479184	-1.02004	EMREKYSKIVEIPFNSTNKYQLSIHKNPNAS	AT1A1_S(484)	S(484)	Q8VDN2	AT1A1	sp|Q8VDN2|AT1A1_MOUSE Sodium/potassium-transporting ATPase subunit alpha-1 OS=Mus musculus OX=10090 GN=Atp1a1 PE=1 SV=1	UID2203	1	1809
25.1785	26.09	26.3238	25.7294	26.0589	26.0018	25.9229	25.7715	25.9187	26.1816	26.3071	25.8526	S	2	___1			0.999897	2.8e-98	268.2	241.43	256.26	0.13054	932160000	217	-0.0953315	0.210818	-0.518429	DLRIISANGCKVDNSSLTGESEPQTRSPDFT	AT1A1_S(217;215;207;226)	S(217;215;207;226)	Q8VDN2	AT1A1	sp|Q8VDN2|AT1A1_MOUSE Sodium/potassium-transporting ATPase subunit alpha-1 OS=Mus musculus OX=10090 GN=Atp1a1 PE=1 SV=1;sp|Q6PIE5|AT1A2_MOUSE Sodium/potassium-transporting ATPase subunit alpha-2 OS=Mus musculus OX=10090 GN=Atp1a2 PE=1 SV=1;sp|Q6PIC6|AT1A3_	UID2205	1	1809
23.8681	21.3173	24.2378	22.5697	24.4315	21.3101	21.8634	22.3881	24.2523	21.8485	21.8538	22.3158	S	3	___1			0.820213	4.54e-09	91.873	81.544	77.925	-0.2566	87045000	610	0.535411	0.337852	0.769556	KVSKDEVQNEGTAAESDSPLKEDGLLPKRPS	CCAR2_S(610)	S(610)	Q8VDP4	CCAR2	sp|Q8VDP4|CCAR2_MOUSE Cell cycle and apoptosis regulator protein 2 OS=Mus musculus OX=10090 GN=Ccar2 PE=1 SV=2	UID2210	1	1810
21.897	21.4358	22.7804	24.6447	21.2629	23.4283	21.4583	23.9459	21.271	23.966	24.3866	22.0147	S	3	___1			0.835147	1.52e-35	157.88	140.86	102.97	-0.42795	91997000	612	-0.265584	0.129601	-0.338493	SKDEVQNEGTAAESDSPLKEDGLLPKRPSSG	CCAR2_S(612)	S(612)	Q8VDP4	CCAR2	sp|Q8VDP4|CCAR2_MOUSE Cell cycle and apoptosis regulator protein 2 OS=Mus musculus OX=10090 GN=Ccar2 PE=1 SV=2	UID2211	1	1810
21.8248	21.0555	26.0249	25.7728	25.6346	25.603	23.3661	26.4904	21.2918	22.1295	22.2127	22.0464	S	3	___1			1	0.00139638	63.212	61.732	47.774	-0.25984	322940000	11	1.39647	0.569845	1.16969	_____MPPKRIAKRRSPPEDAIPKSKKVKVS	RCC1_S(11)	S(11)	Q8VE37	RCC1	sp|Q8VE37|RCC1_MOUSE Regulator of chromosome condensation OS=Mus musculus OX=10090 GN=Rcc1 PE=1 SV=1	UID2219	1	1815
24.5101	21.8721	22.5169	22.039	22.1945	24.8597	22.3841	24.9376	25.3903	25.6128	21.6677	23.0079	S	3	___1			0.86207	4.91e-07	85.423	70.533	60.814	0.48591	181760000	51	-0.834696	0.439019	-0.951257	TVGKIAGTPGTGGRLSPENNQVLTKKKLQDL	TAF12_S(51)	S(51)	Q8VE65	TAF12	sp|Q8VE65|TAF12_MOUSE Transcription initiation factor TFIID subunit 12 OS=Mus musculus OX=10090 GN=Taf12 PE=1 SV=1	UID2220	1	1816
21.9918	23.4425	22.4787	22.1307	21.4618	23.1184	23.0614	23.6168	23.8685	22.884	22.3155	21.6187	S	3	___1			0.99999	0.000182423	84.605	69.926	84.605	-0.014507	108290000	407	-0.456863	0.47118	-1.00646	KKKDTDHSRSPSRSVSKEREHAKAESGQRGS	SRSF4_S(407)	S(407)	Q8VE97	SRSF4	sp|Q8VE97|SRSF4_MOUSE Serine/arginine-rich splicing factor 4 OS=Mus musculus OX=10090 GN=Srsf4 PE=2 SV=1	UID2221	1	1817
24.9543	22.9302	23.4996	24.155	24.301	23.9555	23.5015	23.0055	23.1933	24.704	24.3215	24.3615	S	4	___1			1	5.04e-49	169.75	160.28	163.63	-0.48647	305040000	247	0.118049	0.110107	0.292268	GYFEYIEENKYSRAKSPQPPVEEEDEHFDDT	HNRPU_S(247)	S(247)	Q8VEK3	HNRPU	sp|Q8VEK3|HNRPU_MOUSE Heterogeneous nuclear ribonucleoprotein U OS=Mus musculus OX=10090 GN=Hnrnpu PE=1 SV=1	UID2223	1	1819
27.5923	27.7475	27.7902	27.9014	28.0064	27.82	27.6415	27.2775	27.7884	27.7164	28.0264	27.6944	S	3	___1			1	9.28e-92	266.74	223.44	240.71	-0.27313	3154700000	136	0.118848	0.488719	1.03613	SRRRSRSKSPFRKDKSPVREPIDNLTPEERD	RBM39_S(136)	S(136)	Q8VH51	RBM39	sp|Q8VH51|RBM39_MOUSE RNA-binding protein 39 OS=Mus musculus OX=10090 GN=Rbm39 PE=1 SV=2	UID2226	1	1821
24.854	26.4639	26.4563	26.0049	26.0169	26.0667	26.4804	26.3424	26.6301	26.2742	25.7379	25.9907	S	2	___1			0.99975	3.01e-07	124.18	112.04	124.18	0.1744	911010000	97	-0.26548	0.446514	-0.964221	SRSRSRDRRFRGRYRSPYSGPKFNSAIRGKI	RBM39_S(97)	S(97)	Q8VH51	RBM39	sp|Q8VH51|RBM39_MOUSE RNA-binding protein 39 OS=Mus musculus OX=10090 GN=Rbm39 PE=1 SV=2	UID2227	1	1821
24.0053	25.5939	21.0167	21.9837	23.0269	25.0038	21.4789	25.923	21.169	24.8364	24.6827	25.2505	S	2	___1			0.999055	6.53e-05	105.46	64.733	105.2	0.34957	287470000	699	-0.451699	0.161167	-0.410672	GYDNLTFLPDHKAKWSPTPNRKPEPSPKLAQ	CDHR5_S(699)	S(699)	Q8VHF2	CDHR5	sp|Q8VHF2|CDHR5_MOUSE Cadherin-related family member 5 OS=Mus musculus OX=10090 GN=Cdhr5 PE=1 SV=1	UID2228	1	1822
26.3167	28.1082	28.3442	28.3176	28.1397	28.3648	28.5184	28.7031	28.5049	28.6237	28.6957	28.0422	S	2	___1			0.999685	8.18e-41	215.02	131.94	190.1	0.46537	4033900000	753	-0.582791	0.926493	-1.70797	QPKASGSPKTVQAGDSPSAVRSILTKERRPE	CDHR5_S(753)	S(753)	Q8VHF2	CDHR5	sp|Q8VHF2|CDHR5_MOUSE Cadherin-related family member 5 OS=Mus musculus OX=10090 GN=Cdhr5 PE=1 SV=1	UID2235	1	1822
22.2033	21.5003	23.1733	24.1999	23.193	23.0441	23.1529	22.2732	21.3987	22.5214	21.1738	23.5203	S	4	___1			0.987235	2.14e-21	103.85	97.886	103.85	0.97724	115580000	230	0.545632	0.476821	1.01604	PSVESLLDELESSVPSPVPAITVNQGEMSSP	PAXI_S(230)	S(230)	Q8VI36	PAXI	sp|Q8VI36|PAXI_MOUSE Paxillin OS=Mus musculus OX=10090 GN=Pxn PE=1 SV=1	UID2239	1	1823
22.132	22.7274	24.1037	23.8245	24.1201	21.5867	24.5232	24.5842	21.3176	22.8393	21.5196	24.0756	S	4	___1			0.94518	3.78e-39	129.19	123.56	129.19	-0.5403	202940000	244	-0.0608403	0.0283079	-0.0811839	PSPVPAITVNQGEMSSPQRVTSSQQQTRISA	PAXI_S(244)	S(244)	Q8VI36	PAXI	sp|Q8VI36|PAXI_MOUSE Paxillin OS=Mus musculus OX=10090 GN=Pxn PE=1 SV=1	UID2241	1	1823
26.6065	22.6299	24.0154	25.5413	25.7312	24.7948	22.0103	24.4927	24.6877	26.7674	26.0067	26.4815	S	3	___1			0.943669	9.74e-60	178.07	178.07	178.07	0.043334	578750000	322	-0.187854	0.0742814	-0.203549	QDEGGFMAQGKTGSSSPPGGLSKPGSQLDSM	PAXI_S(322)	S(322)	Q8VI36	PAXI	sp|Q8VI36|PAXI_MOUSE Paxillin OS=Mus musculus OX=10090 GN=Pxn PE=1 SV=1	UID2250	1	1823
25.2567	21.1725	25.1804	22.5379	25.437	26.1202	22.5793	24.1817	21.5077	22.5339	22.2605	22.9121	S	2	___1			0.999889	3.54e-16	138.55	115.32	138.55	-0.29412	232140000	83	1.62162	1.0261	1.84921	QWQPSGSRYAHQQPPSPLPVYSSSAKNSSAS	PAXI_S(83)	S(83)	Q8VI36	PAXI	sp|Q8VI36|PAXI_MOUSE Paxillin OS=Mus musculus OX=10090 GN=Pxn PE=1 SV=1	UID2253	1	1823
22.2625	21.6932	22.558	23.2283	23.1302	21.4445	21.7946	23.0481	22.7931	24.1312	22.7035	24.1669	S	3	___1			0.999941	1.23e-87	190.16	186.75	154.33	-0.36426	197210000	876	-0.720106	0.789695	-1.50873	MKHSGPEGEATVDNDSEEEDGDCGLIPTVEE	MRP2_S(876)	S(876)	Q8VI47	MRP2	sp|Q8VI47|MRP2_MOUSE Canalicular multispecific organic anion transporter 1 OS=Mus musculus OX=10090 GN=Abcc2 PE=1 SV=2	UID2254	1	1824
21.9084	25.1576	21.7772	22.1485	25.2633	22.0974	25.3752	21.2186	25.1896	24.8674	21.8254	23.688	S	3	___1			0.998032	9.73e-12	140.75	116.27	92.563	-1.2538	1012200000	455	-0.635301	0.267783	-0.634847	NASGSTSTPAPSRTASFSESRADEVAPAKKA	ACLY_S(455)	S(455)	Q91V92	ACLY	sp|Q91V92|ACLY_MOUSE ATP-citrate synthase OS=Mus musculus OX=10090 GN=Acly PE=1 SV=1	UID2258	1	1831
25.2761	26.112	26.004	26.034	25.9419	26.1609	26.3405	26.2658	25.0745	25.9655	26.1324	23.1337	S	2	___1			1	2.08e-10	151.26	117.37	151.26	0.20607	728720000	4	0.436095	0.372432	0.833177	____________MGLSMDRSPYARTGDQQRG	PLVAP_S(4)	S(4)	Q91VC4	PLVAP	sp|Q91VC4|PLVAP_MOUSE Plasmalemma vesicle-associated protein OS=Mus musculus OX=10090 GN=Plvap PE=1 SV=1	UID2260	1	1833
24.2053	25.37	25.2606	25.9215	21.9836	25.08	25.3832	25.4027	25.4013	25.3172	21.572	24.6148	S	2	___1			1	1.05e-31	192.46	150.03	155.56	0.74982	502530000	205	0.0216379	0.008708	0.0255117	PPRREPLPSRRDVYLSPRDDGYSTKDSYSSR	RMXL1_S(205;208)	S(205;208)	Q91VM5	RMXL1	sp|Q91VM5|RMXL1_MOUSE RNA binding motif protein, X-linked-like-1 OS=Mus musculus OX=10090 GN=Rbmxl1 PE=2 SV=1;sp|Q9WV02|RBMX_MOUSE RNA-binding motif protein, X chromosome OS=Mus musculus OX=10090 GN=Rbmx PE=1 SV=1	UID2266	1	1839
21.6745	23.8303	22.3283	21.9178	21.4461	22.7795	21.7025	23.1221	22.3636	22.4453	21.5487	22.4162	S	3	___1			0.954373	0.000156858	75.97	75.97	75.97	0.02878	89257000	164	0.0630096	0.0527878	0.147657	AAEKHLKASLPKKKASLTHEQQQSARLAREL	MIC25_S(164)	S(164)	Q91VN4	MIC25	sp|Q91VN4|MIC25_MOUSE MICOS complex subunit Mic25 OS=Mus musculus OX=10090 GN=Chchd6 PE=1 SV=2	UID2267	1	1841
22.8636	21.6175	20.7059	21.639	22.7273	21.4767	21.9451	22.3438	21.6098	22.3725	22.6414	23.5095	S	2	___1			0.999763	7.18e-08	101.96	80.399	93.754	0.80904	44125000	863	-0.565383	0.667867	-1.32437	QDLNAAIQAAKTIGDSPPVLLGGPVYTRTPR	FARP2_S(863)	S(863)	Q91VS8	FARP2	sp|Q91VS8|FARP2_MOUSE FERM, ARHGEF and pleckstrin domain-containing protein 2 OS=Mus musculus OX=10090 GN=Farp2 PE=1 SV=2	UID2268	1	1844
24.993	24.7109	21.6165	21.7701	23.9866	25.1507	21.5062	25.2175	21.0301	21.8318	21.2339	22.7317	S	2	___1			0.979148	9.16e-06	125.61	86.734	125.61	0.35852	188970000	9	1.44609	0.835886	1.5768	_______MNTAPSRPSPTRRDPYSFGDSRDT	NCOA5_S(9)	S(9)	Q91W39	NCOA5	sp|Q91W39|NCOA5_MOUSE Nuclear receptor coactivator 5 OS=Mus musculus OX=10090 GN=Ncoa5 PE=1 SV=1	UID2273	1	1846
23.4096	20.4838	22.3703	22.7711	22.8788	22.4635	21.4804	21.8045	21.3417	23.0146	22.9544	22.6003	S	3	___1			1	2.35e-07	88.518	80.985	88.518	-0.13538	40456000	230	0.196854	0.149528	0.384419	SSYRDMPGGFLFDGLSDDEDDFHPSTRSTPS	UBL7_S(230)	S(230)	Q91W67	UBL7	sp|Q91W67|UBL7_MOUSE Ubiquitin-like protein 7 OS=Mus musculus OX=10090 GN=Ubl7 PE=1 SV=2	UID2274	1	1848
22.6884	21.8196	21.6097	21.5803	21.4911	21.4987	22.4828	21.3328	22.9435	22.4722	22.0936	23.0184	S	3	___1			0.884941	6.06e-10	92.343	86.048	79.843	0.68317	12830000	368	-0.609232	1.08603	-1.93297	DARRELAGVLPQVHGSWESLNEDWSTPPASV	BORG5_S(368)	S(368)	Q91W92	BORG5	sp|Q91W92|BORG5_MOUSE Cdc42 effector protein 1 OS=Mus musculus OX=10090 GN=Cdc42ep1 PE=1 SV=1	UID2277	1	1850
22.1886	20.8424	22.5682	21.4191	21.8154	21.5676	21.7494	21.7612	21.2189	22.0159	22.4112	22.0894	S	2	___1			0.999999	9.68e-09	95.264	81.861	93.494	-0.5302	12469000	121	-0.140776	0.190097	-0.474245	SPAPPPISPIIKNAISLPQLNQATYDSLVMG	BORG5_S(121)	S(121)	Q91W92	BORG5	sp|Q91W92|BORG5_MOUSE Cdc42 effector protein 1 OS=Mus musculus OX=10090 GN=Cdc42ep1 PE=1 SV=1	UID2279	1	1850
22.9224	24.3902	23.9125	25.5954	24.9973	24.6153	24.7303	24.9508	24.4415	25.5218	23.1933	25.7209	S	2	___1			0.99451	1.74e-05	119.74	119.39	119.74	0.0022907	351740000	118	-0.354276	0.286428	-0.671526	RHRRFERTLNKNVFTSAEELERAQRLEERER	EVA1A_S(118)	S(118)	Q91WM6	EVA1A	sp|Q91WM6|EVA1A_MOUSE Protein eva-1 homolog A OS=Mus musculus OX=10090 GN=Eva1a PE=1 SV=2	UID2285	1	1859
22.0673	23.7367	24.8563	24.8338	24.6982	24.2054	23.2497	23.0503	21.3034	24.9454	24.4428	24.232	S	3	___1			0.86221	5.23e-88	228.84	221.15	217.37	-0.12892	214290000	51	0.529018	0.335613	0.765377	GKEERDKDDQEWESTSPPKPTVFISGVIARG	DAP1_S(51)	S(51)	Q91XC8	DAP1	sp|Q91XC8|DAP1_MOUSE Death-associated protein 1 OS=Mus musculus OX=10090 GN=Dap PE=1 SV=3	UID2289	1	1872
25.3416	27.5463	27.8237	27.9809	27.4653	27.4387	27.1217	26.5162	26.909	27.866	26.3567	26.5808	S	2	___1			0.986542	2.72e-15	163.71	129.48	147.33	0.33803	1907100000	3	0.374375	0.367125	0.823524	_____________MSSPPEGKLETKAGHPPA	DAP1_S(3)	S(3)	Q91XC8	DAP1	sp|Q91XC8|DAP1_MOUSE Death-associated protein 1 OS=Mus musculus OX=10090 GN=Dap PE=1 SV=3	UID2291	1	1872
23.3675	21.533	21.5787	22.5523	22.7144	22.0322	22.3701	21.7228	20.9127	22.0917	22.1129	23.4034	S	3	___1			0.999009	8.03e-11	99.34	83.198	99.34	0.0066932	27414000	241	0.194071	0.173654	0.438396	LHDRIVFRRGLATGDSPLGPMTHHGEEDWVY	PNPO_S(241)	S(241)	Q91XF0	PNPO	sp|Q91XF0|PNPO_MOUSE Pyridoxine-5'-phosphate oxidase OS=Mus musculus OX=10090 GN=Pnpo PE=1 SV=1	UID2294	1	1877
22.8224	21.8451	22.0961	23.321	23.1429	20.9457	21.6104	21.75	22.9416	24.7428	23.4363	23.5042	S	2	___1			0.999922	1.66e-47	164.31	161.84	164.31	0.13223	161310000	272	-0.635345	0.494713	-1.04619	LHRTVPAAVPGICFLSGGMSEEDATLNLNAI	ALDOB_S(272)	S(272)	Q91Y97	ALDOB	sp|Q91Y97|ALDOB_MOUSE Fructose-bisphosphate aldolase B OS=Mus musculus OX=10090 GN=Aldob PE=1 SV=3	UID2297	1	1881
21.7126	25.4554	24.3352	23.5356	24.0764	24.4526	24.0383	25.1002	21.3206	24.4633	24.0542	23.621	S	3	___1			0.994884	2.11e-11	149.73	118.73	109.38	-0.40575	226630000	426	0.161715	0.080571	0.219507	EGAQLKKVEQNSRPVSCSGRDALLDQIRQGI	WASL_S(426)	S(426)	Q91YD9	WASL	sp|Q91YD9|WASL_MOUSE Neural Wiskott-Aldrich syndrome protein OS=Mus musculus OX=10090 GN=Wasl PE=1 SV=1	UID2303	1	1883
22.137	22.3499	23.428	22.0583	23.587	23.7038	23.0836	23.4778	21.0942	23.5588	21.7055	23.8063	S	2	___1			0.999957	7.59e-05	117.92	72.659	108.17	0.072745	130330000	895	0.08964	0.0581004	0.161675	VVDSDTVQAHTVRAQSPTPSLPASWKYSSNV	SYNP2_S(895)	S(895)	Q91YE8	SYNP2	sp|Q91YE8|SYNP2_MOUSE Synaptopodin-2 OS=Mus musculus OX=10090 GN=Synpo2 PE=1 SV=2	UID2305	1	1885
22.5572	20.7282	22.1485	21.1578	21.4481	21.4941	21.0615	21.7855	20.9911	21.9577	22.0715	22.4854	S	2	___1			0.994292	9.74e-57	206.74	193.54	176.21	0.13612	27885000	143	-0.136466	0.146053	-0.376503	DVSLHGYKKYLLSQSSPAPLTAAEEELRQIK	TWF1_S(143)	S(143)	Q91YR1	TWF1	sp|Q91YR1|TWF1_MOUSE Twinfilin-1 OS=Mus musculus OX=10090 GN=Twf1 PE=1 SV=2	UID2309	1	1890
21.8902	22.2201	22.5257	23.4428	22.3946	23.1208	22.4673	22.4213	22.8579	23.6498	23.3748	23.9569	S	2	___1			0.999975	2.31e-76	237.89	213.18	237.89	0.27185	110700000	331	-0.522299	0.774424	-1.48603	MNDAYDIVKMKKSNISPNFNFMGQLLDFERT	DUS6_S(331;372)	S(331;372)	Q9DBB1	DUS6	sp|Q9DBB1|DUS6_MOUSE Dual specificity protein phosphatase 6 OS=Mus musculus OX=10090 GN=Dusp6 PE=1 SV=1;sp|Q91Z46|DUS7_MOUSE Dual specificity protein phosphatase 7 OS=Mus musculus OX=10090 GN=Dusp7 PE=1 SV=4	UID2311	1	1893
22.1725	20.7402	22.1755	24.3736	21.6134	22.4201	21.4218	24.6048	21.3701	25.1706	25.2888	25.4575	S	2	___1			0.963801	3.16e-54	226.65	226.65	226.65	0.055821	195190000	248	-1.63639	0.955681	-1.74965	ETRDGFRFSSQEAASSFGDDRLLIEKFIDNP	PCCA_S(248)	S(248)	Q91ZA3	PCCA	sp|Q91ZA3|PCCA_MOUSE Propionyl-CoA carboxylase alpha chain, mitochondrial OS=Mus musculus OX=10090 GN=Pcca PE=1 SV=2	UID2314	1	1896
23.2884	21.959	21.6389	23.0473	22.7323	22.5808	21.0068	21.598	22.3738	23.7977	21.5809	23.0327	S	3	___1			0.978277	4.32e-23	136.01	128.44	111.79	-0.14135	70186000	338	0.309461	0.260928	0.621196	PQSSPTSTPKLSKSLSFEMQPDELLEKPMSP	NS1BP_S(338)	S(338)	Q920Q8	NS1BP	sp|Q920Q8|NS1BP_MOUSE Influenza virus NS1A-binding protein homolog OS=Mus musculus OX=10090 GN=Ivns1abp PE=1 SV=2	UID2320	1	1901
22.5438	21.8424	23.0298	23.3839	23.2166	21.8747	21.641	21.3447	22.3192	23.6232	23.2318	23.9445	S	2	___1			0.998991	0.000121257	97.273	82.599	97.273	-0.16264	66128000	738	-0.0355209	0.0237896	-0.0685545	RYLLAKAGYPLRRSQSLPTTLLSPVRVVSSV	ITPI2_S(738)	S(738)	Q922B9	ITPI2	sp|Q922B9|ITPI2_MOUSE Protein ITPRID2 OS=Mus musculus OX=10090 GN=Itprid2 PE=1 SV=3	UID2325	1	1914
24.3033	22.5457	22.8307	23.8926	23.4289	22.8412	22.5917	22.9361	22.2963	24.1645	23.0558	24.2686	S	2	___1			1	9.97e-77	246.12	224.28	246.12	-0.57715	159370000	588	0.0882448	0.0737043	0.202076	EACCKERIQQFDDGGSDEEDIWEEKHIAFTP	PP6R3_S(588)	S(588)	Q922D4	PP6R3	sp|Q922D4|PP6R3_MOUSE Serine/threonine-protein phosphatase 6 regulatory subunit 3 OS=Mus musculus OX=10090 GN=Ppp6r3 PE=1 SV=1	UID2330	1	1915
24.7097	22.4886	22.856	24.1585	22.9223	22.8925	21.6811	22.5803	23.0556	24.5973	24.3902	23.8392	S	3	___1			1	1.89e-37	148.1	148.1	148.1	0.10415	201210000	428	-0.0193583	0.011354	-0.0331654	DGKDGELPVEDDIDLSDVELDDLEKDEL___	PDIA6_S(428)	S(428)	Q922R8	PDIA6	sp|Q922R8|PDIA6_MOUSE Protein disulfide-isomerase A6 OS=Mus musculus OX=10090 GN=Pdia6 PE=1 SV=3	UID2334	1	1920
22.3741	25.5544	25.0492	23.9385	23.803	24.4154	24.4922	24.6489	21.8429	24.6428	24.8091	22.7931	S	3	___1			1	0.000325086	77.372	57.265	46.964	-0.72825	242580000	520	0.317614	0.186547	0.466566	SGDEKDLAKFPLKRLSDEHEPEQRKKIKRRN	DBR1_S(520)	S(520)	Q923B1	DBR1	sp|Q923B1|DBR1_MOUSE Lariat debranching enzyme OS=Mus musculus OX=10090 GN=Dbr1 PE=1 SV=2	UID2340	1	1923
24.6401	21.6343	25.1972	22.4239	24.5798	21.8921	21.9072	25.8142	25.2263	25.6124	21.4139	25.4629	S	2	___1			0.994334	3.79e-40	192.24	175.75	161.86	0.027424	444510000	623	-0.844896	0.358901	-0.808486	RCLLWFCGMSKSGSGSPPPTTEEVAATTRRL	SC5A2_S(623)	S(623)	Q923I7	SC5A2	sp|Q923I7|SC5A2_MOUSE Sodium/glucose cotransporter 2 OS=Mus musculus OX=10090 GN=Slc5a2 PE=1 SV=1	UID2343	1	1925
23.5746	25.2861	24.5829	24.1405	24.0709	24.4873	25.28	25.1409	25.2381	24.5274	25.1017	24.0073	S	2	___1			0.999966	0.00133294	99.442	68.02	95.741	0.54406	332530000	4	-0.525541	0.901541	-1.67213	____________MSGSPVKRQRMESALDQLK	TALDO_S(4)	S(4)	Q93092	TALDO	sp|Q93092|TALDO_MOUSE Transaldolase OS=Mus musculus OX=10090 GN=Taldo1 PE=1 SV=2	UID2346	1	1931
23.0084	22.6322	21.1869	22.0795	21.8741	21.9103	23.9493	24.1844	21.2708	24.3713	22.0069	24.849	S	3	___1			1	3.54e-42	168.09	153.86	136.63	-1.4467	127200000	42	-1.32337	1.17353	-2.05397	SGPLPPGGWDDSRRDSVGGEGDREVLLGDAG	ACATN_S(42)	S(42)	Q99J27	ACATN	sp|Q99J27|ACATN_MOUSE Acetyl-coenzyme A transporter 1 OS=Mus musculus OX=10090 GN=Slc33a1 PE=1 SV=1	UID2348	1	1934
21.9207	24.7953	25.4105	21.5499	24.3527	24.8125	25.2249	25.0364	21.1905	25.2188	22.7564	22.3071	S	2	___1			1	2.8e-10	144.8	105.38	141.75	-0.050931	391920000	8	0.184577	0.0680905	0.18767	________MATTAQQSPQPVAGKRKGKSQFL	THUM1_S(8)	S(8)	Q99J36	THUM1	sp|Q99J36|THUM1_MOUSE THUMP domain-containing protein 1 OS=Mus musculus OX=10090 GN=Thumpd1 PE=1 SV=1	UID2349	1	1935
26.9769	25.3944	26.3495	26.2731	25.8605	26.6023	26.089	26.544	21.2104	27.5652	26.6287	28.069	S	3	___1			0.999919	2.22e-106	255.39	255.39	58.08	0.22388	1974100000	634	0.225061	0.0800559	0.218207	ILRLIRKLQIPGDTDSSEIELAETKPTEKES	SO1A6_S(634)	S(634)	Q99J94	SO1A6	sp|Q99J94|SO1A6_MOUSE Solute carrier organic anion transporter family member 1A6 OS=Mus musculus OX=10090 GN=Slco1a6 PE=1 SV=1	UID2352	1;2;3	1937
23.8213	26.2637	25.4502	21.8969	25.9459	25.3027	26.9922	26.0854	25.9897	26.0003	25.5867	22.5238	S	3	___1			0.999989	1.06e-34	204.69	192.41	204.69	-0.2939	800220000	251	-0.749587	0.361967	-0.814104	NPPPPQSHRRLRRSHSGPAGSFNKPAIRISS	ERRFI_S(251)	S(251)	Q99JZ7	ERRFI	sp|Q99JZ7|ERRFI_MOUSE ERBB receptor feedback inhibitor 1 OS=Mus musculus OX=10090 GN=Errfi1 PE=1 SV=1	UID2365	1	1951
24.6401	25.6809	22.1257	25.569	25.8602	21.3293	21.4601	19.8443	20.4805	25.3775	25.9569	22.6683	S	3	___1			0.78271	8.03e-32	149.97	136.51	119.8	0.47099	299350000	483	1.56959	0.584357	1.19301	SSESQAPEDIAPPGSSPHANRGYQPTPAMTK	ES8L2_S(483)	S(483)	Q99K30	ES8L2	sp|Q99K30|ES8L2_MOUSE Epidermal growth factor receptor kinase substrate 8-like protein 2 OS=Mus musculus OX=10090 GN=Eps8l2 PE=1 SV=1	UID2368	1	1953
22.6263	21.5725	22.2178	22.2693	22.6205	21.7164	22.3818	21.9203	20.7946	22.5785	22.295	21.9289	S	2	___1			1	6.91e-11	107.98	70.551	106.52	0.78934	38282000	204	0.187304	0.245778	0.590694	QEKIRQRQSILPPPQSPAPIPFQRQPGDSPQ	ES8L2_S(204)	S(204)	Q99K30	ES8L2	sp|Q99K30|ES8L2_MOUSE Epidermal growth factor receptor kinase substrate 8-like protein 2 OS=Mus musculus OX=10090 GN=Eps8l2 PE=1 SV=1	UID2370	1	1953
21.9088	20.6142	22.5734	22.7598	22.1931	22.3715	22.592	22.9731	23.4375	22.3222	21.7266	22.5734	S	3	___1			1	5.48e-05	93.766	84.232	51.211	-0.45631	38870000	242	-0.533978	0.687468	-1.35457	PLPVPFSEPGYRRRESQDEEPRAVLAQRIEK	ES8L2_S(242)	S(242)	Q99K30	ES8L2	sp|Q99K30|ES8L2_MOUSE Epidermal growth factor receptor kinase substrate 8-like protein 2 OS=Mus musculus OX=10090 GN=Eps8l2 PE=1 SV=1	UID2372	1	1953
25.8721	26.4749	26.6822	26.3283	25.933	26.0095	26.5521	26.3562	25.2463	25.6252	24.1691	25.9683	S	2	___1			0.99505	6.01e-11	143.79	130.39	137.89	0.10785	943880000	573	0.563756	0.775506	1.48764	GAPLEQSGQKYWGPASPTHKLPPIFAGNKEE	ES8L2_S(573)	S(573)	Q99K30	ES8L2	sp|Q99K30|ES8L2_MOUSE Epidermal growth factor receptor kinase substrate 8-like protein 2 OS=Mus musculus OX=10090 GN=Eps8l2 PE=1 SV=1	UID2374	1	1953
25.4588	21.3921	22.0194	26.1715	25.5818	26.076	25.748	25.5025	22.0202	25.7873	21.6455	24.8281	S	3	___1			0.991675	2.33e-10	150.46	116.57	120.87	0.40242	561250000	718	0.194685	0.0596225	0.165666	LAERQHTSMDLPKLASDDRPSPPRGLVAAYS	RBM10_S(718)	S(718)	Q99KG3	RBM10	sp|Q99KG3|RBM10_MOUSE RNA-binding protein 10 OS=Mus musculus OX=10090 GN=Rbm10 PE=1 SV=1	UID2377	1	1960
25.1743	26.9951	26.6139	26.0137	26.4849	26.0225	26.2574	26.4044	26.391	26.2189	25.2701	25.7137	S	2	___1			0.999711	1.87e-15	167.22	144.54	66.262	0.7264	1239600000	723	0.174809	0.225715	0.549557	HTSMDLPKLASDDRPSPPRGLVAAYSGESDS	RBM10_S(723)	S(723)	Q99KG3	RBM10	sp|Q99KG3|RBM10_MOUSE RNA-binding protein 10 OS=Mus musculus OX=10090 GN=Rbm10 PE=1 SV=1	UID2378	1	1960
21.5996	22.0306	22.2697	22.6772	23.3778	21.6516	21.6281	23.364	21.1481	23.8673	24.6568	22.1251	S	2	___1			1	3.69e-05	96.89	78.854	81.338	0.011546	77079000	66	-0.530495	0.380538	-0.84785	KPNFVIKVPKGTRDLSPQQMVVREKILDKII	SYHM_S(66)	S(66)	Q99KK9	SYHM	sp|Q99KK9|SYHM_MOUSE Probable histidine--tRNA ligase, mitochondrial OS=Mus musculus OX=10090 GN=Hars2 PE=1 SV=1	UID2384	1	1965
22.8285	21.3654	21.767	22.285	21.4226	20.6999	21.0645	22.4273	21.4075	21.8564	21.4386	22.105	S	2	___1			1	1.24e-11	111.92	95.392	111.92	0.020235	54603000	3	0.0115341	0.0107018	0.0312832	_____________MASPAAGGVVIVGSGLIG	CRYL1_S(3)	S(3)	Q99KP3	CRYL1	sp|Q99KP3|CRYL1_MOUSE Lambda-crystallin homolog OS=Mus musculus OX=10090 GN=Cryl1 PE=1 SV=3	UID2385	1	1966
23.2754	23.6352	23.8417	24.4391	24.0194	23.3938	23.8752	23.734	23.9337	25.0468	23.9376	25.1602	S	2	___1			1	1.91e-22	182.1	182.1	182.1	-0.098546	322320000	2	-0.513827	0.872358	-1.62995	______________MSGDEMIFDPTMSKKKK	IF2B_S(2)	S(2)	Q99L45	IF2B	sp|Q99L45|IF2B_MOUSE Eukaryotic translation initiation factor 2 subunit 2 OS=Mus musculus OX=10090 GN=Eif2s2 PE=1 SV=1	UID2390	1	1976
25.0486	25.7732	21.0105	25.1062	25.0716	24.8799	22.7151	22.4543	25.4458	25.0171	21.9014	22.4968	S	3	___1			0.999998	1.67e-05	75.326	66.043	71.506	0.31818	367300000	86	1.14326	0.6043	1.22481	SGTGHPVPGVAQAPDSPAGVRTAFTDLPEQV	SNTB1_S(86)	S(86)	Q99L88	SNTB1	sp|Q99L88|SNTB1_MOUSE Beta-1-syntrophin OS=Mus musculus OX=10090 GN=Sntb1 PE=1 SV=4	UID2391	1	1979
22.6701	25.2227	21.799	21.9975	25.1603	21.6527	21.5513	22.4949	20.5615	25.2342	25.5603	25.4964	S	3	___1			0.99946	7.49e-09	94.838	67.134	94.542	0.42199	245520000	454	-0.3994	0.13542	-0.352038	VLRNQIHVKSPPREGSQGELTPANSQSRMST	CSN1_S(454)	S(454)	Q99LD4	CSN1	sp|Q99LD4|CSN1_MOUSE COP9 signalosome complex subunit 1 OS=Mus musculus OX=10090 GN=Gps1 PE=1 SV=1	UID2392	1	1985
25.4659	20.8684	21.6194	26.0163	25.3951	25.6902	26.0647	25.8321	22.1402	26.1574	26.3087	22.0706	S	3	___1			0.999999	1.01e-133	273.54	255.82	227.33	0.16202	604140000	114	-0.5864	0.186058	-0.465507	IQQQAGTVPHSQEEDSQEEEEDVSSRYYVPS	TMM51_S(114)	S(114)	Q99LG1	TMM51	sp|Q99LG1|TMM51_MOUSE Transmembrane protein 51 OS=Mus musculus OX=10090 GN=Tmem51 PE=1 SV=1	UID2393	1	1988
23.8913	21.0437	26.015	24.7818	24.6785	24.9404	25.1172	26.0964	21.6674	22.456	21.8209	21.954	S	3	___1			1	5.63e-05	112.96	95.895	43.024	0.15633	332400000	433	1.03981	0.463379	0.993173	SKRDALRQRFHSGNKSPEVLRAFDLPDTEAQ	CLCC1_S(433)	S(433)	Q99LI2	CLCC1	sp|Q99LI2|CLCC1_MOUSE Chloride channel CLIC-like protein 1 OS=Mus musculus OX=10090 GN=Clcc1 PE=1 SV=1	UID2399	1;2	1990
25.7949	25.8806	25.8625	25.7659	25.7923	25.5849	21.2578	25.8147	25.618	25.8539	26.3842	26.0955	S	4	___1			1	4.12e-32	154.1	144.77	154.1	0.20437	767360000	691	0.609483	0.338312	0.770414	SSAVLTKAVKRPNEDSDEDEEKGAVVPPVHD	CSTF3_S(691)	S(691)	Q99LI7	CSTF3	sp|Q99LI7|CSTF3_MOUSE Cleavage stimulation factor subunit 3 OS=Mus musculus OX=10090 GN=Cstf3 PE=1 SV=1	UID2400	1	1991
23.231	24.6648	21.3108	24.7463	22.6766	25.0656	24.6981	25.2577	22.5118	24.6086	23.9138	25.3989	S	2	___1			0.999997	4.38e-08	136.81	117.03	121.68	-0.27425	272580000	1034	-0.782303	0.500053	-1.05513	RFMGDLPEPVVYGRNSLTGSSVMRQIHDKLG	MYO7B_S(1034)	S(1034)	Q99MZ6	MYO7B	sp|Q99MZ6|MYO7B_MOUSE Unconventional myosin-VIIb OS=Mus musculus OX=10090 GN=Myo7b PE=1 SV=3	UID2412	1	2006
23.392	23.4676	23.7818	24.5865	24.2394	23.4333	24.107	24.4125	23.993	22.0034	25.1346	25.0448	S	2	___1			0.985021	2.17e-46	218.98	200.71	203.99	0.48551	275520000	349	-0.299126	0.245881	-0.590903	EELEFCEKLLQTCFSSPTDDSMDR_______	HPBP1_S(349)	S(349)	Q99P31	HPBP1	sp|Q99P31|HPBP1_MOUSE Hsp70-binding protein 1 OS=Mus musculus OX=10090 GN=Hspbp1 PE=1 SV=1	UID2418	1	2011
26.3158	25.4276	25.5701	26.2703	26.1778	25.6093	25.2	25.3949	21.3463	25.3194	25.9691	25.0815	S	2	___1			1	9.29e-27	157.54	130.24	157.54	-0.25505	644080000	105	1.17662	0.898917	1.66835	GPLPAAPPTAPERQPSWERSPAASAPSLPPA	RTN4_S(105)	S(105)	Q99P72	RTN4	sp|Q99P72|RTN4_MOUSE Reticulon-4 OS=Mus musculus OX=10090 GN=Rtn4 PE=1 SV=2	UID2419	1	2012
26.1013	23.287	23.9985	24.797	24.0527	23.9745	23.4386	23.4438	23.1227	24.7424	22.9714	25.134	S	2	___1			0.999968	2.07e-131	269.07	257.82	229.71	0.098081	357600000	16	0.559683	0.486481	1.03236	MEDIDQSSLVSSSADSPPRPPPAFKYQFVTE	RTN4_S(16)	S(16)	Q99P72	RTN4	sp|Q99P72|RTN4_MOUSE Reticulon-4 OS=Mus musculus OX=10090 GN=Rtn4 PE=1 SV=2	UID2422	1	2012
24.1774	20.6133	22.0418	22.9923	21.9719	20.5009	20.7215	22.3465	22.0245	22.7097	23.0086	23.3688	S	3	___1			0.999999	1.11e-18	110.56	99.234	103.62	0.65082	76032000	24	-0.313653	0.181336	-0.455234	EQLAQIAAENEEDEHSVNYKPPAQKSIQEIQ	GDIR1_S(24)	S(24)	Q99PT1	GDIR1	sp|Q99PT1|GDIR1_MOUSE Rho GDP-dissociation inhibitor 1 OS=Mus musculus OX=10090 GN=Arhgdia PE=1 SV=3	UID2430	1	2016
22.4634	23.4497	24.0387	24.0288	23.6263	23.6863	22.8957	23.7064	23.7033	23.7941	23.0783	23.8323	S	2	___1			1	7.17e-56	203.56	187.23	101.15	-2.1456	176190000	15	0.0471789	0.058683	0.163204	_MAAAVAAAGAGEPLSPEELLPKAEAEKAEE	TOM22_S(15)	S(15)	Q9CPQ3	TOM22	sp|Q9CPQ3|TOM22_MOUSE Mitochondrial import receptor subunit TOM22 homolog OS=Mus musculus OX=10090 GN=Tomm22 PE=1 SV=3	UID2431	1	2020
21.2441	21.4176	21.9629	23.0495	22.5222	21.5691	21.9624	22.9136	22.415	23.6196	22.185	22.5677	S	2	___1			0.995358	7.91e-11	129.38	103.66	102.38	0.60114	60496000	49	-0.649664	0.944284	-1.73341	LEGDRGRFALGLSGGSLVSMLARDLPAAAAP	6PGL_S(49)	S(49)	Q9CQ60	6PGL	sp|Q9CQ60|6PGL_MOUSE 6-phosphogluconolactonase OS=Mus musculus OX=10090 GN=Pgls PE=1 SV=1	UID2433	1	2031
25.6534	23.9058	21.6862	25.1033	24.9648	24.6815	24.3988	24.5756	24.9295	22.7224	26.0162	25.5458	S	2	___1			1	4.78e-109	283.07	252.08	256.8	0.41772	360120000	106	-0.365566	0.198358	-0.49199	KSTKKTLQKEADEEDSDEETSYPERSEQEEE	CF203_S(106)	S(106)	Q9CQF4	CF203	sp|Q9CQF4|CF203_MOUSE Uncharacterized protein C6orf203 homolog OS=Mus musculus OX=10090 PE=1 SV=1	UID2435	1	2046
22.0805	25.6763	24.7763	25.2016	22.3139	24.5026	24.9107	25.2745	20.5871	23.6942	25.1651	22.7889	S	2	___1			0.814972	4.17e-106	276.14	248.93	263.15	-0.024682	2114800000	93	0.355136	0.141628	0.366364	GMDGRYSSMASGFRSSEHKNAYENVLEEEGR	PDZ1I_S(93)	S(93)	Q9CQH0	PDZ1I	sp|Q9CQH0|PDZ1I_MOUSE PDZK1-interacting protein 1 OS=Mus musculus OX=10090 GN=Pdzk1ip1 PE=1 SV=1	UID2437	1	2047
27.1595	29.2662	28.2919	28.357	28.5571	28.2516	29.8648	29.4368	20.9392	29.2099	27.6301	29.1206	S	2	___1			0.994806	0	423.73	388.49	385.18	0.2422	7239700000	17	0.613659	0.171594	0.433853	PGPTPSGTNVGSSGRSPSKAVAARAAGSTVR	SC61B_S(17)	S(17)	Q9CQS8	SC61B	sp|Q9CQS8|SC61B_MOUSE Protein transport protein Sec61 subunit beta OS=Mus musculus OX=10090 GN=Sec61b PE=1 SV=3	UID2442	1	2062
24.3723	21.9286	21.5015	23.8675	20.9891	22.4182	21.711	23.2954	20.8932	23.838	24.2863	24.835	S	3	___1			0.999491	1.08e-31	147.25	135.29	147.25	-0.27083	161860000	320	-0.630286	0.33134	-0.75738	GQTPLTEGSEDLDGHSDPEESFARDLPDFPS	RETR3_S(320)	S(320)	Q9CQV4	RETR3	sp|Q9CQV4|RETR3_MOUSE Reticulophagy regulator 3 OS=Mus musculus OX=10090 GN=Retreg3 PE=1 SV=1	UID2446	1	2065
24.3244	24.9019	22.1518	23.3884	23.1887	20.7559	24.8963	24.8536	25.3054	23.7615	25.1873	23.7101	S	3	___1			1	9.23e-26	151.47	151.47	151.47	0.20727	1281100000	31	-1.50053	1.29442	-2.21916	QTSVGLLDTPRTRDRSPSPLRGNVVPSPLPT	CHSP1_S(31)	S(31)	Q9CR86	CHSP1	sp|Q9CR86|CHSP1_MOUSE Calcium-regulated heat stable protein 1 OS=Mus musculus OX=10090 GN=Carhsp1 PE=1 SV=1	UID2452	1;2;3	2083
22.4481	24.5564	25.6262	24.9614	21.8206	24.9138	24.6842	24.5955	25.2421	24.3957	22.5039	22.3871	S	2	___1			0.999263	1.11e-11	107.23	94.303	85.288	0.31533	760650000	42	0.0863349	0.0380023	0.107892	TRDRSPSPLRGNVVPSPLPTRRTRTFSATVR	CHSP1_S(42)	S(42)	Q9CR86	CHSP1	sp|Q9CR86|CHSP1_MOUSE Calcium-regulated heat stable protein 1 OS=Mus musculus OX=10090 GN=Carhsp1 PE=1 SV=1	UID2454	1;3	2083
23.8117	21.7468	25.6677	25.4972	21.0814	25.7189	20.4604	25.404	25.4994	25.7704	24.2556	25.4997	S	2	___1			0.99861	0.00481581	99.139	31.581	83.429	0.50238	499290000	53	-0.560996	0.189066	-0.47202	NVVPSPLPTRRTRTFSATVRASQGPVYKGVC	CHSP1_S(53)	S(53)	Q9CR86	CHSP1	sp|Q9CR86|CHSP1_MOUSE Calcium-regulated heat stable protein 1 OS=Mus musculus OX=10090 GN=Carhsp1 PE=1 SV=1	UID2455	1	2083
22.2484	25.674	24.8632	23.9585	24.3871	24.9104	25.1193	25.9536	25.8759	24.1683	24.5856	23.8593	S	4	___1			0.995861	2.61e-07	137.19	126.38	119.47	-0.09078	458130000	123	-0.586748	0.456463	-0.981336	SPLGEALRSGELRRSSPPGHYTQKPKFDSNV	OCAD1_S(123)	S(123)	Q9CRD0	OCAD1	sp|Q9CRD0|OCAD1_MOUSE OCIA domain-containing protein 1 OS=Mus musculus OX=10090 GN=Ociad1 PE=1 SV=1	UID2457	1	2085
23.7325	24.7258	25.729	24.5663	21.7074	21.2975	22.0149	21.9119	24.9337	22.2618	24.8735	22.4209	S	2	___1			0.999979	2.3e-40	205.26	173.1	148.66	-1.1379	352110000	134	0.556964	0.250173	0.59959	GEFIQQLKLSMEDSKSPPPKAAEEKKSLKRT	RPR1B_S(134)	S(134)	Q9CSU0	RPR1B	sp|Q9CSU0|RPR1B_MOUSE Regulation of nuclear pre-mRNA domain-containing protein 1B OS=Mus musculus OX=10090 GN=Rprd1b PE=1 SV=2	UID2463	1	2088
22.3942	22.4645	21.8749	22.0069	22.7385	21.3768	21.5078	21.4065	22.0933	21.2564	22.6112	22.8305	S	3	___1			0.989923	5.46e-34	131.18	127.64	117.19	-0.23726	44890000	166	0.191714	0.235238	0.569191	QQIQEEEDDDYPGSYSPQDPSAGPLLTEELI	RPR1B_S(166)	S(166)	Q9CSU0	RPR1B	sp|Q9CSU0|RPR1B_MOUSE Regulation of nuclear pre-mRNA domain-containing protein 1B OS=Mus musculus OX=10090 GN=Rprd1b PE=1 SV=2	UID2465	1	2088
25.8217	24.2731	24.3605	25.9324	25.5749	25.0126	24.7378	24.8218	24.5	25.5132	25.0313	25.7795	S	3	___1			1	4.09e-201	320.19	320.19	296.41	0.14238	493130000	14	0.0986093	0.103048	0.275189	__MAADVSVTHRPPLSPEAEAEAETPETVDR	RAVR1_S(14)	S(14)	Q9CW46	RAVR1	sp|Q9CW46|RAVR1_MOUSE Ribonucleoprotein PTB-binding 1 OS=Mus musculus OX=10090 GN=Raver1 PE=1 SV=2	UID2470	1	2093
22.5582	21.8209	26.0896	20.9874	22.0975	25.7131	22.7128	25.546	22.7006	25.2922	21.5306	24.959	S	2	___1			1	0.000636283	90.15	68.064	65.933	0.05615	270490000	100	-0.579096	0.211422	-0.519702	HTWKPSPLIVMQRNASVPNLRGSEERLLALK	MFR1L_S(100)	S(100)	Q9CWE0	MFR1L	sp|Q9CWE0|MFR1L_MOUSE Mitochondrial fission regulator 1-like OS=Mus musculus OX=10090 GN=Mtfr1l PE=1 SV=1	UID2473	1	2094
24.6694	26.6319	26.5446	25.5791	25.8373	26.6691	26.1132	26.3281	26.7779	25.5487	26.3265	25.3814	S	3	___1			0.999999	3.1e-05	116.06	85.105	115.29	-0.058321	894180000	196	-0.0907475	0.0864876	-0.234364	GGGKGSNSKGTGRPNSPQRLDRLSGLADQMV	CD2B2_S(196)	S(196)	Q9CWK3	CD2B2	sp|Q9CWK3|CD2B2_MOUSE CD2 antigen cytoplasmic tail-binding protein 2 OS=Mus musculus OX=10090 GN=Cd2bp2 PE=1 SV=1	UID2474	1	2097
21.8763	25.0053	25.1192	22.114	24.9461	21.4787	21.7375	21.7069	25.0501	24.5248	21.8243	22.8413	S	3	___1			0.999625	3.63e-11	103.31	71.849	88.036	-0.51211	191930000	156	0.475767	0.203825	0.503638	AKKARLLPEGEETVESDDDKDERASKIRRVE	CA052_S(156)	S(156)	Q9CWU4	CA052	sp|Q9CWU4|CA052_MOUSE UPF0690 protein C1orf52 homolog OS=Mus musculus OX=10090 PE=1 SV=1	UID2477	1	2100
22.8205	21.3017	22.3543	22.4794	21.4825	22.181	22.2351	21.2925	21.9232	21.8026	21.8973	22.0183	S	4	___1			0.988657	2.04e-30	127.01	127.01	73.758	-0.90734	26655000	178	0.241741	0.400067	0.882846	DDPFDDPPDLLIPDRSPEPTKEQLDSGRIGA	PPIL4_S(178)	S(178)	Q9CXG3	PPIL4	sp|Q9CXG3|PPIL4_MOUSE Peptidyl-prolyl cis-trans isomerase-like 4 OS=Mus musculus OX=10090 GN=Ppil4 PE=1 SV=2	UID2481	1	2103
21.6511	21.7081	21.7205	22.0934	22.6114	22.2054	21.2429	21.7057	22.1269	23.2465	23.4706	23.2562	S	3	___1			0.999998	3.32e-44	167.87	158.73	114.23	-0.21654	111550000	2	-0.509806	0.609284	-1.23272	______________MSESEDDDIPQLSSHTL	EFMT1_S(2)	S(2)	Q9CY45	EFMT1	sp|Q9CY45|EFMT1_MOUSE EEF1A lysine methyltransferase 1 OS=Mus musculus OX=10090 GN=Eef1akmt1 PE=1 SV=1	UID2484	1;2	2111
24.7129	23.4347	23.0475	23.0328	23.8214	23.0705	23.6394	23.2403	23.7946	24.733	23.7826	24.4887	S	3	___1			1	1.53e-103	228.86	216.21	181.47	-0.52685	217460000	268	-0.426456	0.593682	-1.20792	MSWIPQETLNQINKASPRRQPRKRAQKRSVG	SSRA_S(268)	S(268)	Q9CY50	SSRA	sp|Q9CY50|SSRA_MOUSE Translocon-associated protein subunit alpha OS=Mus musculus OX=10090 GN=Ssr1 PE=1 SV=1	UID2486	1	2112
23.7125	20.8399	21.8921	23.6795	21.7648	22.104	22.0472	21.7664	20.9065	22.7157	21.3182	22.6639	S	3	___1			0.994459	3.45e-34	133.95	128.74	109.09	0.20368	54786000	12	0.429139	0.342356	0.777942	____MDSASQDINLNSPNKGVLSDFMTDVPV	TPD54_S(12)	S(12)	Q9CYZ2	TPD54	sp|Q9CYZ2|TPD54_MOUSE Tumor protein D54 OS=Mus musculus OX=10090 GN=Tpd52l2 PE=1 SV=1	UID2490	1	2118
24.7521	25.7686	25.7264	26.2933	25.7529	25.4518	25.6806	21.2305	24.9758	25.3043	25.1509	25.0707	S	2	___1			1	1.02e-40	210.91	188.58	206.49	0.0089094	585370000	180	1.0554	0.780043	1.49439	HSISMPVMRNSATFKSFEDRVGTIKSKVVGG	TPD54_S(180)	S(180)	Q9CYZ2	TPD54	sp|Q9CYZ2|TPD54_MOUSE Tumor protein D54 OS=Mus musculus OX=10090 GN=Tpd52l2 PE=1 SV=1	UID2491	1	2118
23.1137	23.5198	24.7099	24.2778	23.8567	22.0789	24.3019	24.9117	24.142	22.4964	23.9675	22.5261	S	2	___1			0.981538	5.35e-07	134.14	111.71	92.935	0.3361	608480000	212	-0.13145	0.0875167	-0.236933	LAQAVEGPSENVRRLSRTDLTDYLNRHYKAP	QCR1_S(212)	S(212)	Q9CZ13	QCR1	sp|Q9CZ13|QCR1_MOUSE Cytochrome b-c1 complex subunit 1, mitochondrial OS=Mus musculus OX=10090 GN=Uqcrc1 PE=1 SV=2	UID2492	1	2119
26.4487	26.3446	23.9419	26.6798	26.751	26.9769	26.26	26.1044	26.4956	26.973	27.2268	26.7428	S	3	___1			1	7.05e-76	216.71	202.47	214.47	-0.10441	1273500000	94	-0.44331	0.411229	-0.902633	GLKRNSERKTPEGRASPALGSGHHDGSGDSL	TOM70_S(94)	S(94)	Q9CZW5	TOM70	sp|Q9CZW5|TOM70_MOUSE Mitochondrial import receptor subunit TOM70 OS=Mus musculus OX=10090 GN=Tomm70 PE=1 SV=2	UID2496	1	2131
24.5721	23.8087	23.481	25.377	25.1702	24.1521	25.025	23.7546	24.4026	25.2639	25.363	24.7014	S	2	___1			1	6.26e-32	196.95	177.19	119.31	-0.2903	519000000	2	-0.324902	0.367689	-0.824552	______________MSEKSVEAAAELSAKDL	PTMS_S(2)	S(2)	Q9D0J8	PTMS	sp|Q9D0J8|PTMS_MOUSE Parathymosin OS=Mus musculus OX=10090 GN=Ptms PE=1 SV=3	UID2501	1;2	2145
26.0791	23.4316	24.3265	25.5292	24.8583	24.7892	24.4746	24.5475	24.2862	25.4672	24.9695	26.2827	S	2	___1			1	0	450.99	429.08	450.99	0.3027	736590000	43	-0.168967	0.133231	-0.346955	TRGPRRGGRRLRPSRSAEDLTDGSYDDILNA	ARM10_S(43)	S(43)	Q9D0L7	ARM10	sp|Q9D0L7|ARM10_MOUSE Armadillo repeat-containing protein 10 OS=Mus musculus OX=10090 GN=Armc10 PE=1 SV=1	UID2503	1	2147
22.301	20.9867	22.4122	25.1605	25.1796	21.9104	21.1184	24.4695	23.9901	23.9959	22.0077	24.4643	S	2	___1			0.986997	0.000136821	102.52	64.217	102.52	-0.42847	204150000	52	-0.34927	0.146765	-0.378128	GSEVAKAQKAAPGGASPTIFSRILDRSLPAD	HINT2_S(52)	S(52)	Q9D0S9	HINT2	sp|Q9D0S9|HINT2_MOUSE Histidine triad nucleotide-binding protein 2, mitochondrial OS=Mus musculus OX=10090 GN=Hint2 PE=1 SV=1	UID2506	1	2151
24.1677	23.1273	23.5122	24.1289	23.5177	23.5833	23.134	23.6098	23.3328	23.7777	24.0859	24.5628	S	2	___1			1	3.32e-130	286.92	266.83	274.75	0.37854	401410000	36	-0.0776415	0.109016	-0.289639	FLKRLICRSGRGRKLSGDQITLPTTVDYSSV	RCAS1_S(36)	S(36)	Q9D0V7	RCAS1	sp|Q9D0V7|RCAS1_MOUSE Receptor-binding cancer antigen expressed on SiSo cells OS=Mus musculus OX=10090 GN=Ebag9 PE=1 SV=2	UID2507	1	2152
22.1542	21.1401	25.2069	25.1024	24.9153	24.6183	22.0792	22.6305	25.0513	22.6241	22.6735	22.2837	S	2	___1			1	5.54e-05	114.56	73.162	45.864	-1.3956	213220000	6	0.965815	0.556418	1.14796	__________MEERGSPDGDPARNLEQGPEG	KIF12_S(6)	S(6)	Q9D2Z8	KIF12	sp|Q9D2Z8|KIF12_MOUSE Kinesin-like protein KIF12 OS=Mus musculus OX=10090 GN=Kif12 PE=1 SV=1	UID2515	1	2173
25.0094	24.8372	22.5392	22.4137	25.3292	21.3562	22.405	25.354	24.5081	22.8875	21.6491	22.7183	S	3	___1			0.969449	3e-33	148.89	138.08	109.45	-2.8943	198480000	322	0.327132	0.142117	0.367489	ALLCVREYVNSTSEESHDEDEIRPVQQQDLH	ATAD1_S(322)	S(322)	Q9D5T0	ATAD1	sp|Q9D5T0|ATAD1_MOUSE ATPase family AAA domain-containing protein 1 OS=Mus musculus OX=10090 GN=Atad1 PE=1 SV=1	UID2530	1	2182
23.6262	21.2052	21.6206	22.5517	22.1687	21.6063	21.5962	22.0049	21.1661	22.3885	21.9942	22.8946	S	2	___1			1	1.49e-46	197.72	186.8	176.23	0.24164	109700000	513	0.122368	0.10619	0.282814	LPKSKKKKAPKEELASDLEEMATSSAKRKKS	NOP56_S(513)	S(513)	Q9D6Z1	NOP56	sp|Q9D6Z1|NOP56_MOUSE Nucleolar protein 56 OS=Mus musculus OX=10090 GN=Nop56 PE=1 SV=2	UID2535	1	2193
22.3154	21.6719	22.1953	22.0562	22.1126	20.5154	21.6889	20.5665	21.7926	21.8367	21.607	22.7394	S	3	___1			0.983079	4.44e-09	82.342	73.276	78.588	0.062961	13800000	6	0.105943	0.100522	0.269032	__________MLSQDSNDDTEDVSLFDAEEE	TV23B_S(6)	S(6)	Q9D8T4	TV23B	sp|Q9D8T4|TV23B_MOUSE Golgi apparatus membrane protein TVP23 homolog B OS=Mus musculus OX=10090 GN=Tvp23b PE=1 SV=1	UID2544	1	2209
23.8825	21.1937	22.1176	21.3337	22.1429	21.2222	21.4866	21.1542	22.0158	22.4836	22.7048	23.1129	S	3	___1			0.999185	1.09e-17	126.42	121.66	115.06	0.069786	101700000	13	-0.177545	0.131234	-0.342306	___MASRNPPPQDYESDDESYEVLDLTEYAR	FUND1_S(13)	S(13)	Q9DB70	FUND1	sp|Q9DB70|FUND1_MOUSE FUN14 domain-containing protein 1 OS=Mus musculus OX=10090 GN=Fundc1 PE=1 SV=1	UID2560	1	2228
26.4249	26.7774	26.9394	26.5173	27.1875	26.6218	26.5183	26.5968	26.8664	26.8439	27.0556	26.8253	S	2	___1			1	9.58e-32	183.53	168.13	183.53	0.23262	2027200000	83	-0.0396322	0.105548	-0.281258	LQKTGIRTDSREDEISPPPPNPVVKGRRRRG	KAP0_S(83)	S(83)	Q9DBC7	KAP0	sp|Q9DBC7|KAP0_MOUSE cAMP-dependent protein kinase type I-alpha regulatory subunit OS=Mus musculus OX=10090 GN=Prkar1a PE=1 SV=3	UID2565	1	2233
24.0816	20.9498	21.6849	22.2827	23.4868	23.5558	22.658	22.4189	22.9653	21.837	23.5226	24.2318	S	3	___1			0.993574	2.39e-06	90.468	75.047	50.426	0.41847	154670000	118	-0.265354	0.172674	-0.436235	TAAKHGEAQVKIWRRSYDVPPPPMEPDHPFY	PGAM1_S(118)	S(118)	Q9DBJ1	PGAM1	sp|Q9DBJ1|PGAM1_MOUSE Phosphoglycerate mutase 1 OS=Mus musculus OX=10090 GN=Pgam1 PE=1 SV=3	UID2570	1	2240
23.9747	26.1841	26.5633	24.9694	25.6489	25.9859	21.6264	25.7855	21.6233	21.9943	25.7931	25.299	S	3	___1			0.985594	2.36e-16	137.93	126.28	114.43	-0.014098	598610000	183	1.86745	1.10493	1.95923	HPASAQSTPSSTPHASPKQKSRGWFPSGSST	P33MX_S(183)	S(183)	Q9DBN4	P33MX	sp|Q9DBN4|P33MX_MOUSE Putative monooxygenase p33MONOX OS=Mus musculus OX=10090 GN=P33monox PE=1 SV=1	UID2577	1;2	2244
21.7758	22.2691	22.0715	22.505	22.3914	20.7994	21.1344	21.5081	21.4634	21.9989	21.6269	22.156	S	2	___1			0.84545	3.14e-22	140.22	121.59	114.72	-0.87801	8522900	338	0.32076	0.512021	1.07508	SVEREKLKQLMELDTSPSPSAQVVGLKHALS	OSBL3_S(338)	S(338)	Q9DBS9	OSBL3	sp|Q9DBS9|OSBL3_MOUSE Oxysterol-binding protein-related protein 3 OS=Mus musculus OX=10090 GN=Osbpl3 PE=1 SV=2	UID2586	1	2249
24.907	22.3598	22.4743	23.8243	23.4239	23.4329	22.3584	22.5172	21.3816	23.502	22.3362	23.8986	S	3	___1			0.982079	8.7e-35	138.62	132.83	105.98	0.62839	139480000	88	0.73803	0.709165	1.38774	NTPYHNMIGDDEDAYSDSEGNEVMTPDILAK	IPP2_S(88)	S(88)	Q9DCL8	IPP2	sp|Q9DCL8|IPP2_MOUSE Protein phosphatase inhibitor 2 OS=Mus musculus OX=10090 GN=Ppp1r2 PE=1 SV=3	UID2590	1	2265
24.0695	25.8417	25.3196	26.1995	25.5963	25.6137	25.9831	25.2944	25.7231	25.5473	22.0165	25.6561	S	2	___1			0.998724	0.000188082	100.22	71.417	100.22	0.11303	620250000	8	0.4033	0.24682	0.592807	________MATSPQKSPLVPKSPTPKSPPSR	PARVA_S(8)	S(8)	Q9EPC1	PARVA	sp|Q9EPC1|PARVA_MOUSE Alpha-parvin OS=Mus musculus OX=10090 GN=Parva PE=1 SV=1	UID2598	1	2284
24.29	22.6431	24.5803	24.257	22.2402	24.7059	22.4669	24.2478	21.2008	23.9909	24.6688	22.6644	S	2	___1			1	7e-12	167.12	70.886	167.12	0.32767	252410000	735	0.579466	0.375004	0.837843	SQDVGFWEGEVVRELSVEEQIKRNRYYDEDE	LIMA1_S(735)	S(735)	Q9ERG0	LIMA1	sp|Q9ERG0|LIMA1_MOUSE LIM domain and actin-binding protein 1 OS=Mus musculus OX=10090 GN=Lima1 PE=1 SV=3	UID2610	1	2298
27.625	27.0585	27.4076	27.4488	28.1398	27.5574	27.058	27.1667	27.4757	27.7308	28.4593	27.1772	S	3	___1			0.999998	1.98e-194	306.95	290.36	306.95	-0.30339	4407900000	488	0.0282405	0.0384568	0.109131	LGRPAQPPNAGESPHSPGVEDAPIAKVGVLA	LIMA1_S(488)	S(488)	Q9ERG0	LIMA1	sp|Q9ERG0|LIMA1_MOUSE LIM domain and actin-binding protein 1 OS=Mus musculus OX=10090 GN=Lima1 PE=1 SV=3	UID2612	1	2298
23.52	22.7074	21.9384	22.9161	22.1554	22.069	21.0568	21.5194	20.6891	22.4377	21.428	23.7674	S	3	___1			0.998853	9.89e-34	150.59	137.14	150.59	-0.5384	58534000	225	0.734666	0.724068	1.41037	KSLWTQSRNAGGRRLSENNCSLDDWEIGAGH	LIMA1_S(225)	S(225)	Q9ERG0	LIMA1	sp|Q9ERG0|LIMA1_MOUSE LIM domain and actin-binding protein 1 OS=Mus musculus OX=10090 GN=Lima1 PE=1 SV=3	UID2613	1	2298
25.8284	26.5382	26.4838	27.2215	26.6014	26.7637	26.6738	26.697	21.4495	25.8352	25.8591	26.3477	S	3	___1			1	2.4e-19	151.82	138.39	151.82	-0.13559	1075600000	360	1.09577	0.654504	1.30366	QVKSEAQQPMHPKPLSPDARTSSLPESSPSK	LIMA1_S(360)	S(360)	Q9ERG0	LIMA1	sp|Q9ERG0|LIMA1_MOUSE LIM domain and actin-binding protein 1 OS=Mus musculus OX=10090 GN=Lima1 PE=1 SV=3	UID2615	1	2298
23.8979	22.3204	22.6867	23.7345	23.3952	21.3564	21.4048	22.4611	22.4577	24.7378	23.4367	24.2905	S	3	___1			1	5.78e-66	187.69	178.3	147.49	0.27681	195990000	257	-0.232913	0.138581	-0.359349	GDVLETFNFLENADDSDEEENDMIEGIPEGK	STRN3_S(257)	S(257)	Q9ERG2	STRN3	sp|Q9ERG2|STRN3_MOUSE Striatin-3 OS=Mus musculus OX=10090 GN=Strn3 PE=1 SV=1	UID2616	1	2299
23.2931	25.5485	24.8499	25.6187	26.0749	21.0248	25.9938	25.2154	21.9888	25.1677	21.6905	24.9814	S	2	___1			1	2.51e-08	151.83	108.83	151.83	0.15226	436370000	67	0.228692	0.0770151	0.210506	EDRIPNSLLKSTLSMSPRQRKKMTRTTPTMK	PPR1A_S(67)	S(67)	Q9ERT9	PPR1A	sp|Q9ERT9|PPR1A_MOUSE Protein phosphatase 1 regulatory subunit 1A OS=Mus musculus OX=10090 GN=Ppp1r1a PE=1 SV=1	UID2617	1	2302
23.5414	21.9894	22.6303	23.1748	22.7074	22.5452	22.4703	22.0534	22.7625	23.3181	23.1674	23.2772	S	3	___1			1	2.76e-104	224.34	216.79	206.14	0.042836	158920000	2729	-0.0767457	0.0945546	-0.254388	FGTQTTSKGGEDEDGSDEDVVHNEDIHFEPI	RBP2_S(2729)	S(2729)	Q9ERU9	RBP2	sp|Q9ERU9|RBP2_MOUSE E3 SUMO-protein ligase RanBP2 OS=Mus musculus OX=10090 GN=Ranbp2 PE=1 SV=2	UID2618	1	2303
22.0754	22.582	22.0969	22.9425	21.643	21.5412	22.2321	22.2739	21.9332	24.1574	24.0145	24.4235	S	2	___1			1	1.83e-46	198.9	172.9	198.9	-1.9912	72881000	2505	-1.02559	1.13128	-1.99573	LPSTFFCYKNRPGYVSEEEEDDEDYEMAVKK	RBP2_S(2505)	S(2505)	Q9ERU9	RBP2	sp|Q9ERU9|RBP2_MOUSE E3 SUMO-protein ligase RanBP2 OS=Mus musculus OX=10090 GN=Ranbp2 PE=1 SV=2	UID2622	1	2303
24.9407	22.6205	21.0639	26.5982	26.7217	26.9436	27.1218	25.5497	26.9139	21.3666	21.3836	26.1799	S	3	___1			0.997058	1.2e-06	140.91	91.487	105.14	-0.46601	826490000	223	0.062206	0.0144039	0.0419328	RTGWFPSNYVREIKPSEKPVSPKSGTLKSPP	ARHG7_S(223)	S(223)	Q9ES28	ARHG7	sp|Q9ES28|ARHG7_MOUSE Rho guanine nucleotide exchange factor 7 OS=Mus musculus OX=10090 GN=Arhgef7 PE=1 SV=2	UID2625	1	2305
24.7902	25.9251	25.5693	25.1806	25.3235	25.5557	25.9777	26.0667	24.8029	25.3694	24.9842	25.4512	S	2	___1			1	1.16e-12	157.74	138.28	53.798	0.94201	786630000	673	-0.0512673	0.0712923	-0.195904	TMKKLLPKRKPERKPSDEEFAVRKSTAALEE	ARHG7_S(673)	S(673)	Q9ES28	ARHG7	sp|Q9ES28|ARHG7_MOUSE Rho guanine nucleotide exchange factor 7 OS=Mus musculus OX=10090 GN=Arhgef7 PE=1 SV=2	UID2627	1	2305
24.1004	20.7904	21.8086	24.9233	22.3679	25.1167	22.1155	22.3528	21.6079	24.8286	25.3451	24.8113	S	2	___1			1	0.000465309	91.584	70.12	91.584	0.2317	188040000	497	-0.325644	0.125085	-0.327902	LFPNLLLMLSASPRMSGFIYQGKLPTTGMTI	ARHG7_S(497)	S(497)	Q9ES28	ARHG7	sp|Q9ES28|ARHG7_MOUSE Rho guanine nucleotide exchange factor 7 OS=Mus musculus OX=10090 GN=Arhgef7 PE=1 SV=2	UID2628	1	2305
22.7331	24.7942	24.9557	22.85	24.302	24.6427	24.377	25.1264	20.9654	25.042	24.2484	25.2618	S	2	___1			1	8.53e-31	198.97	148.78	198.97	-0.24693	346950000	901	-0.123858	0.0571761	-0.159246	PAGFPKKSSRTARIASDEEIQGTKDAVIQDL	PALLD_S(901)	S(901)	Q9ET54	PALLD	sp|Q9ET54|PALLD_MOUSE Palladin OS=Mus musculus OX=10090 GN=Palld PE=1 SV=2	UID2646	1	2317
26.1418	26.1885	21.4515	26.2607	26.2325	25.9068	25.911	26.118	25.1145	25.7375	25.9598	25.5821	S	3	___1			0.994974	3.3e-46	174.86	166.86	151.02	0.10599	759200000	524	-0.373512	0.187359	-0.468327	ERPGPGIKPGEVVATSPLPCKKEPTPATNGC	INO1_S(524)	S(524)	Q9JHU9	INO1	sp|Q9JHU9|INO1_MOUSE Inositol-3-phosphate synthase 1 OS=Mus musculus OX=10090 GN=Isyna1 PE=1 SV=1	UID2651	1	2321
25.1069	21.0536	25.0531	21.9926	25.295	24.6147	24.9542	25.8888	25.5743	25.3747	25.4386	25.5754	S	3	___1			1	1.55e-58	218.98	185.68	162.21	0.23405	644630000	118	-1.61503	1.22025	-2.11804	KQADSETKEIITEEPSEEEADMPKPKKMKKG	DDX21_S(118)	S(118)	Q9JIK5	DDX21	sp|Q9JIK5|DDX21_MOUSE Nucleolar RNA helicase 2 OS=Mus musculus OX=10090 GN=Ddx21 PE=1 SV=3	UID2655	1	2329
25.8052	25.7954	25.7281	26.3812	26.3519	25.7418	26.0972	26.2147	26.0181	26.6085	26.8232	26.399	S	3	___1			0.998885	7.29e-114	249.47	241.03	243.21	0.42594	1945300000	365	-0.392872	1.27082	-2.18706	KEGPAPIPAPLEATGSEPTEDAEGHKPKLCR	NHRF3_S(365)	S(365)	Q9JIL4	NHRF3	sp|Q9JIL4|NHRF3_MOUSE Na(+)/H(+) exchange regulatory cofactor NHE-RF3 OS=Mus musculus OX=10090 GN=Pdzk1 PE=1 SV=1	UID2659	1	2330
22.8838	23.0342	22.1266	22.7431	21.4641	22.9821	22.2136	23.4212	23.2371	22.492	23.3325	22.1598	S	3	___1			0.999994	5.45e-19	144.01	131.99	144.01	-0.26006	202070000	492	-0.270379	0.341644	-0.776618	PLVAGPDEKGETSAESEHDAHPAKDRTLSTA	NHRF3_S(492)	S(492)	Q9JIL4	NHRF3	sp|Q9JIL4|NHRF3_MOUSE Na(+)/H(+) exchange regulatory cofactor NHE-RF3 OS=Mus musculus OX=10090 GN=Pdzk1 PE=1 SV=1	UID2663	1	2330
26.3062	21.8962	21.047	25.8037	21.222	26.9379	22.1812	21.1188	21.16	22.8864	21.3012	21.5775	S	2	___1			0.999999	1.63e-84	251.84	224.36	182.03	-0.35401	402590000	514	2.16464	1.0375	1.86521	AKDRTLSTASHSSSNSEDTEM__________	NHRF3_S(514)	S(514)	Q9JIL4	NHRF3	sp|Q9JIL4|NHRF3_MOUSE Na(+)/H(+) exchange regulatory cofactor NHE-RF3 OS=Mus musculus OX=10090 GN=Pdzk1 PE=1 SV=1	UID2668	1;2;3	2330
23.2847	21.3929	25.4609	25.3863	25.377	24.9484	25.4559	25.0109	25.0545	22.5074	25.3108	26.052	S	2	___1			0.999997	3.67e-123	280.63	242.26	124.38	-0.32924	1098600000	479	-0.590228	0.302622	-0.702874	EPLASPHPAQLLRSLSPLSGTTDTKAESPAG	ACINU_S(479)	S(479)	Q9JIX8	ACINU	sp|Q9JIX8|ACINU_MOUSE Apoptotic chromatin condensation inducer in the nucleus OS=Mus musculus OX=10090 GN=Acin1 PE=1 SV=3	UID2672	1;2	2331
23.5204	21.0444	22.6449	23.7322	22.3922	21.5378	21.6534	22.857	23.3127	23.4718	23.6808	22.3395	S	2	___1			0.999729	7.88e-11	142.57	112.03	142.57	0.76965	203820000	389	-0.407204	0.332799	-0.760114	ENEVKSSQSLEEKSQSPSPPPLPEDLEKAPV	ACINU_S(389)	S(389)	Q9JIX8	ACINU	sp|Q9JIX8|ACINU_MOUSE Apoptotic chromatin condensation inducer in the nucleus OS=Mus musculus OX=10090 GN=Acin1 PE=1 SV=3	UID2675	1;2	2331
24.4638	26.7301	26.4401	25.7726	25.9678	21.5239	26.9295	20.8138	21.9051	25.5414	22.1013	25.853	S	3	___1			1	1.66e-62	224.56	224.56	218.69	-0.086325	663820000	216	1.29237	0.460795	0.988755	HSPRKSSSFSEEKGESDDEKPRKGERRSSRV	ACINU_S(216)	S(216)	Q9JIX8	ACINU	sp|Q9JIX8|ACINU_MOUSE Apoptotic chromatin condensation inducer in the nucleus OS=Mus musculus OX=10090 GN=Acin1 PE=1 SV=3	UID2677	1	2331
24.5911	26.1109	25.7497	26.0928	25.7907	25.8902	26.1976	26.0807	26.3741	26.108	22.2838	26.3664	S	2	___1			1	2.68e-09	136.5	126.51	136.5	0.57699	1585100000	1003	0.135771	0.0707304	0.194462	VSITIDDPVRTAQVPSPPRGKISNIVHISNL	ACINU_S(1003)	S(1003)	Q9JIX8	ACINU	sp|Q9JIX8|ACINU_MOUSE Apoptotic chromatin condensation inducer in the nucleus OS=Mus musculus OX=10090 GN=Acin1 PE=1 SV=3	UID2678	1	2331
22.0593	21.6642	21.5221	22.6293	23.5531	22.5042	21.7404	21.5547	24.8975	24.2141	24.5169	21.6695	S	2	___1			1	4.83e-05	104.95	73.016	73.499	0.40792	87027000	419	-0.776802	0.514413	-1.07905	EDVSPLVSGGGRVQNSPPVGRKSVPLTTASE	TACC2_S(419)	S(419)	Q9JJG0	TACC2	sp|Q9JJG0|TACC2_MOUSE Transforming acidic coiled-coil-containing protein 2 OS=Mus musculus OX=10090 GN=Tacc2 PE=1 SV=2	UID2682	1	2336
23.9996	25.0369	21.8633	25.1588	25.3594	24.6888	21.5938	25.4668	25.6855	25.8881	25.266	26.118	S	3	___1			0.999139	1.64e-65	211.71	189.51	211.71	0.32496	550760000	23	-0.651912	0.324805	-0.745093	VGRWGRSPWQPPTTPSPEPEPEPEPDRRSRS	TGM1_S(23)	S(23)	Q9JLF6	TGM1	sp|Q9JLF6|TGM1_MOUSE Protein-glutamine gamma-glutamyltransferase K OS=Mus musculus OX=10090 GN=Tgm1 PE=1 SV=2	UID2687	1;2	2349
22.3459	24.7158	21.5812	25.4008	25.1003	25.5462	21.3499	25.219	25.7897	26.7848	26.7253	23.447	S	2	___1			0.999999	1.62e-14	150.14	143.25	142.12	0.034058	636210000	284	-0.77094	0.297752	-0.693495	TESREERAGGAGGEGSDDDTSLT________	STA10_S(284)	S(284)	Q9JMD3	STA10	sp|Q9JMD3|STA10_MOUSE START domain-containing protein 10 OS=Mus musculus OX=10090 GN=Stard10 PE=1 SV=1	UID2696	1	2361
22.7291	21.4365	23.6087	22.3376	24.2397	21.6565	21.8621	23.7349	23.7517	24.5147	24.3255	24.8512	S	3	___1			1	7.15e-22	120.57	115.52	120.57	-0.22004	158360000	1938	-1.17202	1.04848	-1.88058	KRIGDLQAAIEDEMESDENEDLINSLQDMVT	MY18A_S(1938)	S(1938)	Q9JMH9	MY18A	sp|Q9JMH9|MY18A_MOUSE Unconventional myosin-XVIIIa OS=Mus musculus OX=10090 GN=Myo18a PE=1 SV=2	UID2701	1	2363
24.1061	20.7849	22.4477	21.5874	21.0714	21.1863	22.1438	23.521	23.4125	24.3421	22.5768	23.0848	S	3	___1			0.999489	4.86e-05	71.656	59.596	71.656	-0.57635	62526000	1966	-1.31622	1.286	-2.20772	MVTKYQKKKNKLEGDSDVDSELEDRVDGVKS	MY18A_S(1966)	S(1966)	Q9JMH9	MY18A	sp|Q9JMH9|MY18A_MOUSE Unconventional myosin-XVIIIa OS=Mus musculus OX=10090 GN=Myo18a PE=1 SV=2	UID2702	1	2363
22.4701	20.6902	21.5275	22.0653	22.2201	21.4421	22.2989	22.3806	21.8509	23.0536	22.0622	24.0795	S	1	___1			1	0.000456047	88.596	75.608	74.944	-1.6595	16463000	2	-0.885043	1.18488	-2.06956	______________MSLLCLADFKAQAQKQL	HAOX2_S(2)	S(2)	Q9NYQ2	HAOX2	sp|Q9NYQ2|HAOX2_MOUSE Hydroxyacid oxidase 2 OS=Mus musculus OX=10090 GN=Hao2 PE=1 SV=1	UID2708	1	2364
23.1191	21.6279	21.3178	22.1756	21.5565	20.9996	20.5315	21.3649	21.7487	22.064	21.9733	22.4149	S	3	___1			0.996242	3.05e-06	62.183	53.216	55.046	0.43095	28745000	933	0.116533	0.106811	0.284317	ETDFSKGLDFEIPPPSPPLNLHELSGPAEGT	SRCN1_S(933)	S(933)	Q9QWI6	SRCN1	sp|Q9QWI6|SRCN1_MOUSE SRC kinase signaling inhibitor 1 OS=Mus musculus OX=10090 GN=Srcin1 PE=1 SV=2	UID2713	1	2373
24.0332	25.7656	25.6048	25.2884	25.2598	25.0855	25.0974	22.3296	24.766	24.9279	24.0566	24.7424	S	2	___1			0.999999	1.44e-07	128.1	94.871	118.76	0.12054	463400000	1054	0.852876	0.945558	1.73522	GQKAAPRTEPSGRRGSDELTVPRYRTEKPSK	SRCN1_S(1054)	S(1054)	Q9QWI6	SRCN1	sp|Q9QWI6|SRCN1_MOUSE SRC kinase signaling inhibitor 1 OS=Mus musculus OX=10090 GN=Srcin1 PE=1 SV=2	UID2714	1	2373
24.6236	26.0037	26.014	25.77	25.7387	25.722	26.1103	23.1107	20.8321	25.6929	25.7815	22.8829	S	2	___1			0.99998	4.84e-06	134.26	94.936	134.26	0.012483	733880000	142	1.57692	0.968276	1.76756	GAIGQRLSNGLARLSSPVLHRLRLREDENAE	DREB_S(142)	S(142)	Q9QXS6	DREB	sp|Q9QXS6|DREB_MOUSE Drebrin OS=Mus musculus OX=10090 GN=Dbn1 PE=1 SV=4	UID2734	1	2386
21.3345	25.1276	21.9377	25.3257	21.612	22.449	25.5677	25.8575	24.7452	21.3746	22.1865	22.0484	S	3	___1			0.936663	1.3e-27	148.19	134.08	148.19	-0.33142	217360000	28	-0.665597	0.255448	-0.610217	KNHPGSDTSPEAEASSGGGGVALKKEIGLVS	LAT2_S(28)	S(28)	Q9QXW9	LAT2	sp|Q9QXW9|LAT2_MOUSE Large neutral amino acids transporter small subunit 2 OS=Mus musculus OX=10090 GN=Slc7a8 PE=1 SV=1	UID2740	1	2388
22.8247	25.6462	25.8049	22.088	25.2788	21.8693	20.7114	21.8946	25.3543	24.8347	21.5755	22.2856	S	2	___1			0.998011	2.68e-05	101.53	76.679	90.731	-0.52757	224660000	359	1.14263	0.503986	1.0617	PGESRYDIYRVPSRQSLEDRGYSPDTRVVSF	ZO3_S(359)	S(359)	Q9QXY1	ZO3	sp|Q9QXY1|ZO3_MOUSE Tight junction protein ZO-3 OS=Mus musculus OX=10090 GN=Tjp3 PE=1 SV=1	UID2745	1	2390
23.5063	24.2654	21.9981	23.8821	22.7044	21.9079	22.2117	21.7213	22.2299	22.4676	24.6702	22.1434	S	2	___1			0.999944	0.000124067	113.07	89.319	113.07	-0.31452	120310000	3889	0.470035	0.351802	0.795429	GSSPEALNSLLKRQGSFSEDVISHKGDLRFV	MACF1_S(3889)	S(3889)	Q9QXZ0	MACF1	sp|Q9QXZ0|MACF1_MOUSE Microtubule-actin cross-linking factor 1 OS=Mus musculus OX=10090 GN=Macf1 PE=1 SV=2	UID2751	1	2392
24.7874	21.3506	25.9423	25.8962	26.1376	26.2527	26.6996	26.5205	26.7308	26.4768	26.4433	25.6463	S	3	___1			0.998707	7.59e-106	270.51	233.99	185.18	0.19721	2665500000	681	-1.35843	0.935877	-1.7214	ERTEEVLSPDGSPSKSPSKKKKKFRTPSFLK	ADDG_S(681)	S(681)	Q9QYB5	ADDG	sp|Q9QYB5|ADDG_MOUSE Gamma-adducin OS=Mus musculus OX=10090 GN=Add3 PE=1 SV=2	UID2759	1	2395
24.9522	21.6112	22.2312	24.8125	24.9513	22.6942	25.926	25.6388	21.0331	22.3998	25.4709	25.2694	S	2	___1			1	0.00141882	114.64	25.718	114.64	-0.44604	297310000	724	-0.747547	0.309008	-0.71511	PGKSPSKKKKKFRTPSFLKKSKKKSDS____;PSKSPSKKKKKFRTPSFLKKNKKKEKVEA__;PSKSPSKKKKKFRTPSFLKKSKKKEKVES__	ADDG_S(693;712;724)	S(693;712;724)	Q9QYB5	ADDG	sp|Q9QYB5|ADDG_MOUSE Gamma-adducin OS=Mus musculus OX=10090 GN=Add3 PE=1 SV=2;sp|Q9QYB8|ADDB_MOUSE Beta-adducin OS=Mus musculus OX=10090 GN=Add2 PE=1 SV=4;sp|Q9QYC0|ADDA_MOUSE Alpha-adducin OS=Mus musculus OX=10090 GN=Add1 PE=1 SV=2	UID2762	1	2395;2396;2397
25.75	26.4295	26.9129	26.3392	26.2597	26.3461	26.1792	26.8463	25.4649	23.3512	25.3439	25.8982	S	2	___1			0.984295	6.15e-07	112.72	93.145	112.72	-0.00068129	2107100000	12	0.825627	0.867461	1.62284	____MNGDTRAAVVTSPPPTTAPHKERYFDR	ADDA_S(12)	S(12)	Q9QYC0	ADDA	sp|Q9QYC0|ADDA_MOUSE Alpha-adducin OS=Mus musculus OX=10090 GN=Add1 PE=1 SV=2	UID2765	1	2397
21.9625	25.7384	21.7481	23.8665	22.5441	25.2031	21.2129	21.0033	26.0496	24.9186	22.0384	25.2227	S	3	___1			1	2.59e-22	182.1	162.7	182.1	-0.35709	913120000	586	0.102848	0.0313859	0.0897204	ELEEYRREVERKQKGSEENLDETREQKEKSP	ADDA_S(586)	S(586)	Q9QYC0	ADDA	sp|Q9QYC0|ADDA_MOUSE Alpha-adducin OS=Mus musculus OX=10090 GN=Add1 PE=1 SV=2	UID2767	1	2397
22.1986	21.8106	21.6501	23.0794	22.102	22.5175	22.5987	24.1276	22.8104	22.0417	21.4092	23.1705	S	3	___1			1	3.54e-32	155.95	145.8	155.95	0.15111	81153000	64	-0.466663	0.508489	-1.0692	FNMMEQKKRVSMILQSPAFCEELESMIQEQF	ADDA_S(64)	S(64)	Q9QYC0	ADDA	sp|Q9QYC0|ADDA_MOUSE Alpha-adducin OS=Mus musculus OX=10090 GN=Add1 PE=1 SV=2	UID2769	1	2397
22.2265	22.0259	24.7042	26.2245	25.3432	25.0228	21.6064	24.3444	24.3705	21.852	21.5494	22.5797	S	4	___1			0.96238	1.62e-42	147.39	139.77	108.33	0.044778	225390000	436	1.54079	0.944775	1.73411	FASDGDSGTCSPLRHSFQKQQREKTRWLHSG	ADDA_S(436)	S(436)	Q9QYC0	ADDA	sp|Q9QYC0|ADDA_MOUSE Alpha-adducin OS=Mus musculus OX=10090 GN=Add1 PE=1 SV=2	UID2776	1	2397
24.5467	23.9167	22.5973	22.587	21.8659	24.5134	24.0897	24.609	21.1763	23.7036	24.8799	22.8267	S	2	___1			0.999466	3.77e-10	143.94	113.5	134.04	-1.1841	227320000	332	-0.209689	0.108651	-0.288759	MASSCMTRLSRSRTASLTSAASIDGSRSRSR	NDRG2_S(332)	S(332)	Q9QYG0	NDRG2	sp|Q9QYG0|NDRG2_MOUSE Protein NDRG2 OS=Mus musculus OX=10090 GN=Ndrg2 PE=1 SV=1	UID2783	1;2;3	2399
22.541	21.6482	23.69	22.4986	21.7275	23.1269	21.5159	21.3714	21.8082	23.4968	23.5279	23.3404	S	3	___1			0.979815	1.61e-07	85.467	69.344	78.976	0.047584	57245000	181	0.0286036	0.0184311	0.0534208	KKEKKKKEKEALRQASDKEERPSQGDDSENS	AFAD_S(181)	S(181)	Q9QZQ1	AFAD	sp|Q9QZQ1|AFAD_MOUSE Afadin OS=Mus musculus OX=10090 GN=Afdn PE=1 SV=3	UID2785	1	2411
24.1393	27.1296	26.7447	26.2129	26.1451	26.3637	26.4239	26.5273	26.5254	25.4847	22.0226	25.4615	S	3	___1			0.999992	4.51e-22	182.91	111.55	166.77	-0.13276	934230000	1275	0.714961	0.391144	0.866917	TESNHSSIAIQRVTRSQEELREEKVYQLERH	AFAD_S(1275)	S(1275)	Q9QZQ1	AFAD	sp|Q9QZQ1|AFAD_MOUSE Afadin OS=Mus musculus OX=10090 GN=Afdn PE=1 SV=3	UID2787	1	2411
25.2838	21.9462	25.1064	24.8721	24.5212	25.2522	21.8983	21.5561	22.1166	22.8614	24.3008	25.71	S	3	___1			1	2.46e-22	133.95	114.94	133.95	0.5282	281530000	153	1.42312	0.912935	1.68852	AVGPASILKEVEDKESEGEEEDEDEDLSKYK	ZRAB2_S(153)	S(153)	Q9R020	ZRAB2	sp|Q9R020|ZRAB2_MOUSE Zinc finger Ran-binding domain-containing protein 2 OS=Mus musculus OX=10090 GN=Zranb2 PE=1 SV=2	UID2795	1	2415
26.2664	24.1501	24.628	26.1209	25.577	24.7469	25.3879	25.388	24.712	26.6861	25.4526	26.8972	S	3	___1			1	1.39e-169	313.35	313.35	287.78	-0.3901	895890000	166	-0.505759	0.479464	-1.02051	EPKFPEEGISPQNPDSPGLSDLNCGHLRFRW	DJC12_S(166)	S(166)	Q9R022	DJC12	sp|Q9R022|DJC12_MOUSE DnaJ homolog subfamily C member 12 OS=Mus musculus OX=10090 GN=Dnajc12 PE=1 SV=1	UID2799	1;2	2416
21.6809	21.087	22.2013	22.9916	21.754	21.5847	21.9346	22.6089	21.392	23.1536	23.269	23.8334	S	2	___1			0.999987	0.000136805	89.013	70.701	79.466	0.4682	69232000	182	-0.815347	0.983611	-1.7893	PGLSDLNCGHLRFRWSGDAPSELLRKFRNYE	DJC12_S(182)	S(182)	Q9R022	DJC12	sp|Q9R022|DJC12_MOUSE DnaJ homolog subfamily C member 12 OS=Mus musculus OX=10090 GN=Dnajc12 PE=1 SV=1	UID2800	1	2416
24.6292	24.3028	21.5115	22.3511	25.1543	24.9641	24.953	24.6758	24.9868	25.4328	25.7604	22.3172	S	3	___1			0.996052	2.19e-161	297.08	287.62	263.19	-0.0093772	711020000	182	-0.868831	0.522968	-1.09321	MVDSQKCSDVSELSSSPPGPYHQEPYMSKPE	AAKB1_S(182)	S(182)	Q9R078	AAKB1	sp|Q9R078|AAKB1_MOUSE 5'-AMP-activated protein kinase subunit beta-1 OS=Mus musculus OX=10090 GN=Prkab1 PE=1 SV=2	UID2804	1	2418
22.0826	21.1458	21.6719	21.6535	22.2796	21.4456	21.0232	21.1856	21.5264	22.0422	22.4987	22.2585	S	2	___1			1	9.58e-57	206.98	193.35	194.19	-0.15501	133870000	108	-0.0425561	0.0510315	-0.142992	LSGSFNNWSKLPLTRSQNNFVAILDLPEGEH	AAKB1_S(108)	S(108)	Q9R078	AAKB1	sp|Q9R078|AAKB1_MOUSE 5'-AMP-activated protein kinase subunit beta-1 OS=Mus musculus OX=10090 GN=Prkab1 PE=1 SV=2	UID2805	1	2418
23.9032	21.4157	22.5035	23.1898	23.5462	23.0771	22.7824	22.6984	22.5583	24.0363	23.7865	24.2771	S	2	___1			0.986038	3.37e-227	359.19	329.06	351.69	0.035593	224550000	17	-0.417261	0.397022	-0.877422	SAARESHPHGVKRSASPDDDLGSSNWEAADL	SMAP_S(17)	S(17)	Q9R0P4	SMAP	sp|Q9R0P4|SMAP_MOUSE Small acidic protein OS=Mus musculus OX=10090 GN=Smap PE=1 SV=1	UID2814	1	2426
25.3059	21.1264	21.1372	22.6248	21.7862	22.2141	21.3711	21.4699	22.1279	23.1644	22.1528	23.8687	S	3	___1			1	2e-49	142.6	140	142.6	0.025973	709980000	151	0.0065972	0.00298035	0.00878819	VDLPEVDGADDDSQDSDDEKMPDLE______	TEBP_S(151)	S(151)	Q9R0Q7	TEBP	sp|Q9R0Q7|TEBP_MOUSE Prostaglandin E synthase 3 OS=Mus musculus OX=10090 GN=Ptges3 PE=1 SV=1	UID2820	1;2	2430
22.1195	25.5013	25.2095	25.424	21.7757	21.5277	21.7204	27.0793	26.0703	25.875	21.5671	25.5395	S	3	___1			1	8.68e-09	130.09	103.62	97.551	-0.062095	975630000	253	-1.04899	0.372003	-0.832398	EESERKLLDGHPAPASPAKEKIPAIL_____	T176B_S(253)	S(253)	Q9R1Q6	T176B	sp|Q9R1Q6|T176B_MOUSE Transmembrane protein 176B OS=Mus musculus OX=10090 GN=Tmem176b PE=1 SV=1	UID2822	1	2436
23.6288	21.5959	21.8348	23.8361	22.4391	22.0082	22.3162	22.4889	21.7871	23.322	21.6621	22.1558	S	3	___1			0.827224	2.98e-05	70.213	59.209	69.782	0.19966	49540000	669	0.268455	0.243024	0.585098	SHPRATSRPINLGPSSPNTEIHWTPYRAMYQ	VINEX_S(669)	S(669)	Q9R1Z8	VINEX	sp|Q9R1Z8|VINEX_MOUSE Vinexin OS=Mus musculus OX=10090 GN=Sorbs3 PE=1 SV=1	UID2826	1	2440
22.3284	25.602	25.4071	25.8414	25.2944	25.4486	25.8453	25.4425	25.1732	25.3594	25.178	26.1335	S	2	___1			0.988327	4.98e-08	136.3	116.51	136.3	0.19259	650150000	26	-0.535002	0.441282	-0.955177	SPGSVSSSRDSSVPGSPSSIVAKMDNQVLGY	DEMA_S(26)	S(26)	Q9WV69	DEMA	sp|Q9WV69|DEMA_MOUSE Dematin OS=Mus musculus OX=10090 GN=Dmtn PE=1 SV=1	UID2839	1	2467
23.8615	25.9952	26.062	25.5788	26.3307	26.1028	26.3399	26.3109	26.4482	26.5796	26.5009	26.0536	S	3	___1			1	0	509.79	494.76	158.77	0.37777	2989800000	226	-0.717012	1.05286	-1.88672	SRKGAEEEEEEEDDDSEEEIKAIRERQKEEL	DEMA_S(226)	S(226)	Q9WV69	DEMA	sp|Q9WV69|DEMA_MOUSE Dematin OS=Mus musculus OX=10090 GN=Dmtn PE=1 SV=1	UID2840	1	2467
24.8347	21.2043	21.6759	22.2208	21.9902	25.032	25.1102	25.2456	22.9852	21.8695	24.512	21.6825	S	2	___1			0.999504	0.000177501	94.692	69.218	94.692	-0.12739	242680000	372	-0.741177	0.34586	-0.784444	KLPPGVDRMRLERHLSAEDFSRVFAMSPEEF	DEMA_S(372)	S(372)	Q9WV69	DEMA	sp|Q9WV69|DEMA_MOUSE Dematin OS=Mus musculus OX=10090 GN=Dmtn PE=1 SV=1	UID2842	1	2467
23.7417	20.9383	21.2821	25.0189	25.0074	22.0409	25.3483	21.7316	25.1609	22.4551	25.4887	25.6476	S	2	___1			0.988748	0.000566502	90.263	70.948	77.533	0.24312	261630000	289	-1.30048	0.627987	-1.26222	TPFHTSLHSGTSKSSSLPSYGRTTLSRLQST	DEMA_S(289)	S(289)	Q9WV69	DEMA	sp|Q9WV69|DEMA_MOUSE Dematin OS=Mus musculus OX=10090 GN=Dmtn PE=1 SV=1	UID2844	1	2467
24.4753	22.3097	24.3422	25.2302	24.912	25.1776	25.2037	24.7884	24.4561	25.0344	26.0828	24.9072	S	2	___1			0.995639	1.61e-24	185.66	164.41	125.28	-0.22046	767280000	92	-0.670948	0.681494	-1.34539	ELPRSRECSLSPKSTSPPPSPEVWAESRTLG	DEMA_S(92)	S(92)	Q9WV69	DEMA	sp|Q9WV69|DEMA_MOUSE Dematin OS=Mus musculus OX=10090 GN=Dmtn PE=1 SV=1	UID2846	1;2	2467
24.3712	21.3439	24.4707	21.7982	24.3418	21.613	22.2326	24.3782	21.48	21.3305	21.7465	22.0328	S	2	___1			1	1.15e-57	227.89	174.06	225.6	-1.1514	131910000	451	0.789693	0.475431	1.01368	PYFERSSSKRYTMSRSLDGASVSENHEIYMK	E41L3_S(451)	S(451)	Q9WV92	E41L3	sp|Q9WV92|E41L3_MOUSE Band 4.1-like protein 3 OS=Mus musculus OX=10090 GN=Epb41l3 PE=1 SV=1	UID2852	1	2469
25.4411	26.2706	26.6269	26.8657	26.0341	26.4313	26.5731	26.926	25.7397	26.1516	26.3113	25.7806	S	2	___1			0.999877	4.5e-55	226.7	158.35	222.57	0.26444	1085600000	804	0.0312227	0.0397356	0.112613	ESSTVRVESTSVGSISPGGAKLEISTKEVPV	E41L3_S(804)	S(804)	Q9WV92	E41L3	sp|Q9WV92|E41L3_MOUSE Band 4.1-like protein 3 OS=Mus musculus OX=10090 GN=Epb41l3 PE=1 SV=1	UID2855	1	2469
24.375	26.504	26.3104	25.9768	25.9266	26.0349	22.6169	26.3051	26.4892	21.9905	24.595	25.605	S	2	___1			0.995516	7.98e-41	209.53	170.23	203.11	1.2435	1381400000	548	1.25434	0.780901	1.49567	WQIQSQTRMQKDGEESPTVLKSTAF______	S22A5_S(548)	S(548)	Q9Z0E8	S22A5	sp|Q9Z0E8|S22A5_MOUSE Solute carrier family 22 member 5 OS=Mus musculus OX=10090 GN=Slc22a5 PE=1 SV=1	UID2864	1	2481
23.775	25.1495	24.6613	25.4544	24.7957	24.8112	25.1832	24.8754	21.597	25.566	24.5534	22.3207	S	2	___1			0.999923	4.77e-202	357.92	322.88	320.35	-1.1948	408480000	335	0.758559	0.507768	1.068	ISSSSVDQRLPEEPSSEDEQQPEKKLPVTFE	ITSN1_S(335)	S(335)	Q9Z0R4	ITSN1	sp|Q9Z0R4|ITSN1_MOUSE Intersectin-1 OS=Mus musculus OX=10090 GN=Itsn1 PE=1 SV=2	UID2869	1	2486
24.6775	25.5845	25.5068	25.5614	24.9598	25.043	25.3957	25.3705	25.1354	25.5452	21.4356	26.0607	S	3	___1			1	2.53e-05	98.654	75.475	43.162	0.085506	766160000	968	0.398304	0.23256	0.563691	AQMRRAASRDQLRDASPPPAFKPEPPKARSQ	ZO2_S(968)	S(968)	Q9Z0U1	ZO2	sp|Q9Z0U1|ZO2_MOUSE Tight junction protein ZO-2 OS=Mus musculus OX=10090 GN=Tjp2 PE=1 SV=2	UID2873	1	2489
24.6272	24.8489	25.2114	22.2879	24.4524	24.7714	21.6252	21.5375	24.1685	22.18	22.207	25.0314	S	3	___1			0.999977	2.03e-16	140.17	140.17	101.6	-0.74349	257140000	107	1.57492	1.24508	2.15198	VVKRPRKVQVAPLQGSPPLSHDDRGFEVIEE	ZO2_S(107)	S(107)	Q9Z0U1	ZO2	sp|Q9Z0U1|ZO2_MOUSE Tight junction protein ZO-2 OS=Mus musculus OX=10090 GN=Tjp2 PE=1 SV=2	UID2879	1	2489
22.0629	22.5045	22.7943	22.9274	22.488	20.8772	22.474	22.3682	22.287	22.8465	22.8127	23.3914	S	2	___1			0.962355	5.13e-54	175.77	165	157.01	0.38704	70905000	42	-0.420897	0.59436	-1.209	TSELLKGIPLPTGDTSPEPELLPGDPLPPPK	EIF3G_S(42)	S(42)	Q9Z1D1	EIF3G	sp|Q9Z1D1|EIF3G_MOUSE Eukaryotic translation initiation factor 3 subunit G OS=Mus musculus OX=10090 GN=Eif3g PE=1 SV=2	UID2889	1;2	2494
25.068	25.1593	24.9971	25.8678	25.3034	25.5953	25.0824	24.4073	24.8042	26.0566	22.7422	22.2598	S	3	___1			1	1.54e-25	140.24	132.71	140.24	0.20323	463880000	19	1.10645	1.0053	1.81993	STKYEVAAQHEADDGSALGDGASPVAEQVKL	YLAT1_S(19)	S(19)	Q9Z1K8	YLAT1	sp|Q9Z1K8|YLAT1_MOUSE Y+L amino acid transporter 1 OS=Mus musculus OX=10090 GN=Slc7a7 PE=1 SV=1	UID2892	1	2498
23.9213	20.9102	22.6523	22.8241	21.0743	24.1727	21.382	24.6661	22.9703	24.2703	21.477	24.6831	S	2	___1			1	1.62e-42	196.84	177.24	196.84	-0.037204	144150000	276	-0.648972	0.338529	-0.770819	REDGGLEDNEKNFYESEEEEEEKEKSSRKKS	AP3B1_S(276)	S(276)	Q9Z1T1	AP3B1	sp|Q9Z1T1|AP3B1_MOUSE AP-3 complex subunit beta-1 OS=Mus musculus OX=10090 GN=Ap3b1 PE=1 SV=2	UID2894	1	2504
24.2107	21.2786	21.2069	24.2701	23.5163	22.0595	21.2542	20.6927	22.479	24.4464	22.0902	23.8178	S	3	___1			0.999999	9.35e-16	116.74	115.5	111.58	-0.11313	89293000	397	0.293605	0.13656	0.354677	SSGHLHKTEDGDWEWSDDEMDEKSEEGKAAA	STK39_S(397)	S(397)	Q9Z1W9	STK39	sp|Q9Z1W9|STK39_MOUSE STE20/SPS1-related proline-alanine-rich protein kinase OS=Mus musculus OX=10090 GN=Stk39 PE=1 SV=1	UID2899	1	2506
25.683	24.9472	24.1063	22.8176	25.1459	25.494	25.4853	24.4202	25.5146	25.7517	26.0435	25.5271	S	4	___1			1	3.99e-228	321.89	312.58	46.247	0.20078	878760000	940	-0.758061	0.810979	-1.54021	SKLKDLGHPVEEEDESGDQEDDDDEIDDGDK	USO1_S(940)	S(940)	Q9Z1Z0	USO1	sp|Q9Z1Z0|USO1_MOUSE General vesicular transport factor p115 OS=Mus musculus OX=10090 GN=Uso1 PE=1 SV=2	UID2904	1	2510
22.3357	21.4397	22.4686	22.2013	23.3572	22.3361	21.9468	23.7005	21.4779	24.2159	22.62	25.2176	S	2	___1			0.919898	3.57e-15	161.87	135.93	161.87	-0.056788	118190000	232	-0.840011	0.666593	-1.3224	KIEKEQSKQADLSFSSPVEMKNEKSEEEQSS	HNRPC_S(232)	S(232)	Q9Z204	HNRPC	sp|Q9Z204|HNRPC_MOUSE Heterogeneous nuclear ribonucleoproteins C1/C2 OS=Mus musculus OX=10090 GN=Hnrnpc PE=1 SV=1	UID2908	1	2511
23.097	21.2336	20.922	22.0856	21.5175	21.8296	22.0692	21.3874	21.4426	22.5765	21.5569	22.3906	S	2	___1			0.999998	1.3e-16	120.79	106.75	120.79	-0.71764	40247000	244	-0.122994	0.124596	-0.326752	TAKVLSPESKQARANSFVGTAQYVSPELLTE	PDPK1_S(244)	S(244)	Q9Z2A0	PDPK1	sp|Q9Z2A0|PDPK1_MOUSE 3-phosphoinositide-dependent protein kinase 1 OS=Mus musculus OX=10090 GN=Pdpk1 PE=1 SV=2	UID2912	1	2514
25.1013	25.661	26.1376	25.7629	26.0591	25.7823	25.889	26.0388	25.9557	25.7694	25.3955	26.0743	S	2	___1			0.992754	2.98e-201	335.4	322.63	324.71	-0.31588	949870000	80	-0.103074	0.23473	-0.568149	SESSGSAPAVPEASASPKQRRSIIRDRGPMY	MECP2_S(80)	S(80)	Q9Z2D6	MECP2	sp|Q9Z2D6|MECP2_MOUSE Methyl-CpG-binding protein 2 OS=Mus musculus OX=10090 GN=Mecp2 PE=1 SV=1	UID2915	1	2516
21.885	25.7048	21.9694	25.4266	24.9952	23.0949	21.9302	25.7812	22.1212	21.9264	22.0683	22.0963	S	2	___1			0.956433	0.000381594	76.868	39.869	47.622	-4.4605	241490000	544	1.19204	0.624723	1.25709	DRDWDRERRLPSSPASPSPKGTPEKASERAG	E41L1_S(544)	S(544)	Q9Z2H5	E41L1	sp|Q9Z2H5|E41L1_MOUSE Band 4.1-like protein 1 OS=Mus musculus OX=10090 GN=Epb41l1 PE=1 SV=2	UID2921	1;2	2518
21.927	21.5839	21.915	21.9754	22.1767	22.5449	21.8371	25.7759	21.2294	25.0268	22.0192	25.2042	S	3	___1			1	4.52e-55	201.16	180.5	201.16	0.80343	151030000	9	-1.49495	0.980679	-1.78514	_______MKTPEDPGSPKQHEVVDSAGTSTR	S23A1_S(9)	S(9)	Q9Z2J0	S23A1	sp|Q9Z2J0|S23A1_MOUSE Solute carrier family 23 member 1 OS=Mus musculus OX=10090 GN=Slc23a1 PE=1 SV=2	UID2925	1	2523
22.6359	24.5198	24.0767	21.0989	23.8862	23.9531	21.6501	23.7811	24.2576	21.6583	24.7443	24.9499	S	2	___1			0.999968	1.51e-14	157.52	120.53	127.02	1.4652	180840000	19	-0.145085	0.0655712	-0.181159	QLHNGLDFSAKVIQGSLDSLPQAVRKFVEGN	PCKGC_S(19)	S(19)	Q9Z2V4	PCKGC	sp|Q9Z2V4|PCKGC_MOUSE Phosphoenolpyruvate carboxykinase, cytosolic [GTP] OS=Mus musculus OX=10090 GN=Pck1 PE=1 SV=1	UID2928	1	2527
22.1309	21.2314	25.5579	24.5927	24.9232	24.4224	26.0688	21.4819	25.6837	24.6307	25.7834	25.1187	S	2	___1			0.999982	9.36e-42	219.84	192.71	157.22	0.018131	709420000	539	-0.984766	0.465818	-0.997335	MQKVRGFRCGKKSTVSVDREESPKVLITAF_	S22A4_S(539)	S(539)	Q9Z306	S22A4	sp|Q9Z306|S22A4_MOUSE Solute carrier family 22 member 4 OS=Mus musculus OX=10090 GN=Slc22a4 PE=1 SV=1	UID2931	1	2533
23.3541	21.6518	22.5236	22.2903	21.9938	21.5791	22.0757	21.4262	22.0429	22.6324	21.9738	22.4919	T	2	___1			1	1.62e-201	332.35	315.63	325.27	0.50033	113100000	267	0.124926	0.152002	0.390035	LEENKRSLAALDALNTDDENDEEEYEAWKVR	MFA1B_T(267;267)	T(267;267)	C0HKD9	MFA1B	sp|C0HKD9|MFA1B_MOUSE Microfibrillar-associated protein 1B OS=Mus musculus OX=10090 GN=Mfap1b PE=1 SV=1;sp|C0HKD8|MFA1A_MOUSE Microfibrillar-associated protein 1A OS=Mus musculus OX=10090 GN=Mfap1a PE=1 SV=1	UID2941	1	91
22.0966	20.5227	21.8008	22.5836	24.6267	22.205	22.2675	21.5695	23.6855	24.9061	25.0338	24.407	T	2	___1			1	3.04e-138	286.6	254.42	164.35	0.26354	348080000	46	-1.33901	0.900902	-1.67121	SPPPPPSPRSPTSPVTPELPQPNAPTEVEAR	FBX50_T(46)	T(46)	G3X9C2	FBX50	sp|G3X9C2|FBX50_MOUSE F-box only protein 50 OS=Mus musculus OX=10090 GN=Nccrp1 PE=1 SV=2	UID2949	1;2	112
22.8356	20.6211	21.4436	24.1602	23.713	23.4593	21.2831	22.9736	20.8336	22.963	22.5287	22.2399	T	2	___1			0.988447	1.64e-07	130.29	112.19	130.29	0.81473	67805000	509	0.568486	0.378112	0.843468	VPRGLYDGPVCEVSVTPKTVTPASSAKTSPA	DPYL2_T(509)	T(509)	O08553	DPYL2	sp|O08553|DPYL2_MOUSE Dihydropyrimidinase-related protein 2 OS=Mus musculus OX=10090 GN=Dpysl2 PE=1 SV=2	UID2952	1	120
22.2445	21.029	22.0785	25.2031	22.1465	24.4162	24.9456	24.8033	22.9668	23.8944	22.6365	22.9811	T	3	___1			0.94047	1.76e-08	103.85	94.321	60.602	-0.57156	169850000	15	-0.851644	0.531367	-1.10704	_MEMDKRIYLELRNRTPSDVKELVLDNCKSI	AN32A_T(15)	T(15)	O35381	AN32A	sp|O35381|AN32A_MOUSE Acidic leucine-rich nuclear phosphoprotein 32 family member A OS=Mus musculus OX=10090 GN=Anp32a PE=1 SV=1	UID2953	1	158
28.1682	21.7374	22.6915	29.8804	29.5624	29.8231	30.3307	30.109	29.7312	21.8949	22.1393	29.3999	T	3	___1			0.832014	2.03e-226	361.58	310.92	134.44	-0.023818	7140500000	32	-0.290359	0.0455322	-0.128285	LWPLLGSSLSLRARSTSATDTHHVELARERS	BCKD_T(32)	T(32)	O55028	BCKD	sp|O55028|BCKD_MOUSE [3-methyl-2-oxobutanoate dehydrogenase [lipoamide]] kinase, mitochondrial OS=Mus musculus OX=10090 GN=Bckdk PE=1 SV=1	UID2962	1	201
21.9973	24.5598	24.4299	22.7496	21.4798	24.8961	24.5857	25.4722	24.6989	25.054	22.2519	25.3583	T	2	___1			0.954416	1.23e-14	159.66	119.27	136.21	-0.24573	255370000	79	-1.21811	0.839983	-1.5828	KETDKYIKEFGSLPTTPSEQRQRKIQKDRLV	STX7_T(79)	T(79)	O70439	STX7	sp|O70439|STX7_MOUSE Syntaxin-7 OS=Mus musculus OX=10090 GN=Stx7 PE=1 SV=3	UID2967	1	225
21.7727	22.224	25.2006	22.932	25.4146	21.9848	26.1169	25.9181	21.7555	25.4888	25.4796	22.8008	T	2	___1			0.99996	1.11e-30	197.29	161.99	181.69	0.33835	845950000	473	-1.33853	0.671916	-1.33063	SNATRIPAKTTPSPKTPPGSGEPPKSGERSG	TAU_T(473)	T(473)	P10637	TAU	sp|P10637|TAU_MOUSE Microtubule-associated protein tau OS=Mus musculus OX=10090 GN=Mapt PE=1 SV=3	UID2991	1	374
22.7751	22.0901	21.8149	22.645	22.7163	22.2429	22.3842	21.5521	22.2597	22.6082	21.4693	22.5643	T	2	___1			0.966395	7.61e-15	130.02	103.9	110.12	3.1947	38342000	587	0.241086	0.424959	0.926768	EDLPQKNQPEPTAPATPMTSLLRLTELESNC	S6A13_T(587)	T(587)	P31649	S6A13	sp|P31649|S6A13_MOUSE Sodium- and chloride-dependent GABA transporter 2 OS=Mus musculus OX=10090 GN=Slc6a13 PE=1 SV=1	UID3037	1	550
22.4054	20.5561	24.8786	24.8404	24.6663	25.1568	21.868	21.5542	22.1739	22.5829	21.7022	22.8419	T	3	___1			0.999261	1.44e-65	208.28	193.19	208.28	-0.25768	175620000	287	1.63009	1.18587	2.07093	SRRTQWKRPSPDDDLTDEDNDDMQLQAQRAF	NEDD4_T(287)	T(287)	P46935	NEDD4	sp|P46935|NEDD4_MOUSE E3 ubiquitin-protein ligase NEDD4 OS=Mus musculus OX=10090 GN=Nedd4 PE=1 SV=3	UID3049	1	625
21.4004	22.1031	26.2039	21.7682	21.7129	22.7959	21.6025	26.1564	27.2041	22.0844	25.6423	23.0124	T	2	___1			0.994303	1.15e-153	317.91	298.52	278.39	-0.11767	1431100000	335	-1.61962	0.679357	-1.3421	PFLIEAMTYRIGHHSTSDDSSAYRSVDEVNY	ODBA_T(335)	T(335)	P50136	ODBA	sp|P50136|ODBA_MOUSE 2-oxoisovalerate dehydrogenase subunit alpha, mitochondrial OS=Mus musculus OX=10090 GN=Bckdha PE=1 SV=1	UID3061	1;2	661
22.4224	24.9429	25.5545	26.2777	25.4794	26.0025	24.6736	22.1022	24.9642	21.9342	21.766	25.3114	T	3	___1			0.919904	1.26e-120	236.84	223.39	204.98	0.10218	863680000	342	1.65459	1.02797	1.85183	QVPTVEAPEMMRAEKTSPTPSVFVELGEEEL	B2L13_T(342)	T(342)	P59017	B2L13	sp|P59017|B2L13_MOUSE Bcl-2-like protein 13 OS=Mus musculus OX=10090 GN=Bcl2l13 PE=1 SV=2	UID3076	1	749
22.0612	24.4177	22.4608	21.7843	24.1632	23.4399	21.9073	24.5826	24.2406	24.802	21.5073	25.1608	T	2	___1			0.958294	2.18e-101	278.93	247.16	248.23	0.59069	398410000	551	-0.645581	0.364767	-0.819221	LVQLLVRAHQDTQRRTSMGGTQQQFVEGVRM	CTNB1_T(551)	T(551)	Q02248	CTNB1	sp|Q02248|CTNB1_MOUSE Catenin beta-1 OS=Mus musculus OX=10090 GN=Ctnnb1 PE=1 SV=1	UID3111	1	972
24.7617	24.3528	24.4245	25.0644	24.8568	25.6244	24.036	24.0055	22.2314	23.9194	24.923	24.669	T	2	___1			0.999979	1.38e-14	165.58	142.21	152.4	0.44933	315070000	862	0.883375	1.17892	2.06138	DQVVESPAIPRIPCVTPETVVIRSEDQEQAS	ANK1_T(862)	T(862)	Q02357	ANK1	sp|Q02357|ANK1_MOUSE Ankyrin-1 OS=Mus musculus OX=10090 GN=Ank1 PE=1 SV=2	UID3113	1	973
23.8728	21.701	23.6035	22.3822	21.4329	23.825	21.847	23.8159	21.9876	22.2429	23.5999	22.5085	T	3	___1			0.82161	0.000224097	77.222	38.079	77.222	-0.083826	75915000	51	0.135951	0.0887412	0.239985	DTTMPIRRAVNSTRETPPKSKLAEGEEEKPE	HP1B3_T(51)	T(51)	Q3TEA8	HP1B3	sp|Q3TEA8|HP1B3_MOUSE Heterochromatin protein 1-binding protein 3 OS=Mus musculus OX=10090 GN=Hp1bp3 PE=1 SV=1	UID3126	1	1023
23.821	22.3309	21.5212	22.3371	21.0415	24.2111	24.6384	21.6259	20.5472	25.0585	25.7736	25.1345	T	3	___1			0.9878	1.56e-26	122.92	112.77	121.61	0.8006	222810000	273	-1.25254	0.608039	-1.23074	QQFLSSVIQNLRTVGTPIASVPGSTNTGTVP	PSMD1_T(273)	T(273)	Q3TXS7	PSMD1	sp|Q3TXS7|PSMD1_MOUSE 26S proteasome non-ATPase regulatory subunit 1 OS=Mus musculus OX=10090 GN=Psmd1 PE=1 SV=1	UID3131	1	1040
23.5881	24.6707	25.3081	25.532	25.6022	21.0215	25.3473	24.3195	24.9411	24.7099	24.8497	21.3184	T	2	___1			0.997711	8.16e-08	138.89	73.015	138.89	0.71323	456050000	604	0.0394659	0.0144314	0.0420116	GQIQAPVRQQPKVQTTPPPTIQGQKVGSLTP	AAK1_T(604)	T(604)	Q3UHJ0	AAK1	sp|Q3UHJ0|AAK1_MOUSE AP2-associated protein kinase 1 OS=Mus musculus OX=10090 GN=Aak1 PE=1 SV=2	UID3140	1	1061
22.3326	22.0799	23.091	22.3806	22.3429	22.1793	21.8745	22.4702	22.1313	22.2639	22.0318	24.1938	T	2	___1			0.882455	9.48e-13	110.39	98.819	78.486	-0.15562	104550000	1059	-0.0931822	0.0911156	-0.245884	SPPPVFPKPMTLPAETSPPPVFPKPMTLPAE	COBL1_T(1059)	T(1059)	Q3UMF0	COBL1	sp|Q3UMF0|COBL1_MOUSE Cordon-bleu protein-like 1 OS=Mus musculus OX=10090 GN=Cobll1 PE=1 SV=2	UID3148	1;2	1076
24.2031	21.7205	21.8087	24.5773	24.7088	22.013	21.7217	24.7952	21.9868	22.1239	22.6695	23.0782	T	2	___1			0.97995	2.74e-05	113.53	93.24	66.509	1.2173	100880000	298	0.442666	0.244178	0.587445	GIFSFFQRSKKKREQTASAPATPLVSKHRPS	COBL1_T(298)	T(298)	Q3UMF0	COBL1	sp|Q3UMF0|COBL1_MOUSE Cordon-bleu protein-like 1 OS=Mus musculus OX=10090 GN=Cobll1 PE=1 SV=2	UID3149	1	1076
24.953	21.2314	24.4653	21.8914	24.8868	25.0648	22.5145	20.8432	24.9672	22.3884	22.2922	22.3336	T	2	___1			0.985822	4.02e-250	370.65	344.83	311.46	0.99326	594020000	550	1.19225	0.679376	1.34213	VEKDPDSALGISDGETSPSSKGKTQEGRSTE	COBL1_T(550)	T(550)	Q3UMF0	COBL1	sp|Q3UMF0|COBL1_MOUSE Cordon-bleu protein-like 1 OS=Mus musculus OX=10090 GN=Cobll1 PE=1 SV=2	UID3150	1	1076
21.6477	22.4835	24.8387	24.189	22.14	25.2201	25.1857	22.4312	22.2195	23.0478	22.2474	21.9776	T	2	___1			1	8.6e-77	249.5	208.11	207.07	0.4703	392920000	913	0.568326	0.311562	0.719985	SAQEEPAAAPEPRKETESEAEDDNLDDLERH	SRRM1_T(913)	T(913)	Q52KI8	SRRM1	sp|Q52KI8|SRRM1_MOUSE Serine/arginine repetitive matrix protein 1 OS=Mus musculus OX=10090 GN=Srrm1 PE=1 SV=2	UID3164	1;2	1119
21.8705	21.8899	22.1674	22.8807	21.7265	22.1768	21.8348	21.4414	21.2767	22.8431	22.7207	22.6781	T	2	___1			0.998566	2.35e-11	108.88	101.17	94.463	-0.32939	57783000	619	-0.0138025	0.0142905	-0.0416079	RECLVGKTGQGDAPLTPPTPVDLDLDWVLGK	PUR4_T(619)	T(619)	Q5SUR0	PUR4	sp|Q5SUR0|PUR4_MOUSE Phosphoribosylformylglycinamidine synthase OS=Mus musculus OX=10090 GN=Pfas PE=1 SV=1	UID3170	1	1140
22.0124	21.8551	21.78	24.8674	22.145	22.1015	25.0585	25.1835	25.1757	25.3567	21.5105	22.1432	T	2	___1			0.991316	3.29e-147	310.3	275.26	231.06	0.059019	277990000	1242	-1.61112	1.03669	-1.86407	LQMVEELRRQSARPSTPEPDCTQLEPTGD__	TBCD1_T(1242)	T(1242)	Q60949	TBCD1	sp|Q60949|TBCD1_MOUSE TBC1 domain family member 1 OS=Mus musculus OX=10090 GN=Tbc1d1 PE=1 SV=3	UID3184	1	1186
24.9466	21.841	22.6783	21.9145	24.513	25.4259	21.3571	24.359	22.1312	25.0523	21.0019	23.136	T	2	___1			0.988463	2.58e-10	127.75	108.62	109.48	0.17148	200780000	159	0.713645	0.335302	0.764796	KLLKLREQGTESRSSTPLPTVSSSAENTRQN	LAP2B_T(159;159)	T(159;159)	Q61029	LAP2B	sp|Q61029|LAP2B_MOUSE Lamina-associated polypeptide 2, isoforms beta/delta/epsilon/gamma OS=Mus musculus OX=10090 GN=Tmpo PE=1 SV=4;sp|Q61033|LAP2A_MOUSE Lamina-associated polypeptide 2, isoforms alpha/zeta OS=Mus musculus OX=10090 GN=Tmpo PE=1 SV=4	UID3188	1	1191
22.285	21.8031	21.8303	21.2977	22.7973	21.9808	21.0359	21.6932	21.2092	22.7186	22.8263	23.2847	T	3	___1			0.92564	2.61e-06	61.283	49.476	47.099	-3.2956	23465000	19	-0.128971	0.111844	-0.296441	YSVWDHIEVSDDEDETHPNIDTASLFRWRHQ	CDC37_T(19)	T(19)	Q61081	CDC37	sp|Q61081|CDC37_MOUSE Hsp90 co-chaperone Cdc37 OS=Mus musculus OX=10090 GN=Cdc37 PE=1 SV=1	UID3191	1	1194
22.3087	21.5114	22.2348	22.1517	21.9841	22.1363	22.6001	22.8864	22.0597	22.5507	22.3275	21.8353	T	3	___1			0.999627	9.3e-22	125.68	119.08	125.68	0.37485	51869000	84	-0.322091	0.883198	-1.64566	MCAVVEQFLQAEQARTPVDDWTPPARFSASS	TRI25_T(84)	T(84)	Q61510	TRI25	sp|Q61510|TRI25_MOUSE E3 ubiquitin/ISG15 ligase TRIM25 OS=Mus musculus OX=10090 GN=Trim25 PE=1 SV=2	UID3194	1	1220
23.5813	22.358	22.5055	23.0626	23.1871	22.9177	22.3203	22.0713	22.1994	23.9608	23.3766	23.1247	T	3	___1			1	6.27e-21	106.67	98.866	105.25	0.64196	193370000	563	0.0932131	0.0960795	0.258143	LDNFDSQFTNEPVQLTPDDDDIVRKIDQSEF	KPCI_T(563)	T(563)	Q62074	KPCI	sp|Q62074|KPCI_MOUSE Protein kinase C iota type OS=Mus musculus OX=10090 GN=Prkci PE=1 SV=3	UID3198	1	1247
22.9565	21.9137	22.1573	21.922	25.3412	21.3577	25.4954	21.9134	25.5459	25.6134	24.8884	22.5001	T	2	___1			0.99996	2.08e-229	366.18	320.9	119.62	-0.031091	7663900000	328	-1.71803	1.06891	-1.90912	GYMPSASMTRLMRSRTASGSSVTSLEGTRSR	NDRG1_T(328)	T(328)	Q62433	NDRG1	sp|Q62433|NDRG1_MOUSE Protein NDRG1 OS=Mus musculus OX=10090 GN=Ndrg1 PE=1 SV=1	UID3208	1;2;3;4	1263
27.025	21.0736	27.326	26.4149	25.7282	26.9292	20.8748	26.6344	24.4525	24.8066	25.8168	25.5038	T	3	___1			1	2.49e-95	278.84	256.1	42.191	2.2632	1618900000	618	1.06801	0.377867	0.843024	PYANTKRLQEENQVITPRLFECSNQTGRFLA	VILI_T(618)	T(618)	Q62468	VILI	sp|Q62468|VILI_MOUSE Villin-1 OS=Mus musculus OX=10090 GN=Vil1 PE=1 SV=3	UID3217	1	1266
22.3196	21.0967	25.7522	24.8624	25.1429	26.0301	22.8167	21.6435	21.8131	22.1672	25.9801	22.4124	T	2	___1			0.956762	6.35e-09	143.24	82.84	135.8	0.24234	258780000	395	1.39514	0.668686	1.32564	FAGWLCRTLRLKQPSTPTRTAV_________	MP2K2_T(395)	T(395)	Q63932	MP2K2	sp|Q63932|MP2K2_MOUSE Dual specificity mitogen-activated protein kinase kinase 2 OS=Mus musculus OX=10090 GN=Map2k2 PE=1 SV=2	UID3222	1	1272
25.367	25.723	26.3525	26.7384	22.0057	25.9762	21.3046	26.7173	25.7186	26.3023	25.7374	25.2932	T	3	___1			0.999999	6.47e-62	224.57	203.33	137.12	-0.52409	916800000	82	0.181576	0.0615888	0.170806	SSKQEMPQDPRAPDRTPPSEEDSAEAERLKT	SGTA_T(82)	T(82)	Q8BJU0	SGTA	sp|Q8BJU0|SGTA_MOUSE Small glutamine-rich tetratricopeptide repeat-containing protein alpha OS=Mus musculus OX=10090 GN=Sgta PE=1 SV=2	UID3271	1	1520
23.7726	22.2147	22.4487	24.4858	24.5024	25.3002	22.2	24.7965	24.3878	24.4828	24.6933	24.7049	T	2	___1			1	0.00431838	79.469	70.546	67.032	-0.54817	231920000	206	-0.423494	0.278242	-0.655503	FGNSTGGFDGQARQPTPPFFGRDRSPLRRSP	RBM14_T(206)	T(206)	Q8C2Q3	RBM14	sp|Q8C2Q3|RBM14_MOUSE RNA-binding protein 14 OS=Mus musculus OX=10090 GN=Rbm14 PE=1 SV=1	UID3304	1	1602
22.7911	21.7974	21.0693	22.5574	21.4399	21.8433	20.7494	22.114	21.232	22.03	22.6775	22.737	T	3	___1			0.99999	9.03e-39	136.79	132.17	136.79	1.0449	33484000	82	-0.00689761	0.0055952	-0.0164497	YELKAAVDGLSKMIHTPDADLDVTNILQADE	AIMP2_T(82)	T(82)	Q8R010	AIMP2	sp|Q8R010|AIMP2_MOUSE Aminoacyl tRNA synthase complex-interacting multifunctional protein 2 OS=Mus musculus OX=10090 GN=Aimp2 PE=1 SV=2	UID3326	1	1731
21.8463	21.677	21.2387	23.13	22.1018	21.6953	21.3189	24.4125	21.9092	24.7246	26.2468	21.9429	T	2	___1			0.940055	5.44e-97	256.71	232.6	256.71	0.44532	210820000	512	-1.47766	0.949114	-1.74029	AELDRITRKPASVSPTTPTSPTEGEAS____	DC1L1_T(512)	T(512)	Q8R1Q8	DC1L1	sp|Q8R1Q8|DC1L1_MOUSE Cytoplasmic dynein 1 light intermediate chain 1 OS=Mus musculus OX=10090 GN=Dync1li1 PE=1 SV=1	UID3331	1;2	1751
24.3892	21.0527	21.6093	21.9482	24.9467	25.3035	21.0547	25.3574	21.4289	25.0731	22.3953	22.8297	T	2	___1			0.982151	1.67e-57	218.83	191.62	133.28	0.94865	304960000	513	0.185078	0.062662	0.173603	ELDRITRKPASVSPTTPTSPTEGEAS_____	DC1L1_T(513)	T(513)	Q8R1Q8	DC1L1	sp|Q8R1Q8|DC1L1_MOUSE Cytoplasmic dynein 1 light intermediate chain 1 OS=Mus musculus OX=10090 GN=Dync1li1 PE=1 SV=1	UID3332	1;2	1751
22.4701	22.3008	22.2452	22.2631	21.9735	21.8707	22.1416	21.1963	22.4077	22.6791	22.5166	23.9366	T	3	___1			0.995336	3.42e-24	141.84	127.97	141.84	-0.58943	209800000	403	-0.292397	0.345354	-0.783505	QEGLEALRGLLTGEQTPPAQGLGSLFQAFVE	SCRN2_T(403)	T(403)	Q8VCA8	SCRN2	sp|Q8VCA8|SCRN2_MOUSE Secernin-2 OS=Mus musculus OX=10090 GN=Scrn2 PE=1 SV=1	UID3341	1	1786
22.1273	24.5066	24.005	22.554	21.895	24.4052	24.4362	24.3041	20.9129	24.5717	24.3403	22.6158	T	2	___1			1	0.000114136	110.38	83.41	89.629	-1.5163	250910000	5	-0.281347	0.14065	-0.364116	___________MRKDTPPPLVPPAAREWNLP	MEP50_T(5)	T(5)	Q99J09	MEP50	sp|Q99J09|MEP50_MOUSE Methylosome protein 50 OS=Mus musculus OX=10090 GN=Wdr77 PE=1 SV=1	UID3373	1	1933
22.1457	25.1578	24.4333	24.9464	25.2918	24.53	25.4045	23.8167	25.076	24.8947	21.9424	21.8271	T	2	___1			0.999998	3.6e-27	188.44	169.72	188.44	0.36602	330880000	687	0.590588	0.318101	0.732419	STEYTYVHKVQGTGVTPPPTPLGTRSKQRLP	PDXD1_T(687)	T(687)	Q99K01	PDXD1	sp|Q99K01|PDXD1_MOUSE Pyridoxal-dependent decarboxylase domain-containing protein 1 OS=Mus musculus OX=10090 GN=Pdxdc1 PE=1 SV=2	UID3378	1	1952
21.6181	21.0437	20.6836	20.8144	21.6147	21.4124	21.5159	21.2414	21.1668	22.3213	22.3726	22.9422	T	2	___1			0.997265	4.55e-07	87.99	77.355	87.99	0.98211	48423000	543	-0.728879	1.24699	-2.15458	HTLDDRTQLWASEPGTPPVPTSLPSQNPILK	SRRT_T(543)	T(543)	Q99MR6	SRRT	sp|Q99MR6|SRRT_MOUSE Serrate RNA effector molecule homolog OS=Mus musculus OX=10090 GN=Srrt PE=1 SV=1	UID3382	1	2002
25.1327	20.436	21.9003	25.2358	24.7488	24.7983	24.6809	25.2988	25.8293	24.7951	26.234	25.1229	T	2	___1			0.997803	5.87e-19	157.98	136.1	137.44	-2.4349	1010200000	543	-1.61818	1.04202	-1.87153	VRKGQGLTGPSLPPGTPTRKRGNTRYSPIAD	ECHP_T(543)	T(543)	Q9DBM2	ECHP	sp|Q9DBM2|ECHP_MOUSE Peroxisomal bifunctional enzyme OS=Mus musculus OX=10090 GN=Ehhadh PE=1 SV=4	UID3406	1	2243
22.2514	22.2652	21.9906	22.7382	20.8655	22.2921	21.8894	22.2563	21.4077	22.5443	21.3229	22.8456	T	2	___1			0.835269	0.00150819	81.972	60.425	81.972	-0.18534	42345000	19	0.0228078	0.0218767	0.0631716	TSLRRRREDEKSTHSTELKTTSLQKEVGLLS	BAT1_T(19)	T(19)	Q9QXA6	BAT1	sp|Q9QXA6|BAT1_MOUSE b(0,+)-type amino acid transporter 1 OS=Mus musculus OX=10090 GN=Slc7a9 PE=1 SV=1	UID3431	1;2	2375
24.9328	24.8178	25.0635	25.7142	25.2658	24.9796	25.0268	25.5083	21.0958	24.9283	25.1817	22.3314	T	2	___1			0.99478	1.92e-47	202.34	189.2	190.24	-0.12467	539640000	12	1.11691	0.763416	1.46959	____MSSDTSPAVVTTPPPPSMPHKERYFDR	ADDG_T(12)	T(12)	Q9QYB5	ADDG	sp|Q9QYB5|ADDG_MOUSE Gamma-adducin OS=Mus musculus OX=10090 GN=Add3 PE=1 SV=2	UID3438	1	2395
25.5759	22.7541	23.7588	24.4695	23.831	23.7908	23.1825	23.1621	22.9978	24.2136	23.9549	25.2643	T	3	___1			0.999995	1.67e-87	209.25	196.19	183.48	0.6312	652230000	610	0.234179	0.178591	0.449236	EQKEKSPPDQSAVPNTPPSTPVKLEEDLPQE	ADDA_T(610)	T(610)	Q9QYC0	ADDA	sp|Q9QYC0|ADDA_MOUSE Alpha-adducin OS=Mus musculus OX=10090 GN=Add1 PE=1 SV=2	UID3440	1;2	2397
25.076	26.5286	26.3993	25.9214	25.7382	26.4454	22.0616	26.8363	27.1454	26.6034	26.7694	26.6882	T	2	___1			1	1.44e-68	247.17	216.34	247.17	0.32406	1055100000	358	0.000778198	0.000318179	0.000941082	LLDPGKYKAKSRSPGTPAGEGSGSPPKWQIG	ADDA_T(358)	T(358)	Q9QYC0	ADDA	sp|Q9QYC0|ADDA_MOUSE Alpha-adducin OS=Mus musculus OX=10090 GN=Add1 PE=1 SV=2	UID3442	1	2397
25.268	24.1189	24.7779	24.9704	25.0776	24.5867	24.2341	24.9978	23.8691	25.4111	25.205	25.944	T	2	___1			0.999996	2.49e-201	340.33	318.51	254.62	-1.2238	633590000	178	-0.143616	0.158371	-0.404401	GEVSKAASADSTTEGTPTDGFTVLSTKSLFL	H2AY_T(178)	T(178)	Q9QZQ8	H2AY	sp|Q9QZQ8|H2AY_MOUSE Core histone macro-H2A.1 OS=Mus musculus OX=10090 GN=H2afy PE=1 SV=3	UID3449	1;2	2412
24.6312	27.1591	27.295	26.2196	26.0023	26.4883	26.5676	26.9941	26.1967	25.6243	24.9383	25.1856	T	3	___1			0.999963	4.95e-43	219.24	195.82	196.3	-0.16225	1012100000	475	0.38151	0.324338	0.744211	ESGGRRSEAEEGEVRTPTKIKELKPEQETTP	E41L1_T(475)	T(475)	Q9Z2H5	E41L1	sp|Q9Z2H5|E41L1_MOUSE Band 4.1-like protein 1 OS=Mus musculus OX=10090 GN=Epb41l1 PE=1 SV=2	UID3467	1	2518
25.4985	25.069	24.8737	25.279	25.6406	24.9354	24.9398	25.0207	22.1006	25.0497	22.4449	24.8782	Y	3	___1			0.995348	7.25e-57	206.98	184.57	172.84	-0.36813	408020000	185	1.14372	1.10141	1.95435	RVADPDHDHTGFLTEYVATRWYRAPEIMLNS	MK01_Y(185)	Y(185)	P63085	MK01	sp|P63085|MK01_MOUSE Mitogen-activated protein kinase 1 OS=Mus musculus OX=10090 GN=Mapk1 PE=1 SV=3	UID3493	1	842
24.7341	21.2792	23.6874	24.3725	22.3847	23.9458	23.0146	21.1712	22.0016	24.199	23.5685	24.8306	Y	3	___1			0.990961	1.62e-16	125.04	112.74	116.48	0.48116	155280000	849	0.269726	0.133836	0.348361	DFGSASHVADNDITPYLVSRFYRAPEIIIGK	PRP4B_Y(849)	Y(849)	Q61136	PRP4B	sp|Q61136|PRP4B_MOUSE Serine/threonine-protein kinase PRP4 homolog OS=Mus musculus OX=10090 GN=Prpf4b PE=1 SV=3	UID3503	1	1198
24.5229	25.0221	25.4079	22.2624	21.7292	21.8439	21.9961	20.8625	21.5215	22.916	25.2688	22.3502	Y	2	___1			0.999996	2.23e-05	130.27	42.949	130.27	0.49993	214450000	273	0.97887	0.495957	1.04828	VDFGSSCQLGQRIYQYIQSRFYRSPEVLLGT	DYR1B_Y(273;321)	Y(273;321)	Q9Z188	DYR1B	sp|Q9Z188|DYR1B_MOUSE Dual specificity tyrosine-phosphorylation-regulated kinase 1B OS=Mus musculus OX=10090 GN=Dyrk1b PE=1 SV=3;sp|Q61214|DYR1A_MOUSE Dual specificity tyrosine-phosphorylation-regulated kinase 1A OS=Mus musculus OX=10090 GN=Dyrk1a PE=1 SV=	UID3504	1	1207
25.2123	24.7786	24.9457	25.4348	24.948	24.6762	24.8117	24.6317	24.0823	24.7334	21.85	24.9961	Y	3	___1			0.994595	4.25e-57	212.55	194.26	212.55	0.30284	339060000	205	0.815056	0.879465	1.64025	RIADPEHDHTGFLTEYVATRWYRAPEIMLNS	MK03_Y(205)	Y(205)	Q63844	MK03	sp|Q63844|MK03_MOUSE Mitogen-activated protein kinase 3 OS=Mus musculus OX=10090 GN=Mapk3 PE=1 SV=5	UID3505	1	1270
22.0905	22.7529	21.4327	21.6182	21.8432	22.0708	21.6259	20.8752	21.9908	21.9452	22.5861	22.3554	Y	3	___1			0.959256	2.86e-29	123.73	118.24	69.045	-0.2708	16701000	163	0.0716044	0.0851852	0.231106	VHKEGSLGDELLPLGYAEPEPQEGASAGAPS	KCD12_Y(163)	Y(163)	Q6WVG3	KCD12	sp|Q6WVG3|KCD12_MOUSE BTB/POZ domain-containing protein KCTD12 OS=Mus musculus OX=10090 GN=Kctd12 PE=1 SV=1	UID3506	1	1374
22.4327	21.4855	22.3863	21.7583	21.8119	20.795	25.2436	20.7594	21.5759	25.2661	25.6632	22.3748	Y	2	___1			0.833051	0.00138037	70.056	54.47	70.056	0.0024863	133220000	483	-1.70224	1.03271	-1.85849	DGALAHTRGPLDGSPYAQVQRVPRQTPPAPS	TNS2_Y(483)	Y(483)	Q8CGB6	TNS2	sp|Q8CGB6|TNS2_MOUSE Tensin-2 OS=Mus musculus OX=10090 GN=Tns2 PE=1 SV=1	UID3517	1	1638
25.0498	21.4622	25.8476	25.8823	22.604	25.8331	21.5849	25.9855	21.1688	24.7033	24.9806	22.1951	Y	2	___1			1	0.00634554	68.224	48.462	41.876	0.41361	343600000	595	1.01014	0.400476	0.883574	WQAERVRVMRANNPKYVLRNYIAQKAIEAAE	SELO_Y(595)	Y(595)	Q9DBC0	SELO	sp|Q9DBC0|SELO_MOUSE Protein adenylyltransferase SelO, mitochondrial OS=Mus musculus OX=10090 GN=Selenoo PE=1 SV=4	UID3532	1	2231
23.9077	25.417	25.1057	22.2186	25.0883	24.7898	25.1217	25.6559	25.0943	25.4196	25.1958	26.0876	S	3	___2			0.997451	1.41e-23	140.38	114.38	94.802	-0.16674	547020000	218	-1.00795	1.10832	-1.96393	QEARELEKPMQSKPQSPVIQATAGSPKFSRL	BIG2_S(218)	S(218)	A2A5R2	BIG2	sp|A2A5R2|BIG2_MOUSE Brefeldin A-inhibited guanine nucleotide-exchange protein 2 OS=Mus musculus OX=10090 GN=Arfgef2 PE=1 SV=1	UID3538	2	54
21.8593	25.417	25.1057	22.3196	25.0883	21.5685	25.1217	25.6559	25.0943	21.9862	21.7747	26.0876	S	3	___2			0.990414	3.96e-92	242.63	228.95	230.94	0.16046	964600000	227	-0.726996	0.289009	-0.676554	MQSKPQSPVIQATAGSPKFSRLKQSQAQSKP	BIG2_S(227)	S(227)	A2A5R2	BIG2	sp|A2A5R2|BIG2_MOUSE Brefeldin A-inhibited guanine nucleotide-exchange protein 2 OS=Mus musculus OX=10090 GN=Arfgef2 PE=1 SV=1	UID3539	1;2	54
21.9068	26.0538	24.4389	21.8595	24.5326	24.6492	25.7994	26.5457	26.8921	25.6627	25.7987	22.3165	S	3	___2			1	0.000144589	82.483	82.483	65.038	-0.29163	535380000	411	-1.59574	0.899916	-1.66979	PVRVKEKKITDHRHMSESPNRKVEKEKKAKD	PPIG_S(411)	S(411)	A2AR02	PPIG	sp|A2AR02|PPIG_MOUSE Peptidyl-prolyl cis-trans isomerase G OS=Mus musculus OX=10090 GN=Ppig PE=1 SV=1	UID3559	2	69
22.1861	26.0538	24.4389	21.531	24.5326	24.6492	25.7994	26.5457	26.8921	25.6627	25.7987	22.6642	S	3	___2			1	0.000144589	82.483	82.483	65.038	-0.29163	535380000	413	-1.66186	0.988085	-1.79563	RVKEKKITDHRHMSESPNRKVEKEKKAKDHK	PPIG_S(413)	S(413)	A2AR02	PPIG	sp|A2AR02|PPIG_MOUSE Peptidyl-prolyl cis-trans isomerase G OS=Mus musculus OX=10090 GN=Ppig PE=1 SV=1	UID3560	2	69
22.5449	20.4929	21.4046	21.6275	21.4319	22.1349	21.757	22.2637	21.415	22.565	22.088	23.5846	S	2	___2			1	2.08e-21	147.64	128.7	147.64	0.30395	23243000	116	-0.672776	0.850764	-1.59854	LARHRKIVEPEVVGESDSEVEGDAWRLERED	MFA1B_S(116;116)	S(116;116)	C0HKD9	MFA1B	sp|C0HKD9|MFA1B_MOUSE Microfibrillar-associated protein 1B OS=Mus musculus OX=10090 GN=Mfap1b PE=1 SV=1;sp|C0HKD8|MFA1A_MOUSE Microfibrillar-associated protein 1A OS=Mus musculus OX=10090 GN=Mfap1a PE=1 SV=1	UID3595	2	91
22.8298	21.3303	21.9905	21.681	22.6641	21.6557	22.3429	21.4091	21.3923	22.565	22.088	23.5846	S	2	___2			1	2.08e-21	147.64	128.7	147.64	0.30395	23243000	118	-0.205091	0.199755	-0.494973	RHRKIVEPEVVGESDSEVEGDAWRLEREDSS	MFA1B_S(118;118)	S(118;118)	C0HKD9	MFA1B	sp|C0HKD9|MFA1B_MOUSE Microfibrillar-associated protein 1B OS=Mus musculus OX=10090 GN=Mfap1b PE=1 SV=1;sp|C0HKD8|MFA1A_MOUSE Microfibrillar-associated protein 1A OS=Mus musculus OX=10090 GN=Mfap1a PE=1 SV=1	UID3596	2	91
23.2146	21.7619	21.789	23.0389	22.9481	22.238	22.5056	22.0748	22.1946	23.5308	21.1392	21.7025	S	3	___2			0.99998	1.32e-22	128.05	122.24	128.05	0.061477	73517000	52	0.307176	0.314633	0.725833	KRYVSGKRPDYAPMESSDEEDEEFQFIKKAK	MFA1B_S(52;52)	S(52;52)	C0HKD9	MFA1B	sp|C0HKD9|MFA1B_MOUSE Microfibrillar-associated protein 1B OS=Mus musculus OX=10090 GN=Mfap1b PE=1 SV=1;sp|C0HKD8|MFA1A_MOUSE Microfibrillar-associated protein 1A OS=Mus musculus OX=10090 GN=Mfap1a PE=1 SV=1	UID3597	2	91
23.2146	21.7619	21.4677	23.0389	22.9481	22.238	22.5056	22.0748	22.1946	23.5308	22.5859	22.8007	S	3	___2			0.99998	1.32e-22	128.05	122.24	128.05	0.061477	73517000	53	-0.170522	0.186285	-0.465999	RYVSGKRPDYAPMESSDEEDEEFQFIKKAKE	MFA1B_S(53;53)	S(53;53)	C0HKD9	MFA1B	sp|C0HKD9|MFA1B_MOUSE Microfibrillar-associated protein 1B OS=Mus musculus OX=10090 GN=Mfap1b PE=1 SV=1;sp|C0HKD8|MFA1A_MOUSE Microfibrillar-associated protein 1A OS=Mus musculus OX=10090 GN=Mfap1a PE=1 SV=1	UID3598	2	91
22.9596	22.4544	21.2652	22.8854	22.011	22.5198	22.8143	21.3876	22.7746	24.9849	20.5144	23.8837	S	3	___2			0.997855	1.29e-77	214.44	199.23	96.134	0.71642	140190000	31	-0.37736	0.21702	-0.531453	AEGSLNSEELPPHPQSPPPPPSPRSPTSPVT	FBX50_S(31)	S(31)	G3X9C2	FBX50	sp|G3X9C2|FBX50_MOUSE F-box only protein 50 OS=Mus musculus OX=10090 GN=Nccrp1 PE=1 SV=2	UID3647	1;2	112
22.1891	21.504	21.873	21.9738	24.1601	22.1268	22.8143	21.1444	22.7746	24.9849	21.1323	23.8837	S	3	___2			0.999993	1.58e-20	125.42	114.61	125.42	0.077925	81980000	37	-0.484584	0.28346	-0.66573	SEELPPHPQSPPPPPSPRSPTSPVTPELPQP	FBX50_S(37)	S(37)	G3X9C2	FBX50	sp|G3X9C2|FBX50_MOUSE F-box only protein 50 OS=Mus musculus OX=10090 GN=Nccrp1 PE=1 SV=2	UID3648	1;2	112
24.0406	21.3151	21.2222	22.0015	22.9366	22.1671	21.6015	22.2781	21.5837	22.2573	21.6382	24.4786	S	3	___2			1	4.44e-18	119.61	116.45	119.61	-1.3952	88686000	44	-0.0257088	0.0140403	-0.0408907	ARAAAAAARLHGGFDSDCSEDGEALNGEPEL	GTPB1_S(44)	S(44)	O08582	GTPB1	sp|O08582|GTPB1_MOUSE GTP-binding protein 1 OS=Mus musculus OX=10090 GN=Gtpbp1 PE=1 SV=2	UID3668	2	121
24.0406	21.9849	21.0928	21.8383	22.9366	22.1671	21.8541	22.2781	21.5837	23.0333	21.4711	24.4786	S	3	___2			1	4.44e-18	119.61	116.45	119.61	-1.3952	88686000	47	-0.106416	0.0612678	-0.169968	AAAAARLHGGFDSDCSEDGEALNGEPELDLT	GTPB1_S(47)	S(47)	O08582	GTPB1	sp|O08582|GTPB1_MOUSE GTP-binding protein 1 OS=Mus musculus OX=10090 GN=Gtpbp1 PE=1 SV=2	UID3669	2	121
22.5395	24.2239	22.3613	21.1095	26.1655	22.0788	21.7962	20.9693	25.6551	25.5254	25.6074	22.1423	S	3	___2			1	1.54e-15	117.38	102.35	65.134	-0.10965	439140000	6	-0.536188	0.183473	-0.45989	__________MADGDSGSERGGGGGGGGGPG	PURB_S(6)	S(6)	O35295	PURB	sp|O35295|PURB_MOUSE Transcriptional activator protein Pur-beta OS=Mus musculus OX=10090 GN=Purb PE=1 SV=3	UID3691	1;2	153
22.3399	24.2239	21.4814	21.2901	26.1655	21.6835	21.9485	22.2334	25.6551	25.5254	25.6074	22.7481	S	3	___2			1	1.54e-15	117.38	102.35	65.134	-0.10965	371970000	8	-1.08895	0.469334	-1.00332	________MADGDSGSERGGGGGGGGGPGGF	PURB_S(8)	S(8)	O35295	PURB	sp|O35295|PURB_MOUSE Transcriptional activator protein Pur-beta OS=Mus musculus OX=10090 GN=Purb PE=1 SV=3	UID3692	1;2	153
22.4491	24.0905	20.761	24.5215	21.3068	21.1623	24.5584	24.3056	21.4809	25.0031	21.9976	25.2302	S	2	___2			0.999861	4.57e-123	292.44	281.16	241.64	-2.5331	209910000	755	-1.38076	0.778025	-1.49139	DKKRKKKEKGKRRHSSLPTESDEDIAPAQRV	AP3D1_S(755)	S(755)	O54774	AP3D1	sp|O54774|AP3D1_MOUSE AP-3 complex subunit delta-1 OS=Mus musculus OX=10090 GN=Ap3d1 PE=1 SV=1	UID3722	2;3	188
23.6434	24.0905	22.0191	24.5215	21.4399	21.4206	24.5584	24.579	21.5591	25.0031	22.2958	25.2302	S	2	___2			1	0	463.72	448.09	292.44	-0.069713	2173000000	760	-1.01509	0.586183	-1.19594	KKEKGKRRHSSLPTESDEDIAPAQRVDIITE	AP3D1_S(760)	S(760)	O54774	AP3D1	sp|O54774|AP3D1_MOUSE AP-3 complex subunit delta-1 OS=Mus musculus OX=10090 GN=Ap3d1 PE=1 SV=1	UID3723	1;2;3	188
22.5763	21.596	21.8392	22.5302	23.4237	22.0757	22.4895	21.1716	23.1121	22.4198	22.9183	22.6997	S	3	___2			0.988972	3.44e-09	79.112	67.023	64.668	-0.66507	39745000	394	-0.128331	0.126622	-0.331515	VETMTQDLPPLSKTPSPKD____________	DXO_S(394)	S(394)	O70348	DXO	sp|O70348|DXO_MOUSE Decapping and exoribonuclease protein OS=Mus musculus OX=10090 GN=Dxo PE=1 SV=2	UID3758	2	221
21.8079	24.9372	20.92	21.8179	23.1091	24.6549	24.4454	24.5343	24.7973	24.199	24.8938	23.0616	S	2	___2			0.999421	5.13e-107	266.5	254.58	266.5	0.21868	262480000	1034	-1.44742	1.13171	-1.99632	KKKKKKGSLDSDNDDSDCPYSEKVPSIKIPM	S4A4_S(1034)	S(1034)	O88343	S4A4	sp|O88343|S4A4_MOUSE Electrogenic sodium bicarbonate cotransporter 1 OS=Mus musculus OX=10090 GN=Slc4a4 PE=1 SV=2	UID3781	2;3	234
26.4752	26.0307	26.3474	26.1697	26.4474	26.7205	25.4041	25.7906	25.3117	26.0268	27.3577	26.0297	S	2	___2			0.999779	2.89e-271	391.34	358.52	212.85	-1.8836	15094000000	257	0.378383	0.585082	1.19417	DNGSPAMTHRNLTSSSLNDISDKPEKDQLKN	S4A4_S(257)	S(257)	O88343	S4A4	sp|O88343|S4A4_MOUSE Electrogenic sodium bicarbonate cotransporter 1 OS=Mus musculus OX=10090 GN=Slc4a4 PE=1 SV=2	UID3786	1;2	234
23.6426	22.5043	23.9169	24.7874	25.1107	24.8775	22.587	24.7057	25.3713	24.9538	22.639	24.7632	S	2	___2			1	1.96e-06	119.62	86.529	83.617	0.54543	281580000	325	-0.0301119	0.0161031	-0.046792	SAQQQQQQAQQPKKPSPQPSPPRQAKRAVVV	CCNK_S(325)	S(325)	O88874	CCNK	sp|O88874|CCNK_MOUSE Cyclin-K OS=Mus musculus OX=10090 GN=Ccnk PE=1 SV=3	UID3807	1;2	254
23.6426	20.8105	23.9169	24.7874	25.1107	24.8775	20.8191	24.7057	25.3713	24.9538	22.2487	24.7632	S	2	___2			1	1.96e-06	119.62	86.529	83.617	0.54543	281580000	329	0.0472829	0.0163728	0.0475616	QQQQAQQPKKPSPQPSPPRQAKRAVVVSPKE	CCNK_S(329)	S(329)	O88874	CCNK	sp|O88874|CCNK_MOUSE Cyclin-K OS=Mus musculus OX=10090 GN=Ccnk PE=1 SV=3	UID3808	1;2	254
24.6528	25.1357	24.4847	24.8716	25.4858	21.3688	25.7281	25.3024	25.3492	25.9287	25.1807	26.3267	S	3	___2			0.999979	3.55e-28	150.94	132.41	133.62	0.11407	1946200000	688	-1.30273	1.16867	-2.04728	NAKAKTDHGAEIVYKSPVVSGDTSPRHLSNV	TAU_S(688)	S(688)	P10637	TAU	sp|P10637|TAU_MOUSE Microtubule-associated protein tau OS=Mus musculus OX=10090 GN=Mapt PE=1 SV=3	UID3855	2;3	374
21.4745	24.4517	24.4847	24.8716	25.4858	21.9134	25.3918	25.3024	22.1878	25.3035	24.4791	26.3267	S	2	___2			0.999927	3.55e-28	150.94	132.41	101.3	0.50164	1679800000	692	-1.05161	0.574263	-1.17681	KTDHGAEIVYKSPVVSGDTSPRHLSNVSSTG	TAU_S(692)	S(692)	P10637	TAU	sp|P10637|TAU_MOUSE Microtubule-associated protein tau OS=Mus musculus OX=10090 GN=Mapt PE=1 SV=3	UID3856	2;3	374
21.9446	22.9467	23.2745	24.124	23.5943	23.1656	21.8579	23.3943	23.2628	23.9747	21.9051	24.3746	S	3	___2			0.803263	1.63e-48	159.78	154.12	126.14	0.1275	268490000	705	0.04671	0.031406	0.089776	VVSGDTSPRHLSNVSSTGSIDMVDSPQLATL	TAU_S(705)	S(705)	P10637	TAU	sp|P10637|TAU_MOUSE Microtubule-associated protein tau OS=Mus musculus OX=10090 GN=Mapt PE=1 SV=3	UID3860	1;2;3	374
22.08	26.2375	22.0669	26.3416	26.6013	25.627	27.2935	26.327	26.4	26.9166	26.2458	27.0375	S	3	___2			0.994687	1.75e-14	161.8	136.66	125.23	-0.063026	1296000000	527	-1.87768	1.20072	-2.0913	TREPKKVAVVRTPPKSPSASKSRLQTAPVPM	TAU_S(527)	S(527)	P10637	TAU	sp|P10637|TAU_MOUSE Microtubule-associated protein tau OS=Mus musculus OX=10090 GN=Mapt PE=1 SV=3	UID3867	1;2	374
21.9978	21.1985	21.7624	24.0069	21.6072	21.0831	21.0763	21.5094	22.871	24.6359	24.1916	22.056	S	3	___2			0.825372	1.24e-47	163.4	150.66	163.4	0.99514	73318000	26	-0.78073	0.505029	-1.06344	FGIASSLPVKVTDSGSSEEKLYSLHPDPIAT	OSTP_S(26)	S(26)	P10923	OSTP	sp|P10923|OSTP_MOUSE Osteopontin OS=Mus musculus OX=10090 GN=Spp1 PE=1 SV=1	UID3884	2	381
25.8525	21.4138	24.2567	24.6587	24.7001	24.2618	24.5397	24.7353	25.1397	25.8227	25.3244	25.9415	S	2	___2			1	4.4e-39	188.86	188.86	42.172	0.27979	580660000	304	-1.05998	0.878328	-1.63861	PAAAAAPAKAEAKEESEESDEDMGFGLFD__	RLA0_S(304)	S(304)	P14869	RLA0	sp|P14869|RLA0_MOUSE 60S acidic ribosomal protein P0 OS=Mus musculus OX=10090 GN=Rplp0 PE=1 SV=3	UID3914	1;2	422
25.8525	21.4138	24.2567	24.6587	24.7001	24.2618	24.5397	24.7353	25.1397	25.8227	25.3244	25.9415	S	2	___2			1	4.4e-39	188.86	188.86	42.172	0.27979	577530000	307	-1.05998	0.878328	-1.63861	AAAPAKAEAKEESEESDEDMGFGLFD_____	RLA0_S(307)	S(307)	P14869	RLA0	sp|P14869|RLA0_MOUSE 60S acidic ribosomal protein P0 OS=Mus musculus OX=10090 GN=Rplp0 PE=1 SV=3	UID3915	1;2	422
22.1255	22.07	22.3159	22.8757	22.6929	22.248	21.8997	21.9285	22.4612	23.4565	23.226	24.0855	S	3	___2			0.943779	2.47e-16	115.66	102.47	115.66	-1.13	107780000	828	-0.454911	0.575783	-1.17925	ASGPVKELEAERSLMSSPEDLTKDFEELKAE	MAP1B_S(828)	S(828)	P14873	MAP1B	sp|P14873|MAP1B_MOUSE Microtubule-associated protein 1B OS=Mus musculus OX=10090 GN=Map1b PE=1 SV=2	UID3917	2	423
22.2289	22.07	22.0539	21.7504	22.6929	20.6338	21.1844	21.7161	22.4612	23.4565	23.226	24.0855	S	3	___2			0.943725	2.47e-16	115.66	102.47	115.66	-1.13	107780000	829	-0.783301	0.764451	-1.47114	SGPVKELEAERSLMSSPEDLTKDFEELKAEE	MAP1B_S(829)	S(829)	P14873	MAP1B	sp|P14873|MAP1B_MOUSE Microtubule-associated protein 1B OS=Mus musculus OX=10090 GN=Map1b PE=1 SV=2	UID3918	2	423
21.7786	21.8412	21.1113	22.3685	21.8689	22.3874	21.8938	21.2871	21.682	21.8795	22.0688	22.6622	S	3	___2			0.988918	8.97e-14	89.915	83.366	72.903	-0.16718	25029000	249	-0.0195681	0.0255307	-0.0734352	KDEPQTVPDVPSFGDSPPLSPIDMDTQERIK	JUND_S(249)	S(249)	P15066	JUND	sp|P15066|JUND_MOUSE Transcription factor jun-D OS=Mus musculus OX=10090 GN=Jund PE=1 SV=1	UID3920	2	425
21.4389	21.8412	21.1113	21.9725	21.8689	22.064	21.8938	21.2871	21.682	22.9586	22.4278	23.3412	S	3	___2			0.998856	9.47e-20	95.977	91.12	84.971	-0.033008	33180000	253	-0.548937	0.816864	-1.54888	QTVPDVPSFGDSPPLSPIDMDTQERIKAERK	JUND_S(253)	S(253)	P15066	JUND	sp|P15066|JUND_MOUSE Transcription factor jun-D OS=Mus musculus OX=10090 GN=Jund PE=1 SV=1	UID3921	2	425
26.1285	26.0717	26.4312	25.4608	26.7242	26.9278	26.6202	26.5511	26.6992	27.1142	26.4063	26.855	S	2	___2			1	1.62e-105	266.78	235.66	87.486	-3.672	3263400000	102	-0.416963	0.961916	-1.75852	PKKLEKEEEEGISQESSEEEQ__________	HMGA1_S(102)	S(102)	P17095	HMGA1	sp|P17095|HMGA1_MOUSE High mobility group protein HMG-I/HMG-Y OS=Mus musculus OX=10090 GN=Hmga1 PE=1 SV=4	UID3945	1;2;3	446
26.1285	26.0717	26.4312	25.4608	26.7242	26.9278	26.6202	26.5511	26.6992	27.1142	26.4063	26.855	S	2	___2			1	9.82e-192	337.71	312.12	87.486	-3.672	3171100000	103	-0.416963	0.961916	-1.75852	KKLEKEEEEGISQESSEEEQ___________	HMGA1_S(103)	S(103)	P17095	HMGA1	sp|P17095|HMGA1_MOUSE High mobility group protein HMG-I/HMG-Y OS=Mus musculus OX=10090 GN=Hmga1 PE=1 SV=4	UID3946	1;2;3	446
24.9189	22.4187	21.4341	24.636	22.0159	22.0899	24.4769	21.0563	21.8418	25.9312	25.9673	25.004	S	3	___2			0.999905	1.2e-166	278.3	266.58	255.63	-1.7173	957450000	84	-1.12732	0.511385	-1.07402	QTTELPAENGETENQSPASEEEKEAKSD___	HMGN1_S(84)	S(84)	P18608	HMGN1	sp|P18608|HMGN1_MOUSE Non-histone chromosomal protein HMG-14 OS=Mus musculus OX=10090 GN=Hmgn1 PE=1 SV=2	UID3953	1;2	460
21.5185	20.8932	25.5526	25.7632	21.6124	21.2161	25.4854	26.0327	25.3528	24.2381	22.0817	26.3315	S	3	___2			1	2.02e-250	330.01	312.68	255.63	-1.7173	1348400000	87	-2.16101	1.08036	-1.92508	ELPAENGETENQSPASEEEKEAKSD______	HMGN1_S(87)	S(87)	P18608	HMGN1	sp|P18608|HMGN1_MOUSE Non-histone chromosomal protein HMG-14 OS=Mus musculus OX=10090 GN=Hmgn1 PE=1 SV=2	UID3954	1;2	460
21.7177	25.4642	21.0738	22.1771	21.7648	22.1524	21.3105	24.4796	21.0171	25.0628	24.7343	25.2586	S	3	___2			0.99977	6.92e-16	119.02	115.29	119.02	0.0046346	786180000	309	-1.25216	0.608943	-1.23217	HRTYHDLRHAFSPVASVESASGETLHSPKVG	FETUA_S(309)	S(309)	P29699	FETUA	sp|P29699|FETUA_MOUSE Alpha-2-HS-glycoprotein OS=Mus musculus OX=10090 GN=Ahsg PE=1 SV=1	UID4016	1;2;3	540
24.9764	21.304	25.3656	25.5418	26.5061	26.1243	25.6985	27.1786	26.3028	27.5735	26.726	27.2416	S	3	___2			0.999969	6.11e-47	187.16	187.16	140.07	-0.076777	1887600000	312	-1.81714	1.29843	-2.22461	YHDLRHAFSPVASVESASGETLHSPKVGQPG	FETUA_S(312)	S(312)	P29699	FETUA	sp|P29699|FETUA_MOUSE Alpha-2-HS-glycoprotein OS=Mus musculus OX=10090 GN=Ahsg PE=1 SV=1	UID4017	1;2;3	540
21.8804	20.831	21.6356	25.2601	24.9798	25.0311	24.8141	21.9407	25.2169	25.5099	25.062	25.4381	S	2	___2			0.999327	1.22e-05	118.31	63.447	118.31	0.016644	512660000	349	-1.39395	0.717024	-1.39969	YYWAPLAQHERGSLASLDSLRKGMPPPSNWR	CTND1_S(349)	S(349)	P30999	CTND1	sp|P30999|CTND1_MOUSE Catenin delta-1 OS=Mus musculus OX=10090 GN=Ctnnd1 PE=1 SV=2	UID4023	1;2	547
21.7343	25.0722	22.0582	25.2601	24.9798	25.0311	21.5518	25.4091	25.2169	25.5099	25.062	25.4381	S	2	___2			0.999998	1.22e-05	118.31	63.447	118.31	0.016644	368770000	352	-0.675366	0.316848	-0.730041	APLAQHERGSLASLDSLRKGMPPPSNWRQPE	CTND1_S(352)	S(352)	P30999	CTND1	sp|P30999|CTND1_MOUSE Catenin delta-1 OS=Mus musculus OX=10090 GN=Ctnnd1 PE=1 SV=2	UID4024	1;2	547
21.879	26.1441	21.9296	22.4667	21.9884	25.6858	25.2163	26.0071	22.2395	25.8417	24.8467	25.4108	S	3	___2			0.969744	5.01e-06	107.34	107.34	83.37	0.0062275	752700000	295	-1.57807	0.843493	-1.58793	ILMELQTYRYHGHSMSDPGVSYRTREEIQEV	ODPA_S(295)	S(295)	P35486	ODPA	sp|P35486|ODPA_MOUSE Pyruvate dehydrogenase E1 component subunit alpha, somatic form, mitochondrial OS=Mus musculus OX=10090 GN=Pdha1 PE=1 SV=1	UID4046	1;2	571
25.1509	20.696	27.3408	22.5021	22.2052	22.8344	21.8548	21.5402	27.6406	27.1236	21.2703	28.188	S	2	___2			1	1.2e-88	241.71	219.7	228.11	-4.7292	1446200000	553	-1.148	0.291995	-0.682356	RDEEEEEEKLEEKQKSDAEEDGVTGSQDEED	CALX_S(553)	S(553)	P35564	CALX	sp|P35564|CALX_MOUSE Calnexin OS=Mus musculus OX=10090 GN=Canx PE=1 SV=1	UID4050	1;2	573
25.1509	21.5533	27.3408	22.5929	21.5807	21.163	21.3116	21.8679	27.6406	27.1236	21.8507	28.188	S	3	___2			0.99969	1.2e-88	241.71	219.7	190.23	0.3983	1631000000	563	-1.43343	0.382339	-0.851098	EEKQKSDAEEDGVTGSQDEEDSKPKAEEDEI	CALX_S(563)	S(563)	P35564	CALX	sp|P35564|CALX_MOUSE Calnexin OS=Mus musculus OX=10090 GN=Canx PE=1 SV=1	UID4051	1;2	573
25.1722	22.5057	22.8034	24.832	25.578	21.4405	21.9271	21.6041	25.01	25.6759	25.4665	21.8231	S	3	___2			0.999023	1.92e-13	93.969	85.442	85.57	-0.1354	795130000	125	0.1375	0.0458381	0.129107	KKVQIPVSHPDPEPVSDNEDDSYDEEVHDPR	ZO1_S(125)	S(125)	P39447	ZO1	sp|P39447|ZO1_MOUSE Tight junction protein ZO-1 OS=Mus musculus OX=10090 GN=Tjp1 PE=1 SV=2	UID4066	1;2	590
25.1722	21.6063	20.4992	24.832	25.578	22.0943	21.6117	21.211	25.01	25.6759	25.4665	22.8526	S	3	___2			0.991639	1.92e-13	93.969	85.442	69.075	-2.903	742920000	131	-0.340988	0.106745	-0.284156	VSHPDPEPVSDNEDDSYDEEVHDPRAGRGAL	ZO1_S(131)	S(131)	P39447	ZO1	sp|P39447|ZO1_MOUSE Tight junction protein ZO-1 OS=Mus musculus OX=10090 GN=Tjp1 PE=1 SV=2	UID4067	1;2	590
26.9877	25.7854	25.3696	25.8424	26.1954	24.9927	25.8593	26.023	26.7155	27.4168	26.8443	26.9788	S	2	___2			1	1.08e-105	268.93	268.93	44.391	0.36091	3254200000	101	-0.77743	1.20205	-2.09312	AAPAEEKKVEAKKEESEESEDDMGFGLFD__	RLA1_S(101)	S(101)	P47955	RLA1	sp|P47955|RLA1_MOUSE 60S acidic ribosomal protein P1 OS=Mus musculus OX=10090 GN=Rplp1 PE=1 SV=1	UID4117	1;2	642
26.9877	25.7854	25.3696	25.8424	26.1954	24.9927	25.8593	26.023	26.7155	27.4168	26.8443	26.9788	S	2	___2			1	6.99e-236	361.22	361.22	44.391	0.36091	3324500000	104	-0.77743	1.20205	-2.09312	AEEKKVEAKKEESEESEDDMGFGLFD_____	RLA1_S(104)	S(104)	P47955	RLA1	sp|P47955|RLA1_MOUSE 60S acidic ribosomal protein P1 OS=Mus musculus OX=10090 GN=Rplp1 PE=1 SV=1	UID4118	1;2	642
22.038	21.088	20.925	25.1983	25.4764	25.0015	25.6948	26.0544	21.1871	22.6088	21.8832	25.9216	S	2	___2			0.999946	8.11e-31	199.3	194.98	86.772	1.5166	1315100000	390	-0.603795	0.190606	-0.475344	AYRKLLEGEEERLRLSPSPTSQRSRGRASSH	LMNA_S(390)	S(390)	P48678	LMNA	sp|P48678|LMNA_MOUSE Prelamin-A/C OS=Mus musculus OX=10090 GN=Lmna PE=1 SV=2	UID4128	1;2	649
21.6034	21.2654	21.1247	25.1983	25.4764	25.0015	25.6948	26.0544	19.794	21.7199	22.5379	25.9216	S	2	___2			0.981903	0.000270466	95.401	71.652	77.185	1.5166	568810000	392	-0.34217	0.0912571	-0.246235	RKLLEGEEERLRLSPSPTSQRSRGRASSHSS	LMNA_S(392)	S(392)	P48678	LMNA	sp|P48678|LMNA_MOUSE Prelamin-A/C OS=Mus musculus OX=10090 GN=Lmna PE=1 SV=2	UID4129	1;2	649
21.963	25.2947	25.5626	25.0713	25.7059	24.4268	25.6577	25.5297	21.6325	25.7292	25.3545	22.5268	S	3	___2			1	9.63e-81	263.15	243.94	207.4	0.026148	4739700000	6	0.265621	0.106084	0.282557	__________MSKSESPKEPEQLRKLFIGGL	ROA1_S(6)	S(6)	P49312	ROA1	sp|P49312|ROA1_MOUSE Heterogeneous nuclear ribonucleoprotein A1 OS=Mus musculus OX=10090 GN=Hnrnpa1 PE=1 SV=2	UID4136	1;2	655
22.4475	25.2947	25.5626	25.0713	25.7059	24.4268	25.6577	25.5297	22.8715	25.7292	24.9212	22.3096	S	2	___2			0.999918	5.47e-31	197.47	178.74	172.82	0.45632	420450000	2	0.248313	0.118651	0.312692	______________MSKSESPKEPEQLRKLF	ROA1_S(2)	S(2)	P49312	ROA1	sp|P49312|ROA1_MOUSE Heterogeneous nuclear ribonucleoprotein A1 OS=Mus musculus OX=10090 GN=Hnrnpa1 PE=1 SV=2	UID4137	1;2	655
22.7308	20.1253	22.6742	24.2319	24.3924	24.532	21.2412	21.4417	21.6877	21.9866	21.7922	22.477	S	3	___2			0.995811	3.52e-115	294	290.64	270.79	0.050294	7996400000	334	1.34335	1.05732	1.89294	QPFLIEAMTYRIGHHSTSDDSSAYRSVDEVN	ODBA_S(334)	S(334)	P50136	ODBA	sp|P50136|ODBA_MOUSE 2-oxoisovalerate dehydrogenase subunit alpha, mitochondrial OS=Mus musculus OX=10090 GN=Bckdha PE=1 SV=1	UID4149	1;2	661
24.1395	24.0055	24.4295	24.3531	21.6313	21.1656	24.7212	24.6144	23.4202	24.6103	22.0502	24.3637	S	3	___2			0.999999	2.94e-77	226.56	204.44	146.25	0.067158	4071900000	132	-0.675927	0.41686	-0.912557	EAHEGDGDKKGSAEGSSDEEGKLVIDEPAKE	HDGF_S(132)	S(132)	P51859	HDGF	sp|P51859|HDGF_MOUSE Hepatoma-derived growth factor OS=Mus musculus OX=10090 GN=Hdgf PE=1 SV=2	UID4169	2	685
24.1395	24.0055	24.4295	24.3531	21.0722	22.4488	24.7212	24.6144	23.4202	24.6103	21.5257	24.3637	S	3	___2			1	2.94e-77	226.56	204.44	146.25	0.067158	4361400000	133	-0.467814	0.261303	-0.621946	AHEGDGDKKGSAEGSSDEEGKLVIDEPAKEK	HDGF_S(133)	S(133)	P51859	HDGF	sp|P51859|HDGF_MOUSE Hepatoma-derived growth factor OS=Mus musculus OX=10090 GN=Hdgf PE=1 SV=2	UID4170	1;2	685
24.825	27.2888	26.8913	26.3881	26.3126	26.9272	26.7093	26.9413	27.3465	27.24	25.7078	26.9987	S	3	___2			1	3.39e-22	187.75	164.4	47.548	0.8733	2792800000	210	-0.385113	0.407671	-0.896342	MRPIGPEQVKLEKLKSKESLQEAGKSDANTD	MOT1_S(210)	S(210)	P53986	MOT1	sp|P53986|MOT1_MOUSE Monocarboxylate transporter 1 OS=Mus musculus OX=10090 GN=Slc16a1 PE=1 SV=1	UID4178	1;2	699
24.825	27.2888	26.8913	26.3881	26.3126	26.9272	26.7093	26.9413	27.3465	27.24	25.7078	26.9987	S	3	___2			1	1.14e-158	304.69	282.38	47.548	0.8733	2714100000	213	-0.385113	0.407671	-0.896342	IGPEQVKLEKLKSKESLQEAGKSDANTDLIG	MOT1_S(213)	S(213)	P53986	MOT1	sp|P53986|MOT1_MOUSE Monocarboxylate transporter 1 OS=Mus musculus OX=10090 GN=Slc16a1 PE=1 SV=1	UID4179	1;2	699
26.9095	26.2826	26.1721	26.3402	26.5116	26.2916	26.8561	26.6364	26.201	26.877	27.298	26.9008	S	3	___2			1	6.61e-12	154.49	134.75	130.36	-0.23747	4506500000	256	-0.376955	1.17848	-2.06078	EPDTDWEEREVRRRQSVELHSPQSLPRGSKA	AQP2_S(256)	S(256)	P56402	AQP2	sp|P56402|AQP2_MOUSE Aquaporin-2 OS=Mus musculus OX=10090 GN=Aqp2 PE=1 SV=2	UID4199	1;2	729
26.9095	26.2826	26.1721	26.3402	26.5116	26.2916	26.8561	26.6364	26.201	26.877	27.298	26.9008	S	2	___2			0.999978	1.17e-22	186.69	158.37	146.59	-0.56518	3570100000	261	-0.376955	1.17848	-2.06078	WEEREVRRRQSVELHSPQSLPRGSKA_____	AQP2_S(261)	S(261)	P56402	AQP2	sp|P56402|AQP2_MOUSE Aquaporin-2 OS=Mus musculus OX=10090 GN=Aqp2 PE=1 SV=2	UID4200	1;2	729
22.2759	21.3786	22.1995	22.5378	21.8807	21.6305	21.7532	21.5941	21.1903	23.0654	22.3892	23.8742	S	3	___2			1	5.92e-193	301.11	285.41	256.46	0.16544	490660000	62	-0.32725	0.316465	-0.729314	KLTQNGAQRSVERLPSVEEAEVSKPSPPASK	LAD1_S(62)	S(62)	P57016	LAD1	sp|P57016|LAD1_MOUSE Ladinin-1 OS=Mus musculus OX=10090 GN=Lad1 PE=1 SV=1	UID4208	1;2	734
22.1525	20.7279	22.5385	22.556	21.4294	21.1837	22.0884	21.5941	21.1456	23.0654	20.9832	23.8742	S	3	___2			0.997885	5.69e-60	185.02	176.03	185.02	-0.59069	39536000	72	-0.360493	0.272577	-0.64434	VERLPSVEEAEVSKPSPPASKDEDEDFQAIL	LAD1_S(72)	S(72)	P57016	LAD1	sp|P57016|LAD1_MOUSE Ladinin-1 OS=Mus musculus OX=10090 GN=Lad1 PE=1 SV=1	UID4210	2	734
22.5219	22.1958	22.0016	23.7773	23.0319	22.2849	22.3566	22.5957	22.0405	24.4276	22.7719	23.9676	S	3	___2			0.99981	1.05e-47	166.56	155.29	115.44	0.2242	199230000	496	-0.39109	0.368937	-0.826824	TFPTRPSGLGVWRLDSPPPSPITEASEAAEA	TB182_S(496)	S(496)	P58871	TB182	sp|P58871|TB182_MOUSE 182 kDa tankyrase-1-binding protein OS=Mus musculus OX=10090 GN=Tnks1bp1 PE=1 SV=2	UID4225	1;2	748
22.726	22.1958	22.0016	23.7773	23.0319	22.2849	22.3566	22.5957	22.0405	24.4276	22.7719	23.9676	S	3	___2			0.997204	1.05e-47	166.56	155.29	166.56	0.17622	178840000	500	-0.357071	0.330369	-0.755559	RPSGLGVWRLDSPPPSPITEASEAAEAAEAD	TB182_S(500)	S(500)	P58871	TB182	sp|P58871|TB182_MOUSE 182 kDa tankyrase-1-binding protein OS=Mus musculus OX=10090 GN=Tnks1bp1 PE=1 SV=2	UID4226	1;2	748
22.2669	21.7578	22.5579	25.9871	22.0983	22.1032	27.0524	26.8994	26.8022	22.0847	25.3573	22.3326	S	2	___2			0.982676	1.32e-45	209.39	209.39	209.39	-0.057385	1347800000	240	-2.29292	1.13628	-2.00264	QEQIAKRRRLSSLRASTSKSESSQK______	RS6_S(240)	S(240)	P62754	RS6	sp|P62754|RS6_MOUSE 40S ribosomal protein S6 OS=Mus musculus OX=10090 GN=Rps6 PE=1 SV=1	UID4268	1;2;3;4	810
22.2084	26.4765	21.817	24.5842	22.8602	21.9426	21.2655	21.5199	26.2191	26.2533	22.5978	25.752	S	2	___2			0.999712	1.32e-45	209.39	209.39	209.39	-0.057385	1753400000	244	-0.619798	0.202865	-0.501597	AKRRRLSSLRASTSKSESSQK__________	RS6_S(244)	S(244)	P62754	RS6	sp|P62754|RS6_MOUSE 40S ribosomal protein S6 OS=Mus musculus OX=10090 GN=Rps6 PE=1 SV=1	UID4270	2;3;4	810
26.2544	29.1123	27.6971	27.7321	28.4464	27.5893	28.6921	29.0032	29.1737	28.8581	28.6132	27.954	S	2	___2			1	2.16e-11	153.52	153.52	138.76	0.34537	7167800000	264	-0.910422	1.22737	-2.12778	GWRAAQDRDQIYRRRSPSPYYSRGGYRSRSR	TRA2B_S(264;259)	S(264;259)	P62996	TRA2B	sp|P62996|TRA2B_MOUSE Transformer-2 protein homolog beta OS=Mus musculus OX=10090 GN=Tra2b PE=1 SV=1;sp|Q6PFR5|TRA2A_MOUSE Transformer-2 protein homolog alpha OS=Mus musculus OX=10090 GN=Tra2a PE=1 SV=1	UID4283	1;2	834
26.2544	29.1123	27.6971	27.7321	28.4464	27.5893	28.6921	29.0032	29.1737	28.8581	28.6132	27.954	S	2	___2			0.999944	2.16e-11	144.35	73.873	144.35	-0.0019438	6109400000	266	-0.910422	1.22737	-2.12778	RAAQDRDQIYRRRSPSPYYSRGGYRSRSRSR	TRA2B_S(266;261)	S(266;261)	P62996	TRA2B	sp|P62996|TRA2B_MOUSE Transformer-2 protein homolog beta OS=Mus musculus OX=10090 GN=Tra2b PE=1 SV=1;sp|Q6PFR5|TRA2A_MOUSE Transformer-2 protein homolog alpha OS=Mus musculus OX=10090 GN=Tra2a PE=1 SV=1	UID4284	2	834
22.3186	28.1913	20.9087	21.8866	22.8175	21.9106	27.0166	22.1051	28.6093	21.8332	22.2163	26.5294	S	2	___2			0.99663	4.79e-11	153.52	153.52	153.52	-0.028525	948620000	270	-1.71275	0.498811	-1.05306	DRDQIYRRRSPSPYYSRGGYRSRSRSRSYSP	TRA2B_S(270;265)	S(270;265)	P62996	TRA2B	sp|P62996|TRA2B_MOUSE Transformer-2 protein homolog beta OS=Mus musculus OX=10090 GN=Tra2b PE=1 SV=1;sp|Q6PFR5|TRA2A_MOUSE Transformer-2 protein homolog alpha OS=Mus musculus OX=10090 GN=Tra2a PE=1 SV=1	UID4285	2	834
23.1294	20.8985	21.9841	22.091	22.0156	21.0177	22.0139	21.271	25.5697	25.2531	25.2637	22.1977	S	3	___2			1	8.61e-38	176.28	158.72	62.735	-2.479	279260000	422	-1.73881	1.13599	-2.00224	SIRASDKRIACDEEFSDSEDEGEGGRRNVAD	HDAC2_S(422)	S(422)	P70288	HDAC2	sp|P70288|HDAC2_MOUSE Histone deacetylase 2 OS=Mus musculus OX=10090 GN=Hdac2 PE=1 SV=1	UID4298	1;2	875
22.2034	22.1501	22.5649	21.6579	21.9728	22.3586	21.9749	21.1236	24.4267	24.5653	24.7034	24.7094	S	2	___2			1	3.07e-210	353.62	329.01	119.47	0.40148	11531000000	275	-1.43261	1.24319	-2.1494	QKESSREALVEPASESPRPALARSASSDTSE	NHRF1_S(275)	S(275)	P70441	NHRF1	sp|P70441|NHRF1_MOUSE Na(+)/H(+) exchange regulatory cofactor NHE-RF1 OS=Mus musculus OX=10090 GN=Slc9a3r1 PE=1 SV=3	UID4321	1;2	888
24.4103	26.1647	25.3981	22.2338	25.7991	21.1735	21.8791	21.2372	22.6637	25.0928	24.5819	22.5209	S	2	___2			0.999719	1.51e-264	382.26	364.68	307.23	-0.36489	852980000	294	1.20064	0.559735	1.15334	ALARSASSDTSEELNSQDSPKRQVSTEPSST	NHRF1_S(294)	S(294)	P70441	NHRF1	sp|P70441|NHRF1_MOUSE Na(+)/H(+) exchange regulatory cofactor NHE-RF1 OS=Mus musculus OX=10090 GN=Slc9a3r1 PE=1 SV=3	UID4328	1;2	888
24.7285	22.1721	24.656	25.6373	24.7339	25.0866	25.1907	21.3048	20.6475	25.3199	25.5279	22.4167	S	3	___2			0.974624	9.69e-34	147.27	137.02	147.27	0.20383	342920000	221	1.10115	0.511316	1.07391	QEEMRAKDQPDGTSLSPAQSPSQSQPPAACT	MPRIP_S(221)	S(221)	P97434	MPRIP	sp|P97434|MPRIP_MOUSE Myosin phosphatase Rho-interacting protein OS=Mus musculus OX=10090 GN=Mprip PE=1 SV=2	UID4355	2	932
24.7285	22.3683	24.656	25.6373	24.7339	25.0866	25.1907	21.6978	22.6153	25.3199	25.5279	22.0521	S	3	___2			0.998175	9.69e-34	147.27	137.02	116.59	-0.32666	342920000	225	0.801157	0.425337	0.92743	RAKDQPDGTSLSPAQSPSQSQPPAACTPREP	MPRIP_S(225)	S(225)	P97434	MPRIP	sp|P97434|MPRIP_MOUSE Myosin phosphatase Rho-interacting protein OS=Mus musculus OX=10090 GN=Mprip PE=1 SV=2	UID4356	2	932
24.9994	22.2589	22.4958	21.293	23.3009	22.7363	22.138	21.8155	22.0757	21.9543	21.7493	23.6076	S	4	___2			0.994877	2.97e-29	112.45	106.72	87.127	0.54293	98003000	334	0.62395	0.510774	1.073	PFPAATAPLAQPERGSLGSLDRVVRRSPSVD	ARVC_S(334)	S(334)	P98203	ARVC	sp|P98203|ARVC_MOUSE Armadillo repeat protein deleted in velo-cardio-facial syndrome homolog OS=Mus musculus OX=10090 GN=Arvcf PE=1 SV=2	UID4381	2	950
24.9994	22.2589	22.4958	22.5687	23.3009	22.7363	22.0298	21.8155	22.0757	21.9406	21.8726	23.6076	S	4	___2			0.999711	2.97e-29	112.45	106.72	112.45	-0.35889	98003000	337	0.836334	0.904199	1.67596	AATAPLAQPERGSLGSLDRVVRRSPSVDSTR	ARVC_S(337)	S(337)	P98203	ARVC	sp|P98203|ARVC_MOUSE Armadillo repeat protein deleted in velo-cardio-facial syndrome homolog OS=Mus musculus OX=10090 GN=Arvcf PE=1 SV=2	UID4382	2	950
25.325	24.3197	23.9465	24.2109	24.5445	23.5836	24.0987	24.3454	24.8546	25.5905	24.954	25.7953	S	2	___2			1	1.08e-62	226	220.16	49.463	0.48593	932120000	102	-0.618053	0.919086	-1.69736	APAAAEEKKDEKKEESEESDDDMGFGLFD__	RLA2_S(102)	S(102)	P99027	RLA2	sp|P99027|RLA2_MOUSE 60S acidic ribosomal protein P2 OS=Mus musculus OX=10090 GN=Rplp2 PE=1 SV=3	UID4384	1;2	953
25.325	24.3197	23.9465	24.2109	24.5445	23.5836	24.0987	24.3454	24.8546	25.5905	24.954	25.7953	S	2	___2			1	8.22e-106	272.32	255.44	49.463	0.48593	1069100000	105	-0.618053	0.919086	-1.69736	AAEEKKDEKKEESEESDDDMGFGLFD_____	RLA2_S(105)	S(105)	P99027	RLA2	sp|P99027|RLA2_MOUSE 60S acidic ribosomal protein P2 OS=Mus musculus OX=10090 GN=Rplp2 PE=1 SV=3	UID4385	1;2	953
24.5717	21.7104	20.9982	22.7378	22.0038	21.811	21.6312	22.0099	23.3625	24.2167	24.1006	22.317	S	3	___2			1	9.29e-56	175.42	169.39	175.42	0.52136	91163000	188	-0.634145	0.428835	-0.933542	ALELAKAKAVKMLAESDDSGDEESVSQTDKT	OSBP1_S(188)	S(188)	Q3B7Z2	OSBP1	sp|Q3B7Z2|OSBP1_MOUSE Oxysterol-binding protein 1 OS=Mus musculus OX=10090 GN=Osbp PE=1 SV=3	UID4462	2	1018
24.5717	22.1165	20.8416	21.9829	22.5949	21.9185	22.7696	21.7702	23.3625	24.2167	24.1006	22.8658	S	3	___2			0.999979	9.29e-56	175.42	169.39	153.69	-0.38806	91163000	191	-0.843204	0.678833	-1.34129	LAKAKAVKMLAESDDSGDEESVSQTDKTELQ	OSBP1_S(191)	S(191)	Q3B7Z2	OSBP1	sp|Q3B7Z2|OSBP1_MOUSE Oxysterol-binding protein 1 OS=Mus musculus OX=10090 GN=Osbp PE=1 SV=3	UID4463	2	1018
22.1152	21.9155	21.7969	22.406	23.7795	21.4448	21.8998	23.1705	21.791	24.7744	23.8364	25.1594	S	3	___2			0.804789	1.52e-16	122.89	114.71	122.13	0.48337	104990000	231	-1.19561	0.983108	-1.78858	DPQLYQEIRERGLNTSHESDDDILDEPSGPV	ARHGG_S(231)	S(231)	Q3U5C8	ARHGG	sp|Q3U5C8|ARHGG_MOUSE Rho guanine nucleotide exchange factor 16 OS=Mus musculus OX=10090 GN=Arhgef16 PE=1 SV=3	UID4491	2	1047
22.2074	20.4467	21.8018	21.7196	23.7795	21.9757	21.9581	23.1705	21.3191	24.7744	21.7994	25.1594	S	3	___2			0.965225	7.69e-65	191.15	183.63	167.55	0.2124	678430000	234	-1.04171	0.659536	-1.31147	LYQEIRERGLNTSHESDDDILDEPSGPVGTQ	ARHGG_S(234)	S(234)	Q3U5C8	ARHGG	sp|Q3U5C8|ARHGG_MOUSE Rho guanine nucleotide exchange factor 16 OS=Mus musculus OX=10090 GN=Arhgef16 PE=1 SV=3	UID4492	1;2	1047
24.1034	24.7499	24.9456	25.0233	21.5757	24.9034	25.4026	25.63	21.0018	25.2409	24.6389	22.4322	S	2	___2			0.83404	1.63e-06	123.02	87.282	108.97	0.82695	687830000	621	0.159151	0.0605133	0.167997	PPTIQGQKVGSLTPPSSPKTQRAGHRRILSD	AAK1_S(621)	S(621)	Q3UHJ0	AAK1	sp|Q3UHJ0|AAK1_MOUSE AP2-associated protein kinase 1 OS=Mus musculus OX=10090 GN=Aak1 PE=1 SV=2	UID4517	2	1061
22.5623	25.3692	24.4882	24.233	24.1756	24.4664	25.3959	25.1074	25.955	24.7626	22.4695	24.7706	S	2	___2			1	5.81e-30	190.68	105.32	190.68	-0.081141	395810000	478	-0.527684	0.385045	-0.855971	FPENYQSLPKSTRHLSGSSSPPPRNLPSDYK	PKHA7_S(478)	S(478)	Q3UIL6	PKHA7	sp|Q3UIL6|PKHA7_MOUSE Pleckstrin homology domain-containing family A member 7 OS=Mus musculus OX=10090 GN=Plekha7 PE=1 SV=2	UID4524	1;2	1064
21.2478	25.3692	24.4882	24.233	24.1756	24.4664	22.3644	22.6328	25.955	24.7626	21.8653	24.7706	S	2	___2			0.83827	5.81e-30	190.68	105.32	169.65	0.33325	261760000	481	0.27159	0.115831	0.30598	NYQSLPKSTRHLSGSSSPPPRNLPSDYKYAQ	PKHA7_S(481)	S(481)	Q3UIL6	PKHA7	sp|Q3UIL6|PKHA7_MOUSE Pleckstrin homology domain-containing family A member 7 OS=Mus musculus OX=10090 GN=Plekha7 PE=1 SV=2	UID4526	1;2	1064
24.7431	21.7547	25.1824	25.6659	25.3038	21.6219	21.2122	26.1641	25.482	25.751	24.98	25.757	S	2	___2			1	1.18e-15	166.65	166.65	166.65	-1.0201	648310000	900	-0.845748	0.350566	-0.793149	YVPYRPHPPQLRKVMSPLQSPTKAKPQAEDE	PKHA7_S(900)	S(900)	Q3UIL6	PKHA7	sp|Q3UIL6|PKHA7_MOUSE Pleckstrin homology domain-containing family A member 7 OS=Mus musculus OX=10090 GN=Plekha7 PE=1 SV=2	UID4528	1;2	1064
24.7431	22.5868	25.1824	25.6659	25.3038	22.4188	22.0134	26.1641	25.482	25.751	24.98	25.757	S	2	___2			0.999475	1.18e-15	166.65	166.65	125.29	0.59477	633420000	904	-0.707778	0.36916	-0.82723	RPHPPQLRKVMSPLQSPTKAKPQAEDEAPPR	PKHA7_S(904)	S(904)	Q3UIL6	PKHA7	sp|Q3UIL6|PKHA7_MOUSE Pleckstrin homology domain-containing family A member 7 OS=Mus musculus OX=10090 GN=Plekha7 PE=1 SV=2	UID4529	1;2	1064
23.8807	21.4221	22.7796	21.7835	22.5649	20.8257	21.0931	21.7293	21.4722	22.7624	21.1084	22.7324	S	4	___2			0.986887	1.4e-14	92.649	86.816	90.207	0.076739	175310000	864	0.393119	0.313663	0.723988	VPSLSPTESKPALQPSPPTSPVRTPLEVRLF	PKHA7_S(864)	S(864)	Q3UIL6	PKHA7	sp|Q3UIL6|PKHA7_MOUSE Pleckstrin homology domain-containing family A member 7 OS=Mus musculus OX=10090 GN=Plekha7 PE=1 SV=2	UID4536	2;3	1064
23.7006	21.7183	21.9543	22.7937	21.7485	21.9077	21.7562	22.0871	20.8121	22.3378	21.7465	22.8039	S	2	___2			0.990816	1.98e-10	95.042	80.449	80.763	-1.9599	404780000	1044	0.37993	0.407698	0.896391	PPPVAPKPMTLRAETSPPPVFPKPMTLPAET	COBL1_S(1044)	S(1044)	Q3UMF0	COBL1	sp|Q3UMF0|COBL1_MOUSE Cordon-bleu protein-like 1 OS=Mus musculus OX=10090 GN=Cobll1 PE=1 SV=2	UID4548	1;2	1076
25.4627	25.5022	21.1885	26.211	26.6413	21.4393	25.6283	25.7838	25.7743	26.8033	26.443	26.5899	S	2	___2			1	8.57e-204	345.28	314.35	234.9	0.68977	3010900000	546	-1.76293	0.945333	-1.7349	MRITVEKDPDSALGISDGETSPSSKGKTQEG	COBL1_S(546)	S(546)	Q3UMF0	COBL1	sp|Q3UMF0|COBL1_MOUSE Cordon-bleu protein-like 1 OS=Mus musculus OX=10090 GN=Cobll1 PE=1 SV=2	UID4552	1;2	1076
25.4627	25.5022	21.9046	26.211	26.6413	21.2139	25.6283	25.7838	25.7743	26.8033	26.443	26.5899	S	2	___2			0.998883	1.76e-226	351.16	319.36	239.63	0.9383	2651600000	551	-1.68114	0.944067	-1.7331	EKDPDSALGISDGETSPSSKGKTQEGRSTEG	COBL1_S(551)	S(551)	Q3UMF0	COBL1	sp|Q3UMF0|COBL1_MOUSE Cordon-bleu protein-like 1 OS=Mus musculus OX=10090 GN=Cobll1 PE=1 SV=2	UID4553	1;2	1076
22.0064	21.4494	22.068	21.5471	21.8347	21.843	21.7902	24.7505	20.9828	24.8827	22.3061	25.4821	S	2	___2			0.999909	4.02e-62	226.7	200.72	203.2	-2.2567	1315100000	896	-1.57432	1.14634	-2.01652	PKPSSGTERHLHRTLSSPTGTETNPPKAPRV	COBL1_S(896)	S(896)	Q3UMF0	COBL1	sp|Q3UMF0|COBL1_MOUSE Cordon-bleu protein-like 1 OS=Mus musculus OX=10090 GN=Cobll1 PE=1 SV=2	UID4559	1;2	1076
23.2619	21.1214	21.4143	22.0224	21.1485	21.5695	22.2781	24.7505	20.8046	24.8827	21.1176	25.4821	S	2	___2			0.999951	4.02e-62	226.7	200.72	203.2	-2.2567	1355200000	897	-1.46293	0.861804	-1.61462	KPSSGTERHLHRTLSSPTGTETNPPKAPRVT	COBL1_S(897)	S(897)	Q3UMF0	COBL1	sp|Q3UMF0|COBL1_MOUSE Cordon-bleu protein-like 1 OS=Mus musculus OX=10090 GN=Cobll1 PE=1 SV=2	UID4560	1;2	1076
23.7882	20.4299	21.9397	22.0504	21.981	21.7956	21.5693	21.1233	21.3361	21.9593	22.2173	23.0083	S	4	___2			0.999305	6.62e-41	137.34	127.72	130.25	0.48654	245350000	526	0.128539	0.0919136	0.247861	DGPDVALKDSDQVAQSDGEESPAAEEQLLGE	SC31A_S(526)	S(526)	Q3UPL0	SC31A	sp|Q3UPL0|SC31A_MOUSE Protein transport protein Sec31A OS=Mus musculus OX=10090 GN=Sec31a PE=1 SV=2	UID4567	1;2	1083
23.7882	21.004	20.2207	22.3357	22.3402	21.7956	21.5693	21.1233	21.5623	21.9599	22.2173	22.5401	S	4	___2			0.999881	1.81e-22	99.663	93.062	94.923	0.5062	70811000	531	0.0853701	0.0562514	0.156812	ALKDSDQVAQSDGEESPAAEEQLLGERIKEE	SC31A_S(531)	S(531)	Q3UPL0	SC31A	sp|Q3UPL0|SC31A_MOUSE Protein transport protein Sec31A OS=Mus musculus OX=10090 GN=Sec31a PE=1 SV=2	UID4568	2	1083
23.2823	21.643	22.4135	24.2669	21.5186	21.3818	24.226	21.6518	20.7329	24.2526	21.9158	24.856	S	2	___2			0.902621	0.00013433	85.42	63.222	82.483	-0.47636	141500000	1136	-0.521522	0.259966	-0.619273	KSSAAVETSPRRFSFSPSAVSPRTTSPGARS	PKHG3_S(1136)	S(1136)	Q4VAC9	PKHG3	sp|Q4VAC9|PKHG3_MOUSE Pleckstrin homology domain-containing family G member 3 OS=Mus musculus OX=10090 GN=Plekhg3 PE=1 SV=2	UID4617	2	1112
23.2823	21.7229	21.5718	24.2669	22.3838	21.4201	24.226	24.0223	21.4755	24.2526	22.2371	24.856	S	2	___2			0.999853	0.00013433	85.554	53.957	82.483	-0.47636	340050000	1141	-1.0703	0.784403	-1.50087	VETSPRRFSFSPSAVSPRTTSPGARSSARSP	PKHG3_S(1141)	S(1141)	Q4VAC9	PKHG3	sp|Q4VAC9|PKHG3_MOUSE Pleckstrin homology domain-containing family G member 3 OS=Mus musculus OX=10090 GN=Plekhg3 PE=1 SV=2	UID4619	1;2	1112
22.4324	22.0602	21.9351	22.8216	22.2709	21.6204	22.21	22.3492	21.584	22.9176	22.4338	22.2163	S	3	___2			0.793613	2.17e-06	79.558	70.939	74.748	0.36182	52652000	1155	-0.0950432	0.151175	-0.38816	VSPRTTSPGARSSARSPLSPFDTETFNWPDV	PKHG3_S(1155)	S(1155)	Q4VAC9	PKHG3	sp|Q4VAC9|PKHG3_MOUSE Pleckstrin homology domain-containing family G member 3 OS=Mus musculus OX=10090 GN=Plekhg3 PE=1 SV=2	UID4625	2	1112
22.6677	21.3651	21.3937	21.9795	22.2709	21.5405	22.2206	21.3766	21.7512	23.1859	22.4338	22.3297	S	3	___2			0.995364	2.17e-06	79.558	70.939	78.429	-0.15639	86951000	1158	-0.346725	0.492256	-1.04207	RTTSPGARSSARSPLSPFDTETFNWPDVREL	PKHG3_S(1158)	S(1158)	Q4VAC9	PKHG3	sp|Q4VAC9|PKHG3_MOUSE Pleckstrin homology domain-containing family G member 3 OS=Mus musculus OX=10090 GN=Plekhg3 PE=1 SV=2	UID4626	1;2	1112
23.9617	21.1592	21.4314	21.4744	21.8629	25.3731	25.4867	24.7191	21.3046	25.3283	21.8073	22.631	S	2	___2			0.998644	2.68e-16	130.09	107.55	124.69	-2.1634	406030000	148	-1.00239	0.450366	-0.97086	LTPEEESKKRLGSTGSQPNSEAEPGPEHAPK	PHAR4_S(148)	S(148)	Q501J7	PHAR4	sp|Q501J7|PHAR4_MOUSE Phosphatase and actin regulator 4 OS=Mus musculus OX=10090 GN=Phactr4 PE=1 SV=2	UID4635	1;2	1115
24.2696	21.6375	21.4282	24.2134	24.6727	22.3215	21.4555	24.5017	24.0571	25.1932	21.9336	25.0592	S	2	___2			1	6.75e-264	383.3	338.49	207.07	0.4703	1111400000	915	-0.609582	0.294351	-0.68692	QEEPAAAPEPRKETESEAEDDNLDDLERHLR	SRRM1_S(915)	S(915)	Q52KI8	SRRM1	sp|Q52KI8|SRRM1_MOUSE Serine/arginine repetitive matrix protein 1 OS=Mus musculus OX=10090 GN=Srrm1 PE=1 SV=2	UID4657	1;2	1119
25.3367	24.5601	21.5198	25.5738	25.4494	24.2053	25.1638	25.3462	20.6118	25.5439	25.3591	26.1642	S	3	___2			0.999971	7.4e-20	128.35	112.34	128.35	0.77505	1010800000	810	-0.257309	0.0918964	-0.247819	SGSPEPAAKKPPAPPSPVQSQSPSTNWSPAV	SRRM1_S(810)	S(810)	Q52KI8	SRRM1	sp|Q52KI8|SRRM1_MOUSE Serine/arginine repetitive matrix protein 1 OS=Mus musculus OX=10090 GN=Srrm1 PE=1 SV=2	UID4658	2;3	1119
25.3367	24.5601	21.1066	25.5738	25.4494	24.2053	25.1638	25.3462	21.7564	25.5439	25.3591	26.1642	S	3	___2			0.992339	7.4e-20	128.35	112.34	114	0.40158	890470000	816	-0.51695	0.225265	-0.548624	AAKKPPAPPSPVQSQSPSTNWSPAVPAKKAK	SRRM1_S(816)	S(816)	Q52KI8	SRRM1	sp|Q52KI8|SRRM1_MOUSE Serine/arginine repetitive matrix protein 1 OS=Mus musculus OX=10090 GN=Srrm1 PE=1 SV=2	UID4660	2;3	1119
26.0506	27.8761	27.3331	27.3041	27.6765	27.2752	27.6972	27.6602	27.9134	27.6042	27.7924	27.3303	S	2	___2			1	1.93e-16	165.44	138.49	63.966	0.28271	3102200000	387	-0.413665	0.798293	-1.52147	PPKRTSSPPRKTRRLSPSASPPRRRHRPSSP	SRRM1_S(387)	S(387)	Q52KI8	SRRM1	sp|Q52KI8|SRRM1_MOUSE Serine/arginine repetitive matrix protein 1 OS=Mus musculus OX=10090 GN=Srrm1 PE=1 SV=2	UID4674	2;3	1119
26.0506	27.8761	27.3331	27.3041	27.6765	27.2752	27.6972	27.6602	27.9134	27.6042	27.7924	27.3303	S	2	___2			1	1.93e-16	165.44	138.49	63.966	0.28271	3089300000	391	-0.413665	0.798293	-1.52147	TSSPPRKTRRLSPSASPPRRRHRPSSPATPP	SRRM1_S(391)	S(391)	Q52KI8	SRRM1	sp|Q52KI8|SRRM1_MOUSE Serine/arginine repetitive matrix protein 1 OS=Mus musculus OX=10090 GN=Srrm1 PE=1 SV=2	UID4676	2;3	1119
24.7736	24.4104	23.8006	24.8446	24.6337	24.0038	25.1469	25.1474	20.0811	25.6963	25.1281	25.853	S	3	___2			1	9.7e-08	89.756	83.399	46.964	-0.064244	548520000	572	-0.0976391	0.0377171	-0.107113	RRRRSPSPPPARRRRSPSPAPPPPPPPPPPR	SRRM1_S(572)	S(572)	Q52KI8	SRRM1	sp|Q52KI8|SRRM1_MOUSE Serine/arginine repetitive matrix protein 1 OS=Mus musculus OX=10090 GN=Srrm1 PE=1 SV=2	UID4678	2	1119
24.7736	24.4104	23.8006	24.8446	24.6337	24.0038	25.1469	25.1474	20.97	25.6963	25.1281	25.853	S	3	___2			1	9.7e-08	89.756	83.399	46.964	-0.064244	548520000	574	-0.245798	0.121681	-0.319875	RRSPSPPPARRRRSPSPAPPPPPPPPPPRRR	SRRM1_S(574)	S(574)	Q52KI8	SRRM1	sp|Q52KI8|SRRM1_MOUSE Serine/arginine repetitive matrix protein 1 OS=Mus musculus OX=10090 GN=Srrm1 PE=1 SV=2	UID4679	2	1119
22.0499	22.4073	21.9169	21.0326	22.6953	20.898	22.4972	22.432	22.6316	21.4681	22.3487	21.1236	S	2	___2			1	0.00782402	55.401	37.264	55.401	-0.18984	76823000	655	-0.250184	0.269631	-0.638513	PKRRASPSPPPKRRVSHSPPPKQRSPTVTKR	SRRM1_S(655)	S(655)	Q52KI8	SRRM1	sp|Q52KI8|SRRM1_MOUSE Serine/arginine repetitive matrix protein 1 OS=Mus musculus OX=10090 GN=Srrm1 PE=1 SV=2	UID4685	2	1119
21.7507	22.4073	21.9169	21.0326	22.2182	22.0735	22.4972	22.432	22.6316	21.4681	22.3487	21.1236	S	2	___2			1	0.00782402	55.401	37.264	55.401	-0.18984	81044000	657	-0.183659	0.235075	-0.568858	RRASPSPPPKRRVSHSPPPKQRSPTVTKRRS	SRRM1_S(657)	S(657)	Q52KI8	SRRM1	sp|Q52KI8|SRRM1_MOUSE Serine/arginine repetitive matrix protein 1 OS=Mus musculus OX=10090 GN=Srrm1 PE=1 SV=2	UID4686	1;2	1119
25.5968	23.932	23.9208	25.8456	25.0249	24.4044	24.1996	24.63	24.4171	26.148	24.5186	26.312	S	3	___2			1	3.1e-42	162.49	137.21	162.49	-0.189	630650000	594	-0.250095	0.197056	-0.489204	DTQRRMGRFPVREDLSDVTDEDTGPAQPPPP	RABL6_S(594)	S(594)	Q5U3K5	RABL6	sp|Q5U3K5|RABL6_MOUSE Rab-like protein 6 OS=Mus musculus OX=10090 GN=Rabl6 PE=1 SV=2	UID4725	1;2	1147
21.3297	22.0481	21.744	21.9963	22.1901	22.356	22.2446	21.9648	22.0209	22.7159	21.0348	22.7682	S	3	___2			1	1.47e-23	121.52	116.52	121.52	-2.2709	20482000	436	-0.180822	0.253773	-0.606849	VPKDKKVGAKGPQQDSDSDDGEALGGNPMVA	RABL6_S(436)	S(436)	Q5U3K5	RABL6	sp|Q5U3K5|RABL6_MOUSE Rab-like protein 6 OS=Mus musculus OX=10090 GN=Rabl6 PE=1 SV=2	UID4726	2	1147
22.7126	21.8709	21.6465	21.6338	21.3736	21.4802	21.4597	22.9404	21.1135	22.7159	21.0348	22.7682	S	3	___2			1	1.47e-23	121.52	116.52	121.52	-2.2709	20482000	438	-0.219165	0.215382	-0.528022	KDKKVGAKGPQQDSDSDDGEALGGNPMVAGF	RABL6_S(438)	S(438)	Q5U3K5	RABL6	sp|Q5U3K5|RABL6_MOUSE Rab-like protein 6 OS=Mus musculus OX=10090 GN=Rabl6 PE=1 SV=2	UID4727	2	1147
24.1329	21.5911	21.8951	25.5194	24.7508	21.7622	21.2424	22.2802	20.7319	24.9368	24.3885	25.0532	S	2	___2			0.820926	8.76e-19	147.17	126.32	122.1	-0.53424	228820000	480	0.169728	0.0576433	0.160474	GKSLLPSDPMPSKNISLSSEEEAEGLAGHPR	RABL6_S(480)	S(480)	Q5U3K5	RABL6	sp|Q5U3K5|RABL6_MOUSE Rab-like protein 6 OS=Mus musculus OX=10090 GN=Rabl6 PE=1 SV=2	UID4728	2	1147
24.179	23.5451	23.7583	24.5512	24.5999	24.1707	23.6829	21.7236	24.1714	24.7423	24.728	24.8777	S	2	___2			0.998985	1.98e-24	169.23	148.58	156.69	-0.70346	430600000	482	0.146381	0.106132	0.282673	SLLPSDPMPSKNISLSSEEEAEGLAGHPRVA	RABL6_S(482)	S(482)	Q5U3K5	RABL6	sp|Q5U3K5|RABL6_MOUSE Rab-like protein 6 OS=Mus musculus OX=10090 GN=Rabl6 PE=1 SV=2	UID4729	2	1147
[truncated: 147 more rows]
