# Supplementary material for: Fibroblast expression of transmembrane protein smoothened governs microenvironment characteristics after acute kidney injury
Source: J Clin Invest. 2024 May 7;134(13):e165836. doi: 10.1172/JCI165836 (PMC11213467; doi:10.1172/JCI165836)
Supplement: Supporting data values [file jci-134-165836-s098.xlsx]

## Sheet: Figure 1
Figure 1B												Figure 1H
Smo mRNA			Smo mRNA									TNFa mRNA				MCP1 mRNA				Rantes mRNA
Gli-Smo+/+	Gli-Smo-/-		Pdgf-Smo+/+	Pdgf-Smo-/-								Sham		IRI		Sham		IRI		Sham		IRI
0.91638	0.470952		1.33137	0.376345								Gli-Smo+/+	Gli-Smo-/-	Gli-Smo+/+	Gli-Smo-/-	Gli-Smo+/+	Gli-Smo-/-	Gli-Smo+/+	Gli-Smo-/-	Gli-Smo+/+	Gli-Smo-/-	Gli-Smo+/+	Gli-Smo-/-
0.825172	0.474935		1.04629	0.33871								0.827673	1.13799	2.71204	1.4749	1.24114	1.46582	1.60008	0.477153	1.057	0.969	1.795	1.269
1.67059	0.37796		0.905091	0.310683								1.23352	1.13253	4.67942	1.01787	0.842663	1.53634	1.68646	0.745283	0.881	1.763	5.261	0.655
0.791604	0.33814		0.793219	0.410971								0.979485	1.34729	1.94294	2.22923	0.956148	0.576696	3.9138	0.86496	1.074	0.703	3.503	4.768
														1.49157	0.433155			3.68969	0.813371			3.479	1.661
Figure 1C (upper panels)														2.30292	0.525166			2.0876	1.79565			5.379	1.462
BW			KW/BW %			Scr								4.41961	1.77902			4.8304	2.95316			6.067	1.906
Gli-Smo+/+	Gli-Smo-/-		Gli-Smo+/+	Gli-Smo-/-		Gli-Smo+/+	Gli-Smo-/-
24.2	24.1		0.495041	0.524066		0.076	0.064
23.6	28.2		0.508051	0.463475		0.073	0.073					Figure 1K
25.5	28.4		0.540784	0.498592		0.074	0.073					TNFa mRNA				MCP1 mRNA				Rantes mRNA
28.1	26.3		0.567616	0.497529		0.072	0.077					Sham		IRI		Sham		IRI		Sham		IRI
24.4	26.5		0.519057	0.548302		0.068	0.076					Pdgf-Smo+/+	Pdgf-Smo-/-	Pdgf-Smo+/+	Pdgf-Smo-/-	Pdgf-Smo+/+	Pdgf-Smo-/-	Pdgf-Smo+/+	Pdgf-Smo-/-	Pdgf-Smo+/+	Pdgf-Smo-/-	Pdgf-Smo+/+	Pdgf-Smo-/-
27.8	24.2		0.528597	0.516942		0.069	0.076					1.24194	1.27534	2.62208	0.919289	0.885546	1.49073	2.47562	1.57816	1.25611	2.43342	2.15009	0.618324
												1.40785	1.98885	4.57463	1.64586	0.784627	0.852179	2.04338	0.926666	0.557337	0.286043	2.45547	0.550044
Figure 1C (Lower panels)												0.571932	1.16122	4.40834	1.27101	1.43922	0.93548	2.84484	1.38596	1.42841	0.894125	2.15464	0.567144
BW			KW/BW %			Scr								4.0207	1.23644			3.33242	0.766681			1.51248	0.725742
Pdgf-Smo+/+	Pdgf-Smo-/-		Pdgf-Smo+/+	Pdgf-Smo-/-		Pdgf-Smo+/+	Pdgf-Smo-/-							4.13343	2.02983			4.07072	1.14645			1.48523	0.447654
25.7	27.6		0.542802	0.6295		0.064	0.054							1.6122	0.69484			1.82825	0.947298			1.51986	0.306
25.2	27.8		0.654216	0.54074		0.052	0.071
26.9	26.6		0.50205	0.50416		0.056	0.065
27.3	28.3		0.53211	0.48751		0.05	0.069					Figure 1E			Figure 1I
28.1	24.5		0.51561	0.51446		0.053	0.089					Scr(mg/dl)			Scr(mg/dl)
26.6	23.6		0.585628	0.56287		0.054	0.052					Gli-Smo+/+	Gli-Smo-/-		Pdgf-Smo+/+	Pdgf-Smo-/-
												1.74757	1.39806		1.95652	1.30435
												1.68932	1.6699		1.91304	0.956522
Figure 1D (upper panels)												1.37864	1.06796		1.91304	0.73913
SBP						DBP						1.82524	0.990291		1.91304	1.91304
Day			Night			Day			Night			1.57282	0.40404		1.26087	0.434783
Gli-Smo+/+	Gli-Smo-/-		Gli-Smo+/+	Gli-Smo-/-		Gli-Smo+/+	Gli-Smo-/-		Gli-Smo+/+	Gli-Smo-/-		0.757282	1.21212		1.43478	0.521739
115.3	103.882		110.176	114.467		71.75	65		74.6667	73		0.660194	0.969697		2.08696	2.21739
108.55	110.158		108.92	104.037		64.6667	69.1429		76.3333	64		1.59223	1.45454		2.17391	0.26087
109.657	99.1765		113.474	110.5		72.2	66		63	75.625		1.51456	0.646465		1.91304	1.43478
102.871	112.5		120.344	97.75		60.5	63.6667		72.8	67.75		1.13131	0.808081		0.73913	1.13044
97.2174	105.529		106.867	115.778		68	69		72.7857	71		2.0202	0.646465		1.82609	0.73913
106.625	109.655		106.469	106.889		75.3333	75.4		64	62		1.05051	1.37374		1.21739	1.34783
												0.808081	1.29293		1.43478	0.73913
Figure 1D (Lower panels)												1.05051	1.69697		1.91304	2.17391
SBP						DBP						1.45454	0.323232		0.913043	1.17391
Day			Night			Day			Night			1.29293	0.484848		1.95652
Pdgf-Smo+/+	Pdgf-Smo-/-		Pdgf-Smo+/+	Pdgf-Smo-/-		Pdgf-Smo+/+	Pdgf-Smo-/-		Pdgf-Smo+/+	Pdgf-Smo-/-		1.05051
124.737	121.971		111	114.875		66.5	74.8571		76.1429	69
104.3	98.871		115.944	109.438		79.0909	71		72.6667	66.25
114.778	104		101.667	107.029		75	63.6667		66.8	83.3
93.1333	115.778		103.75	96.9706		83.5	77.5		64.6667	74
121.1	120.231		107.071	105.229		74.4	70.4286		85	76.2
107.7	105.2		120.222	131.684		71.7	85.3333		84.4706	79.5

## Sheet: Figure 2
Figure 2A
FSP1 mRNA				Vimentin mRNA				a-SMA mRNA
Sham		IRI		Sham		IRI		Sham		IRI
Gli-Smo+/+	Gli-Smo-/-	Gli-Smo+/+	Gli-Smo-/-	Gli-Smo+/+	Gli-Smo-/-	Gli-Smo+/+	Gli-Smo-/-	Gli-Smo+/+	Gli-Smo-/-	Gli-Smo+/+	Gli-Smo-/-
1.05321	0.950598	2.91109	4.1169	1.15244	0.814634	2.24735	5.08491	1.63097	0.80676	4.23455	12.0772
0.909855	1.18981	2.1017	3.37891	0.859127	0.759501	1.96731	4.0762	1.22168	0.35893	6.8505	6.67242
1.04355	0.936671	1.22481	2.61273	1.01001	1.01806	1.61577	1.66581	0.501877	1.62479	6.44067	18.5225
		2.24476	1.60276			2.44566	1.6543			4.24337	5.95545
		2.29351	3.64662			1.59574	2.11143			3.81111	2.35906
		2.19704	1.53215			2.15281	2.84065			4.3991	7.11178
		2.13844	1.62852			1.47143	2.77449			6.72349	5.67339
			2.76937				4.36573				5.78858
			5.39102				3.83499				13.8442
			4.19177				4.07055				12.0521
			5.77796				3.71207				15.9912
			4.5051				3.39456				8.096
Figure 2B
FSP1 mRNA				Vimentin mRNA				a-SMA mRNA
Sham		IRI		Sham		IRI		Sham		IRI
Pdgf-Smo+/+	Pdgf-Smo-/-	Pdgf-Smo+/+	Pdgf-Smo-/-	Pdgf-Smo+/+	Pdgf-Smo-/-	Pdgf-Smo+/+	Pdgf-Smo-/-	Pdgf-Smo+/+	Pdgf-Smo-/-	Pdgf-Smo+/+	Pdgf-Smo-/-
0.881441	1.01891	1.27266	2.24986	0.692123	1.34914	2.26717	3.68305	0.963739	0.948147	2.65596	4.50961
0.894797	0.827341	1.41229	1.85276	1.20308	0.886428	1.6914	2.96929	0.893819	0.73539	3.10909	4.57687
1.26789	0.816811	1.11569	1.82627	1.20095	1.16949	1.35112	2.87806	1.16089	0.806024	1.87914	2.58552
		1.29686	1.36347			1.99964	1.79587			1.10271	3.31903
		1.58807	1.35093			1.81109	2.71284			2.60728	4.92201
		1.66914	1.72411			1.13832	1.81501			1.60531	7.06161

## Sheet: Figure 4
Figure 4D
	Wnt 1
Gli-Smo+/+	0.558256	1.39474	0.410655	1.90396	1.16716	0.794434	1.81127
Gli-Smo-/-	9.44794	6.45313	1.69349	0.450625	6.40856	0.495171	0.862144	3.23328	1.33978	1.499	8.08361	4.3289
	Wnt 2
Gli-Smo+/+	2.27048	0.735603	3.46295	0.973329	0.103665	1.23885	1.40542
Gli-Smo-/-	6.09235	6.02516	1.8908	1.70409	0.839731	1.73388	5.13015	2.25636	5.81589	2.74727	1.89737
	Wnt 4
Gli-Smo+/+	0.9931	0.8669	0.5087	1.0475	1.5231	1.0733	1.3059
Gli-Smo-/-	3.9231	4.9726	3.1821	1.9453	8.0836	1.8817	1.0112	1.458	4.9588	2.1644	1.8843	1.8803
	Wnt 5A
Gli-Smo+/+	1.092	0.9606	0.5045	1.1103	1.2041	1.1736	1.1769
Gli-Smo-/-	5.1266	2.7283	1.1352	1.0981	3.2468	3.0994	1.2932	2.098	1.6923	3.3613	6.8543	2.8779
	Wnt 5B
Gli-Smo+/+	0.782412	1.59218	0.4938	1.38415	1.21167	0.825878	1.16554
Gli-Smo-/-	5.78373	3.12748	1.04536	0.974004	3.18656	1.14155	1.45297	5.7398	1.48658	2.6926	4.03621	5.13726
	Wnt 7A
Gli-Smo+/+	0.673617	1.21926	0.651574	0.978063	1.06733	0.711532	2.48113
Gli-Smo-/-	8.19078	10.0422	1.21757	0.333094	7.31572	0.447823	1.12975	3.67565	2.00834	1.21672	9.73378	5.828
	Wnt 7B
Gli-Smo+/+	1.70882	0.486327	0.571569	0.879649	0.970634	1.54007	1.5977
Gli-Smo-/-	3.75549	1.63014	0.89751	1.2033	5.86853	2.33432	1.9917	1.41618	3.7218	2.13465	1.93724	2.90392
	Wnt 9B
Gli-Smo+/+	0.383953	1.37078	0.552865	2.33918	1.58227	0.802181	1.18181
Gli-Smo-/-	10.1471	11.9754	2.07628	0.483638	5.95046	0.646624	1.60547	6.66683	1.54007	1.28699	5.76772	5.02457
	Wnt 10A
Gli-Smo+/+	0.944092	0.825878	0.789494	1.38511	1.18591	1.03958	0.95
Gli-Smo-/-	4.10107	2.87986	1.99723	0.475989	2.80889	0.771105	1.06955	3.10157	1.98618	1.51572	3.87447	2.86195
	Wnt 10B
Gli-Smo+/+	0.920826	1.25353	0.346517	1.48761	0.890076	1.264	1.49692
Gli-Smo-/-	13.7085	5.6647	1.36415	0.310572	5.37401	0.501388	0.723969	2.0195	2.05053	1.58447	6.40412	3.51372
	Wnt 11
Gli-Smo+/+	0.664804	0.737135	1.08147	1.1591	1.23885	0.843231	1.5305
Gli-Smo-/-	5.58284	4.08688	1.37745	0.686342	4.20178	1.25006	0.801625	2.45377	1.49485	1.71713	6.4219	3.43188
	Wnt 16
Gli-Smo+/+	1.57135	1.20247	0.924023	1.75443	1.38127	0.582771	0.406972
Gli-Smo-/-	6.13048	1.57243	1.7593	2.90593	0.842063	2.32302	2.86791	2.00694	2.00277	0.957935	1.39765

## Sheet: Figure 5
Figure 5D
integrinb1
Sham		IRI
Gli-Smo+/+	Gli-Smo-/-	Gli-Smo+/+	Gli-Smo-/-
1.47007	0.996692	2.87024	11.4857
0.803384	1.13521	2.47054	12.4588
0.726545	0.771919	3.58008	12.7279
		5.82388	10.5898
		6.0608	7.49356
		3.68121	6.97418
Figure 5E
integrinb1
Sham		IRI
Pdgf-Smo+/+	Pdgf-Smo-/-	Pdgf-Smo+/+	Pdgf-Smo-/-
1.44858	0.41983	3.6377	8.87353
1.04981	0.814983	4.32041	5.62258
0.501603	0.893026	3.91251	4.44345
		1.32148	5.27157
		3.10016	5.01995
		6.54468	6.40988

## Sheet: Figure 6
Figure 6B			Figure 6C				Figure 6J
Scr(mg/dl)			Scr(mg/dl)				NID1				Wnt1				integrinb1
Gli-Smo+/+	Gli-Smo-/-		Pdgf-Smo+/+	Pdgf-Smo-/-			Sham		Cis		Sham		Cis		Sham		Cis
2.375	2.95833		2.93333	1.6			Gli-Smo+/+	Gli-Smo-/-	Gli-Smo+/+	Gli-Smo-/-	Gli-Smo+/+	Gli-Smo-/-	Gli-Smo+/+	Gli-Smo-/-	Gli-Smo+/+	Gli-Smo-/-	Gli-Smo+/+	Gli-Smo-/-
3.16667	0.916667		1.86667	2.19512			0.961343	0.869708	3.57092	3.24542	0.965117	0.984762	3.2653	3.44093	1.20489	0.530178	1.30833	3.45594
1.45833	0.625		1.73333	0.243902			1.1086	0.774831	6.079	1.88862	1.06582	0.908553	3.32017	4.64961	1.09903	0.454109	2.12823	3.77275
2	0.75		1.74	0.8			0.930058	1.05654	6.29774	3.94089	0.969064	0.906226	2.57791	3.83418	0.696078	1.26019	2.93324	6.93658
1.125	1.41667		3.2	0.98					5.4264	2.26038			1.68293	3.84413			4.67627	7.80755
0.958333	0.458333		1.2	1.2					5.97342	2.04604			1.52025	6.83637			3.93449	9.16645
0.416667	0.333333		2.13333	0.8
2.25	2.72941		1.86667	0.705882			Figure 6K
1.70833	0.847059		2.16471	0.894118			NID1				Wnt1				integrinb1
2.54118	0.470588		0.611765	2.16471			Sham		Cis		Sham		Cis		Sham		Cis
2.02353	0.611765		1.03529	1.22353			Pdgf-Smo+/+	Pdgf-Smo-/-	Pdgf-Smo+/+	Pdgf-Smo-/-	Pdgf-Smo+/+	Pdgf-Smo-/-	Pdgf-Smo+/+	Pdgf-Smo-/-	Pdgf-Smo+/+	Pdgf-Smo-/-	Pdgf-Smo+/+	Pdgf-Smo-/-
1.74118	1.22353		0.8	0.658824			1.16072	1.33279	2.61438	3.31871	1.11234	1.1748	5.22396	7.37231	0.791003	1.73263	1.2736	6.66002
							0.87449	1.14145	2.48763	3.6252	0.992254	1.18189	5.98267	8.94516	0.966697	1.15687	1.8428	4.70446
							0.964797	1.46021	2.43941	3.41479	0.895408	1.08322	8.18583	8.73611	1.2423	0.839839	2.67711	3.39575
									1.92941	3.52169			3.17918	11.6707			3.81473	10.015
									0.8686	2.47697			3.141	10.7019			3.77344	9.53369

## Sheet: Figure 7
Figure 7F
Con		CoCl2
Vehicle	CPN	Vehicle	CPN
936.447	945.068	959.449	990.18
948.901	935.49	975.766	984.413
942.194	946.026	972.885	991.142
944.11	937.405	964.246	985.374
947.943	935.49	970.004	989.219
948.901	954.653	976.726	1007.5
Figure 7Q
CCP3+ cell(%)
Venicle	0.714286	0.769231	1.25	1.48148	0.740741	0.869565	0.740741	1.5625	1.55039	0.746269	0.952381	0.826446
rNID1	0.641026	1.34228	0.78125	0.8	0.757576	0.833333	1.40845	0.909091	0.649351	1.31579	0.662252	1.28205
STS	17.9487	14.6552	14.2857	15.4639	17.2727	16.1905	14.5833	18.4874	15.7303	16.092	16.7939	14.2857
rNID1+STS	8.54701	8.33333	6.55738	9.56522	8.91089	9.09091	9.56522	8.23529	7.75194	9	7.07071	6.81818

## Sheet: Supplementary Figure 2
Supplementary Figure 2A					Supplementary Figure 2C					Supplementary Figure 2D					Supplementary Figure 2E
Injured Tubule(%)					CD45+ cells/HPF					CD3+ cells/HPF					TUNEL+ cells/HPF
Sham		IRI			Sham		IRI			Sham		IRI			Sham		IRI
Gli-Smo+/+	Gli-Smo-/-	Gli-Smo+/+	Gli-Smo-/-		Gli-Smo+/+	Gli-Smo-/-	Gli-Smo+/+	Gli-Smo-/-		Gli-Smo+/+	Gli-Smo-/-	Gli-Smo+/+	Gli-Smo-/-		Gli-Smo+/+	Gli-Smo-/-	Gli-Smo+/+	Gli-Smo-/-
0	0	31.169	24.511		5	3	21	16		0	3	10	6		0	0	13	4
0	0	31.853	24.143		4	3	30	17		2	3	7	2		1	1	13	7
0	0	32.07	30.452		3	3	39	13		2	1	13	6		2	1	8	7
0	0	38.987	35.25		2	4	36	16		1	2	17	7		1	0	9	3
0	0	57.564	46.662		1	4	32	11		3	2	12	4		3	2	9	5
0	0	57.523	24.016		2	4	18	20		1	2	13	5		2	3	10	5
0	0	48.172	20.03		3	5	32	12		3	1	9	7		2	2	15	6
0	0	40.582	28.167		4	5	34	16		2	0	9	9		2	0	13	4
0	0	31.645	30.084		5	5	27	16		3	2	5	5		1	3	12	4
0	0	28.663	28.586		1	6	28	11		2	1	9	4		2	2	10	6
0	0	36.347	21.706		5	6	27	14		0	1	17	9		0	2	12	6
0	0	36.512	24.613		5	6	27	10		0	1	10	5		2	2	12	5
0	0	36.222	28.434		5	2	34	15		1	0	6	7		1	2	11	3
0	0	48.307	26.847		5	2	50	26		2	0	9	4		1	1	8	3
0	0	54.717	27.558		5	2	29	19		0	2	11	5		1	1	15	4
		55.452	31.544				23	12				8	4				11	8
		51.382	27.05				21	12				16	8				10	7
		40.924	29.106				26	16				7	6				14	4
		37.413	29.36				22	18				7	6				12	4
		39.143	25.298				55	11				8	5				11	2
		38.915	17.403				41	8				14	5				10	6
		43.305	29.386				32	12				13	13				9	6
		48.731	29.233				22	10				12	3				9	7
		60.826	27.596				23	7				12	9				14	6
		61.354	26.542				28	19				11	9				16	3
		45.542	34.133				29	14				12	4				15	4
		34.162	37.776				36	10				9	8				10	5
		39.039	25.844				20	13				12	5				8	7
		55.317	28.243				33	9				17	5				10	5
		30.703	30.49				22	11				15	14				8	8
Supplementary Figure 2B
NGAL				Fasl				Bad
Sham		IRI		Sham		IRI		Sham		IRI
Gli-Smo+/+	Gli-Smo-/-	Gli-Smo+/+	Gli-Smo-/-	Gli-Smo+/+	Gli-Smo-/-	Gli-Smo+/+	Gli-Smo-/-	Gli-Smo+/+	Gli-Smo-/-	Gli-Smo+/+	Gli-Smo-/-
1.23317	1.15489	3.11923	1.20932	0.813757	1.11866	1.66405	1.85899	1.02483	1.12587	8.68969	0.87883
0.822976	0.471366	2.07279	0.970642	1.03207	1.3636	3.39858	3.67927	0.950687	0.998783	7.52098	2.89007
0.94385	1.04867	4.42318	0.806071	1.15417	1.02299	4.03596	1.53244	1.0245	1.05661	3.77584	1.91207
		4.39146	1.46792			3.48091	1.85865			5.50039	1.21035
		1.55126	1.24478			4.04764	0.935996			5.56512	1.37365
Supplementary Figure 2G
GPX4							p-MLKL
Gli-Smo+/+	0.696541	1.33364	1.50971	0.901743	0.55836		Gli-Smo+/+	0.974076	1.56634	0.904332	0.86282	0.692432
Gli-Smo-/-	1.09042	0.874017	1.3472	1.07948	1.60918		Gli-Smo-/-	0.873783	1.46028	0.217397	0.64842	1.8968
Supplementary Figure 2H
NGAL				Fasl				Bad
Sham		IRI		Sham		IRI		Sham		IRI
Pdgf-Smo+/+	Pdgf-Smo-/-	Pdgf-Smo+/+	Pdgf-Smo-/-	Pdgf-Smo+/+	Pdgf-Smo-/-	Pdgf-Smo+/+	Pdgf-Smo-/-	Pdgf-Smo+/+	Pdgf-Smo-/-	Pdgf-Smo+/+	Pdgf-Smo-/-
1.09779	0.82202	28.377	13.1984	1.13734	0.740345	6.23307	2.53865	1.14546	0.908327	2.35627	1.28746
0.915756	0.713931	31.1193	6.39403	1.03682	0.363055	5.13375	1.78318	1.11261	0.412556	2.7685	0.787673
0.986476	1.10687	28.0539	19.0833	0.825846	0.46957	3.56545	1.95315	0.741933	0.477757	2.54039	0.691568
		25.869	11.1685			3.63809	1.17303			2.46507	0.368742
		33.9569	9.25321			5.50403	2.17585			3.61275	0.886455
		23.9895	13.2762			4.78489	5.0035			3.0437	1.95431
Supplementary Figure 2I					Supplementary Figure 2J					Supplementary Figure 2K
Injured Tubule(%)					TUNEL+ cells/HPF					CD45+ cells/HPF
Sham		IRI			Sham		IRI			Sham		IRI
Pdgf-Smo+/+	Pdgf-Smo-/-	Pdgf-Smo+/+	Pdgf-Smo-/-		Pdgf-Smo+/+	Pdgf-Smo-/-	Pdgf-Smo+/+	Pdgf-Smo-/-		Pdgf-Smo+/+	Pdgf-Smo-/-	Pdgf-Smo+/+	Pdgf-Smo-/-
0	0	76.9231	29.4118		2	0	26	10		8	5	38	20
0	0	58.1395	32.3529		2	0	27	12		5	6	36	22
0	0	51.1111	27.7778		3	0	29	8		6	5	40	24
0	0	44.4444	30.5556		3	0	20	9		9	6	39	17
0	0	65.8537	17.9487		1	2	22	10		7	8	40	19
0	0	80	35.1351		1	2	23	8		8	5	38	18
0	0	42.2222	28.2051		2	2	21	6		5	6	35	17
0	0	46.5116	35.1351		2	1	24	7		5	7	44	18
0	0	46.6667	30.7692		1	1	25	10		7	5	48	16
0	0	44.186	22.5		3	1	22	11		7	6	45	20
0	0	76.3158	28.9474		0	1	23	12		9	5	36	21
0	0	75	53.4884		0	2	12	11		8	7	38	23
0	0	67.5676	50		1	2	15	10		6	8	44	25
0	0	69.4444	46.6667		1	2	17	12		6	8	46	21
0	0	72.7273	43.75		2	2	19	13		9	9	42	20
		75	50				19	14				40	16
		50	40				21	6				45	20
		53.8462	43.2432				30	9				46	23
		61.5385	48.4848				32	10				47	12
		65.5172	50				34	10				40	10
		35.2941	32.6531				38	8				41	21
		65	39.4737				28	12				32	20
		45	20.9302				29	11				46	23
		52.9412	25.7143				23	10				47	23
		64.5161	43.75				25	9				43	24
		57.1429	33.3333				22	14				39	25
		51.2195	34.8837				23	13				36	25
		64.2857	25				24	11				35	23
		48.6486	23.0769				23	15				33	19
		50.9091	20				17	10				45	21

## Sheet: Supplementary Figure 3
Supplementary Figure 3A
PDGFRb				Vimentin				a-SMA				PCNA
Sham		IRI		Sham		IRI		Sham		IRI		Sham		IRI
Gli-Smo+/+	Gli-Smo-/-	Gli-Smo+/+	Gli-Smo-/-	Gli-Smo+/+	Gli-Smo-/-	Gli-Smo+/+	Gli-Smo-/-	Gli-Smo+/+	Gli-Smo-/-	Gli-Smo+/+	Gli-Smo-/-	Gli-Smo+/+	Gli-Smo-/-	Gli-Smo+/+	Gli-Smo-/-
0.852906	0.89971	1.47061	15.2188	0.959925	1.55026	3.56467	10.1757	0.987589	0.851127	7.99865	8.65104	1.48585	3.73125	1.65132	34.5298
1.25834	0.732014	3.11553	27.23	1.15142	1.51199	3.3051	18.2165	1.277	0.649391	3.24808	8.69682	0.977007	2.88934	2.14054	3.98742
0.888766	0.642199	2.05321	37.0737	0.88865	1.30341	3.86721	19.9638	0.735416	1.13268	4.1407	12.6987	0.537097	1.39589	5.20483	35.1224
		2.75047	15.0759			3.59613	19.4343			3.46165	11.6037			4.06585	42.1664
		3.95693	17.0146			1.48938	11.6391			2.92089	3.57255			5.96062	1.97269
Supplementary Figure 3B
pdgf+cell					Vimentin+ cell					Ki67+cell
Sham		IRI			Sham		IRI			Sham		IRI
Gli-Smo+/+	Gli-Smo-/-	Gli-Smo+/+	Gli-Smo-/-		Gli-Smo+/+	Gli-Smo-/-	Gli-Smo+/+	Gli-Smo-/-		Gli-Smo+/+	Gli-Smo-/-	Gli-Smo+/+	Gli-Smo-/-
3	3	5	13		3	4	16	29		1	3	6	26
2	3	8	16		2	4	19	32		4	5	5	28
2	3	12	17		2	2	16	26		4	2	7	28
3	3	7	19		3	2	15	24		3	4	7	34
3	3	12	26		3	2	13	20		5	5	8	25
3	4	9	18		2	3	17	19		3	3	5	23
3	4	12	15		3	3	18	22		4	3	6	25
3	4	5	17		3	3	15	29		4	4	6	23
3	4	17	21		4	4	19	31		5	4	6	28
3	4	8	12		2	4	14	25		2	3	4	35
3	4	4	18		2	3	11	15		3	5	7	25
3	2	6	15		3	2	12	16		4	4	7	24
2	2	9	19		2	2	17	23		3	2	5	20
2	2	6	12		2	2	18	20		2	3	6	32
2	2	9	15		2	2	14	27		4	3	6	40
		12	15				15	30				8	39
		11	13				14	17				6	28
		12	12				23	21				4	30
		11	22				16	30				6	24
		10	21				21	16				9	25
		12	11				21	32				6	29
		5	14				18	21				7	32
		13	14				15	18				7	37
		14	14				21	18				6	31
		7	16				12	21				6	35
		13	15				20	18				7	30
		7	19				13	27				8	29
		7	17				14	22				7	21
		9	17				13	19				5	33
		13	16				16	20				4	27
Supplementary Figure 3C
Vimentin				a-SMA				PCNA
Sham		IRI		Sham		IRI		Sham		IRI
Pdgf-Smo+/+	Pdgf-Smo-/-	Pdgf-Smo+/+	Pdgf-Smo-/-	Pdgf-Smo+/+	Pdgf-Smo-/-	Pdgf-Smo+/+	Pdgf-Smo-/-	Pdgf-Smo+/+	Pdgf-Smo-/-	Pdgf-Smo+/+	Pdgf-Smo-/-
1.16968	0.23172	2.16627	10.8403	1.03214	1.3373	5.19911	7.59501	1.35463	0.802463	5.9636	44.5969
0.52973	1.02247	2.81339	13.2012	0.481422	1.42276	2.19746	7.92359	1.08468	0.471198	7.4649	32.9309
1.30059	1.16488	5.79165	12.3762	1.48644	1.30124	5.40127	6.95548	0.560694	0.91761	23.532	27.6279
		5.66625	6.97974			2.7334	3.53506			10.0774	19.473
		3.94481	7.9599			2.513	5.5469			5.17657	11.4925
		2.38624	5.16141			1.89415	5.30245			14.3118	15.4481
Supplementary Figure 3D
Vimentin+ cell					PCNA+ cell
Sham		IRI			Sham		IRI
Pdgf-Smo+/+	Pdgf-Smo-/-	Pdgf-Smo+/+	Pdgf-Smo-/-		Pdgf-Smo+/+	Pdgf-Smo-/-	Pdgf-Smo+/+	Pdgf-Smo-/-
5	3	25	40		4	3	20	31
7	4	31	38		5	5	22	35
5	2	21	39		7	5	21	40
6	5	19	42		6	7	13	42
4	7	20	30		5	6	33	45
6	7	21	21		7	5	30	44
5	9	20	23		6	3	25	48
4	6	15	25		4	6	18	38
5	5	19	41		5	5	22	52
7	7	17	45		8	4	23	37
6	8	19	40		7	6	24	55
5	7	14	32		5	8	28	45
7	9	16	30		7	6	23	48
7	8	19	35		8	5	14	33
8	6	17	29		3	8	24	35
		15	34				25	44
		14	31				15	46
		23	33				20	33
		16	30				23	38
		21	37				17	37
		21	39				21	30
		18	40				18	29
		15	32				20	36
		21	34				20	37
		12	36				17	36
		20	38				20	37
		13	33				25	35
		14	30				22	42
		13	21				24	40
		16	20				32	29

## Sheet: Supplementary Figure 4
Supplementary Figure 4C
NID1 LFQ Intensity
Gli-Smo+/+	28.2441	24.4298	27.4246	25.2385	25.5197	26.5899
Gli-Smo-/-	29.1016	28.7847	27.7583	28.2183	28.2878	28.7344
Supplementary Figure 4D					Supplementary Figure 4E
NID1					NID1
Sham		IRI			Sham		IRI
Gli-Smo+/+	Gli-Smo-/-	Gli-Smo+/+	Gli-Smo-/-		Pdgf-Smo+/+	Pdgf-Smo-/-	Pdgf-Smo+/+	Pdgf-Smo-/-
0.924186	0.873874	1.05427	2.72465		1.15949	1.38239	1.29832	5.13304
1.1076	1.05295	2.79536	3.45829		1.01977	0.914331	2.92873	3.05498
0.968215	0.892274	1.62529	4.64794		0.82074	0.813044	3.25487	3.65411
		1.88033	4.17959				1.729	5.79937
		2.22305	4.91966				2.09726	1.95972
		2.73855	8.01789				2.87459	3.55567

## Sheet: Supplementary Figure 6
Supplementary Figure 6C
CTNND1_S268 Intensity
Gli-Smo+/+	23.5761	22.4573	25.3151	22.2124	24.6389	24.934
Gli-Smo-/-	25.605	25.476	25.5063	25.2051	25.2405	25.1216
CTNND1_S269 Intensity
Gli-Smo+/+	24.3968	25.8849	25.2704	22.2046	25.3723	21.2163
Gli-Smo-/-	26.2695	27.2165	26.117	26.7656	26.4505	26.7411
CTNND1_S920 Intensity
Gli-Smo+/+	21.8421	23.8521	22.1733	23.806	22.5963	22.4746
Gli-Smo-/-	23.5416	24.643	23.8718	24.1507	23.8149	25.1985
GSK3b_Y216,279 Intensity
Gli-Smo+/+	21.7479	26.6602	22.3835	22.8363	27.0203	22.5166
Gli-Smo-/-	26.9002	26.6299	27.3676	27.0232	27.4594	26.9467
LEO1_S631 Intensity
Gli-Smo+/+	21.6543	21.4622	22.4082	22.2473	21.7278	22.8055
Gli-Smo-/-	23.7672	23.849	24.4718	22.9196	23.6129	22.1198
TGFl1_S194 Intensity
Gli-Smo+/+	23.219	22.7274	25.3931	24.6739	25.3614	21.3769
Gli-Smo-/-	25.2949	25.4784	26.0997	25.7532	25.4571	25.6052
Slc9a3rl_S273 Intensity
Gli-Smo+/+	21.7093	21.7424	20.6048	22.0272	22.158	21.9505
Gli-Smo-/-	21.3073	22.2171	24.4267	24.5653	24.7034	24.7094
Slc9a3rl_S285 Intensity
Gli-Smo+/+	24.4103	26.1647	25.3981	21.5207	25.7991	24.3012
Gli-Smo-/-	26.2456	26.3398	26.5709	26.5716	26.7469	26.488
Slc9a3rl_S286 Intensity
Gli-Smo+/+	23.4114	22.1245	21.2352	21.8451	22.0275	21.1374
Gli-Smo-/-	25.242	25.0974	25.415	25.7384	25.0048	22.7706
Slc9a3rl_S289 Intensity
Gli-Smo+/+	23.4114	21.6147	21.6728	21.8518	22.5675	22.5752
Gli-Smo-/-	25.242	25.1436	25.415	25.7384	25.7665	24.9208
Slc9a3rl_S297 Intensity
Gli-Smo+/+	21.6149	21.1582	21.9794	23.2496	22.3001	21.5437
Gli-Smo-/-	26.2456	26.3398	26.5709	26.5716	26.7469	26.488
CCNY Intensity
Gli-Smo+/+	24.2233	26.0503	25.8556	26.2367	26.1286	26.0447
Gli-Smo-/-	26.3645	26.422	26.6812	26.5938	26.7777	26.0906

[truncated: 3 more sheets: Supplementary Figure 7, Supplementary Figure 8, Supplementary Figure 9]
